# Supplementary material for: A Complex Pattern of Gene Expression in Tissue Affected by Viperid Snake Envenoming: The Emerging Role of Autophagy-Related Genes
Source: Biomolecules. 2024 Feb 26;14(3):278. doi: 10.3390/biom14030278 (PMC10967929; doi:10.3390/biom14030278)
Supplement: Supplementary file 1 [file biomolecules-14-00278-s001.zip]

Archive with 5 entries (5 files):
- Supplementary Figure S1.jpg
- Supplementary_Table-S1_Mouse_Fibrosis_V2_Panel.xlsx
- Supplementary_Table-S2-Raw Counts-Log2 Normalized Counts.xlsx
- Supplementary_Table-S3 - Differential Analysis.xlsx
- Supplementary_Table-S4-GSA-Pathway-Analysis.xlsx
