# Supplementary material for: A Complex Pattern of Gene Expression in Tissue Affected by Viperid Snake Envenoming: The Emerging Role of Autophagy-Related Genes
Source: Biomolecules. 2024 Feb 26;14(3):278. doi: 10.3390/biom14030278 (PMC10967929; doi:10.3390/biom14030278)
Supplement: Supplementary file 1 [file biomolecules-14-00278-s001.zip › Supplementary_Table-S1_Mouse_Fibrosis_V2_Panel.xlsx]

## Sheet: Gene and Probe Details
Supplementary Table-1. Mouse Fibrosis Gene List and Probe Annotation.
Official Symbol	Accession	Alias / Previous Symbol	Target Sequence	Official Full Name	Other targets or Isoform Information
Abca1	NM_013454.3	ABC1,ATP-binding cassette 1,ATP-binding cassette, sub-family A (ABC1), member 1,Abc1,Abca1,MGD-MRK-16392	CTCCTTGTCATCTCTAGCCAGGATATTCAGCATCCTCTCCCAGAGCAAAAAGCGACTCCACATAGAAGACTACTCTGTCTCTCAGACAACACTTGACCAA	ATP-binding cassette, sub-family A (ABC1), member 1
Abcb11	NM_021022.2	ABC16,ATP-binding cassette, sub-family B (MDR/TAP), member 11,Abcb11,Bsep,Lith1,MGI:1341119,PFIC2,PGY4,bile salt export pump,sister of P-glycoprotein	AGAGGCGACAATGGAAGACATAGTCCAAGCTGCCAAGGATGCTAATGCATACAACTTCATTATGGCCCTGCCACAGCAATTTGACACCCTAGTTGGAGAA	ATP-binding cassette, sub-family B (MDR/TAP), member 11
Acaa2	NM_177470.2	0610011L04Rik,AI255831,AI265397,Acaa2,D18Ertd240e,DNA segment, Chr 18, ERATO Doi 240, expressed,MGI:1915593,MGI:2147202,MGI:2147205,RIKEN cDNA 0610011L04 gene,acetyl-Coenzyme A acyltransferase 2 (mitochondrial 3-oxoacyl-Coenzyme A thiolase),expressed sequence AI255831,expressed sequence AI265397	TCAAGGACTTCTCTGCCACCGATTTAACTGAATTTGCTGCCAGGGCTGCTCTGTCTGCTGGCAAAGTTCCACCTGAAACCATCGATAGTGTCATCGTGGG	acetyl-Coenzyme A acyltransferase 2 (mitochondrial 3-oxoacyl-Coenzyme A thiolase)
Acaca	NM_133360.2	A530025K05Rik,Acac,Acaca,Acc1,Gm738,LOC327983,MGD-MRK-37495,MGI:2443466,MGI:2685584,RIKEN cDNA A530025K05 gene,acetyl-CoA carboxylase,acetyl-Coenzyme A carboxylase,acetyl-Coenzyme A carboxylase alpha,gene model 738, (NCBI)	GGATAAGATTGCATCTTCTATTGTGGCTCAAACTGCAGGTATCCCAACTCTTCCCTGGAGTGGCAGTGGTCTTCGAGTGGATTGGCAAGAAAATGATTTT	acetyl-Coenzyme A carboxylase alpha
Acacb	NM_133904.2	AI597064,AW743042,Acacb,Acc2,Accb,MGI:2141247,acetyl-Coenzyme A carboxylase beta,expressed sequence AI597064,expressed sequence AW743042	CCTGCTGATTCTCTGCTGAACATTGTGGACGTTGAATTGATTTACGGCGGCATCAAGTATGCTCTCAAGGTAGCCCGACAGTCCCTGACTATGTTTGTCC	acetyl-Coenzyme A carboxylase beta
Acox2	NM_001161667.1	Acox2,acyl-Coenzyme A oxidase 2, branched chain	GAAGAGTTGAAAGCCTCATCCAACGTGACCCAGTGTTTAATTTGAAGCATCTTTACTTCATGACCCGAGATGAGCTATATGAGGATGCAGTTCAAAAGAG	acyl-Coenzyme A oxidase 2, branched chain
Acsl4	NM_207625.2	9430020A05Rik,ACS4,AU018108,Acsl4,Facl4,Lacs4,MGI:2147955,RIKEN cDNA 9430020A05 gene,acyl-CoA synthetase long-chain family member 4,expressed sequence AU018108,fatty acid-Coenzyme A ligase, long chain 4	AGCCTGGGGAAGTTAAAGGGAAGAAAACACTGTTACCACTTTTCCTGTTTGTGAAGAGTTTTAGAAACTGGAAATGCTAGATTTGGGAGAAGGGCAGAGT	acyl-CoA synthetase long-chain family member 4
Acsm3	NM_016870.3	Acsm3,MGD-MRK-16316,SA rat hypertension-associated homolog,Sa,Sah,acyl-CoA synthetase medium-chain family member 3	CATCCATTTCATCAGCATGATGCCTAGCCACCAGATCCATCTGGATTAGTCTGCATGGAAATCTCACATGCCAAAACATTCAACAACACTGATGCTAGCT	acyl-CoA synthetase medium-chain family member 3
Acta2	NM_007392.2	0610041G09Rik,Acta2,Actvs,MGD-MRK-1095,MGI:1915627,RIKEN cDNA 0610041G09 gene,SMAalpha,SMalphaA,a-SMA,actin, alpha 2, smooth muscle, aorta,actin, alpha, vascular smooth muscle,alphaSMA	GGAACCCTGAGACGCTGCTCCAGCTATGTGTGAAGAGGAAGACAGCACAGCCCTGGTGTGCGACAATGGCTCTGGGCTCTGTAAGGCCGGCTTCGCTGGT	actin, alpha 2, smooth muscle, aorta
Actr1a	NM_016860.1	ARP1 actin-related protein 1A, centractin alpha,Actr1a	TTGACGTGTTTGTTCAGTAAAGGGACTACAGAGAGGGCTCGCTGTCTCCTACCCACCGGTCACCTTGCTTACACTAATGTTTACAGCACCTAAGTTTCCC	ARP1 actin-related protein 1A, centractin alpha
Acvrl1	NM_009612.2	AI115505,AI427544,Acvrl1,Acvrlk1,Alk-1,Alk1,MGD-MRK-35653,MGI:107192,MGI:2145947,MGI:2145999,activin A receptor type II-like kinase 1,activin A receptor, type II-like 1,activin receptor-like kinase-1,expressed sequence AI115505,expressed sequence AI427544	AGAGAAGTGAACTGTAGGCGAGGCTTAAGAAGGGTAAAGCAGGGTTCAGGCAAGAGACAAGGTCAGCCTCCATCTTGGGAAGACCTGGCCTAGAAACTAT	activin A receptor, type II-like 1
Ada	NM_007398.3	Ada,MGD-MRK-1104,adenosine deaminase	GACATGGTTATCACACCATCGAGGATGAAGCTCTCTACAACAGACTACTGAAAGAAAACATGCACTTTGAGGTCTGCCCCTGGTCCAGCTACCTCACAGG	adenosine deaminase
Adam17	NM_001277266.1	Adam17,CD156b,Tace,a disintegrin and metallopeptidase domain 17,tumor necrosis factor-alpha converting enzyme	ACTAAAAGAGGAGCAAGAGAAACCTGCTTGTATGTTGTCTCCAAATGCGGCCTGTCTTGGCACTGAATTCTTTGTAGATGGAGAGACCTGCCTACACTTA	a disintegrin and metallopeptidase domain 17
Adam9	NM_007404.2	AU020942,Adam9,MDC9,MGD-MRK-33045,MGI:2142696,Mltng,a disintegrin and metallopeptidase domain 9 (meltrin gamma),expressed sequence AU020942,mKIAA0021,meltrin, gamma	GTGTGGATTTCCAGCTTGGTTCCGACGTTCCAGACCCAGGGATGGTGAATGAAGGCACCAAATGTGATGCTGGCAAGATTTGCAGGAATTTTCAGTGTGT	a disintegrin and metallopeptidase domain 9 (meltrin gamma)
Adcy7	NM_001037723.3	AA407758,Adcy7,MGD-MRK-23725,MGI:2142399,adenylate cyclase 7,expressed sequence AA407758	ATCCGTTCCGGACTTCAAAGTGTTCTACACTGAGTGTGATGTCAACAAAGAAGGACTGGAGTGCCTTCGACTGCTGAATGAGATAATTGCTGATTTTGAC	adenylate cyclase 7
Adh1	NM_007409.2	ADH-AA,AI194826,Adh-1,Adh-1-t,Adh-1e,Adh-1t,Adh1,Adh1-e,Adh1-t,Adh1tl,MGD-MRK-1111,MGD-MRK-1112,MGD-MRK-1113,MGD-MRK-1115,MGD-MRK-1120,MGD-MRK-1121,MGD-MRK-1123,MGD-MRK-1124,MGI:2139643,MGI:87922,MGI:87924,MGI:87925,alcohol dehydrogenase 1 (class I),alcohol dehydrogenase 1 complex,alcohol dehydrogenase 1 temporal,alcohol dehydrogenase 1 temporal, liver,alcohol dehydrogenase 1, electrophoretic,cla…	GAAGCATTTGACCTGCTTCGTTCTGGAAAGAGCATCCGTACCGTCCTGACTTTCTGAGATCATGTGGATGCCTTCCCACGCACCAGTTTCTGAACCCTAA	alcohol dehydrogenase 1 (class I)
Adh4	NM_011996.2	Adh2,Adh4,alcohol dehydrogenase 4 (class II), pi polypeptide,mouse class II type ADH	GAACATTCTTTGGTGGTTGGAAAAGTGTAGACTCTGTCCCAAACCTGGTTTCTGACTACAAGAATAAGAAATTCGATCTGGACTTACTGGTGACCCATGC	alcohol dehydrogenase 4 (class II), pi polypeptide
Adh6a	NM_026945.1	1810009C16Rik,Adh5a,Adh6a,RIKEN cDNA 1810009C16 gene,alcohol dehydrogenase 6A (class V)	GAGCCACCGAAGTCTGGAGAAGTTCGTATTAAGATGATCTCGTCAGGGATCTGTGGTTCTGATGATCACGTGCTGAAAGGAGAACTCGTGGTGAACTTTC	alcohol dehydrogenase 6A (class V)
Adipoq	NM_009605.4	APN,Acdc,Acrp30,Ad,Adipoq,GBP28,MGD-MRK-35134,adipo,adipocyte complement related protein,adipocyte, C1Q and collagen domain containing,adiponectin,adiponectin, C1Q and collagen domain containing,apM1	GACCACAATGGACTCTATGCAGATAACGTCAACGACTCTACATTTACTGGCTTTCTTCTCTACCATGATACCAACTGACTGCAACTACCCATAGCCCATA	adiponectin, C1Q and collagen domain containing
Adipor1	NM_028320.3	2810031L11Rik,Adipor1,RIKEN cDNA 2810031L11 gene,adiponectin receptor 1	AGAAGGTCTCTCGGACTTTTTCCAAACTGGACTATTCAGGGATTGCTCTACTGATTATGGGGAGCTTCGTTCCCTGGCTCTATTACTCCTTCTACTGCTC	adiponectin receptor 1
Adpgk	NM_028121.2	2610017G09Rik,ADP-dependent glucokinase,Adpgk,C77577,MGI:2143387,RIKEN cDNA 2610017G09 gene,expressed sequence C77577	TGACATCCTCTTCTGGATCTTGAAAGAACATGGAAGGAGTGAAAACAGAGCCTCGGATCTCACCAGGATCCATTTCCACACGCTGGTCTACCACATTCTG	ADP-dependent glucokinase
Aim2	NM_001013779.2	Aim2,Gm1313,Ifi210,LOC383619,absent in melanoma 2,gene model 1313, (NCBI)	CACCAGTTCCTCAGTTGTGGTTGATGTTGAATCTAACCACGAAGTCCCAAATAACGTTGTTAAGAGAGCCAGGGAAACTCCCAGGATTAGTAAACTGAAG	absent in melanoma 2
Akr1b7	NM_009731.2	Akr1b7,Avdp,MGD-MRK-18747,MVDP,aldo-keto reductase family 1, member B7,androgen regulated vas deferens protein	CACAGGGATTTCAGGCTGGGAATGCGTTATTACCCAAAGACAATAAAGGCAAAGTTCTCCTGAGTAAATCCACATTCTTGGATGCCTGGGAGGCCATGGA	aldo-keto reductase family 1, member B7
Akr1b8	NM_008012.1	Akr1b8,Fgfrp,Fgrp,MGD-MRK-33600,MGD-MRK-36248,aldo-keto reductase family 1, member B8,fibroblast growth factor regulated protein	ATGATGCAGAATACTGAAGCTGAGTCAGCCCACGAGGCTTCCTTCCTCTTTGCTGATGCACACTTCCCTCCTGGAGTCCTGTTTAAGCCCAGCCTGCCTG	aldo-keto reductase family 1, member B8
Akt1	NM_001165894.1	Akt,Akt1,MGD-MRK-1257,PKB,PKB/Akt,PKBalpha,thymoma viral proto-oncogene 1	GCCATGAAGATCCTCAAGAAGGAGGTCATCGTCGCCAAGGATGAGGTTGCCCACACGCTTACTGAGAACCGTGTCCTGCAGAACTCTAGGCATCCCTTCC	thymoma viral proto-oncogene 1
Alad	NM_001276446.1	Alad,Lv,MGD-MRK-11931,aminolevulinate, delta-, dehydratase,delta-aminolevulinate dehydratase	CCCAGGCCGGGGCCTTTGATCTCAGGACTGCTGTACTGGAGACCATGACGGCCTTCCGCAGAGCCGGTGCCGACATCATCATCACCTACTTTGCACCGCA	aminolevulinate, delta-, dehydratase
Aldh3a2	NM_007437.4	AI194803,Ahd-3,Ahd-3r,Ahd3,Ahd3-r,Aldh3a2,Aldh4,Aldh4-r,FALDH,MGD-MRK-1207,MGD-MRK-1208,MGD-MRK-1214,MGD-MRK-1215,MGD-MRK-16379,MGD-MRK-16380,MGI:2144079,MGI:99597,MGI:99598,aldehyde dehydrogenase 3 regulator,aldehyde dehydrogenase 3, microsomal,aldehyde dehydrogenase 4, liver microsomal (class 3),aldehyde dehydrogenase 4, liver microsomal (class 3) regulator,aldehyde dehydrogenase family 3, subf…	CATGAATTGTGGTCAAACCTGCATTGCTCCTGACTATATCCTGTGCGAAGCCTCCCTCCAGAATCAAATCGTACAGAAGATTAAGGAAACGGTGAAGGAC	aldehyde dehydrogenase family 3, subfamily A2
Aldh7a1	NM_001127338.1	Aldh7a1,Atq1,D18Wsu181e,DNA segment, Chr 18, Wayne State University 181, expressed,MGD-MRK-36424,MGD-MRK-37225,MGI:107847,aldehyde dehydrogenase family 7, member A1,antiquitin	AGAGGTTTGGGAAAAGCTTGTTGGAGCTTGGAGGAAACAATGCCATTATTGCTTTCGAGGACGCGGACCTCAGCTTGGTTGTTCCGTCAGTTCTGTTTGC	aldehyde dehydrogenase family 7, member A1
Aldh9a1	NM_019993.3	AA139417,Aldh9a1,EST AA139417,ESTM40,MGI:1334434,TMABA-DH,aldehyde dehydrogenase 9, subfamily A1,expressed sequence tag mouse EST 40	TGTGGAATGAGTTGACTGCCTTGACAGGCAGCATAACTGAATAGCTTCTTACATCCAGGCTTTGGGTCATTAGTGTGATAACGGGTCAGTGTTGTCCTCT	aldehyde dehydrogenase 9, subfamily A1
Aldob	NM_144903.2	Aldo-2,Aldo2,Aldob,BC016435,MGD-MRK-1277,MGD-MRK-1279,MGI:2387622,aldolase B, fructose-bisphosphate,cDNA sequence BC016435	ACAAACAAGGAAACCACCATTCAAGGGCTTGATGGCCTCTCTGAACGCTGTGCTCAGTACAAGAAAGATGGAGTTGACTTTGGGAAGTGGCGTGCTGTGT	aldolase B, fructose-bisphosphate
Amotl1	NM_001081395.1	2310010G08Rik,2310067L22Rik,4932416D09Rik,Amotl1,JEAP,MGI:1916817,MGI:1917651,RIKEN cDNA 2310010G08 gene,RIKEN cDNA 2310067L22 gene,RIKEN cDNA 4932416D09 gene,angiomotin-like 1	CTCCCTGCGTTGTCAGTCTGTTTCAGTTGTCTGAAAACAAAGGGGACACAGACCAGGGCTTTAACTGCAAGTGAACTGTGGCTTTTGTTCAAGAGTCCGT	angiomotin-like 1
Amotl2	NM_019764.2	AW549739,Amotl2,C79691,Lccp,MASCOT,MGI:2143321,MGI:2143406,angiomotin-like 2,expressed sequence AW549739,expressed sequence C79691,mKIAA0989	AGCTATGGTGTTCTGTGGCTAAGCATGGCTCCAGCCAACACTATCTGCTCTTCAGTCCCTGACTGACTTCCTCAGATCACTAAGACTTGAATCCTTGGGA	angiomotin-like 2
Anapc1	NM_008569.2	2610021O03Rik,AI047775,AI853536,AW547281,Anapc1,Apc1,MGD-MRK-23961,MGI:1923795,MGI:2138834,MGI:2139095,MGI:2139376,Mcpr,RIKEN cDNA 2610021O03 gene,anaphase promoting complex subunit 1,expressed sequence AI047775,expressed sequence AI853536,expressed sequence AW547281,meiotic check point regulator,tsg24	GAATTCAGTGGAAACAGCATTGATGGGCCTTTTTGTCCGCTGGACGGACACCAAGAAGAGATTCTAGTGCTCTTGAGTCAACCATGTTAGGATCTTCAGA	anaphase promoting complex subunit 1
Anapc10	NM_026904.2	1500026N15Rik,A830003M23Rik,Anapc10,Apc10,MGI:2441829,RIKEN cDNA 1500026N15 gene,RIKEN cDNA A830003M23 gene,anaphase promoting complex subunit 10	AATCATAAGAAGCCAACTCGCACATTCATGATACAGATTGCTGTTCTAGCCAATCATCAGAATGGAAGAGATACCCACATGAGACAAATTAAGATATACA	anaphase promoting complex subunit 10
Anapc7	NM_019805.4	APC7,AW545589,Anapc7,MGI:2141217,anaphase promoting complex subunit 7,expressed sequence AW545589,prediabetic NOD sera-reactive autoantigen	GCTTGCGCCTTGTCGCTTGGACTGTTACGAAGGTCTCATAGAGTGTTACTTAGCTTCTAACAGCATCCGAGAAGCAATGGTGATGGCCAACAATGTTTAC	anaphase promoting complex subunit 7
Angptl4	NM_020581.1	Angptl4,BK89,FIAF,HFARP,NG27,angiopoietin-like 4	GTACCTGTAGCCATTCCAATCTCAATGGACAATACTTCCACTCTATCCCACGGCAACGGCAGGAGCGTAAAAAGGGTATCTTCTGGAAAACATGGAAGGG	angiopoietin-like 4
Ap1g1	NM_009677.3	AA409002,AU041323,AW551707,Adtg,Ap1g1,D8Ertd374e,DNA segment, Chr 8, ERATO Doi 374, expressed,MGD-MRK-18748,MGI:1196381,MGI:2142410,MGI:2142715,MGI:2142805,adaptin, gamma,adaptor protein complex AP-1, gamma 1 subunit,expressed sequence AA409002,expressed sequence AU041323,expressed sequence AW551707,gamma-adaptin	CGTAAGTCTGGAATGGAATTGTAACAGTGGACACGAGGGAGCTCTGCCCTTTTCTGCTGGTTCTCCTGATGTTTGAAAGAGGTGTTAGGCTCCTGGAGCC	adaptor protein complex AP-1, gamma 1 subunit
Ap1s1	NM_007457.2	AP19,Ap1s1,adaptor protein complex AP-1, sigma 1	AGCCATCCCTCGCCCTCCATGTGCCCTGTATGGCTGTAAATATATAAATACGTCAGGTTAAAGGGAAAAGGTTTCCAGGGCTCTTTTCTCTCCTCTGCCC	adaptor protein complex AP-1, sigma 1
Ap2s1	NM_198613.2	AI043088,Ap2s1,MGC:62945,adaptor-related protein complex 2, sigma 1 subunit,expressed sequence AI043088	ACAGGGGTCGCCATGATCCGATTCATCCTTATCCAGAACCGGGCAGGCAAGACGCGCCTGGCCAAGTGGTACATGCAGTTCGATGACGACGAGAAGCAGA	adaptor-related protein complex 2, sigma 1 subunit
Apc	NM_007462.3	AI047805,APC, WNT signaling pathway regulator,AU020952,AW124434,Apc,CC1,MGD-MRK-1347,MGD-MRK-16245,MGI:2147196,MGI:2147309,MGI:2147352,Min,expressed sequence AI047805,expressed sequence AU020952,expressed sequence AW124434,multiple intestinal neoplasia	CCATGGGGTCATTCCCAAGAAGAACATTTGTAAATGGAAGCAGAGAGAGTACTGGGTATCTAGAAGAGCTTGAAAAAGAAAGATCATTACTCCTTGCTGA	APC, WNT signaling pathway regulator
Apcs	NM_011318.2	Apcs,MGD-MRK-14288,Sap,serum amyloid P-component	GTCATACCCTGGACCAAGCATGGACAAGCTACTGCTTTGGATGTTTGTCTTCACCAGCCTTCTTTCAGAAGCCTTTTGTCAGACAGACCTCAAGAGGAAA	serum amyloid P-component
Aplp2	NM_009691.2	AI790698,Aplp2,MGD-MRK-1361,MGI:2143122,amyloid beta (A4) precursor-like protein 2,expressed sequence AI790698	TAAAGGCAGTATTTCCCTTTTCAGGTTGCTGAGAAATGTAAGAGGAGCTGAAGTACATTGTATGCAGTTACTGACTGCTTTAGGCATAGTCTCCGCAGAA	amyloid beta (A4) precursor-like protein 2
Apoa1	NM_009692.3	Alp-1,Apoa-1,Apoa1,Brp-14,Ltw-1,Lvtw-1,MGD-MRK-11918,MGD-MRK-11941,MGD-MRK-1288,MGD-MRK-1364,MGD-MRK-1367,MGD-MRK-14361,MGD-MRK-14362,MGD-MRK-14363,MGD-MRK-1639,Sep-1,Sep-2,Sep2,apolipoprotein A-I,brain protein 14,liver 20-30 thousand M.Wt protein 1,serum protein 1,serum protein 2	GTGAAGGATTTCGCTAATGTGTATGTGGATGCGGTCAAAGACAGCGGCAGAGACTATGTGTCCCAGTTTGAATCCTCCTCCTTGGGCCAACAGCTGAACC	apolipoprotein A-I
Apoa2	NM_013474.2	Alp-2,ApoA-II,Apoa-2,Apoa2,Hdl-1,MGD-MRK-10688,MGD-MRK-1289,MGD-MRK-1365,MGD-MRK-1368,apolipoprotein A-II,high density lipoprotein 1	CCTTGTCAGGTCAGCAGGAACTAGTCTGGTGAACTTCTTCAGCAGTTTAATGAACCTTGAGGAGAAACCGGCTCCTGCGGCTAAGTGAGATGTGCCAGGC	apolipoprotein A-II
Apoa4	NM_007468.2	Apoa-4,Apoa4,MGD-MRK-1366,MGD-MRK-1369,apolipoprotein A-IV	GGCTGTAGAACAGTTTCAGAAGACGGATGTCACTCAGCAGCTCAGTACCCTCTTCCAGGACAAACTTGGGGATGCTAGTACGTATGCTGATGGGGTGCAC	apolipoprotein A-IV
Apob	NM_009693.2	AI315052,Apob,MGD-MRK-1370,MGI:2144785,apob-100,apob-48,apolipoprotein B,expressed sequence AI315052	CCAGACTATTTGGAGAGAAATCGAAGAGGAATGATAAGTCTACTGGAAGCCATGCGAGGGGAATTGCAACGCCTCAGTGTTGATCAGTTTGTGAGGAAAT	apolipoprotein B
Apoc2	NM_001277944.1	Apoc2,MGD-MRK-1373,apolipoprotein C-II	ATGACTCGGGCAGCCTGGCTCTGCTGGGCACGGTGCAGGGCTCCCTCTTAAGTTACTGGACCTCTGCCAAGGAGGTTGCCAAAGACCTGTACCAGAAGAC	apolipoprotein C-II	Gm44805 (NM_001309799)
Apoc3	NM_023114.3	Apoc3,MGD-MRK-1371,MGD-MRK-1374,apolipoprotein C-III	GCAAGTTTACTGACAAGTTCACCGGCTTCTGGGATTCTAACCCTGAGGACCAACCAACTCCAGCTATTGAGTCGTGAGACTTCTGTGTTGCAGATGTGCC	apolipoprotein C-III
Apoh	NM_013475.4	Apoh,B2GPI,MGD-MRK-1377,apolipoprotein H,beta-2-GPI,beta-2-glycoprotein 1	AATGGTTTCCCCGGTGCTCGCCTTGTTCTCCGCCTTCCTCTGCCATGTTGCTATTGCAGGACGGATCTGTCCGAAGCCGGATGACCTACCATTTGCTACG	apolipoprotein H
App	NM_007471.2	AL024401,Abeta,Adap,Alzheimer disease amyloid beta protein,App,Cvap,E030013M08Rik,MGD-MRK-1105,MGD-MRK-1378,MGD-MRK-2255,MGI:2146529,MGI:2442007,RIKEN cDNA E030013M08 gene,amyloid beta (A4) precursor protein,appican,betaAPP,cerebrovascular amyloid peptide,expressed sequence AL024401,protease nexin II	GTGAGCGACGCCCTTCTCGTGCCCGACAAGTGCAAGTTCCTACACCAGGAGCGGATGGATGTTTGTGAGACCCATCTTCACTGGCACACCGTCGCCAAAG	amyloid beta (A4) precursor protein
Aqp8	NM_001109045.1	AI255744,Aqp8,MGI:2141886,aquaporin 8,expressed sequence AI255744	TGCCGTGTGTTCTGGTATGAGCAATACGTACAACCATGTATAGTGGAACTTGTGGGCTCCGCTCTCTTCATCTTCATCGGATGTCTATCGGTCATTGAGA	aquaporin 8
Arg1	NM_007482.3	AI,AI256583,Arg-1,Arg1,MGD-MRK-1392,MGD-MRK-1393,MGI:2143548,PGIF,arginase, liver,expressed sequence AI256583	GTACATTGGCTTGCGAGACGTAGACCCTGGGGAACACTATATAATAAAAACTCTGGGAATTAAGTATTTCTCCATGACTGAAGTAGACAAGCTGGGGATT	arginase, liver
Arhgap35	NM_172739.4	6430596G11Rik,AI841135,Arhgap35,Grlf1,MGI:2142039,P190 RhoGAP,RIKEN cDNA 6430596G11 gene,Rho GTPase activating protein 35,expressed sequence AI841135,glucocorticoid receptor DNA binding factor 1,p190A,p190RhoGAP	CTGTCCAGCTTGTGTAGATGCTAAGATTGAACACTTGATCAGTTCTCGCTTTATCAGACCATCTGATCGGAATCAGAAGAACTCTCTGTCTGACCTCAAT	Rho GTPase activating protein 35
Arhgef2	NM_001198913.1	AA408978,Arhgef2,GEF-H1,GEFH1,LFP40,Lbcl1,Lfc,MGD-MRK-24143,MGI:2139563,P40,expressed sequence AA408978,lymphoid blast crisis-like 1,mKIAA0651,rho/rac guanine nucleotide exchange factor (GEF) 2	TCAGTGACATTCACACACGTTTCCTTAATCAGCTTCTGGAACGGCGGCGCCAGGCTCTATGTCCAGGCAGCACCCGGAACTTTGTCATCCATCGTTTGGG	rho/rac guanine nucleotide exchange factor (GEF) 2
Arhgef6	NM_152801.2	1600028C08Rik,1700038J06Rik,4930592P22Rik,Arhgef6,MGI:1923183,MGI:1923947,RIKEN cDNA 1600028C08 gene,RIKEN cDNA 1700038J06 gene,RIKEN cDNA 4930592P22 gene,Rac/Cdc42 guanine nucleotide exchange factor (GEF) 6,alpha-PIX	TTGAGCCTGATGACCTCTATTCGGGGGCCAATTTCTCCAAGGTTCTGAATACTCTTTTAGCTGTCAACAAAGCAACTGAAGATCAGCTCTCAGAAAGACC	Rac/Cdc42 guanine nucleotide exchange factor (GEF) 6
Arrb1	NM_177231.2	1200006I17Rik,AW208571,Arrb1,G430100A01Rik,MGD-MRK-16247,MGI:1921360,MGI:2142217,MGI:2444556,RIKEN cDNA 1200006I17 gene,RIKEN cDNA G430100A01 gene,arrestin, beta 1,beta-arrestin1,expressed sequence AW208571	TGACACTGTAAGGGGCTGGAATTTGGTGTCATTTGTCCCTACTCCACAGTCTTATGCTGCCATACTGGGTGAGATACACAGGCTCACGTATTTCTTTGGC	arrestin, beta 1
Atf4	NM_009716.2	Atf-4,Atf4,C/ATF,CREB2,MGD-MRK-1444,MGD-MRK-1445,TAXREB67,activating transcription factor 4	CAAGGAGGATGCCTTTTCCGGGACAGATTGGATGTTGGAGAAAATGGATCTGAAAGAGTTTGACTTCGATGCTCTGTTTCGAATGGATGACCTGGAAACC	activating transcription factor 4
Atf7ip	NM_019426.2	2610204M12Rik,AM,ATFa-associated Modulator,Atf7ip,MGI:1919738,Mcaf1,RIKEN cDNA 2610204M12 gene,activating transcription factor 7 interacting protein	TTGTCCAGGCAAGAGTGAAGACGACGAACACTTAGACCAAATTCAAAGTAAAGACTCCTGTGATGAGGGAAATAAAGTGAACAGTAATGTCGTCGAGAAG	activating transcription factor 7 interacting protein
Atg101	NM_026566.2	9430023L20Rik,AA407441,AU022967,Atg101,MGI:2145889,MGI:2146146,RIKEN cDNA 9430023L20 gene,autophagy related 101,expressed sequence AA407441,expressed sequence AU022967	CTGGGCCAGATGTCCTTGGAATTCTATCAGAAGAAAAAGTCTCGATGGCCTTTTTCGGATGAGTGCATCCCCTGGGAGGTGTGGACTGTCAAGGTGCACG	autophagy related 101
Atg2b	NM_029654.4	2410024A21Rik,AI047755,AI503411,AW558123,Atg2b,C030004M05Rik,C630028L02Rik,MGI:1926114,MGI:2144758,MGI:2144850,MGI:2145049,MGI:2441919,RIKEN cDNA 2410024A21 gene,RIKEN cDNA C030004M05 gene,RIKEN cDNA C630028L02 gene,autophagy related 2B,expressed sequence AI047755,expressed sequence AI503411,expressed sequence AW558123	GCTTTGAGTTACACTGTTCCAGTGACGTCGTGCACATCAGAACATGCTCAGACTCATGTGCTGCGCTGATGAACCTCATTCAGTATGTCGCAAGTTACGG	autophagy related 2B
Atox1	NM_009720.2	AI256639,ATX1,Atox1,MGI:2144096,antioxidant 1 copper chaperone,expressed sequence AI256639	TCGTCGCCGCTGCCACTGCCCGTGTGTGCCGCGTCAGTCATGCCGAAGCACGAGTTCTCCGTGGACATGACCTGTGAGGGCTGTGCTGAAGCCGTCTCCA	antioxidant 1 copper chaperone
Atp6v1e1	NM_007510.2	2410029D23Rik,ATPase, H+ transporting lysosomal (vacuolar proton pump), 32 kDa,ATPase, H+ transporting, lysosomal 31kDa, V1 subunit E,ATPase, H+ transporting, lysosomal V1 subunit E1,Atp6e,Atp6e2,Atp6v1e,Atp6v1e1,D6Ertd385e,DNA segment, Chr 6, ERATO Doi 385, expressed,E2,H(+)-ATPase E-like protein,H+ ATPase subunit E,MGI:1261800,MGI:1924021,RIKEN cDNA 2410029D23 gene,lysosomal 31kDa	GAGTGAGTTGTGCATGCTGTCCCTGCTCTTTGGGCATAAAGTGCATGTGGGACTCACATTCCTCCAGGAACACTACCTTCGCTGTTACTGTTTAGGTCTA	ATPase, H+ transporting, lysosomal V1 subunit E1
Atp6v1f	NM_025381.2	1110004G16Rik,ATPase, H+ transporting, lysosomal V1 subunit F,Atp6v1f,RIKEN cDNA 1110004G16 gene	GGAGAAGGATACCACCATCAATGAGATCGAAGACACTTTCAGGCAATTTCTAAACAGGGATGACATTGGCATCATTCTCATCAACCAGTACATCGCAGAG	ATPase, H+ transporting, lysosomal V1 subunit F
Atp6v1g2	NM_023179.3	1500002D01Rik,ATPase, H+ transporting, lysosomal (vacuolar proton pump),ATPase, H+ transporting, lysosomal V1 subunit G2,Atp6g2,Atp6v1g2,NG38,RIKEN cDNA 1500002D01 gene,VAG2,lysosomal 13kDa	GAATGACAGCAACAACGCTCACTTTGTAAGGTGGCTGCTGTGAATTATCTGTGAGAATTCAGCATAGTTCCAGATGACGGAGTGCCTGTATCATGACCGC	ATPase, H+ transporting, lysosomal V1 subunit G2
Atp7a	NM_001109757.2	ATPase, Cu++ transporting, alpha polypeptide,Atp7a,Blo,MGD-MRK-12339,MGD-MRK-1578,MGD-MRK-16161,MNK,Menkes protein,Mo,blotchy,br,mottled	TACAGAGTTAGTATTGCAAGTGAAGTTGAAAGTACCGCCAGCTCTCCCTCCAGCTCATCTCTTCAGAAGATGCCTTTGAACATAGTTAGCCAGCCTCTGA	ATPase, Cu++ transporting, alpha polypeptide
Axl	NM_009465.3	AI323647,AXL receptor tyrosine kinase,Ark,Axl,MGD-MRK-15343,MGI:2141908,MGI:98896,Tyro7,Ufo,expressed sequence AI323647,ufo oncogene homolog	GAGATTCTAAAGGTCCACAGTCTAGAGTATTAGGTACGACTCCAAGGGTGGGCGCTTGTAGCCATCCTAAGTCCTTTCCCTCCTTAAGCACCTATGCTCC	AXL receptor tyrosine kinase
Banf1	NM_001038231.2	Banf1,Bcrp1,C78287,MGI:2147785,barrier to autointegration factor 1,expressed sequence C78287	CTGCAGCAGGGCAGGGCTCCTCCCTGTCCTCCATAAAGGAAAAGATGGCTGTTGTCACCCTCACCTCCTATGTACTCCAGGGTCTATGGGGAGTTCTCTC	barrier to autointegration factor 1
Bax	NM_007527.3	BCL2-associated X protein,Bax,MGD-MRK-16487	CATAAATTATGACATTTTCCTGGGATGAATGGGGGAAGGGGAAAGGCATTTTTCTTACTTTTGTAATTATTGGGAGGGGTGGGAATGGTGGCCTGGGGAG	BCL2-associated X protein
Bcap31	NM_012060.4	B cell receptor associated protein 31,BAP31,Bcap31	GCTCCCATCCCTCTGTTGGAACCCTTTAAGTCACAGGATGAGTTTGCAGTGGACTACAGTTGCCACCTTCCTCTACGCAGAGGTCTTTGCTGTGTTGCTT	B cell receptor associated protein 31
Bcl2	NM_009741.3	AW986256,B cell leukemia/lymphoma 2,Bcl-2,Bcl2,C430015F12Rik,D630044D05Rik,D830018M01Rik,MGD-MRK-1524,MGD-MRK-1526,MGI:2138629,MGI:2442315,MGI:2444619,MGI:2444682,RIKEN cDNA C430015F12 gene,RIKEN cDNA D630044D05 gene,RIKEN cDNA D830018M01 gene,expressed sequence AW986256	GGCCTTCTTTGAGTTCGGTGGGGTCATGTGTGTGGAGAGCGTCAACAGGGAGATGTCACCCCTGGTGGACAACATCGCCCTGTGGATGACTGAGTACCTG	B cell leukemia/lymphoma 2
Bcl2l1	NM_009743.4	BCL2-like 1,Bcl(X)L,Bcl-XL,Bcl-Xs,Bcl2l1,BclX,MGD-MRK-1527,bcl-x	GAGCAACCGGGAGCTGGTGGTCGACTTTCTCTCCTACAAGCTTTCCCAGAAAGGATACAGCTGGAGTCAGTTTAGTGATGTCGAAGAGAATAGGACTGAG	BCL2-like 1	sub-optimal isoform coverage due to non-overlapping transcript variants
Birc3	NM_007464.3	AW107670,Api2,Birc3,HIAP2,IAP2,MGI:2143290,MIAP2,MIHC,RNF49,apoptosis inhibitor 1,baculoviral IAP repeat-containing 3,cIAP-2,cIAP2,expressed sequence AW107670	CCCTGTCATCTCACCATGAACATGGTTCAAGACAGCGCCTTTCTAGCCAAGCTGATGAAGAGTGCTGACACCTTTGAGTTGAAGTATGACTTTTCCTGTG	baculoviral IAP repeat-containing 3
Blk	NM_007549.2	B lymphoid kinase,Blk,MGD-MRK-1577	AAGGATTGTGTTAGAACTTACCTCCAGTTGTGTTCAGACCCCGATAGTCCCGAAATCAGTCTGACCAGTTAGCGATGGACAGGATGTCAGGCTGTCATAA	B lymphoid kinase
Bmp10	NM_009756.2	Bench to Bassinet Program (B2B/CVDC), mutation 2711 Cecilia Lo,Bmp10,MGI:5616115,Mutant line 2711,b2b2711Clo,bone morphogenetic protein 10	CATGCTGGAGCTCTACAACAAATTCGCCACAGACCGGACCTCCATGCCGTCTGCTAACATCATCCGGAGCTTCAAGAACGAAGATCTGTTTTCTCAACCA	bone morphogenetic protein 10
Bpi	NM_177850.3	9230105K17Rik,Bpi,Bpifd1,RIKEN cDNA 9230105K17 gene,bactericidal permeablility increasing protein	TTTACAAAAAGATCTGCAAGATCGTGAGAGACTCTGTGTCCTCCAAACTGCAGCCTTATCTGAAGACCCTTTCTGTGATAACCAGAGTGGATGATGTGAC	bactericidal permeablility increasing protein
Braf	NM_139294.5	9930012E13Rik,AA120551,AA387315,AA473386,Braf,Braf transforming gene,Braf transforming gene 2,Braf-2,Braf2,C87398,D6Ertd631e,DNA segment, Chr 6, ERATO Doi 631, expressed,MGD-MRK-1618,MGD-MRK-1619,MGD-MRK-1621,MGI:1277149,MGI:2141786,MGI:2442536,MGI:3034546,MGI:3034892,MGI:3034940,RIKEN cDNA 9930012E13 gene,expressed sequence AA120551,expressed sequence AA387315,expressed sequence AA473386,express…	AAATCCTCACCAGTCCATCTCCTTCAAAATCCATTCCAATTCCACAGCCCTTCCGACCAGCAGATGAAGATCATCGCAATCAGTTTGGGCAACGAGACCG	Braf transforming gene
Brpf3	NM_001081315.1	AI413466,AW493400,Brpf3,MGC:58603,MGI:2147066,bromodomain and PHD finger containing, 3,expressed sequence AI413466,expressed sequence AW493400,mKIAA1286	GTCAGCCTGAGTGAGGTTCCAGATTACCTGGAATTCATATCCAAGCCAATGGATTTTTCTACTATGAGGCGGAAGCTGGAATCTCACCTGTACCACACCT	bromodomain and PHD finger containing, 3
Bst2	NM_198095.2	2310015I10Rik,Bst-2,Bst2,C87040,GREG,MGI:2142879,RIKEN cDNA 2310015I10 gene,bone marrow stromal cell antigen 2,expressed sequence C87040	CAGCTCCATGGTGGTCTCCAGCCTACTGGTGCTCAAAGTGTCACTGTTCCTGCTCTTTTGAGGACTCATTAGTTGGCAGGTCACAGTTGTTTGAAGTCAC	bone marrow stromal cell antigen 2
C1s1	NM_144938.2	AA959438,AI255193,AI327365,C1s,C1s1,EST AI255193,MGI:1353567,MGI:2141372,MGI:2141399,complement component 1, s subcomponent,complement component 1, s subcomponent 1,expressed sequence AA959438,expressed sequence AI327365	GGCAGGGTTGATCACTGAGCCGTGTTGGTTATTCAGTTACTATTGCTAACAACATGGCAGAAACCCTTCTATCTTGCGCTATTCCACAGGGATATCTTAT	complement component 1, s subcomponent 1	C1s2 (NM_173864)
C3	XM_011246258.1	AI255234,C3,MGD-MRK-1700,MGI:2146809,Plp,acylation stimulating protein,complement component 3,complement factor 3,expressed sequence AI255234	TGGGTGGAGCACTGGCCTGAGGCAGAAGAATGCCAGGATCAGAAGTACCAGAAACAGTGCGAAGAACTTGGGGCATTCACAGAATCTATGGTGGTTTATG	complement component 3
C3ar1	NM_009779.2	C3aR,C3ar1,anaphylatoxin C3a receptor,complement component 3a receptor 1	ATAAGCCAATCTGGTGCCAGAATCATCGAAACGTGAGAACCGCCTTCGCCATCTGTGGATGTGTCTGGGTGGTAGCCTTTGTGATGTGTGTGCCCGTATT	complement component 3a receptor 1
C6	NM_016704.2	AW111623,C6,MGD-MRK-1711,MGI:2146192,complement component 6,expressed sequence AW111623	CTGATTGACAAGAGTGAAGCCTGTTTCTGTGACCACTACCCATGGACTCACTGGTCCAGCTGTTCTAAGTCCTGCAATTCTGGAACCCAGAGCAGACAGA	complement component 6
C8a	NM_146148.2	C8a,complement component 8, alpha polypeptide	TGGCATGTACGCCAAGTTCATCAATGACTATGGCACCCACTACATCACCTCTGGAACCATGGGTGGCATTTATGAATATGTTATGGTGCTTGACAAAGAG	complement component 8, alpha polypeptide
C8b	NM_133882.2	4930439B20Rik,AI595927,C8b,MGD-MRK-1714,MGI:1921221,MGI:2140338,RIKEN cDNA 4930439B20 gene,complement component 8, beta polypeptide,expressed sequence AI595927	GTTACTGCCTGTGCTGGAGGAAGTTTCGGTATTGGTGGTATGGTCTATAAAGTCTATGTCAAAGTGGGCGTTTCCGCAAAGAAATGCAGTGACATTATGA	complement component 8, beta polypeptide
C9	NM_013485.1	C9,complement component 9	TCCTTGCCTCAAACAAAGGTTTCGCTCAAGAAGCATTTTAGCCTTCGGACAGTTTAATGGGAAAAGCTGTGTTGATGTTTTGGGAGACAGACAAGGCTGT	complement component 9
Calm1	NM_009790.4	AI256814,AI327027,AI461935,AL024000,Calm1,MGD-MRK-1734,MGI:2144778,MGI:2144797,MGI:2144834,MGI:2144926,calmodulin 1,expressed sequence AI256814,expressed sequence AI327027,expressed sequence AI461935,expressed sequence AL024000	GGTCAGCATACACAGAGACACGCAACATCCAGTGCAAGCTGGATTTCCCACCAGGTTCTCTAGCCACAACTCCTGAAACCAGACAGACTCGGAGTTCTTT	calmodulin 1
Capn5	NM_007602.3	Capn5,calpain 5	AGGGATAGCCGTGGCTTCATTTATCGTTTGCACCCAGGAGGCCTTGTAGTCTTCCAATTGCAGGAGATCAGCCCTACAGTGTATTCTACGTGAACCAACA	calpain 5
Card9	NM_001037747.1	Card9,Gm782,LOC332579,caspase recruitment domain family, member 9,gene model 782, (NCBI)	ACAGGCCACAAGGGCTACGTGGCTTTCCTCGAGAGCCTGGAGCTCTACTACCCTCAGTTATACCGGAAAGTCACTGGCAAGGAGCCAGCACGCGTCTTCT	caspase recruitment domain family, member 9
Casp12	NM_009808.4	Casp12,caspase 12	AGCACATTCCTGGTGTTTATGTCCCATGGCATCCTGGAAGGAATCTGTGGGGTGAAGCACCGAAACAAAAAGCCAGATGTTCTTCATGATGACACTATCT	caspase 12
Casp3	NM_009810.2	A830040C14Rik,AC-3,Apopain,CC3,CPP32,Casp3,Caspase-3,MGD-MRK-36315,MGI:2442726,MGI:3717434,RIKEN cDNA A830040C14 gene,Yama,caspase 3,melody,mldy	GAGGCTGACTTCCTGTATGCTTACTCTACAGCACCTGGTTACTATTCCTGGAGAAATTCAAAGGACGGGTCGTGGTTCATCCAGTCCCTTTGCAGCATGC	caspase 3
Casp4	NM_007609.2	Casp11,Casp4,Caspase-11,MGD-MRK-36276,capase 11, apoptosis-related cysteine protease,caspase 11, apoptosis-related cysteine peptidase,caspase 4, apoptosis-related cysteine peptidase,ich-3	ATTTACCCAATAAAGGAGGCCAATGGCCGTACACGAAAGGCTCTTATCATATGCAATACAGAGTTCAAACATCTCTCACTGAGGTATGGGGCTAACTTTG	caspase 4, apoptosis-related cysteine peptidase
Casp6	NM_009811.3	Casp6,Mch2,caspase 6,mCASP-6	CAAGCCACATAGATGCCGATTGCTTCATCTGTGTCTTCCTGAGCCATGGGGAAGGCAACCACGTTTACGCATACGACGCCAAAATTGAAATTCAGACGTT	caspase 6
Casp7	NM_007611.2	AI314680,CMH-1,Casp7,ICE-IAP3,MGD-MRK-38428,MGI:2147501,Mch3,caspase 7,caspase-7,expressed sequence AI314680	TGGTTGTTCTCAGTGGCTTAGGGCAGATTTTTAAGCCGACCTTCCCAGGTGGCTGAGAGAAGACGACAGTTAATATTCCAGTATATAGAACCCAATCCAG	caspase 7
Casp8	NM_009812.2	Casp8,Caspase-8,FLICE,MACH,Mch5,caspase 8	TTTCATTCAGGCTTGCCAAGGAAGTAACTTCCAGAAAGGAGTGCCTGATGAGGCAGGCTTCGAGCAACAGAACCACACTTTAGAAGTGGATTCATCATCT	caspase 8
Cat	NM_009804.2	Cas-1,Cas1,Cat,Cs-1,MGD-MRK-1765,MGD-MRK-1766,MGD-MRK-2185,catalase,catalase 1	AGCTGACACAGTTCGTGACCCTCGGGGGTTTGCAGTGAAATTTTACACTGAAGATGGTAACTGGGATCTTGTGGGAAACAACACCCCTATTTTCTTCATC	catalase
Cbl	NM_007619.2	4732447J05Rik,Casitas B-lineage lymphoma,Casitas B-lineage lymphoma 2,Cbl,Cbl-2,MGD-MRK-1779,MGD-MRK-1780,MGD-MRK-1782,MGI:2443367,RIKEN cDNA 4732447J05 gene,c-Cbl,cbl	GCCTTGATGCCAGGTGTATGTTTCTGATGTAGGTCATGAGTGTTTCTGCCTAACAGGAACAGAACATTTGTTTCCAGGGTGGCTTTCCAACCCAAAACCA	Casitas B-lineage lymphoma
Ccl19	NM_011888.2	CKb11,Ccl19,Scya19,chemokine (C-C motif) ligand 19,exodus-3,small inducible cytokine A19	CTTCTGCCAAGAACAAAGGCAACAGCACCAGAAGGAGCCCTGTGTCTTGAGTAAAGAGATGTGAATCACTCTGGCCCAGGAAACCAAGGACCAGAAGAGA	chemokine (C-C motif) ligand 19
Ccl2	NM_011333.3	AI323594,Ccl2,HC11,MCAF,MCP-1,MCP1,MGD-MRK-14333,MGD-MRK-14413,MGI:2144120,SMC-CF,Scya2,Sigje,chemokine (C-C motif) ligand 2,expressed sequence AI323594,monocyte chemoattractant protein-1,monocyte chemotactic protein,small inducible cytokine A2,small inducible gene JE	TCTTCAGCACCTTTGAATGTGAAGTTGACCCGTAAATCTGAAGCTAATGCATCCACTACCTTTTCCACAACCACCTCAAGCACTTCTGTAGGAGTGACCA	chemokine (C-C motif) ligand 2
Ccl4	NM_013652.1	AT744.1,Act-2,Ccl4,MGD-MRK-12242,MGD-MRK-14335,MIP-1 beta,MIP-1B,Mip1b,Scya4,chemokine (C-C motif) ligand 4,macrophage inflammatory protein-1 beta,small inducible cytokine A4	TTCTCAGCACCAATGGGCTCTGACCCTCCCACTTCCTGCTGTTTCTCTTACACCTCCCGGCAGCTTCACAGAAGCTTTGTGATGGATTACTATGAGACCA	chemokine (C-C motif) ligand 4
Ccn2	NM_010217.2	Ccn2,Ctgf,Fisp12,Hcs24,MGD-MRK-9804,cellular communication network factor 2,connective tissue growth factor,fibroblast inducible secreted protein,hypertrophic chondrocyte-specific gene product 24	GGCTCAGGGTAAGGTCCGATTCCTACCAGGAAGTGCTTGCTGCTTCTTTGATTATGACTGGTTTGGGGTGGGGGGCAGTTTATTTGTTGAGAGTGTGACC	cellular communication network factor 2
Ccna2	NM_009828.2	AA408589,Ccn-1,Ccn1,Ccna,Ccna2,CycA2,Cyca,MGD-MRK-1805,MGD-MRK-1807,MGD-MRK-1809,MGD-MRK-2264,MGD-MRK-37106,MGI:2139562,cyclin A,cyclin A2,expressed sequence AA408589	ACTGGATATACCCTGGAGAGTCTTAAGCCTTGTCTTGTGGACCTTCACCAGACCTACCTCAAAGCGCCACAACATGCCCAACAGTCAATACGGGAAAAGT	cyclin A2
Ccr1	NM_009912.4	Ccr1,Cmkbr1,MGD-MRK-26055,chemokine (C-C motif) receptor 1,chemokine (C-C) receptor 1	CTTCTGATTCAGACCATAGGTGTCAACCAAGGAAGGTCTAAGAAGAGAATGAGGAGACAGTATATAGCTCTCCAAGACTGATACTGACAGTTCTTACAGT	chemokine (C-C motif) receptor 1
Ccr2	NM_009915.2	CC-CKR-2,CCR2A,CCR2B,CKR2,CKR2A,CKR2B,Ccr2,Cmkbr2,MGD-MRK-33876,chemokine (C-C motif) receptor 2	ATGAACTAACATAGACAGCTCAGGATTAACAGGGACTTGTGGTTTGTGGTCTGTGGGCTTATCCAAGCATGGTGATTTAGACTCTAAGGTCCGTCTGGAT	chemokine (C-C motif) receptor 2
Ccr4	NM_009916.2	CC CKR-4,Ccr4,Cmkbr4,MGD-MRK-36401,MGD-MRK-37445,chemokine (C-C motif) receptor 4,chemokine (C-C) receptor 4	CTACTACGCCGCCGACCAGTGGGTTTTTGGACTAGGTCTGTGCAAGATCGTTTCATGGATGTACCTGGTGGGCTTCTACAGCGGCATCTTCTTCATCATG	chemokine (C-C motif) receptor 4
Ccr7	NM_007719.2	CD197,Ccr7,Cmkbr7,EBI1,Ebi1h,Epstein-Barr virus induced gene 1 homolog,MGD-MRK-23848,chemokine (C-C motif) receptor 7,chemokine (C-C) receptor 7	CCCAGATGGTTTTTGGGTTCCTAGTGCCTATGCTGGCTATGAGTTTCTGCTACCTCATTATCATCCGTACCTTGCTCCAGGCACGCAACTTTGAGCGGAA	chemokine (C-C motif) receptor 7
Ccs	XM_006531645.1	CCS,Ccs,Ccsd,copper chaperone for superoxide dismutase	GTGCACAAGACCCTGAAAGGGGTGGCAGGTGTCCAGAATGTGGACGTTCAGTTGGAGAACCAGATGGTGTTGGTGCAGACGACTCTGCCCAGCCAGGAGG	copper chaperone for superoxide dismutase
Cd14	NM_009841.3	CD14 antigen,Cd14,MGD-MRK-1831	CTAGACGAGGAAAGTTGTTCCTGCAACTTCTCAGATCCGAAGCCAGATTGGTCCAGCGCTTTCAATTGTTTGGGGGCGGCAGATGTGGAATTGTACGGCG	CD14 antigen
Cd163	NM_053094.2	CD163 antigen,Cd163	TCACGGCACTCTTGGTTTGTGGAGCCATTCTATTGGTCCTCCTCATTGTCTTCCTCCTGTGGACTCTGAAGCGACGACAGATTCAGCGACTTACAGTTTC	CD163 antigen
Cd180	NM_008533.2	CD180 antigen,Cd180,Ly78,RP105,lymphocyte antigen 78	AGGGTTTGAAGAACTCTACGATCCAGTCTCTTTGGCTGGGGACATTTGAGGACATGGATGACGAAGATATTAGTCCTGCCGTGTTTGAGGGTCTCTGTGA	CD180 antigen
Cd19	NM_009844.2	AW495831,CD19 antigen,Cd19,MGD-MRK-1833,MGI:2142241,expressed sequence AW495831	GACTTCGTTAGGTCCCAAGAACCACATCTGATTCTGAAATCTGGAGATCCCAGATGGTGTCAGTCAGTGAAATGACCTTGATCAGGATGTGTGCATGCTG	CD19 antigen
Cd209e	NM_130905.2	CD209e antigen,Cd209e,SIGNR4,mSIGNR4	CCAGTTGGGGAGTGGACTTTCACTCATGCGTTTCCCAGTTCCTACTCCCTGTCTATGGGCATGGAAATCTTAGTATTACCTCTGGGACTCATCAGTCTCC	CD209e antigen
Cd244a	NM_018729.2	2B4,C9.1,CD244 molecule,CD244 molecule A,CD244 natural killer cell receptor 2B4,Cd244,Cd244a,F730046O15Rik,MGD-MRK-38339,MGI:2442562,Nmrk,RIKEN cDNA F730046O15 gene,non MHC restricted killing associated	TACAGACAAAAGATGTTTCTGTTCAATGGAAGAAGACAGAACAGGGCTCACACAGAAAAATTGAGATCCTGAATTGGTATAATGATGGTCCCAGTTGGTC	CD244 molecule A
Cd34	NM_001111059.1	AU040960,CD34 antigen,Cd34,MGD-MRK-1849,MGI:2138487,expressed sequence AU040960	CTGATTATTCGCCTAATAATAGCAGCTTTGAGATGACATCACCCACCGAGCCATATGCTTACACATCATCTTCTGCTCCGAGTGCCATTAAGGGAGAAAT	CD34 antigen
Cd36	NM_007643.3	CD36 molecule,Cd36,FAT,MGD-MRK-36478,Scarb3,fatty acid translocase	GGGACCATTGGTGATGAAAAAGCAGAAATGTTCAAAACACAAGTGACTGGGAAAATCAAGCTCCTTGGCATGGTAGAGATGGCCTTACTTGGGATTGGAG	CD36 molecule
Cd3d	NM_013487.2	CD3 antigen, delta polypeptide,Cd3d,MGD-MRK-14696,MGD-MRK-1852,T3-delta chain,T3d	CTGTGTGGAGCTAGACTCGGGCACCATGGCTGGTGTCATCTTCATTGACCTCATCGCAACTCTGCTCCTGGCTTTGGGCGTCTACTGCTTTGCAGGACAT	CD3 antigen, delta polypeptide
Cd3e	NM_007648.4	AI504783,CD3,CD3 antigen, epsilon polypeptide,CD3epsilon,Cd3e,MGD-MRK-14697,MGD-MRK-1853,MGI:2143086,T3-epsilon chain,T3e,expressed sequence AI504783	TGAGTACTGTGTGGAGGTGGACCTGACAGCAGTAGCCATAATCATCATTGTTGACATCTGTATCACTCTGGGCTTGCTGATGGTCATTTATTACTGGAGC	CD3 antigen, epsilon polypeptide
Cd3g	NM_009850.2	CD3 antigen, gamma polypeptide,Cd3g,Ctg-3,Ctg3,MGD-MRK-14698,MGD-MRK-1854,MGD-MRK-2212,MGD-MRK-2213,T3-gamma chain,T3g	GCATTGAGCTAAACATAGGCACCATATCCGGCTTTATCTTCGCTGAGGTCATCAGCATCTTCTTCCTTGCTCTTGGTGTATATCTCATTGCGGGACAGGA	CD3 antigen, gamma polypeptide
Cd4	NM_013488.2	CD4 antigen,Cd4,L3T4,Ly-4,MGD-MRK-11981,MGD-MRK-1858,lymphocyte antigen 4	AAGAGGTGTCCGTACAAAAGTCCACCAAAGACCTCAAGCTCCAGCTGAAGGAAACGCTCCCACTCACCCTCAAGATACCCCAGGTCTCGCTTCAGTTTGC	CD4 antigen
Cd44	NM_009851.2	AU023126,AW121933,AW146109,CD44 antigen,Cd44,HERMES,Ly-24,MGD-MRK-11964,MGD-MRK-13281,MGD-MRK-1863,MGI:2139311,MGI:2139322,MGI:3035411,Pgp-1,expressed sequence AU023126,expressed sequence AW121933,expressed sequence AW146109,lymphocyte antigen 24,phagocyte glycoprotein 1	TCGCTTTGGGTGTGTCCTTCGCGCGCTCCCTCCCTCTTAGGTCACTCACTCTTTCAAAGCCTGGAATAAAAACCACAGCCAACTTCCGAAGCGGTCTCAT	CD44 antigen
Cd6	NM_001037801.2	CD6 antigen,Cd6,MGD-MRK-24451	GAAGTGCCTTCCAGAGTTCCAGTCACGATAGAATCTTCTGTGCCGGTGAGCGTGAAGGATAAGGACTCACAAGGGCTGACACTTCTCATTCTCTGTATTG	CD6 antigen
Cd68	NM_001291058.1	CD68 antigen,Cd68,Lamp4,MGD-MRK-1868,Scard1,gp110,macrosialin	GCACAGTGGACATTCATGGCGCAGAATTCATCTCTTCGAGAGCTCCAAGCTCCCTTGGGCCAAAGCTTCTGCTGTGGAAATGCAAGCATAGTTCTTTCTC	CD68 antigen
Cd84	NM_001252472.1	A130013D22Rik,CD84 antigen,CDw84,Cd84,MGI:2444272,RIKEN cDNA A130013D22 gene,SLAMF5	CGCCATCTGTGGATCTGGTTCCTTTGCCTACAAACCTGGTCTGAAGCAGCAGGAAAAGATGCAGACCCGGTGGTAATGAATGGGATTCTTGGGGAGTCAG	CD84 antigen
Cd86	NM_019388.3	B7-2,B7.2,B70,CD28 antigen ligand,CD86 antigen,Cd28l2,Cd86,Ly-58,Ly58,MB7-2,MGD-MRK-12000,MGD-MRK-12043,MGD-MRK-18572,MGD-MRK-18580,lymphocyte antigen 58	CAAAACATAAGCCTGAGTGAGCTGGTAGTATTTTGGCAGGACCAGCAAAAGTTGGTTCTGTACGAGCACTATTTGGGCACAGAGAAACTTGATAGTGTGA	CD86 antigen
Cd8a	NM_001081110.2	BB154331,CD8 antigen, alpha chain,Cd8a,Ly-2,Ly-35,Ly-B,Lyt-2,MGD-MRK-11958,MGD-MRK-11976,MGD-MRK-12074,MGD-MRK-1872,MGI:2141733,T-lymphocyte antigen 2,expressed sequence BB154331,lymphocyte antigen 2,lymphocyte antigen 35	CCACCTTCGTTGTCTATATGGCTTCATCCCACAACAAGATAACGTGGGACGAGAAGCTGAATTCGTCGAAACTGTTTTCTGCCATGAGGGACACGAATAA	CD8 antigen, alpha chain
Cd8b1	NM_009858.2	CD8 antigen, beta chain 1,Cd8b1,Ly-3,Ly-C,Lyt-3,MGD-MRK-11970,MGD-MRK-12075,MGD-MRK-1873,T-lymphocyte antigen 3,lymphocyte antigen 3	GCCACCTCATGAATAAAGTTTTCTGCAAACAGTTTCAGGGCTCTCAGCAGCCATCTTACTCTCTCAGGCCTTGCCGTGGGTTTGGGAGGCTGTTGGCTCA	CD8 antigen, beta chain 1
Cdh2	NM_007664.4	Cdh2,MGD-MRK-12785,MGD-MRK-1882,N-CAD,N-cadherin,Ncad,cadherin 2,cadherin, N-	TGATCCTTGTTCTCATGTTTGTGGTATGGATGAAACGGCGGGATAAAGAGCGCCAAGCCAAGCAGCTTTTAATTGACCCAGAAGATGATGTAAGAGATAA	cadherin 2
Cdh5	NM_009868.3	7B4/cadherin-5,AA408225,CD144,Cdh5,MGD-MRK-32096,MGI:2142402,VE-Cad,VE-cadherin,VEC,VECD,VEcad,cadherin 5,expressed sequence AA408225	CAGCAACTTCACCCTCATAAACAACCATGACAACACCGCCAACATCACGGTCAAGTATGGGCAGTTTAATCGGGAGCATGCCAAGTTCCACTACCTGCCC	cadherin 5
Cdk4	NM_009870.3	CDC2-related kinase 3,Cdk4,Crk3,MGD-MRK-1884,MGD-MRK-2147,MGI:88504,cyclin-dependent kinase 4,p34<PSK-J3>/cdk4	CCTCCACCGGGCCTGCCGGTTGAGACCATTAAGGATCTAATGCGTCAGTTTCTAAGCGGCCTGGATTTTCTTCATGCAAACTGCATTGTTCACCGGGACC	cyclin-dependent kinase 4
Cdkn1a	NM_007669.4	CAP20,CDKI,CIP1,Cdkn1,Cdkn1a,MGD-MRK-16760,MGD-MRK-25990,P21,SDI1,Waf1,cyclin dependent kinase inhibitor,cyclin-dependent kinase inhibitor 1A (P21),mda6,p21<WAF1/CIP1>,p21Cip1,p21WAF	AATACCGTGGGTGTCAAAGCACTTAGTGGGTCTGACTCCAGCCCCAAACATCCCTGTTTCTGTAACATCCTGGTCTGGACTGTCTACCCTTAGCCCGCAC	cyclin-dependent kinase inhibitor 1A (P21)
Cdkn2c	NM_007671.2	C77269,Cdkn2c,INK4c,MGD-MRK-33058,MGI:2140654,cyclin dependent kinase inhibitor 2C,expressed sequence C77269,p18,p18INK4c	GCCAGGGGGGACCTAGAGCAACTTACTAGTTTGTTGCAAAATAATGTAAACGTCAACGCTCAAAATGGATTTGGGAGAACTGCGCTGCAGGTTATGAAAC	cyclin dependent kinase inhibitor 2C
Cdon	NM_021339.2	CAM-related/down-regulated by oncogenes,CDO,Cdon,cell adhesion molecule-related/down-regulated by oncogenes	ATTTTATTTCTGAGCCACTCTCTGCTGTCCAGAAGCTTGGTAGACCCGTGGTCCTACATTGTTCTGCTAAACCTGTTACTGCCCGAATCTCATGGTTGCA	cell adhesion molecule-related/down-regulated by oncogenes
Ceacam3	NM_054059.1	Ceacam3,EG384557,MGI:1891356,Psg24,carcinoembryonic antigen-related cell adhesion molecule 3,cea12,predicted gene, EG384557,pregnancy-specific glycoprotein 24	CATTTTGACCTGTGGACGCCCTCCCACCTCTGCTCAGCTCAGTATTGAATCAGTGCCGCCCAGTGTTGCTAAAGGAGAAAGTGTTCTTCTTCTTGCTCGA	carcinoembryonic antigen-related cell adhesion molecule 3
Cebpa	NM_007678.3	C/EBP alpha,C/ebpalpha,CCAAT/enhancer binding protein (C/EBP),CCAAT/enhancer binding protein (C/EBP), alpha,Cebp,Cebpa,MGD-MRK-16254,MGD-MRK-1916	AGGAGGACACGGGGACCATTAGCCTTGTGTGTACTGTATGTCGCCAGCCGCTGTTGCTGAAGGAACTTGAAGCACAATCGATCCATCCCAGAGGGACTGG	CCAAT/enhancer binding protein (C/EBP), alpha
Cfh	NM_009888.3	Cfh,MGD-MRK-12706,MGD-MRK-14291,MGD-MRK-14293,MGD-MRK-1957,Mud-1,Sas-1,Sas1,complement component factor h,serum antigenic substance 1	TTGCTCATGGGCGGAGCAATCCTGATTTCCTAAACTGACTTTCAACTTCCCTTTGAAGCAAGTCTTTCCCTGCTGTGACCACAGTTCATAGCAGAGAGGA	complement component factor h
Cfhr1	NM_015780.2	AI194696,Cfhl1,Cfhr1,complement component factor h-like 1,complement factor H-related 1,expressed sequence AI194696	TTGCATCTCCATCAAATTCCTTCTGGACTCGCATCACTTGCACAGAATCAGGATGGTCACCAACTCCGAAGTGTCTCAGGCTATGCTTCTTTCCTTTTGT	complement factor H-related 1
Cfhr2	NM_001025575.2	BC026782,Cfhr2,FHR-B,cDNA sequence BC026782,complement factor H-related 2	TATGGCTTCTATCCTGTAACTGGATCAACTGTTTCAAAGTGTACACCCACTGGCTGGATCCCTGTTCCAAGATGTACCTTGAAACCATGTGAATTTCCAC	complement factor H-related 2	Cfh (NM_009888)
Cfi	NM_007686.2	Cfi,MGD-MRK-33616,complement component factor i	TTCCTTAATTTATGGGAGAACAAAAACAGAGGGACTTGTTCAAGTCAAACTTGTGGACCAAGATGAGAGAATGTTCATATGTAAAAACAGCTGGAGCATG	complement component factor i
Cflar	NM_207653.3	2310024N18Rik,A430105C05Rik,AI646576,AU021929,CASP8 and FADD-like apoptosis regulator,Cash,Casper,Cflar,Flip,MGI:1096876,MGI:1916820,MGI:1925024,MGI:2138307,MGI:2138466,RIKEN cDNA 2310024N18 gene,RIKEN cDNA A430105C05 gene,c-Flip,caspase homolog,expressed sequence AI646576,expressed sequence AU021929	GAACATCCACAGAATAGACTTGAACACAAAGATCCAGAAGTACACCCAGTCCAGCCAAGGAGCAAGATCAAATATGAATACTCTCCAGGCTTCGCTCCCA	CASP8 and FADD-like apoptosis regulator	sub-optimal isoform coverage due to non-overlapping transcript variants
Cftr	NM_021050.2	AW495489,Abcc7,Cftr,MGD-MRK-1961,MGI:2141688,cystic fibrosis transmembrane conductance regulator,expressed sequence AW495489	CGGTGACAACATGGAACACATACCTACGATATTTTACTCTCCATAAAGGCTTACTGCTAGTGCTGATTTGGTGCGTACTGGTTTTTCTGGTTGAGGTGGC	cystic fibrosis transmembrane conductance regulator
Chil1	NM_007695.2	AW208766,Brp39,Chi3l1,Chil1,Gp39,MGD-MRK-36073,MGI:107503,MGI:2138570,chitinase 3-like 1,chitinase-like 1,expressed sequence AW208766,glycoprotein 39	TGGAGGGTGGAAATTTGGCGAAAAAAGATTTTCCGAGATTGCCTCCAACACTGAGAGACGCACTGCTTTCGTCCGGTCGGTAGCCCCGTTCCTGCGTTCT	chitinase-like 1
Chmp4b	NM_029362.3	2010012F05Rik,C76846,Chmp4b,MGI:2139458,RIKEN cDNA 2010012F05 gene,Snf7-2,charged multivesicular body protein 4B,chromatin modifying protein 4B,expressed sequence C76846	CTGCGCTAAGCCCACTGCTGCGTCCTCTGTGGAGGGTCGGCCGTTTGCAGTTGAAGCGAACTGGAAATGTAGCCCTGCAGCTGACGTGTCTCACTCTGTA	charged multivesicular body protein 4B
Chuk	NM_001162410.1	AI256658,Chuk,Chuk1,IKK 1,IKK alpha,IKK-1,IKK-alpha,IKK1,IKK[a],IKKalpha,IkappaB kinase alpha,MGD-MRK-16258,MGI:2147493,conserved helix-loop-helix ubiquitous kinase,expressed sequence AI256658	TCGTTTAGAGCTAAGTTCCAAAAACAGAGAGCGATGGTGCCATGAAATCCAGATCATGAAAAAGTTGGACCATGCGAATGTTGTAAAGGCCTGTGATGTC	conserved helix-loop-helix ubiquitous kinase
Ciita	NM_007575.2	C2ta,Ciita,EG669998,Gm9475,MGD-MRK-37489,MGI:3712178,class II transactivator,predicted gene 9475,predicted gene, EG669998	TGCAGCCACTGGCCATGGATGACGAGGTCCTTGATTATATCGTGAGGCAGCCAGACCGTGTTCTGCTCATCCTAGATGCTTTCGAGGAGCTAGAGGCCCA	class II transactivator
Ckap4	NM_175451.1	5630400A09Rik,CLIMP-63,Ckap4,P63,RIKEN cDNA 5630400A09 gene,cytoskeleton-associated protein 4	GCTAGGAGGGGTCACCATGTGCGTTTGGAGGGGGTGTTCTTTGGGTTCTGATGTGAGAGCTGTATTTTCCACAGAGGATTTGGGCATCTTCCCGAGAGAT	cytoskeleton-associated protein 4
Col10a1	NM_009925.4	Col10,Col10a-1,Col10a1,MGD-MRK-2051,MGD-MRK-2052,collagen, type X, alpha 1,procollagen type X, alpha 1	TAAGATCCCAGGCATATACTATTTCTCCTACCACGTGCATGTGAAAGGGACTCACGTTTGGGTAGGCCTGTATAAGAACGGCACGCCTACGATGTACACG	collagen, type X, alpha 1
Col14a1	NM_181277.3	5730412L22Rik,AW108078,Col14a1,MGI:1917736,MGI:2146190,RIKEN cDNA 5730412L22 gene,collagen, type XIV, alpha 1,expressed sequence AW108078	GAGGTTCAACTTCAGGCTTGTGCGCAATTTCTTGGAAAACCTGGTCACAGCGTTCAACGTGGGCTCAGAAAAGACAAGAATCGGCTTGGCACAGTACAGT	collagen, type XIV, alpha 1
Col16a1	NM_028266.5	2700007F12Rik,A530052M23Rik,AI838662,Col16a1,MGI:1919771,MGI:2140369,MGI:2447869,RIKEN cDNA 2700007F12 gene,RIKEN cDNA A530052M23 gene,[a]1 (XVI) collagen,collagen, type XVI, alpha 1,expressed sequence AI838662	TCGGGCTCTGGGCCACCTTCAGCCATGGGACAAATATAGGTGAGCGGTGCCCAACTTCACAGCAAGAAGGACTCAAGCTAGAACACAGTAGTGACCCATC	collagen, type XVI, alpha 1
Col1a1	NM_007742.3	Col1a-1,Col1a1,Cola-1,Cola1,MGD-MRK-12362,MGD-MRK-12380,MGD-MRK-2059,MGD-MRK-2087,MGD-MRK-2089,Moloney leukemia virus 13,Mov-13,collagen, type I, alpha 1	CAATGGTGAGACGTGGAAACCCGAGGTATGCTTGATCTGTATCTGCCACAATGGCACGGCTGTGTGCGATGACGTGCAATGCAATGAAGAACTGGACTGT	collagen, type I, alpha 1
Col1a2	NM_007743.2	AA960264,AI325291,Col1a-2,Col1a2,Cola-2,Cola2,MGD-MRK-13027,MGD-MRK-2060,MGD-MRK-2088,MGD-MRK-2090,MGI:2141374,MGI:2141395,collagen, type I, alpha 2,expressed sequence AA960264,expressed sequence AI325291,oim,osteogenesis imperfecta,procollagen type I, alpha 2	GCTGTGCTTCTGCAGGGTTCCAACGATGTTGAACTTGTTGCTGAGGGCAACAGCAGGTTCACCTACTCTGTCCTAGTCGATGGCTGCTCCAAAAAGACAA	collagen, type I, alpha 2
Col3a1	NM_009930.1	AW550625,Col3a-1,Col3a1,MGD-MRK-15277,MGD-MRK-15278,MGD-MRK-2064,MGD-MRK-2065,MGI:2138608,MGI:98851,Tsk-2,Tsk2,collagen, type III, alpha 1,expressed sequence AW550625,procollagen type III, alpha 1,tight skin 2	CAAGACAGTCTTTGAATATCAAACACGCAAGGCAATGAGACTACCCATCATAGATATCGCACCCTATGACATTGGGGGTCCTGATCAAGAATTTGGTGTG	collagen, type III, alpha 1
Col4a1	NM_009931.2	Bru,Col4a-1,Col4a1,Del(8)44H,Del(8)Bru44H,MGD-MRK-1671,MGD-MRK-2066,MGD-MRK-2068,MGI:1890530,MGI:1890533,MGI:88206,Raw,Svc,alpha1(IV) collagen,bruised,collagen, type IV, alpha 1,procollagen type IV, alpha 1,retinal anteriolar wiring,small with vacuolar cataract	CTCCAGGGATCACAGGTTCAAAGGGAGATATGGGACTGCCCGGAGTTCCAGGATTTCAAGGTCAGAAAGGGCTTCCTGGTCTGCAGGGAGTGAAAGGAGA	collagen, type IV, alpha 1
Col4a2	NM_009932.3	AU019502,Col4a-2,Col4a2,MGC:7371,MGD-MRK-2067,MGD-MRK-2069,MGI:2142691,collagen, type IV, alpha 2,expressed sequence AU019502,procollagen type IV, alpha 2	TTGTGGCAAACCTCCTGCCTCAGCTTCCCAGATGCTGGGATTATGGGCATGCGCCACCACACCCAGCTTGGTGCTTACTCTTAACTTATTACCTCAGATG	collagen, type IV, alpha 2
Col5a1	NM_015734.2	AI413331,Col5a1,MGD-MRK-2071,MGI:2138923,collagen, type V, alpha 1,expressed sequence AI413331	GGGCCTGAAGAGTATCCGCTTTTCCCTGGCATCAACTTGTCCGATGGCAAGTGGCACCGAATTGCTCTCAGTGTCTACAAGAAAAATGTCACCTTGATCC	collagen, type V, alpha 1
Col5a3	NM_016919.2	Col5a3,Pro-alpha3(V),collagen, type V, alpha 3	TCTTCCCAGATGGGCATTTTCCTGAGAACTTTTCTGTGCTGCTCACACTGAGGGCCCAGCCAGCCAATCAGTCTGTCCTTCTGTCTATTTATGATGAGAA	collagen, type V, alpha 3
Col6a3	XM_897036.2	AI507288,Col6a-3,Col6a3,MGD-MRK-2075,MGD-MRK-2078,MGI:2138284,collagen, type VI, alpha 3,expressed sequence AI507288,procollagen type VI, alpha 3	TTGTCAGCAGGATCGTTCGCAGACTCAACATTGGTCCCAGTAAAGTGAGGATTGGGGTCGTGCAGTTTAGCAATGATGTCTTCCCTGAGTTCTACCTGAA	collagen, type VI, alpha 3
Col6a5	NM_001167923.1	Col6a5,EG665033,Gm7455,collagen, type VI, alpha 5,predicted gene 7455,predicted gene, EG665033	ATTTATGCAGCCATAGATAGGATGTCTCCCATCAACAGAAACACTCTGACAGGAGGAGCACTAACCTTTGTAAATGAATACTTTGACCTTTCCAAGGGGG	collagen, type VI, alpha 5
Col7a1	NM_007738.3	AW209154,Col7a1,MGD-MRK-2079,MGI:2143296,collagen, type VII, alpha 1,expressed sequence AW209154	TGAAGCGTGTGGCCTCACAGCCAACCAGCGATTTCTTCTTCTTCGTCAATGACTTCAGCATCTTGAGGACCCTGTTGCCTCTCATTTCCAGGAGGGTGTG	collagen, type VII, alpha 1
Cox4i2	NM_053091.2	Cox IV-2,Cox4b,Cox4i2,cytochrome c oxidase subunit 4I2,cytochrome c oxidase, subunit IVb	TCTTCTTCTTCATTGGATTCACGGCTCTGGTGATTTGGTGGCAGCGAGTCTATGTGTTCCCTAAGAAGGTTGTCACCCTGACGGAAGAACGGAAAGCCCA	cytochrome c oxidase subunit 4I2
Cox6a1	NM_007748.3	Cox6a1,MGD-MRK-23963,VIaL,cytochrome c oxidase subunit 6A1,subunit VIaL (liver-type)	CACAGCACTGGTTTTGGACCCTTACTCTGTGTGGACCACGAAAACCCTTTGGATGCTAAGCTCGTGTCTCCTTTCCTCAGATGGCGACCATTACTCTGAT	cytochrome c oxidase subunit 6A1
Cox6b1	NM_025628.3	2010000G05Rik,Cox6b1,MGD-MRK-35931,MGI:1913792,RIKEN cDNA 2010000G05 gene,cytochrome c oxidase, subunit 6B1	CTCTCCTCTGTTCTTTGTCTTTCTCCCCGGATAGAAAAGGGGGACCTCAGCATATGATGGTCCTTACCCTGGGACCCTGAATCATGATGCAACTACTAAT	cytochrome c oxidase, subunit 6B1
Cox7b	NM_025379.2	1110004F07Rik,C80563,Cox7b,MGI:2138693,RIKEN cDNA 1110004F07 gene,cytochrome c oxidase subunit 7B,expressed sequence C80563	AGCTGTTTTAGGAGCCCACTGGGTCATTGGCCATATAGGTTATGCTTACTGCCCTCTACCTCGTGGTTATATTTGGAATTGCCATTAGCTCCCTTCTGCT	cytochrome c oxidase subunit 7B
Cox7c	NM_007749.3	COXVIIc,Cox7c,Cox7c1,MGD-MRK-24097,cytochrome c oxidase subunit 7C	TTTCGGTCTTCGCGCTCTGCCGAGCAAGGTCGTGTAGAAAGGGGAGTTAGGTGGTACGGCCATTTCTTCCGCCTTCCGTGTCTGCGGCCCTCGCAGAACT	cytochrome c oxidase subunit 7C
Cpa3	NM_007753.2	Cpa3,MC-CPA,MGD-MRK-2103,carboxypeptidase A3, mast cell,mMC-CPA,mast cell carboxypeptidase A	TCCAGAATGAAAAGCACGCCAGTGTCTTGAAGAACTTGACCCAAAGCATTGAGCTCGACTTCTGGTATCCAGATGCTATCCATGATATTGCTGTGAATAT	carboxypeptidase A3, mast cell
Cpb2	NM_019775.3	1110032P04Rik,4930405E17Rik,AI255929,CPR,CPU,Cpb2,MGI:1915976,MGI:1923026,MGI:2145607,RIKEN cDNA 1110032P04 gene,RIKEN cDNA 4930405E17 gene,TAFI,carboxypeptidase B2 (plasma),carboxypeptidase R,carboxypeptidase U,expressed sequence AI255929,thrombin-activatable fibrinolysis inhibitor	CACAATTCCATGGGAAAGAAAATCTGTATACCAGACTTCTGAGGCACGTGGATTTCTACATCATGCCCGTGATGAACGTGGATGGCTATGACTACACGTG	carboxypeptidase B2 (plasma)
Cpn1	NM_030703.2	0610011F20Rik,50 kDa,CPN,Cpn1,MGI:1923506,RIKEN cDNA 0610011F20 gene,carboxypeptidase N, polypeptide 1	TGTCATTTCCGTCACCGGCATCAACCACGACGTCACTTCAGGTGAACATGGGGATTATTTCCGGCTGCTGCTCCCGGGTACTTACTCTGTCACTGCCAAG	carboxypeptidase N, polypeptide 1
Cpt1a	NM_013495.1	CPTI,Cpt1,Cpt1a,L-CPT I,MGD-MRK-2118,MGI:2147452,MGI:2147463,carnitine palmitoyltransferase 1,carnitine palmitoyltransferase 1a, liver	CTTCCAGAAGGTTTACCGTCGGTCTCCCTAGAACAACCGTAGGCTCCACCGTTTGACTTGTGACCCTACTACATCCAGAGATGCCTTGGCTCCAGGAATA	carnitine palmitoyltransferase 1a, liver
Creb1	NM_001037726.1	2310001E10Rik,3526402H21Rik,AV083133,Creb,Creb-1,Creb1,MGD-MRK-2134,MGD-MRK-2135,MGD-MRK-2136,MGI:1913601,MGI:1913933,MGI:2138519,RIKEN cDNA 2310001E10 gene,RIKEN cDNA 3526402H21 gene,cAMP responsive element binding protein 1,cyclic AMP responsive element binding protein,expressed sequence AV083133	TTCTGTCTGGACAGTTCACCAGATTCTCCAGAAGGCTTTCAAACGGCTAAAGTTTGATCTTTGTCCTGCTGAGCTTGCTGGGAAGGAGATAGCATAAAAG	cAMP responsive element binding protein 1
Creb3	NM_013497.3	AU044960,AW538053,C80076,Creb3,LZIP,LZIP-1,LZIP-2,Luman,MGD-MRK-16749,MGI:2140496,MGI:2140584,MGI:2140683,cAMP responsive element binding protein 3,expressed sequence AU044960,expressed sequence AW538053,expressed sequence C80076	CTGAGGACTCCTGTCTGTATTCAAATAAAAAGGAGCAGGGGAAAGCTGGCCTTTGCTCACGTGCTCTGTTAGGATGCCCAGGAACTCAGACACACCACAC	cAMP responsive element binding protein 3
Crebbp	NM_001025432.1	AW558298,CBP,CREB binding protein,Crebbp,KAT3A,MGI:2146668,expressed sequence AW558298	TTGGATATTGCTGTGGACGAAAGTATGAGTTCTCCCCACAGACTTTGTGCTGTTACGGAAAGCAGCTGTGTACAATTCCTCGTGATGCAGCCTACTACAG	CREB binding protein
Crk	NM_133656.4	Crk,Crk-I,Crk-II,Crk-III,Crko,MGD-MRK-2151,proto-oncogene c-crk,v-crk avian sarcoma virus CT10 oncogene homolog,v-crk sarcoma virus CT10 oncogene homolog (avian)	TTTACCATATTCAGGGTACGAAACCGGAGGGCTTATGTGGTTAACTTCTGAGTTGGCAGTTTTAGGTGGTAGTTGCCGTGCCTGTATGAGAAGACGTAAA	v-crk avian sarcoma virus CT10 oncogene homolog
Crkl	NM_007764.4	1110025F07Rik,AA589403,AI325100,Crkl,Crkol,MGD-MRK-27049,MGI:1915874,MGI:2146355,MGI:2146414,MGI:5448844,RIKEN cDNA 1110025F07 gene,expressed sequence AA589403,expressed sequence AI325100,snoop,snoopy,v-crk avian sarcoma virus CT10 oncogene homolog-like,v-crk sarcoma virus CT10 oncogene homolog (avian)-like	CACGTGCTAGATAACCGGCTGCCAGTAAGCTTTTGAAATCCGAGATGGGATCTCTATAAATTGCCCATGCTGGCTTCAAGATTTCCATCCCAGCCTCAGC	v-crk avian sarcoma virus CT10 oncogene homolog-like
Crp	NM_007768.4	AI255847,C-reactive protein, pentraxin-related,Crp,MGD-MRK-2156,MGI:2138184,expressed sequence AI255847	TTGTATTTCCCAAGGAGTCAGATACTTCCTATGTGTCTCTGGAAGCAGAGTCAAAGAAGCCACTGAACACCTTTACTGTGTGTCTCCATTTCTACACTGC	C-reactive protein, pentraxin-related
Csf1r	NM_001037859.1	AI323359,CD115,CSF-1R,Csf1r,Csfmr,Fim-2,Fim2,Fms,Friend MuLV integration site 2,M-CSFR,MGD-MRK-2192,MGD-MRK-9798,MGD-MRK-9845,MGI:2147208,MGI:88535,c-fms oncogene,colony stimulating factor 1 receptor,expressed sequence AI323359	CCACCACTCTTGACCTTCACTCTGTCTATAGTCCCGCCTCATCCTGGATCTTGTACTGAGCGGCAGCTAAAAGTGTTCTACCCAGTGCCCTGTCACTCTA	colony stimulating factor 1 receptor
Csf3r	NM_001252651.1	Cd114,Csf3r,Csfgr,G-CSFR,MGD-MRK-2190,MGI:88533,colony stimulating factor 3 receptor (granulocyte),colony stimulating factor, granulocyte receptor	CCCAGCCTTCTGCCTCAGGGCTATCTCATTGAGTGGGAAATGAGTTCTCCCAGCTACAATAACAGCTATAAGTCCTGGATGATAGAACCTAACGGGAACA	colony stimulating factor 3 receptor (granulocyte)
Csnk1a1	NM_146087.2	2610208K14Rik,4632404G05Rik,5430427P18Rik,CK1a,Csnk1a1,MGI:1914042,MGI:1915311,MGI:1926085,RIKEN cDNA 2610208K14 gene,RIKEN cDNA 4632404G05 gene,RIKEN cDNA 5430427P18 gene,casein kinase 1, alpha 1	ATACAGAGAAGATAAAAACCTCACTGGCACTGCCCGATACGCCAGCATCAATGCACATCTTGGTATTGAGCAGAGTCGCCGAGATGACATGGAATCTTTA	casein kinase 1, alpha 1
Csnk1d	NM_027874.2	1200006A05Rik,AA409348,Csnk1d,MGI:1918958,MGI:2143993,RIKEN cDNA 1200006A05 gene,casein kinase 1, delta,expressed sequence AA409348	CGGGAACGCCGGGATCGAGAAGAACGATTAAGACACTCCCGGAATCCAGCCACTCGTGGCCTCCCTTCTACAGCTTCCGGCCGTCTGCGGGGAACCCAGG	casein kinase 1, delta
Csnk1e	NM_001289898.1	AI426939,AI551861,AW457082,CK1epsilon,CKI epsilon,CKIepsilon,Csnk1e,KC1epsilon,MGI:2145998,MGI:2146039,MGI:2146216,casein kinase 1, epsilon,expressed sequence AI426939,expressed sequence AI551861,expressed sequence AW457082,tau	TGTCAACGCCAATCGAGGTCCTCTGCAAAGGCTACCCCTCCGAGTTCTCAACATACCTCAACTTCTGCCGCTCCCTGCGGTTCGATGATAAGCCTGACTA	casein kinase 1, epsilon
Csnk1g3	NM_152809.2	3300002K07Rik,C330049O21Rik,Csnk1g3,MGI:2444154,RIKEN cDNA 3300002K07 gene,RIKEN cDNA C330049O21 gene,casein kinase 1, gamma 3	CGGGTCCGGTGCCGCTCCGGATGCTCGAGGCCGAAGGATGTTTGACCTCCGGATAAGCGAGGCGCCGCCGTGCATTCATTCCCGGTTGCCTCGGTGGCCA	casein kinase 1, gamma 3
Csnk2a1	NM_007788.3	CK2,Csnk2a1,Csnk2a1-rs4,MGD-MRK-2201,MGI:894650,casein kinase 2, alpha 1 polypeptide,casein kinase II, alpha 1 related sequence 4,casein kinase II, alpha 1, related sequence 4	TTCTTGTGTGCCCTAGCGTGCTATGAGGGTCACCATGTTGGATTTGTGCAGAGCTGAAAGCACCAGGTGTGCCAGAGATGCAGTTTGTGATTATGTTTGC	casein kinase 2, alpha 1 polypeptide
Csnk2b	NM_009975.2	Csnk2b,MGD-MRK-2206,casein kinase 2, beta polypeptide	GACTACATCCAGGACAAATTTAATCTTACTGGACTCAATGAGCAGGTGCCTCACTATCGACAAGCTCTGGACATGATCTTAGACCTGGAACCTGATGAAG	casein kinase 2, beta polypeptide
Ctbp2	NM_001170744.1	AA407280,C-terminal binding protein 2,Ctbp2,D7Ertd45e,DNA segment, Chr 7, ERATO Doi 45, expressed,Gtrgeo6,MGI:1098619,MGI:2141805,MGI:894664,Ribeye,expressed sequence AA407280,gene trap ROSA b-geo 6	TTTGCCTGTGTAGACATCTCCACGCACAGGATTGAAGAAGTAAAAGCTCCTATACAGAAGGTTTCACATCTGAGCAGCAGAGTCGGTTCAGTAAAACCCT	C-terminal binding protein 2
Ctnnb1	NM_007614.2	Bfc,Catnb,Ctnnb1,MGD-MRK-1775,MGI:2656732,batface,beta catenin,beta-catenin,catenin (cadherin associated protein), beta 1,catenin beta	TTGGTCGAGGAGTAACAATACAAATGGATTTGGGGAGTGACTCACGCAGTGAAGAATGCACACGAATGGATCACAAGATGGCGTTATCAAACCCTAGCCT	catenin (cadherin associated protein), beta 1
Ctnnd1	NM_001085448.1	AA409437,AU019353,Catns,Ctnnd,Ctnnd1,MGD-MRK-28063,MGD-MRK-32140,MGI:2138768,MGI:2139175,P120,catenin (cadherin associated protein), delta 1,catenin src,catenin, delta,expressed sequence AA409437,expressed sequence AU019353,mKIAA0384,p120-catenin	TTTCTTCGCTGGACTATTGTGCCAACTGCCAGGCTGACTCCTACCCTTGTAGCCCAAATTGGCTGCCGTCATCCGTGAATTACCTACATCTTCCACTGAA	catenin (cadherin associated protein), delta 1
Ctsb	NM_007798.3	CB,Ctsb,MGD-MRK-2245,cathepsin B	TACAAAAATGGCCCAGTGGAGGGTGCCTTCACTGTGTTTTCTGACTTCTTGACTTACAAATCAGGAGTATACAAGCATGAAGCCGGTGATATGATGGGTG	cathepsin B
Ctsd	NM_009983.2	CD,CatD,Ctsd,MGD-MRK-2246,cathepsin D	AAACAGATCTTTGGAGAAGCCACCAAGCAGCCTGGAATCGTATTTGTTGCAGCCAAGTTTGATGGCATCTTGGGCATGGGCTACCCTCATATCTCTGTTA	cathepsin D
Ctsl	NM_009984.3	1190035F06Rik,Cat L,Ctsl,MEP,MGD-MRK-2248,MGD-MRK-9874,MGI:1338075,MGI:2443888,MGI:95581,RIKEN cDNA 1190035F06 gene,cathepsin L,fs,furless,major excreted protein,nackt,nkt	TTCTTGTGCGCAGCTAGCCGCCTCAGGTGTTTGAACCATGAATCTTTTACTCCTTTTGGCTGTCCTCTGCTTGGGAACAGCCTTAGCTACTCCAAAATTT	cathepsin L
Ctsw	NM_009985.4	Ctsw,cathepsin W,lymphopain	GCCGTCTGAGCATCTTTGCCCACAATCTGGCTCAGGCTCAAAGGCTACAGCAAGAAGACTTGGGTACAGCTGAGTTTGGAGAGACTCCATTCAGTGACCT	cathepsin W
Cul1	NM_012042.3	Cul1,cullin 1	TGATTAGTGGAGTTGTACAATCTTATGTGGAATTGGGGCTGAATGAAGATGATGCATTTGCAAAGGGCCCTACGTTAACAGTGTATAAAGAATCCTTTGA	cullin 1
Cul3	NM_016716.4	AI467304,AW146203,Cul3,MGI:2138270,MGI:2138569,cullin 3,expressed sequence AI467304,expressed sequence AW146203	CTCAGTCAGCCACACCAAAGTGCAACATCCCACCAGCACCAAGACATGCTTTTGAGATATTTAGAAGGTTCTACTTAGCCAAACACAGTGGTCGACAGCT	cullin 3
Cxcl1	NM_008176.1	Cxcl1,Fsp,GRO1 oncogene,Gro1,KC,KC/GRO-alpha,MGD-MRK-12226,MGD-MRK-37105,MGD-MRK-9878,Mgsa,N51,Scyb1,chemokine (C-X-C motif) ligand 1,fibroblast secretory protein,melanoma growth stimulatory activity	TGCTAGTAGAAGGGTGTTGTGCGAAAAGAAGTGCAGAGAGATAGAGTTTAGTATTATGTTTTGTATGTATTAGGGTGAGGACATGTGTGGGAGGCTGTGT	chemokine (C-X-C motif) ligand 1
Cxcl10	NM_021274.1	C7,CRG-2,Cxcl10,INP10,IP-10,IP10,Ifi10,MGD-MRK-11217,MGI:96424,Scyb10,chemokine (C-X-C motif) ligand 10,gIP-10,interferon activated gene 10,mob-1,small inducible cytokine B subfamily (Cys-X-Cys), member 10	AGGACGGTCCGCTGCAACTGCATCCATATCGATGACGGGCCAGTGAGAATGAGGGCCATAGGGAAGCTTGAAATCATCCCTGCGAGCCTATCCTGCCCAC	chemokine (C-X-C motif) ligand 10
Cxcl11	NM_019494.1	Cxcl11,H174,I-TAC,IP9,ITAC,SCYB9B,Scyb11,b-R1,betaR1,chemokine (C-X-C motif) ligand 11,small inducible cytokine subfamily B (Cys-X-Cys), member 11	TTAAGGCGTCAAAACATGTGACATCCTGGGAACGTCTGACTGTGAGCCCTCCAATAAGAACTCTGTGCCAGGAACCTGACCCTCTGCTGTCTTGGAACAT	chemokine (C-X-C motif) ligand 11
Cxcl12	NM_021704.3	AI174028,Cxcl12,MGD-MRK-16620,MGD-MRK-16621,MGD-MRK-24440,MGI:2141381,PBSF,PBSF/SDF-1,SDF-1,Scyb12,Sdf1,Sdf1a,Sdf1b,TLSF-a,TLSF-b,TPAR1,chemokine (C-X-C motif) ligand 12,expressed sequence AI174028,stromal cell derived factor 1,stromal cell derived factor 1A,stromal cell derived factor 1B	CTGAAAATCCTCAACACTCCAAACTGTGCCCTTCAGATTGTTGCACGGCTGAAGAACAACAACAGACAAGTGTGCATTGACCCGAAATTAAAGTGGATCC	chemokine (C-X-C motif) ligand 12
Cxcl16	NM_023158.6	0910001K24Rik,AV290116,BB024863,Cxcl16,MGI:1913352,MGI:2144468,MGI:2144594,RIKEN cDNA 0910001K24 gene,SR-PSOX,SR-PSOX/CXCL16,Scavenger Receptor,chemokine (C-X-C motif) ligand 16,expressed sequence AV290116,expressed sequence BB024863	CGCAGGGTACTTTGGATCACATCCGAAAATACCTGAAAGCATTTCATCGTTGTCCATTCTTTATCAGGTTCCAGTTGCAGTCCAAAAGCGTGTGTGGGGG	chemokine (C-X-C motif) ligand 16
Cxcl2	NM_009140.2	CINC-2a,Cxcl2,GROb,Gro2,MGD-MRK-12243,MGD-MRK-14338,MGI:96991,MGI:98264,MIP-2,MIP-2a,Mgsa-b,Mip2,Scyb,Scyb2,chemokine (C-X-C motif) ligand 2,macrophage inflammatory protein 2,small inducible cytokine B subfamily,small inducible cytokine subfamily, member 2	GGTGGGGGTGGGGACAAATAGATGCAGTCGGATGGCTTTCATGGAAGGAGTGTGCATGTTCACATCATTTTTTTGTAAGCACCGAGGAGAGTAGAACAGC	chemokine (C-X-C motif) ligand 2
Cxcr1	NM_178241.4	Cxcr1,Il8ra,chemokine (C-X-C motif) receptor 1,interleukin 8 receptor, alpha	TCTCTTAGGAGCCCACTTGATTGAAGATACTTGCGAACGCCGCAATGACATTGACCAGGCCCTGTATATTACTGAGATCCTGGGCTTTTCTCATAGTTGT	chemokine (C-X-C motif) receptor 1
Cxcr3	NM_009910.2	Cd183,Cmkar3,Cxcr3,chemokine (C-X-C motif) receptor 3,chemokine (C-X-C) receptor 3	GTTGTATGGGGTCTCTGTCTGCTCTTTGCCCTCCCAGATTTCATCTACCTATCAGCCAACTACGATCAGCGCCTCAATGCCACCCATTGCCAGTACAACT	chemokine (C-X-C motif) receptor 3
Cxcr4	NM_009911.3	CD184,Cmkar4,Cxcr4,MGD-MRK-39562,MGI:5311025,Mutant line 220,PB-CKR,Sdf1r,b2b220Clo,chemokine (C-X-C motif) receptor 4,chemokine (C-X-C) receptor 4,fusin	GTTTCAATTCCAGCATATAATGGTGGGTCTCGTCCTGCCCGGCATCGTCATCCTCTCCTGTTACTGCATCATCATCTCTAAGCTGTCACACTCCAAGGGC	chemokine (C-X-C motif) receptor 4
Cxcr6	NM_030712.4	BB217514,BONZO,Cxcr6,MGI:2143371,STRL33,chemokine (C-X-C motif) receptor 6,expressed sequence BB217514	AGTGAGGAGATATCCACTATGGTTCTTGTTATACAGATGACTCTGGGGTTCTTCCTGCCATTGCTCACTATGATTCTGTGCTACTCAGGCATTATCAAGA	chemokine (C-X-C motif) receptor 6
Cybb	NM_007807.2	C88302,Cgd,Cybb,MGD-MRK-1965,MGD-MRK-2263,MGI:2148082,Nox2,cytochrome b-245, beta polypeptide,expressed sequence C88302,gp91<phox>,gp91phox	ACAGAAGACTCTGTATGGACGGCCCAACTGGGATAACGAGTTCAAGACCATTGCAAGTGAACACCCTAACACCACAATAGGCGTTTTCCTGTGTGGCCCT	cytochrome b-245, beta polypeptide
Cycs	NM_007808.4	Cycs,MGD-MRK-2287,cytochrome c, somatic	CCTGTGAGATGCAGAAAGGGGACAGTCTCTGTACACTGATTTTACAAGTCAGGAAGTGGGACCACTCTAGCTGATCTGCTTGCTCTTAGTTGCTTTGTAG	cytochrome c, somatic
Cyfip1	NM_001164661.1	Cyfip1,E030028J09Rik,MGI:1352763,MGI:2442012,P140SRA-1,RIKEN cDNA E030028J09 gene,Shyc,Sra-1,cytoplasmic FMR1 interacting protein 1,l(7)1Rl,l7Rl1,lethal, Chr 7, Russell 1,pl-1,selective hybridizing clone	CATCGTGAATCTGTGTGTGGATTACTATGAGAACAGGATGTACTTGACACCCAGCGAAAAACACATGCTTCTCAAAGTCATGGGATTTGGCCTGTACCTG	cytoplasmic FMR1 interacting protein 1
Cyp1a1	NM_001136059.2	Cyp1a1,MGD-MRK-13109,MGD-MRK-2302,P450-1,cytochrome P450 subfamily I, polypeptide 1,cytochrome P450, family 1, subfamily a, polypeptide 1	CATAGTCAATCTGAGCAATGAGTTTGGGGAGGTTACTGGCTCTGGATACCCAGCTGACTTCATTCCTGTCCTCCGTTACCTGCCTAACTCTTCCCTGGAT	cytochrome P450, family 1, subfamily a, polypeptide 1
Cyp1a2	NM_009993.3	CP12,Cyp1a2,MGD-MRK-13112,MGD-MRK-2303,P450-3,aromatic compound inducible,cytochrome P450, family 1, subfamily a, polypeptide 2	GTATCCAAGACATCACAAGTGCCCTGTTCAAGCACAGCGAGAACTACAAAGACAATGGCGGTCTCATCCCCGAGGAGAAGATTGTCAACATTGTCAATGA	cytochrome P450, family 1, subfamily a, polypeptide 2
Cyp27a1	NM_024264.3	1300013A03Rik,Cyp27,Cyp27a1,MGD-MRK-2311,MGI:1922018,RIKEN cDNA 1300013A03 gene,cholesterol 27 hydroxylase,cytochrome P450, 27,cytochrome P450, family 27, subfamily a, polypeptide 1	GTCTCATGTCACATGTCACGATGTCAGATTCAACAGGAGAACTCTGTGCCCTTCCTATAGACACCAAATGTCTGGCACAATCTCTACTGAGCAGCACCCA	cytochrome P450, family 27, subfamily a, polypeptide 1
Cyp2c29	NM_007815.3	AHOH,AHOHase,AI159681,AI196010,Ah-2,Ahh-1,Cyp2c,Cyp2c29,MGD-MRK-1200,MGD-MRK-1220,MGD-MRK-13110,MGD-MRK-2319,MGD-MRK-24113,MGI:2147480,MGI:2147488,P450-2C,aryl hydrocarbon hydroxylase,cytochrome P450, 2c, phenobarbitol inducible,cytochrome P450, family 2, subfamily c, polypeptide 29,expressed sequence AI159681,expressed sequence AI196010	AGGTCTTTATCCACATCCCTCCCTATCAGGGATATGGTATCTTTCATCCTGGCTTACAGAACCCTCTTCTCTCAAGACCCAGCAAACACATACAGTTTCT	cytochrome P450, family 2, subfamily c, polypeptide 29
Cyp2c65	NM_028191.2	2210009K14Rik,Cyp2c65,RIKEN cDNA 2210009K14 gene,cytochrome P450, family 2, subfamily c, polypeptide 65	TGAAATAATGTCCCAAGATGTTTCTTCACCATAATACACACAAAGGAAGCATGACATCTCTGGCCATCTATCTCTTAAAGATACAGGAAATGCCTATCTT	cytochrome P450, family 2, subfamily c, polypeptide 65
Cyp2e1	NM_021282.2	Cyp2e,Cyp2e1,MGD-MRK-2326,MGD-MRK-2327,cytochrome P450, 2e, ethanol inducible,cytochrome P450, family 2, subfamily e, polypeptide 1	TTGACCCTACCTTTCTGATTGGCTGTGCACCCTGCAATGTCATTGCGGATATTCTCTTCAACAAACGCTTCGATTACGATGACAAGAAGTGTCTGGAGCT	cytochrome P450, family 2, subfamily e, polypeptide 1
Cyp2j6	NM_010008.4	Cyp2j6,cytochrome P450, family 2, subfamily j, polypeptide 6	CTTAGCAGGTTTTGTGGGGACACCAAACAGTAGAAGTCAAGGTGTCTCTTTTAACTGATCTTAGAATCTTTTGCCTCCTACTGACTAGGCTCCATCCAGC	cytochrome P450, family 2, subfamily j, polypeptide 6
Cyp4a10/31/32	NM_010011.3	Cyp4a, D4Rp1, Msp-3, RP1	CACTGTCATGAAATGTGCCTTCAGCCACAAGGGCAGTGTTCAGGTAGATGGAAATTACAGGACCTACCTCCAGGCCATTGGGGACTTGAATAACCTATTT	cytochrome P450, family 4, subfamily a, polypeptide 10/31/32
Cyp4a12a	NM_177406.3	BC025936,Cyp4a12,Cyp4a12a,MGD-MRK-2335,MGI:3611576,cDNA sequence BC025936,cytochrome P450, family 4, subfamily a, polypeptide 12,cytochrome P450, family 4, subfamily a, polypeptide 12a	AGCTGTTGTATCATGAGTGCCTCTGCTCTGAGCTCCATCAGATTCCCAGGAAGCATCTCTGAGTACCTTCAAGTAGCCTCTGTGCTCAGCCTGCTCCTGC	cytochrome P450, family 4, subfamily a, polypeptide 12a	Cyp4a12b (NM_172306)
Cyp7a1	NM_007824.2	Cyp7a1,MGD-MRK-33776,cholesterol 7 alpha hydroxylase,cytochrome P450, family 7, subfamily a, polypeptide 1	CTCTCTGAAGCCATGATGCAAAACCTCCAATCTGTCATGAGACCTCCGGGCCTTCCTAAATCAAAGAGCGCTGTCTGGGTCACGGAAGGGATGTATGCCT	cytochrome P450, family 7, subfamily a, polypeptide 1
Cyp8b1	NM_010012.2	Cyp8b1,cytochrome P450, family 8, subfamily b, polypeptide 1,sterol 12-alpha-hydrolase	CATCCAGCCTGCCTTACTCGATGCCCTTACTCCAAATCCTACCAGCTCAGACTCCAGGGATGTTGCTCAATGGAATCGAGCCATGTGTGCGACTGTTAAT	cytochrome P450, family 8, subfamily b, polypeptide 1
Dapk1	NM_134062.1	2310039H24Rik,2810425C21Rik,AI642003,D13Ucla1,DAP-Kinase,DNA segment, Chr 13, University of California at Los Angeles 1,Dapk1,MGD-MRK-3671,MGI:1923806,MGI:2145272,MGI:89882,RIKEN cDNA 2310039H24 gene,RIKEN cDNA 2810425C21 gene,death associated protein kinase 1,expressed sequence AI642003	GTGTAACCCATGCCAGTCCGTTATTGTTGGTGCATAGCAGGTTGGTTCTACGCTGAGATCCTGGTTTGGTCACTTCCCATACTTGAAGTCAGAGAGAAAG	death associated protein kinase 1
Daxx	NM_007829.3	Daxx,Fas death domain-associated protein	CTTCGGGAAAATCGAACCTTGGCCATGAACCGGCTGGATGAGGTCATCTCCAAGTATGCAATGATGCAAGACAAGACTGAGGAGGGCGAGAGACAGAAGA	Fas death domain-associated protein
Ddit3	NM_007837.3	C/EBP homoologous protein 10,CHOP-10,CHOP10,DNA-damage inducible transcript 3,Ddit3,MGD-MRK-38292,chop,gadd153	CCTCAGATGAAATTGGGGGCACCTATATCTCATCCCCAGGAAACGAAGAGGAAGAATCAAAAACCTTCACTACTCTTGACCCTGCGTCCCTAGCTTGGCT	DNA-damage inducible transcript 3
Ddr2	NM_022563.2	AW495251,Ddr2,MGD-MRK-19589,MGI:102686,MGI:2138594,Ntrkr3,discoidin domain receptor family, member 2,expressed sequence AW495251,neurotrophic tyrosine kinase, receptor related 3	TGCTTGATGGAAACAGTAACCCTTATGATGTATTCCTGAAGGACTTGGAGCCACCCATCGTCGCCAGATTTGTTCGCCTTATCCCAGTCACTGACCACTC	discoidin domain receptor family, member 2
Depdc5	NM_001025426.2	AV016528,DEP domain containing 5,Depdc5,expressed sequence AV016528	CCCAAGGATGTGACTCTTGACCTGGTGGAATTGACTTTTAAGGATCAGTATATTGGCCGTGGGGATATGTGGCGACTAAAGAAAAGTTTGGTGAGCACCT	DEP domain containing 5
Derl1	NM_024207.4	1110021N07Rik,AI195141,AW551338,Der1-like domain family, member 1,Derl1,Derlin-1,MGI:2145956,MGI:2146235,RIKEN cDNA 1110021N07 gene,expressed sequence AI195141,expressed sequence AW551338	GGAATCTATGTCACTGCCTTCACCGGGTCGGTTTTATGTGATCTCCAGTAGTTTATGACTAGCAGGACAGCAAGCCTTTTTGTATGTGATTGGTGCTCAC	Der1-like domain family, member 1
Derl2	NM_033562.3	BC005682,CGI-101,Der1-like domain family, member 2,Derl2,Derlin-2,F-lana,Flana,MGC:11613,MGI:2136260,cDNA sequence BC005682	TATTGTTAGGGTGTGAATTCCTAGTGGTAGAACACCATGCTGTGTGACACACTGTCTCCTGGCAGTGCTGATTTCAGTCACTTGGCCTCTTAGTAGTTTG	Der1-like domain family, member 2
Diaph1	NM_007858.2	D18Wsu154e,DNA segment, Chr 18, Wayne State University 154, expressed,Dia1,Diap1,Diaph1,Drf1,MGD-MRK-35685,MGI:107220,diaphanous homolog 1 (Drosophila),diaphanous related formin 1,mDia1,p140mDia	AACACAGTGAAAGATTCAAAGGCAGAGCCACACTTCCTGTCTATCTTGCAGCATCTCCTGTTGGTCCGAAATGATTATGAAGCCAGGCCACAGTACTATA	diaphanous related formin 1
Dll1	NM_007865.3	Delta1,Dll1,MGD-MRK-26099,delta like canonical Notch ligand 1	CTCCGGTACTCTTACCGGTTTGTGTGTGACGAGCACTACTACGGAGAAGGTTGCTCTGTGTTCTGCCGACCTCGGGATGACGCCTTTGGCCACTTCACCT	delta like canonical Notch ligand 1
Dll4	NM_019454.2	Delta4,Dll4,delta like canonical Notch ligand 4	TGGCAATGTCTCCACGCCGGTATTGGGCACCAACTCCTTCGTCGTCAGGGACAAGAATAGCGGCAGTGGTCGCAACCCTCTGCAGTTGCCCTTCAATTTC	delta like canonical Notch ligand 4
Dock1	NM_001033420.2	9130006G06Rik,AI854900,Bench to Bassinet Program (B2B/CVDC), mutation 3190Cecilia Lo,D630004B07Rik,Dock1,Dock180,MGI:1918821,MGI:2142074,MGI:2442765,MGI:5618854,Mutant line 3190,RIKEN cDNA 9130006G06 gene,RIKEN cDNA D630004B07 gene,b2b3190Clo,dedicator of cytokinesis 1,expressed sequence AI854900	GTGGTCTACCATCTGGAGGCAACTTTATGTGCAAGATAATAGAGAGATGTTTCGAAGTGTGCGACACATGATCTATGACCTTATTGAATGGCGGTCGCAG	dedicator of cytokinesis 1
Dock2	NM_033374.3	AI662014,AW122239,CED-5,Dock2,Hch,MBC,MGI:2144253,MGI:2144499,dedicator of cyto-kinesis 2,expressed sequence AI662014,expressed sequence AW122239	ATCAACAACCTGATGAAAAGTCAGTACAAGACCACCATCCTATTGCAGGTGGCGGCTTTGAAATACATCCCTTCAGTCCTTCACGATGTGGAAACAGTCT	dedicator of cyto-kinesis 2
Dusp7	NM_153459.4	AU015694,Dusp7,MGI:2143192,MKP-X,PYST2,dual specificity phosphatase 7,expressed sequence AU015694	TTTTGCACGTGTGTGAAGTCTGATTTCCCAGCAGGCCATTCTGGAAGGGTGGGTTGTCACTCTCTGGGCATCAGGACCCTGGTTCTACCATTTCCTACCT	dual specificity phosphatase 7
Dusp8	NM_008748.1	5530400B01Rik,AI593498,Dusp8,MGD-MRK-35083,MGI:1918684,MGI:2142006,Nttp1,RIKEN cDNA 5530400B01 gene,dual specificity phosphatase 8,expressed sequence AI593498,neuronal tyrosine/threonine phosphatase 1	ATTGATAAAGCCAAGCTGTCCAGCTGCCAAGTCATTGTTCACTGTCTGGCTGGCATCTCTCGCTCTGCCACCATTGCCATCGCGTACATCATGAAAACCA	dual specificity phosphatase 8
Dynll1	NM_019682.4	8kDa LC,DLC8,Dnclc1,Dynll1,Pin,dynein light chain LC8-type 1,dynein, cytoplasmic, light chain 1	GCTTTGTAAGCTGAACTTGGTCAGACATTGTGTTCTGTCAGGACCAGGAGTGTGAGACTTTGCTGTTGGTGTGTGCGCAGTCAGTGATTCTCTACTGTGT	dynein light chain LC8-type 1
E2f4	NM_148952.1	2010111M04Rik,AI427446,E2F transcription factor 4,E2f4,MGD-MRK-23849,MGI:1919312,MGI:2142532,RIKEN cDNA 2010111M04 gene,expressed sequence AI427446	CCCTCCTCCGACTTTCTCCACCTCCCGGAGACCACGATTACATCTACAACCTGGACGAGAGTGAAGGTGTCTGTGATCTCTTTGATGTTCCTGTTCTCAA	E2F transcription factor 4
Eef2k	NM_007908.3	C86191,Eef2k,MGI:2142363,eEF-2K,eukaryotic elongation factor-2 kinase,expressed sequence C86191	CACTGACTTTGGAGATGGTAACCTTGGTGTCCGGGGAATGGCTCTCTTCTTCTACTCTCATGCCTGCAACCGGATTTGTCAGAGCATGGGCCTTACGCCC	eukaryotic elongation factor-2 kinase
Egfr	NM_207655.2	9030024J15Rik,AI552599,Egfr,Erbb,Errb1,MGD-MRK-15422,MGD-MRK-15424,MGD-MRK-9322,MGD-MRK-9570,MGI:1890525,MGI:2144221,RIKEN cDNA 9030024J15 gene,Wa5,avian erythroblastic leukemia viral (v-erb-b) oncogene homolog,avian erythroblastosis oncogene B,epidermal growth factor receptor,expressed sequence AI552599,wa-2,wa2,waved 2,waved 5	TGCTACAAACATCAAACACTTCAAATACTGCACTGCCATCAGCGGGGACCTTCACATCCTGCCAGTGGCCTTTAAGGGGGATTCTTTCACGCGCACTCCT	epidermal growth factor receptor
Egr1	NM_007913.5	A530045N19Rik,ETR103,Egr-1,Egr1,Krox-1,Krox-24,Krox24,Kruppel box 1,Kruppel box 24,MGD-MRK-11608,MGD-MRK-11621,MGD-MRK-15902,MGD-MRK-9324,MGD-MRK-9326,MGI:2444717,NGF1-A,NGFI-A,NGFIA,RIKEN cDNA A530045N19 gene,TIS8,Zenk,Zfp-6,Zif268,early growth response 1,zinc finger protein 6	CGGCAGCAGCGCCTTCAATCCTCAAGGGGAGCCGAGCGAACAACCCTATGAGCACCTGACCACAGAGTCCTTTTCTGACATCGCTCTGAATAATGAGAAG	early growth response 1
Ehmt1	NM_001012518.2	9230102N17Rik,Ehmt1,KMT1D,RIKEN cDNA 9230102N17 gene,euchromatic histone methyltransferase 1,mKIAA1876	GCAGCCAGGGAGAATCGCTACGACTGTGTTGTCCTCTTTCTTTCTCGGGATTCAGATGTTACTCTGAAAAACAAGGAAGGAGAGACTCCCTTGCAGTGTG	euchromatic histone methyltransferase 1
Eln	NM_007925.3	AI385707,AI480567,E030024M20Rik,Eln,MGD-MRK-9357,MGI:2140853,MGI:2140912,MGI:2442008,RIKEN cDNA E030024M20 gene,elastin,expressed sequence AI385707,expressed sequence AI480567,tropoelastin	GTCCCTGCCTCCTGTTACCTAAAGCTACTTCCCACATCTGGGACACCCTGGAGTCAGATGGCTCCTCACACTGGGAATAGCTCCCTTGTTCTTATGGAAT	elastin
Elovl6	NM_130450.2	C77826,ELOVL family member 6, elongation of long chain fatty acids (yeast),Elovl6,FEN1/Elo2, SUR4/Elo3-like,LCE,MGI:2140052,expressed sequence C77826	AAGACTGGAGGGGAAATCCATATTCATTGCTGCAGGGGAAAGCAGGTTTATTAATCCTCCCGCTGTCTTTATGAGACCGATTGACCAATGTAGCTCAGGC	ELOVL family member 6, elongation of long chain fatty acids (yeast)
Eomes	NM_010136.2	C77258,Eomes,MGI:1313283,MGI:2143384,T-box brain gene 2,Tbr2,eomesodermin,expressed sequence C77258	ACTGAAAAGGTCGTTCAAGGTGCTGGATTGATTCATTTATGGGAAACGAGAAATGTTCAGAAAAAGCAGGCTATGAAGAACGAGTGCCCGGTGCTATTAA	eomesodermin
Ep300	NM_177821.6	E1A binding protein p300,Ep300,KAT3B,p300	TGGGACCTTTCTGGAGAATCGAGTGAATGACTTTCTGAGGCGACAAAATCACCCTGAATCAGGAGAGGTCACTGTTCGGGTTGTTCATGCTTCTGACAAA	E1A binding protein p300
Ep400	NM_029337.2	1700020J09Rik,AU023439,E1A binding protein p400,Ep400,MGI:1922810,MGI:2141071,RIKEN cDNA 1700020J09 gene,expressed sequence AU023439,mDomino,mKIAA1498,p400	TGCCCACACTCCTAATTGGGACCTTGTCAGTGATGTTGTCAACTCCTGTAGTCGAATCTACCGTTCTTCCAAGCAGTGCCGGAATCGTTATGAGAACGTC	E1A binding protein p400
Epas1	NM_010137.3	Epas1,HIF-2alpha,HIF2A,HLF,HRF,Hif like protein,MGD-MRK-38213,MOP2,bHLHe73,endothelial PAS domain protein 1,hypoxia inducible transcription factor 2alpha	ATGTGCTGAGTGAGATCGAGAAGAACGACGTGGTGTTCTCCATGGACCAGACCGAATCCCTGTTCAAGCCACACCTGATGGCCATGAACAGCATCTTTGA	endothelial PAS domain protein 1
Ephx2	NM_007940.3	AW106936,Eph2,Ephx2,MGD-MRK-16276,MGI:2145794,epoxide hydrolase 2, cytoplasmic,epoxide hydrolase 2, soluble,expressed sequence AW106936,sEH,sEP	GAACATGAGTCGGACTTTCAAAAGCTTCTTCCGAGCCAGTGATGAGACAGGTTTCATCGCTGTGCATAAAGCCACTGAAATAGGGGGAATCCTTGTGAAT	epoxide hydrolase 2, cytoplasmic
Erc1	NM_053204.2	5033405M01Rik,9630025C19Rik,B430107L16Rik,ELKS/RAB6-interacting/CAST family member 1,Elks1,Erc1,MGI:1925313,MGI:2442804,MGI:2443270,RAB6IP2A,RAB6IP2B,RIKEN cDNA 5033405M01 gene,RIKEN cDNA 9630025C19 gene,RIKEN cDNA B430107L16 gene,Rab6 interacting protein 2,Rab6ip2,mKIAA1081	GTAAGGCGGCCGCGTCGGCAGCGGCTCGCTCGTCAGGCGGAACCTCGATCTGCCCAGAGGTCGCAGGCGCCGAGGCATTTGTCGTTTCCTACCCGGCTCG	ELKS/RAB6-interacting/CAST family member 1
Ern1	NM_023913.2	9030414B18Rik,AI225830,C85377,Ern1,Ire1a,Ire1alpha,Ire1p,MGI:1918791,MGI:2144086,MGI:2144679,RIKEN cDNA 9030414B18 gene,endoplasmic reticulum (ER) to nucleus signalling 1,expressed sequence AI225830,expressed sequence C85377,inositol-requiring 1 alpha (yeast)	CCCAGAATTGGTTCAGGCCTCCCCATGCCGAAGTTCAGATGGAATCCTCTACATGGGTAAAAAGCAAGATATTTGGTATGTTATCGACCTCCTGACTGGC	endoplasmic reticulum (ER) to nucleus signalling 1
Ero1l	NM_015774.2	ERO1-like (S. cerevisiae),Ero1l	GTGTGGAAGAAGAGACTGTGCCGTCAAACCCTGCCATTCTGATGAAGTTCCTGATGGAATTAAGTCTGCGAGCTACAAGTATTCTGAGGAAGCCAACCGC	ERO1-like (S. cerevisiae)
Erp29	NM_026129.2	1200015M03Rik,2810446M09Rik,AW209030,Erp28,Erp29,Erp31,MGI:1920007,MGI:2141173,PDI-Db,RIKEN cDNA 1200015M03 gene,RIKEN cDNA 2810446M09 gene,endoplasmic reticulum protein 29,expressed sequence AW209030	AGCGGCCTACACACGAAGGGTGCCCTTCCCTTGGACACAGTCACTTTCTACAAGGTCATTCCCAAAAGCAAGTTCGTCTTGGTGAAGTTCGACACCCAGT	endoplasmic reticulum protein 29
F11r	NM_172647.2	AA638916,BV11 antigen,EST AA638916,ESTM33,F11 receptor,F11r,JAM-1,JAM-A,Jcam1,Ly106,MGI:1334465,expressed sequence tag mouse EST 33,junction cell adhesion molecule,junction cell adhesion molecule1	CTTCATTTGGCTGGAACTACCGCATGGACCCTTTGAAGATATGTGTGGATGGAGAAGATACGAGCTTTATAGTCTTGGCTCTTTGGTGGCCTCGTGTGTG	F11 receptor
F5	NM_007976.2	AI173222,Cf-5,Cf5,F5,MGD-MRK-1948,MGD-MRK-1954,MGI:2138166,coagulation factor V,expressed sequence AI173222	CACTGTTACTCCACAAGTCCAATGAAACAGCTCTTTCTCCAGACCTGAACCAGACCTCTCCTTCAATGAGTACGGACAGGTCACTTCCTGACTATAATCA	coagulation factor V
F8	NM_001161374.1	Cf-8,Cf8,F8,FVIII,Factor VIII,MGD-MRK-1949,MGD-MRK-1955,coagulation factor VIII	ACTTCATTATTCCGGATCAATCAATGCCTGGAGTACCAAGGAGCCCTTTTCTTGGATCAAGGTAGATCTGTTGGCACCAATGATTGTTCATGGCATCAAG	coagulation factor VIII
Fabp4	NM_024406.2	422/aP2,ALBP/Ap2,Ap2,Fabp4,Lbpl,MGD-MRK-1345,MGD-MRK-36068,MGI:107500,adipocyte protein aP2,fatty acid binding protein 4, adipocyte,lipid binding protein-like	TCGAAGGTTTACAAAATGTGTGATGCCTTTGTGGGAACCTGGAAGCTTGTCTCCAGTGAAAACTTCGATGATTACATGAAAGAAGTGGGAGTGGGCTTTG	fatty acid binding protein 4, adipocyte
Fabp5	NM_010634.3	Fabp5,Fabpe E-FABP,Klbp,MGD-MRK-18598,Unknown Klbp, keratinocyte lipid binding protein,fatty acid binding protein 5, epidermal,keratinocyte lipid binding protein,mal1	ACCTGCACTCGGGTCTATGAGAAGGTGCAATGAGGGCTTCCTCGTCATCCTGGACAGGAGTTAGCTGCCAGAGTGAATATGCTCAATTCAGTGAGCGGTC	fatty acid binding protein 5, epidermal
Fadd	NM_010175.5	Fadd,Fas (TNFRSF6)-associated via death domain,MGD-MRK-38369,Mort1/FADD	TTAAGTGGCAGTATTGAGTTACTACTGTTGCAGGGCTTTTGGGCCACCAAAGAAACTTATCCCTTTGTACAGAGTCCCTTCAACCACGTTGGGGATTAAA	Fas (TNFRSF6)-associated via death domain
Fap	NM_007986.2	Fap,MGD-MRK-39607,fibroblast activation protein	CTGAACCAATGCAAGTACTAGCGTGTAGGACAGTCTGAAGGCTTCACATGGACGACTTGGACCATGAATATTGTAAAAGCCGCTAAAAATTTAGGAGGGC	fibroblast activation protein
Fas	NM_007987.2	AI196731,APO-1,CD95,Fas,Fas (TNF receptor superfamily member 6),MGD-MRK-11878,MGD-MRK-9711,MGI:2147489,TNF receptor superfamily member 6,TNFR6,Tnfrsf6,expressed sequence AI196731,lpr,lymphoproliferation	GGCTCACAGTTAAGAGTTCATACTCAAGGTACTAATAGCATCTCCGAGAGTTTAAAGCTGAGGAGGCGGGTTCGTGAAACTGATAAAAACTGCTCAGAAG	Fas (TNF receptor superfamily member 6)
Fasn	NM_007988.3	A630082H08Rik,FAS,Fasn,MGD-MRK-9712,MGI:2443287,RIKEN cDNA A630082H08 gene,fatty acid synthase	TGGCAAATTTGATCTTTCTAACAACCACCCTCTGGGCATGGCTATCTTCTTGAAGAACGTCACTTTCCATGGGATCCTGCTGGACGCCCTTTTTGAGGAG	fatty acid synthase
Fbp1	NM_019395.2	FBPase brain isoform,FBPase liver,Fbp-2,Fbp1,Fbp3,MGD-MRK-9720,MGD-MRK-9722,MGI:1330236,fructose bisphosphatase 1,fructose bisphosphatase 2,fructose bisphosphatase 3	GTGCCACCATGTTGGTCCTTGCCATGGATTGTGGTGTCAACTGCTTCATGCTGGACCCGTCCATTGGAGAATTCATTATGGTGGACAGGGACGTGAAGAT	fructose bisphosphatase 1
Fcer1a	NM_010184.1	Fc epsilon high affinity receptor alpha,Fc receptor, IgE, high affinity I, alpha polypeptide,FcERI,Fce1a,Fcer1a,Fcr-5,MGD-MRK-9724,MGD-MRK-9728,MGD-MRK-9741	GAGAAATCTGTACTGACCTTGGACCCACCATGGATTAGAATATTTACAGGAGAGAAAGTGACCCTTTCCTGCTATGGGAACAATCACCTTCAAATGAACT	Fc receptor, IgE, high affinity I, alpha polypeptide
Fcer1g	NM_010185.4	AI573376,Fc epsilon high affinity receptor gamma,Fc receptor, IgE, high affinity I, gamma polypeptide,FcR-gamma,FcR[g],FcRgamma,Fce1g,FcepsilonRI,Fcer1g,Ly-50,MGD-MRK-11993,MGD-MRK-9726,MGD-MRK-9730,MGI:2138290,expressed sequence AI573376,lymphocyte antigen 50	CTATAGCCAGCCGTGAGAAAGCAGATGCTGTCTACACGGGCCTGAACACCCGGAGCCAGGAGACATATGAGACTCTGAAGCATGAGAAACCACCCCAGTA	Fc receptor, IgE, high affinity I, gamma polypeptide
Fcgr4	NM_144559.1	4833442P21Rik,CD16-2,Fc fragment of IgG, low affinity IIIa, receptor,Fc receptor, IgG, low affinity IV,FcgammaRIV,Fcgr3a,Fcgr4,MGI:2443436,RIKEN cDNA 4833442P21 gene	GGCGATCCAGGGTCTCCATCCATGTTTCCACCGTGGCATCAAATCACATTCTGCCTGCTGATAGGACTCTTGTTTGCAATAGACACAGTGCTGTATTTCT	Fc receptor, IgG, low affinity IV
Fcrlb	NM_001029984.2	FREB-2,FREB2,Fc receptor related Y,Fc receptor-like B,FcRL2,Fcrlb,Fcry,mFCRL2	AGCACCCGTCAGTGATCCTATCCACCTCTCTGTGTCTAACGACTGGCTAATTCTGCAAGTGCCGTATGCTGCGGTGTTCGAGGGAGAGCCCTTGGTGATG	Fc receptor-like B
Fga	NM_010196.3	AI303526,ENSMUSG00000059807,Fga,Fib,MGI:2139659,MGI:3642492,expressed sequence AI303526,fibrinogen alpha chain,predicted gene, ENSMUSG00000059807	TGGCGATGCCACCGAGTTAGACATATCCCACAGTTTTAGCGGCAGTCTCGACGAACTCTCTGAAAGGCATCCTGACCTTTCTGGGTTTTTTGACAACCAC	fibrinogen alpha chain
Fgb	NM_181849.2	2510049G14Rik,Fgb,MGD-MRK-16277,MGI:1915158,RIKEN cDNA 2510049G14 gene,fibrinogen beta chain	CTTAATCTTCGTGTGCTCCGCTCAATCCTGGAGGACCTGAGAAGCAAAATACAAAAATTAGAGTCTGACATCTCAGCTCAAATGGAATACTGCCGCACTC	fibrinogen beta chain
Fgd2	NM_001159538.1	FYVE, RhoGEF and PH domain containing 2,Fgd2,MGD-MRK-14738,MGD-MRK-14743,MGD-MRK-14932,MGD-MRK-14935,MGI:98500,Tcd-2,Tcd2,t-complex distorter 2,t-complex sterility 2,tcs-2,tcs2	GCAGCCTGACCCTGCAGCACCACATGTTGGAGCCTGTGCAAAGAATCCCGCGGTACGAACTGCTGCTCAAGGAATATGTGCAGAAGCTGCCAGCCCAGGC	FYVE, RhoGEF and PH domain containing 2
Fgf15	NM_008003.2	FGF19,Fgf15,fibroblast growth factor 15	TCCGCTGGTCCCTATGTCTCCAACTGCTTCCTCCGAATCCGGAGCGACGGCTCTGTGGACTGCGAGGAGGACCAAAACGAACGAAATTTGTTGGAATTCC	fibroblast growth factor 15
Fgf2	NM_008006.2	Fgf-2,Fgf2,Fgfb,MGD-MRK-9761,MGD-MRK-9767,MGD-MRK-9774,bFGF,fibroblast growth factor 2,fibroblast growth factor, basic	CTCTACTGCAAGAACGGCGGCTTCTTCCTGCGCATCCATCCCGACGGCCGCGTGGATGGCGTCCGCGAGAAGAGCGACCCACACGTCAAACTACAACTCC	fibroblast growth factor 2
Fgf21	NM_020013.4	Fgf21,fibroblast growth factor 21	CCTTGAAGCCAGGGGTCATTCAAATCCTGGGTGTCAAAGCCTCTAGGTTTCTTTGCCAACAGCCAGATGGAGCTCTCTATGGATCGCCTCACTTTGATCC	fibroblast growth factor 21
Fgg	NM_133862.1	3010002H13Rik,AI256424,Fgg,MGD-MRK-9786,MGI:1924212,MGI:2139652,RIKEN cDNA 3010002H13 gene,expressed sequence AI256424,fibrinogen gamma chain,gamma-fibrinogen	ACGCAGGCCACCTCAATGGAGTTTATCACCAAGGTGGTACTTACTCAAAATCATCTACTACTAATGGTTTCGACGACGGCATTATTTGGGCGACCTGGAA	fibrinogen gamma chain
Fgl2	NM_008013.2	AI385601,Fgl2,MGD-MRK-24145,MGI:2140850,expressed sequence AI385601,fibrinogen-like protein 2	GTAGTAACGCAGCAAATGTCCTCAGTTCTCTGGTGGACAGAGCTCGTGTGCGAGGCTCAAGGAGCATTAGAATCCCAGGATGGGCTGGACCTGGATTTTT	fibrinogen-like protein 2
Fli1	NM_008026.4	EWSR2,Fli-1,Fli1,Friend leukemia integration 1,MGD-MRK-9824,MGD-MRK-9825,SIC-1,Sic1	AGCAGTTTCTTATCAGCACACGGGTCTCATCATTGTAGGATTCCCTACGATCATGAATCATGGACTTGACCAGGGTTGGTCTGGTTTGAGACTTAGTAAA	Friend leukemia integration 1
Flnb	NM_134080.1	AL024016,Flnb,MGI:2145716,expressed sequence AL024016,filamin, beta	GGCCCTAGTAAGGCCGAGATCACATTCGATGACCATAAAAATGGGTCATGCGGTGTGTCTTATATTGCCCAAGAGCCTGGTAACTACGAGGTGTCTATCA	filamin, beta
Flt1	NM_010228.3	AI323757,FMS-like tyrosine kinase 1,Flt-1,Flt1,MGD-MRK-9832,MGD-MRK-9836,MGI:2140833,VEGFR-1,VEGFR1,expressed sequence AI323757,sFlt1,vascular endothelial growth factor receptor-1	GAAAAGTCCGTGTCCTCGCTTCCAAGCCCACCTCTCTATCCGCTGGGCAGCAGACAAGTCCTCACTTGCACCGTGTATGGCATCCCTCGGCCAACAATCA	FMS-like tyrosine kinase 1
Flt4	NM_008029.3	AI323512,Chy,FMS-like tyrosine kinase 4,Flt-4,Flt4,MGD-MRK-1984,MGD-MRK-9835,MGD-MRK-9839,MGI:2144119,MGI:88402,VEGFR-3,VEGFR3,chylous ascites,expressed sequence AI323512	CTGTGTCACCTCTCCTGACTTGTAACTACACACATACGAAATGTACTGGGGAAGAAAACGTGCTCTGCCCTTTTTGGCAGTGTTCTGAAATGAGCTAAGA	FMS-like tyrosine kinase 4
Fn1	NM_010233.1	Fn,Fn-1,Fn1,MGD-MRK-9847,MGD-MRK-9848,fibronectin 1	TCCAGACCCTACCGTGGACCAGGTTGATGATACTTCCATTGTTGTTCGGTGGAGTAGACCCCAGGCACCTATCACAGGGTATAGAATTGTCTATTCACCT	fibronectin 1
Fnip2	NM_001162999.2	D630023B12Rik,Fnip2,RIKEN cDNA D630023B12 gene,folliculin interacting protein 2,mKIAA1450	TTGGGAAGCTTGTGTCTACTCCATGCAGTGGGAGTTTGTGATTGTTCAGGAACAGTCGACATTGTCTCCCAGGAATCAAAAGAAAGTAACCTTTCTGGCA	folliculin interacting protein 2
Foxp3	NM_054039.2	Foxp3,JM2,MGD-MRK-14368,MGI:98281,forkhead box P3,scurfin,scurfy,sf	TGCCTTCAGACGAGACTTGGAAGACAGTCACATCTCAGCAGCTCCTCTGCCGTTATCCAGCCTGCCTCTGACAAGAACCCAATGCCCAACCCTAGGCCAG	forkhead box P3
Fpr1	NM_013521.2	FPR,Fpr1,MGD-MRK-35914,fMLF-R,formyl peptide receptor 1	TTGCCATTTGCTATGGGTTAATAACCACTAAAATTCACAGGCAGGGCCTGATCAAATCCAGCCGTCCTTTGCGGGTTCTCTCCTTTGTTGTGGCTGCCTT	formyl peptide receptor 1
Frs2	NM_177798.3	C330018A15Rik,Frs2,Frs2alpha,MGI:2442871,RIKEN cDNA C330018A15 gene,SNT1,fibroblast growth factor receptor substrate 2	CCCAGAATATCAACAACTCAGCGCAGAGAAGACCTGCACTATTAAACTATGAAAATTTACCATCTTTGCCTCCTGTTTGGGAAGCCCGCAAGCTCAGTAG	fibroblast growth factor receptor substrate 2
Fst	NM_008046.1	Fst,MGD-MRK-9880,follistatin	GGGCAGATCCATTGGATTAGCCTATGAGGGAAAGTGTATCACAAAGTCCTGTGAAGATATCCAGTGTGGCGGCGGGAAAAAATGCCTATGGGATTCCAAG	follistatin
Furin	NM_011046.2	9130404I01Rik,Fur,Furin,MGD-MRK-13193,MGD-MRK-9893,MGI:1925399,PACE,Pcsk3,RIKEN cDNA 9130404I01 gene,SPC1,furin,furin (paired basic amino acid cleaving enzyme),proprotein convertase subtilisin/kexin type 3	GAGGATCCGGCTGGCGAATGGGTCCTAGAGATTGAAAATACCAGTGAAGCCAACAACTATGGGACGCTGACCAAGTTCACTCTCGTTCTGTATGGCACAG	furin (paired basic amino acid cleaving enzyme)
Fzd2	NM_020510.2	AW456835,Fz10,Fzd2,MGI:2144531,Mfz10,Mfz10a,expressed sequence AW456835,frizzled class receptor 2	CCTGGGATCTTTGGCGCTTCCGTTCCCTTCTCTCCCGGTAGGCTGCTCTTCCGCGGTGGGATCCAGGTTAGCTGTTTGTAGGATTGGGTTGTGTGTTATG	frizzled class receptor 2
Fzd5	NM_001042659.1	5330434N09Rik,AI427138,Fz5,Fzd5,MGD-MRK-37615,MGI:1925523,MGI:2138230,RIKEN cDNA 5330434N09 gene,expressed sequence AI427138,frizzled class receptor 5	CGAATCTGCGGCTCCGGCCCACCTCCTTTATCATGTTAAACAGTCCTCCTTGCTTTTCTTATTCCTCCTGGTGGAGAGTGGTGATTAGAAACCACACCCA	frizzled class receptor 5
Gab1	NM_001301298.1	AA408973,AW107238,Gab1,MGD-MRK-37125,MGI:2142409,MGI:2142758,expressed sequence AA408973,expressed sequence AW107238,growth factor receptor bound protein 2-associated protein 1	CTTTTCTGAGACAGACTGCAATGACAACGTCCCTTCCCACCAGACTCCTGCTTCCTCCCAGAGCAAACACGGAATGAATGGCTTTTTCCAGCAACAAATG	growth factor receptor bound protein 2-associated protein 1
Gas1	NM_008086.1	AW554192,Gas-1,Gas1,MGD-MRK-9985,MGD-MRK-9992,MGI:2145453,expressed sequence AW554192,growth arrest specific 1	AAACTGTTTTCCGGTGAGGGAACACATAGTACTGGTAACGACTTAAATTGCTTGTGACCACTGAGAAACACAGCAATCGTAAGTAAATAGAAAAGTTCCC	growth arrest specific 1
Gata3	NM_008091.3	GATA binding protein 3,Gata-3,Gata3,MGD-MRK-10000,MGD-MRK-10004,MGI:2181648,jal,juvenile alopecia	CATGCGTGAGGAGTCTCCAAGTGTGCGAAGAGTTCCTCCGACCCCTTCTACTTGCGTTTTTCGCAGGAGCAGTATCATGAAGCCCGAAAGCGACAGATCT	GATA binding protein 3
Gbp3	NM_018734.3	AW228655,Gbp3,MGI:2139979,expressed sequence AW228655,guanylate binding protein 3	CTGAAGGTCCAAGAAGAACTGCTTATTGAAGGATTCAGAGAGAAATCTGATATGTTAAAGAATGAAATAAGTCACCTGAGAGAAGAGATGGAAAGAACAA	guanylate binding protein 3
Gbp5	NM_153564.2	5330409J06Rik,Gbp5,Gbp5a,MGI:2444553,RIKEN cDNA 5330409J06 gene,guanylate binding protein 5	TCGTTCAAGGATGAGGGTGAATTTTTCCAGAAAGAATTGGAGAGCCTACTAAGTGCAAAGCAGGATGAGATTTGTAAGAAGAACGCGGATGCTTCTGCAG	guanylate binding protein 5
Gcnt1	NM_173442.3	5630400D21Rik,C2 GlcNAcT,Gcnt1,IGnT,MGD-MRK-10022,MGI:1918694,RIKEN cDNA 5630400D21 gene,beta-1, 6-N-acetylglucosaminyltransferase,glucosaminyl (N-acetyl) transferase 1, core 2	TCTAGTGACAAGTCTTATTAGAAAAGCTGAGAATCAGTAGACGAGCTGGGGTTTGTTTTGGACCAATAGAAATGTGTTGGCCATGGGCCACCAGCAATGA	glucosaminyl (N-acetyl) transferase 1, core 2
Gli1	NM_010296.2	AV235269,GLI-Kruppel family member GLI1,Gli1,MGD-MRK-10105,MGD-MRK-15893,MGD-MRK-15948,MGI:2143787,MGI:99196,Zfp-5,Zfp5,expressed sequence AV235269,zinc finger protein 5	GAGCCAGAGGTTGGAACTTCTGTGATGGGCAATGGTCTGAACCCATACATGGATTTTTCCTCCACTGATACTCTGGGATATGGGGGACCCGAGGGGACGG	GLI-Kruppel family member GLI1
Gli2	NM_001081125.1	AW546128,GLI-Kruppel family member GLI2,Gli2,MGD-MRK-10106,MGI:2138602,expressed sequence AW546128	AAAAAGAAACTCGTTCACATGACGCTTGCCAGCCTCTGGTGTTTGTGAGATTCCCGGGTTCTGGCTCCTTTGCCTCTATCATTCAGCTAATGAGAGAGAA	GLI-Kruppel family member GLI2
Gli3	NM_008130.2	AI854843,AU023367,Bph,GLI-Kruppel family member GLI3,Gli3,MGD-MRK-10107,MGD-MRK-1107,MGD-MRK-13222,MGD-MRK-15835,MGD-MRK-1615,MGI:2145311,MGI:2145364,Pdn,Xt,add,anterior digit pattern deformity,brachyphalangy,expressed sequence AI854843,expressed sequence AU023367,extra toes,polydactyly Nagoya	ACTGGTCTGAGTTCAGGAGAGTAAATAAAGCAAGGCTTCTTTTTGCCTCAAACAGGTCACAGTGTCATCACAAAATGGGTGATGGAATCCCTGAATTTCA	GLI-Kruppel family member GLI3
Glp1r	NM_021332.2	GLP-1R,GLP1Rc,Glp1r,MGD-MRK-16352,glucagon-like peptide 1 receptor	AGAGAAACTTTCCTGAGGAACAGCTCCTGTCCCTGTACATTATCTACACAGTGGGGTACGCACTTTCTTTCTCCGCCTTGGTCATCGCTTCAGCCATCCT	glucagon-like peptide 1 receptor
Gnb4	NM_013531.4	6720453A21Rik,Gnb4,MGD-MRK-26015,MGI:1925135,RIKEN cDNA 6720453A21 gene,guanine nucleotide binding protein (G protein), beta 4	TCCTAACGGAACAGACAGCTCTCCTCTTCAGTTCTCTCCTGTAGATTCAAATGATTGACAGTAACAGACTGTTATGTCTTGCTGGTGCCGTCTCCTTGGG	guanine nucleotide binding protein (G protein), beta 4
Gng2	NM_010315.4	1110003P13Rik,Gng2,MGD-MRK-19609,MGI:1923542,RIKEN cDNA 1110003P13 gene,guanine nucleotide binding protein (G protein), gamma 2	TGTGAGTACTATTGCATGAACATGTCCCTACATCGCATCCATTCAGAAGTTTCGTTGTTCAGCTGTAAAGCTAAGAAGAGAAGTGAGAGAAAAAGAGGCC	guanine nucleotide binding protein (G protein), gamma 2
Gnptab	NM_001004164.2	EG432486,Gnptab,N-acetylglucosamine-1-phosphate transferase, alpha and beta subunits,predicted gene, EG432486	TTTATCTAAATGACGATGTCATGTTCGGTAAGGACGTCTGGCCGGACGATTTTTACAGCCACTCCAAAGGTCAAAAGGTTTATTTGACATGGCCTGTGCC	N-acetylglucosamine-1-phosphate transferase, alpha and beta subunits
Got2	NM_010325.2	AL022787,FABP-pm,Got-2,Got2,Kyat4,MGD-MRK-10214,MGD-MRK-10216,MGI:2142656,expressed sequence AL022787,glutamatic-oxaloacetic transaminase 2, mitochondrial,mAspAT,mitochondrial aspartate aminotransferase,plasma membrane fatty acid binding protein	CTCTGCCAGAGCCAGCTCCTGGTGGACCCATGTTGAAATGGGACCTCCAGATCCCATCCTGGGCGTTACCGAAGCCTTCAAGAGAGATACCAACAGCAAG	glutamatic-oxaloacetic transaminase 2, mitochondrial
Gpc4	NM_008150.2	9530073D23Rik,AF311610,AI385680,AI661372,Gpc4,K-glypican,MGD-MRK-29056,MGI:1925872,MGI:2147881,MGI:2147905,MGI:2152785,RIKEN cDNA 9530073D23 gene,expressed sequence AF311610,expressed sequence AI385680,expressed sequence AI661372,glypican 4	GACCATTTGAAGATCTGTCCCCAGGATTATACATGCTGTTCTCAAGAGATGGAAGAGAAGTACAGCCTGCAAAGTAAAGATGATTTCAAAACCGTGGTCA	glypican 4
Gpr65	NM_008152.2	Dig1,G-protein coupled receptor 25,G-protein coupled receptor 65,Gpcr25,Gpr65,MGD-MRK-37067,TDAG8	AGTCAGCGTCCCAGCCAACATCGGATCTTTATGCGTATCCTTTCTGCAAGCGAAGAAGGAAAATGAGCTAGGGATTTACCTCTTCAGTCTGTCCCTGTCA	G-protein coupled receptor 65
Gpx2	NM_030677.2	GI-GPx,GPx-GI,Gpx2,MGD-MRK-35066,glutathione peroxidase 2,intestinal GPx	CGTGCGCCGCTCAGACGTGTCCTGGAACTTTGAGAAGTTCCTCATAGGGCCAGAAGGGGAGCCCTTCCGTCGCTACAGCCGCAGCTTCCAGACCATCAAC	glutathione peroxidase 2
Gpx3	NM_008161.2	AA960521,EGPx,GPx,Gpx3,MGD-MRK-32142,MGI:2144058,expressed sequence AA960521,extracellular GPx,glutathione peroxidase 3,plasma GPx	ACGCGCCCCAGCCCGCCATGGCCCGGATCCTCCGGGCATCCTGCCTTCTGTCCCTGCTCCTGGCCGGGTTTGTTCCGCCGGGCCGGGGACAAGAGAAGTC	glutathione peroxidase 3
Grb10	NM_010345.4	5730571D09Rik,AI325020,Grb10,MGD-MRK-24105,MGI:1915227,MGI:2144128,Meg1,RIKEN cDNA 5730571D09 gene,expressed sequence AI325020,growth factor receptor bound protein 10,mKIAA0207,maternally expressed gene 1	GGTTTTCGCCACAACAAAGAAGCCAACCAGAGCATGGTCTTGGGCTTCAAGTACTAATGAACAACGATATTAACTCGTCCGTGGAAAGCCTTAACTCAGC	growth factor receptor bound protein 10
Grem1	NM_011824.4	Cktsf1b1,Drm,Grem,Grem1,MGI:1344362,cysteine knot superfamily 1, BMP antagonist 1,down-regulated in v-mos-transformed cells,gremlin,gremlin 1, DAN family BMP antagonist,ld,limb deformity	GAGGGCTGCATTAGACTCGGAACTGTTCAGTGCTCGCCCTATGCTCCCATAGCCCATCCCTTTCTTTGCTCTCCCTGACATCTCAGTCGTAGCCCATGTT	gremlin 1, DAN family BMP antagonist
Gsk3b	NM_019827.3	7330414F15Rik,8430431H08Rik,C86142,GSK-3,GSK-3beta,GSK3,Gsk3b,MGI:1914056,MGI:1925394,MGI:2146721,RIKEN cDNA 7330414F15 gene,RIKEN cDNA 8430431H08 gene,expressed sequence C86142,glycogen synthase kinase 3 beta	CCACTGATTACACGTCCAGTATAGATGTATGGTCTGCAGGCTGTGTGTTGGCTGAATTGTTGCTAGGACAACCAATATTTCCTGGGGACAGTGGTGTGGA	glycogen synthase kinase 3 beta
Gzma	NM_010370.2	AW494114,BLT esterase,Ctla-3,Ctla3,Gzma,H factor,Hanukah factor,Hf,MGD-MRK-10699,MGD-MRK-2223,MGD-MRK-2233,MGD-MRK-38311,MGI:2145434,SE1,TSP-1,TSP1,cytotoxic T lymphocyte-associated protein 3,expressed sequence AW494114,granzyme A,serine esterase 1	CTGTGCTGGCGCTTTGATTGAAAAGAACTGGGTGTTGACTGCTGCCCACTGTAACGTGGGAAAGAGATCTAAGTTCATTCTTGGGGCTCACTCAATCAAT	granzyme A
Gzmb	NM_013542.2	AI553453,CCP-1/C11,CCP1,Ctla-1,Ctla1,GZB,Gzmb,MGD-MRK-2219,MGD-MRK-2229,MGD-MRK-38312,MGI:2145670,cytotoxic T lymphocyte-associated protein 1,expressed sequence AI553453,granzyme B	TTCTGCCACCATGCTGTGACAACCCAACTGACATCTTCCTATGGAAGTTTGCCCTCTCCACAAAAGAAGTAGAATGTTTGCATTGGAGCTGGGCATGCTC	granzyme B
Gzmd	NM_010372.2	CCP5,Ctla-5,Ctla5,Gzmd,MGD-MRK-2235,MGD-MRK-38300,cytotoxic T lymphocyte-associated protein 5,granzyme D	ATACTGTGGAGGCTTCCTGATTCAAGATGACTTTGTGCTGACGGCTGCTCACTGCAAAAACAGCTCTGTCCAAAGCTCAATGACAGTCACACTGGGGGCC	granzyme D
Gzme	NM_010373.3	CCP3,Ctla-6,Ctla6,Gzme,MCSP-2,MGD-MRK-2226,MGD-MRK-2236,MGD-MRK-38310,cytotoxic T lymphocyte-associated protein 6,granzyme E	GCTGGAGCAGAGGAGATCATCGGCGGCCATGTGGTGAAGCCACACTCCCGCCCCTACATGGCGTTTGTTAAGTCTGTGGATATTGAAGGTAATAGGAGAT	granzyme E
H2-Aa	NM_010378.2	A alpha,Aalpha,H-2Aa,H2-Aa,I region-associated antigen 1,I-Aalpha,Ia-1,Ia1,MGD-MRK-10377,MGD-MRK-10490,MGD-MRK-11044,MGD-MRK-11049,histocompatibility 2, class II antigen A alpha,histocompatibility 2, class II antigen A, alpha	TCAGAAATAGCAAGTCAGTCGCAGACGGTGTTTATGAGACCAGCTTCTTCGTCAACCGTGACTATTCCTTCCACAAGCTGTCTTATCTCACCTTCATCCC	histocompatibility 2, class II antigen A, alpha
H2-Ab1	NM_207105.2	A beta,AI845868,Abeta,H-2Ab,H2-Ab,H2-Ab1,I-A<b>,I-Abeta,I-region-associated antigen 2,IAb,Ia-2,Ia2,MGD-MRK-10378,MGD-MRK-10491,MGD-MRK-11045,MGD-MRK-11050,MGD-MRK-23932,MGI:1890696,MGI:2146934,Rmcs1,expressed sequence AI845868,histocompatibility 2, class II antigen A, beta,histocompatibility 2, class II antigen A, beta 1,response to metastatic cancers 1	AAGGCATTTCGTGTACCAGTTCATGGGCGAGTGCTACTTCACCAACGGGACGCAGCGCATACGATATGTGACCAGATACATCTACAACCGGGAGGAGTAC	histocompatibility 2, class II antigen A, beta 1
H2-D1	NM_010380.3	H-2D,H2-D1,MGD-MRK-10379,MGD-MRK-10492,histocompatibility 2, D region locus 1	GTGACAGACGATGTGTTCAGGTCTCTCCTGTGACATCCAGAGCCCTCAGTTCTCTTTACACAACATTGTCTGATGTTCCCTGTGAGCTTGGGTTCAGTGT	histocompatibility 2, D region locus 1
H2-DMa	NM_010386.3	H-2Ma,H2-DMa,H2-M alpha,H2-Ma,MGD-MRK-10405,MGD-MRK-10517,histocompatibility 2, class II, locus DMa,histocompatibility 2, class II, locus Ma	AGCTGTCGATGGGCTGACCTTCCAGGCTTTCTCTTATTTAAACTTCACACCGGAACCCTTTGACCTTTACTCCTGCACTGTGACACACGAGATTGACCGC	histocompatibility 2, class II, locus DMa
H2-DMb1	NM_010387.3	AI385589,H-2Mb1,H2-DMb1,H2-M beta1,H2-Mb1,MGD-MRK-10406,MGD-MRK-10518,MGI:2146833,expressed sequence AI385589,histocompatibility 2, class II, locus Mb1	ACAAGTTTAGGATCTCAGGAGGGGCTGAGTGACTTGGCGCCACATAAGCAGCAAGGAGCAAGGGGCCTGAGCAAGAGGTACCATATTTACCTCAGTGTGT	histocompatibility 2, class II, locus Mb1
H2-DMb2	NM_010388.4	H-2Mb2,H2-DMb2,H2-M beta2,H2-Mb2,MGD-MRK-10407,MGD-MRK-10519,histocompatibility 2, class II, locus Mb2	TTTGGGGTGCTGTCTAGATTGGCTGAAATAATTTCAAATATCCTCAACGAACAGGAGAGCCTTATTCATCGCTTGCAAAACGGGCTTCAGGACTGTGCCA	histocompatibility 2, class II, locus Mb2
H2-Eb1	NM_010382.2	H-2Eb,H2-Eb1,I region-associated antigen 4,Ia-4,Ia4,MGD-MRK-10384,MGD-MRK-10497,MGD-MRK-11047,MGD-MRK-11052,histocompatibility 2, class II antigen E beta	AAACATGTCCTGCTTGGCCCACATCCCTCCAGAGACACTGCTCTTCCAGGACCTGGCTCCTCCTGATTCTCCACCCTGGAGATCTGTGCTCCTGATGGCT	histocompatibility 2, class II antigen E beta
H2-K1	NM_001001892.2	H-2K,H2-K1,MGD-MRK-10388,MGD-MRK-10500,histocompatibility 2, K1, K region	CCCGCAGAACTCAGAAGTCGCGAATCGCCGACAGGTGCGATGGTACCGTGCACGCTGCTCCTGCTGTTGGCGGCCGCCCTGGCTCCGACTCAGACCCGCG	histocompatibility 2, K1, K region
H2-M3	NM_013819.2	H-2M3,H2-M3,Hmt,MGD-MRK-10400,MGD-MRK-10511,MGD-MRK-10801,R4B2,histocompatibility 2, M region locus 3	GAGTCTCCTCTCCATACCTGTGTCTCCTCCTTTTCTCACCTGTACCACAGGGGGATCCAGGACTTCTTCATCCCTTGTGGAACTTTAGGTTTCTATGGGC	histocompatibility 2, M region locus 3
H2-Ob	NM_010389.3	A-beta-2,A-beta2,H-2I,H-2Ob,H2-Ab,H2-Ab2,H2-IAb2,H2-Ob,MGD-MRK-10378,MGD-MRK-10409,MGD-MRK-10491,MGD-MRK-10521,MGD-MRK-23933,MGI:3573871,Ob,histocompatibility 2, O region beta locus,histocompatibility 2, class II antigen A, beta,histocompatiblility 2, class II antigen A beta 2,vic1,virus infectivity controller 1	CAATGGTACAGAAAAGGTTCACTTGCTGGTCAGGTTCATCTTCAACCTGGAGGAGTATTTACACTTCGACAGTGACCTGGGGATGTTTGTGGCTCTGACG	histocompatibility 2, O region beta locus
H2-Pa	ENSMUST00000182803.1	H2-Pa,MGD-MRK-32355,histocompatibility 2, P region alpha locus	GGGAACTTCTGAGACCGTCTTCTGCCCAGCACAGAACTCAGATTTCACAAGTTCCACTACCTTACCATCATACCCACGGCGCAGGATGTGTATAACTGCA	histocompatibility 2, P region alpha locus
H2-Q1	NM_010390.3	15006,H-2Q1,H2-Q1,MGD-MRK-10412,MGD-MRK-10524,MGD-MRK-13708,MGD-MRK-13718,MGD-MRK-13736,MGI:3779428,Q1,Q1b,Q1d,Q1k,histocompatibility 2, Q region locus 1,predicted gene, 15006	TACTACAACCAGAGCAAGGGCGGCATTCACACCTTCCAGAAGTTGTCTGGCTGTGATCTGGGGTCAGATGGGCGCCTTCAAAGCGGGTACCTGCAGTTCG	histocompatibility 2, Q region locus 1
H2-Q10	NM_010391.4	H-2Q10,H2-Q10,MGD-MRK-10413,MGD-MRK-10525,MGD-MRK-13707,MGD-MRK-13719,Q region gene 10,Q10,Qa lymphocyte antigen 10,Qa10,histocompatibility 2, Q region locus 10	TGAGCCCCTCACCCTGAGATGGGAACCTCCTCCTTCCACTGACTCTATCATGTCACACATTGCTGATCTGCTGTGGCCATCATTAAAGCTCTGGTGGTAT	histocompatibility 2, Q region locus 10
H2-Q2	NM_010392.2	BE136769,ENSMUSG00000079507,Gm11132,H-2Q2,H2-Q2,MGD-MRK-10414,MGD-MRK-10527,MGI:3035350,MGI:3779387,expressed sequence BE136769,histocompatibility 2, Q region locus 2,predicted gene 11132,predicted gene, ENSMUSG00000079507	ACCTGGCAGCACTGAAGACCCGAAGCAAGTTGGAGCAGGCTGGTCTTGCAGAGAAGCGCAGGGCCTACCTGGAGGTCGATTGCTTGACGTGGCTCCGCAG	histocompatibility 2, Q region locus 2
H2-T23	NM_010398.3	37b,37c,H-2T23,H2-T23,MGD-MRK-10439,MGD-MRK-10553,Qa-1,Qa1,Qed-1,T18c,T18c(37),T23b,T23d,histocompatibility 2, T region locus 23	CCTACGATGGCCAGGATTACATCTCCCTGAACGAGGACCTGCGTTCCTGGACCGCGAATGACATAGCCTCACAGATCTCTAAGCACAAGTCAGAGGCAGT	histocompatibility 2, T region locus 23
Hadh	NM_008212.3	AA409008,AU019341,AW742602,Hadh,Hadhsc,L-3-hydroxyacyl-Coenzyme A dehydrogenase, short chain,MGD-MRK-10609,MGI:2139565,MGI:2139879,MGI:2140013,Schad,expressed sequence AA409008,expressed sequence AU019341,expressed sequence AW742602,hydroxyacyl-Coenzyme A dehydrogenase,hydroxylacyl-Coenzyme A dehydrogenase,hydroxylacyl-Coenzyme A dehydrogenase-dehydrogenase	CCTTATTTCAGCCCAGTCCTTCCATGAATAATCTGGTGGCCCAGAAGAAGCTGGGCAAGAAGACCGGAGAAGGATTTTACAAATACAAGTGACACTTCCC	hydroxyacyl-Coenzyme A dehydrogenase
Hadha	NM_178878.2	C77020,Hadha,MGI:2141283,Mtpa,expressed sequence C77020,hydroxyacyl-Coenzyme A dehydrogenase/3-ketoacyl-Coenzyme A thiolase/enoyl-Coenzyme A hydratase (trifunctional protein), alpha subunit	CAACGTCTTCTGCTCTGCTGACCAGAACCCATATTAATTATGGCGTCAAAGGGGATGTGGCAGTTATTCGGATTAACTCACCCAATTCAAAGGTAAATAC	hydroxyacyl-Coenzyme A dehydrogenase/3-ketoacyl-Coenzyme A thiolase/enoyl-Coenzyme A hydratase (trifunctional protein), alpha subunit
Havcr1	NM_134248.2	AI503787,Havcr1,KIM-1,MGI:2144204,T-cell immunoglobulin and mucin domain containing 1,TIM-1,Tim1,Timd1,expressed sequence AI503787,hepatitis A virus cellular receptor 1	CATGTACTTACTCAACATATCGTGGAATCACAACGACATGTTGGGGCCGAGGGCAATGCCCATCTTCTGCTTGTCAAAATACACTTATTTGGACCAATGG	hepatitis A virus cellular receptor 1
Hc	NM_010406.1	C5,C5a,Hc,He,Hfib2,MGD-MRK-10645,MGD-MRK-10689,MGD-MRK-1703,MGI:2181187,hemolytic complement,hepatic fibrogenesis 2	CTACACACTGAATTTGGTCGCTACTCCTCTTTTCGTGAAGCCCGGGATTCCATTTTCCATCAAGGCACAGGTTAAAGATTCACTCGAGCAGGCGGTAGGA	hemolytic complement
Hcar2	NM_030701.1	G protein-coupled receptor 109A,G protein-coupled receptor 109B,Gpr109a,Gpr109b,HM74,Hcar2,Niacr1,PUMA-G,Pumag,hydroxycarboxylic acid receptor 2,interferon-gamma inducible gene, Puma-g,niacin receptor 1	TCATTTGCTTCCTACCCAGTGTGGCTGTGCGCATCCGCATCTTCTGGCTTCTCTACAAATATAACGTACGCAACTGTGACATCTACTCCTCGGTGGACCT	hydroxycarboxylic acid receptor 2
Hcfc1	NM_008224.3	AW060991,HCF-1,HCF1,Hcfc1,MGD-MRK-33621,MGI:2147992,VP16 accessory protein,expressed sequence AW060991,host cell factor C1	ACCTCCTTCTGGAACAGTGTGAGACAATTAAACTTCATTCCCTGTGGGTTAGCACTTAATATGTAGAAGCTTGGGCTTGAAGGTGATGTCCACCTTAATC	host cell factor C1
Hck	NM_010407.3	AI849071,B-cell myeloid kinase,Bmk,Hck,Hck-1,MGD-MRK-10666,MGD-MRK-10667,MGD-MRK-1590,MGI:2139076,expressed sequence AI849071,hemopoietic cell kinase,hemopoietic cell kinase 1	GAGGACTTCACAATCTCTTTCTGACTCTAGTCATCTGCAATCCGCCACTCTCAGGGCCTCCAAGTTGGTATGTCTCATTTGCCTGGAATGACTGAATTCA	hemopoietic cell kinase
Hdac4	NM_207225.1	4932408F19Rik,AI047285,Hdac4,MGI:3034516,RIKEN cDNA 4932408F19 gene,expressed sequence AI047285,histone deacetylase 4	AGACGCTGAGTACTTGGCAGCCTTCAGAACGGTGGTTATGCCTATCGCAAATGAGTTTGCCCCAGATGTGGTACTGGTGTCATCGGGCTTCGATGCTGTG	histone deacetylase 4
Hdc	NM_008230.4	AW108189,Hdc,Hdc-a,Hdc-c,Hdc-e,Hdc-s,L-histidine decarboxylase,MGD-MRK-10682,MGD-MRK-10683,MGD-MRK-10684,MGD-MRK-10685,MGD-MRK-10686,MGI:2139302,MGI:96063,MGI:96064,MGI:96065,MGI:96066,expressed sequence AW108189,histidine decarboxylase,histidine decarboxylase concentration (kidney),histidine decarboxylase estrogen response,histidine decarboxylase testosterone reponse,histidine decarboxylase, str…	TTCTACCTGTGGACGACAACTTCTCACTCCGAGGAGAAGCTCTCCAGAAAGCTATTGAGGAAGACAAGCAACAGGGCTTGGTGCCTGTGTTTGTCTGTGC	histidine decarboxylase
Hif1a	NM_010431.2	AA959795,HIF-1alpha,HIF1alpha,Hif1a,MGD-MRK-35379,MGI:2144750,MOP1,bHLHe78,expressed sequence AA959795,hypoxia inducible factor 1, alpha subunit	ACCATGATATGTTTACTAAAGGACAAGTCACCACAGGACAGTACAGGATGCTTGCCAAAAGAGGTGGATATGTCTGGGTTGAAACTCAAGCAACTGTCAT	hypoxia inducible factor 1, alpha subunit
Hif3a	NM_001162950.1	Hif3a,MOP7,Nepas,bHLHe17,hypoxia inducible factor 3, alpha subunit	CAGCGACTTCCTCCACTCCACAGACCTATAATCTCTGGATCTTGAATACTTGACTCCCACCTTTACTGTTTGTAGACTGTGCAACTTCTAGCCTTCCCTG	hypoxia inducible factor 3, alpha subunit
Hikeshi	NM_026304.3	0610007P06Rik,1110002N09Rik,Hikeshi,MGD-MRK-11694,MGD-MRK-11726,MGI:1913365,MGI:1914919,RIKEN cDNA 0610007P06 gene,RIKEN cDNA 1110002N09 gene,heat shock protein nuclear import factor,l(7)6Rn,l7Rn6,lethal, Chr 7, Rinchik 6	TGCAAATTCTGGAAGGTTCTTGAGTTCAATTAGGACAGTGGCTGCGGAATTCCTGGTGTCCGGCCTGAGGTGCCCGCTGGCCTAGCAGAGGCGCCGAGGG	heat shock protein nuclear import factor
Hkdc1	NM_145419.1	BC016235,Hkdc1,MGC:28816,cDNA sequence BC016235,hexokinase domain containing 1	AAGACCCACTCTCTGGCTACCGTGAAGATGCTTCCCACCTATGTCTATGGGATGCCGGATGGCACAGAGAAAGGAAAGTTCCTTGCCCTGGATTTGGGGG	hexokinase domain containing 1
Hmgcs2	NM_008256.4	3-hydroxy-3-methylglutaryl-Coenzyme A synthase 2,Hmgcs2,MGD-MRK-18773,mHS	GTGTCCCATTGTTGGGCCCTGGTATTCCTCTACCAGAAGTCACATGGATTCAACTAGGGGATGATCTCAAAGTAACACTGTGGAACTGGGAAGATGGCCC	3-hydroxy-3-methylglutaryl-Coenzyme A synthase 2
Hmox1	NM_010442.2	D8Wsu38e,DNA segment, Chr 8, Wayne State University 38, expressed,HO-1,HO1,Hmox,Hmox1,Hsp32,MGD-MRK-10800,MGD-MRK-34114,MGD-MRK-38247,MGI:106420,MGI:109203,heme oxygenase 1,hemoxygenase	CTGGGGAGGGCCTGGCTTTTTTTACCTTCCCGAACATCGACAGCCCCACCAAGTTCAAACAGCTCTATCGTGCTCGAATGAACACTCTGGAGATGACACC	heme oxygenase 1
Hsbp1	NM_024219.1	0610007A03Rik,AA408769,Hsbp1,MGI:2142406,RIKEN cDNA 0610007A03 gene,expressed sequence AA408769,heat shock factor binding protein 1	CTTCTCCAGATGGCCCAGGACATTTAATAGTTGTTTGTGCCGAAGCGTCTCTCAGAGTTTTGCATGAGATTCTAGTAGCGTTGGTAGGACCTGCCATGCT	heat shock factor binding protein 1
Hsd11b1	NM_008288.2	11beta-HSD-1,11beta-hydroxysteroid dehydrogenase type 1,Hsd11b1,MGD-MRK-24447,hydroxysteroid 11-beta dehydrogenase 1	CAGGTCCCTGTTTGATGGCAGTTATGAAAAATTACCTCCTCCCGATCCTGGTGCTCTTCCTGGCCTACTACTACTATTCTACAAATGAAGAGTTCAGACC	hydroxysteroid 11-beta dehydrogenase 1
Hsd17b4	NM_008292.4	17[b]-HSD,AW208803,D-bifunctional protein,Hsd17b4,MFE-2,MFP2,MGD-MRK-32129,MGI:2147354,Mfp-2,expressed sequence AW208803,hydroxysteroid (17-beta) dehydrogenase 4,multifunctional protein 2,perMFE-2	CAGCAAGCCGCAGACCATTCAAGAATCAACAGGTGGTATAGTCGAAGTTTTACATAAGGTAGATTCAGAAGGAATCTCACCAAACCGTACCAGTCACGCG	hydroxysteroid (17-beta) dehydrogenase 4
Hsp90aa1	NM_010480.5	AL024080,AL024147,Hsp86-1,Hsp89,Hsp90,Hsp90aa1,Hspca,MGD-MRK-10966,MGD-MRK-10973,MGD-MRK-10974,MGD-MRK-19409,MGI:2144927,MGI:2144928,MGI:96255,expressed sequence AL024080,expressed sequence AL024147,heat shock protein,heat shock protein 1, alpha,heat shock protein 90, alpha (cytosolic), class A member 1,heat shock protein, 1,heat shock protein, 90 kDa,hsp4	CCTTGATCATCAATACCTTCTACTCGAACAAAGAGATCTTTCTGAGGGAGCTCATCTCCAATTCATCGGACGCTCTGGATAAAATCCGTTACGAGAGCCT	heat shock protein 90, alpha (cytosolic), class A member 1
Hsp90ab1	NM_008302.3	AL022974,C81438,Hsp84,Hsp84-1,Hsp90,Hsp90ab1,Hspcb,MGD-MRK-10963,MGD-MRK-10974,MGI:2146951,MGI:2147140,expressed sequence AL022974,expressed sequence C81438,heat shock protein 1, beta,heat shock protein 90 alpha (cytosolic), class B member 1,heat shock protein, 84 kDa 1,heat shock protein, 90 kDa	TGAGGACAAGGAGAACTACAAGAAGTTCTATGAGGCCTTCTCCAAAAATTTAAAGCTTGGAATTCATGAAGATTCCACTAACCGACGCCGCCTCTCTGAG	heat shock protein 90 alpha (cytosolic), class B member 1
Hspg2	NM_008305.3	AI852380,Hspg2,MGD-MRK-10976,MGD-MRK-13349,MGI:2140391,Pcn,Plc,expressed sequence AI852380,per,perlecan,perlecan (heparan sulfate proteoglycan 2),perlecan (heparan sulfate proteoglycan)	CACGCATTCAGGTGGTCGTCCTCTCAGCTTCGGGTGCCAACTCAGTGCCAGTCAGGATAGAATCCTCGTCGCCATCCGTGACTGAAGGACAGACGCTTGA	perlecan (heparan sulfate proteoglycan 2)
Htra2	NM_019752.3	AI481710,HtrA serine peptidase 2,HtrA2,Htra2,MGD-MRK-12335,MGI:2141430,MGI:97039,OMI,Prss25,expressed sequence AI481710,mnd2,motor neuron degeneration 2,protease, serine, 25	GGGAGGTGATTGGAGTGAACACCATGAAGGTGACAGCTGGAATCTCCTTTGCCATCCCTTCTGATCGCCTTAGGGAGTTTCTGCATCGCGGGGAAAAGAA	HtrA serine peptidase 2
Hvcn1	NM_001042489.1	0610039P13Rik,AI450555,BTS,Hvcn1,MGI:2140895,RIKEN cDNA 0610039P13 gene,expressed sequence AI450555,hydrogen voltage-gated channel 1,mVSOP	GTACCATCAGCTTCAAACTGGCTCTGTACCCACTAGCAGCTCTTTCAGTTACTGTACAATTAATGTGTAAAATAAGCCCTCTCCTTCCCAGGGCTCACCC	hydrogen voltage-gated channel 1	Tctn1 (NM_001039153)
Icam1	NM_010493.2	CD54,Icam-1,Icam1,Ly-47,MALA-2,MGC:6195,MGD-MRK-11146,MGD-MRK-11148,MGD-MRK-11989,intercellular adhesion molecule 1,lymphocyte antigen 47	CACATGGGTCGAGGGTTTCTCTACTGGTCAGGATGCTTTTCTCATAAGGGTCGACTTTTTTCACCAGTCACATAAACACTATGTGGACTGGCAGTGGTTC	intercellular adhesion molecule 1
Icos	NM_017480.1	Icos,inducible T cell co-stimulator	TTCACAATGGAGGTGTACAGATTTCTTGTAAATACCCTGAGACTGTCCAGCAGTTAAAAATGCGATTGTTCAGAGAGAGAGAAGTCCTCTGCGAACTCAC	inducible T cell co-stimulator
Ifi27	NM_026790.2	1110013J02Rik,2900026P10Rik,D12Ertd647e,DNA segment, Chr 12, ERATO Doi 647, expressed,Ifi27,Ifi27l1,MGI:1915877,MGI:1925649,RIKEN cDNA 1110013J02 gene,RIKEN cDNA 2900026P10 gene,interferon, alpha-inducible protein 27,interferon, alpha-inducible protein 27 like 1	GGTTCCTGTTTGGAAACTTAACTGGTCCTCATGGCGTTTTCGGGCACAGGGACACTGGTGGCTTCCATTGTCTCCAAGATGACATCTTCAGCAGCCATGG	interferon, alpha-inducible protein 27
Ifi35	NM_027320.4	2010008K16Rik,AW986054,IFP35,Ifi35,MGI:2144592,RIKEN cDNA 2010008K16 gene,expressed sequence AW986054,interferon-induced protein 35	GTCTCTCCCTATGTGAGTGGTGAGATCCAGAAAGCCGAGATCAAATTCCAGCAAGCCCCTCATTCAGTGCTGGTGACAAATATTCCTGATGTCATGGATG	interferon-induced protein 35
Ifng	NM_008337.1	IFN-gamma,Ifg,Ifng,MGD-MRK-11214,MGD-MRK-36231,interferon gamma	CTAGCTCTGAGACAATGAACGCTACACACTGCATCTTGGCTTTGCAGCTCTTCCTCATGGCTGTTTCTGGCTGTTACTGCCACGGCACAGTCATTGAAAG	interferon gamma
Ifngr1	NM_010511.2	CD119,IFN-gamma R,IFN-gammaR,Ifgr,Ifngr,Ifngr1,MGD-MRK-11215,MGD-MRK-36230,Nktar,interferon gamma receptor 1	AAGCATAATGTTACCTAAGTCCTTGCTCTCTGTGGTAAAAAGTGCCACGTTAGAGACAAAACCTGAATCGAAGTATTCACTTGTCACACCGCACCAGCCA	interferon gamma receptor 1
Igf1	NM_001111274.1	C730016P09Rik,Igf-1,Igf-I,Igf1,MGD-MRK-11226,MGD-MRK-11228,MGI:2444166,RIKEN cDNA C730016P09 gene,insulin-like growth factor 1	GGGCTTTTACTTCAACAAGCCCACAGGCTATGGCTCCAGCATTCGGAGGGCACCTCAGACAGGCATTGTGGATGAGTGTTGCTTCCGGAGCTGTGATCTG	insulin-like growth factor 1
Igf1r	NM_010513.2	A330103N21Rik,CD221,IGF-1R,Igf1r,MGD-MRK-11229,MGI:1925023,MGI:3576016,RIKEN cDNA A330103N21 gene,hydrops fetalis,hyft,insulin-like growth factor I receptor,line 186	CGTATGAGAACTTCATGCATCTGATCATTGCTCTGCCGGTTGCCATCCTGCTGATCGTTGGGGGGCTGGTTATCATGCTGTATGTCTTCCATAGAAAGAG	insulin-like growth factor I receptor
Ihh	NM_010544.2	Ihh,Indian hedgehog,MGD-MRK-11343	GGTGGGCAGCCGCCGGAGGCCGCCTCGCAAGCTCGTGCCTCTTGCCTACAAGCAGTTCAGCCCCAACGTGCCGGAGAAGACCCTGGGCGCCAGCGGGCGC	Indian hedgehog
Ikbkb	NM_010546.2	AI132552,IKK-2,IKK-beta,IKK2,IKK[b],IKKbeta,Ikbkb,MGI:2142466,expressed sequence AI132552,inhibitor of kappaB kinase beta	CTTACCCTGCTGAGTGACATCGCATCGGCTCTTAGATACCTTCACGAAAACAGAATCATCCATCGAGACCTGAAGCCAGAAAACATCGTTCTGCAGCAAG	inhibitor of kappaB kinase beta
Il10	NM_010548.1	IL-10,Il-10,Il10,MGD-MRK-11347,MGD-MRK-11361,cytokine synthesis inhibitory factor,interleukin 10	GGGCCCTTTGCTATGGTGTCCTTTCAATTGCTCTCATCCCTGAGTTCAGAGCTCCTAAGAGAGTTGTGAAGAAACTCATGGGTCTTGGGAAGAGAAACCA	interleukin 10
Il10ra	NM_008348.2	AW553859,CDw210,Il10r,Il10ra,MGD-MRK-11362,MGI:2143329,expressed sequence AW553859,interleukin 10 receptor,interleukin 10 receptor, alpha,mIL-10R	CTGTCTGTCTGTGTTAGTACACTACCCTTTAGGTGGCCTTTGGGCTTGAGCACTGGCCCAGGCTTAGGACTTATGTCTGCTTTTGCTGCTAATCTCTAAC	interleukin 10 receptor, alpha
Il11	NM_008350.2	IL-11,Il11,MGD-MRK-36187,interleukin 11	GCGCTGGGACATTGGGATCTTTGCAGCTTCCTGGTGTGCTGACAAGGCTTCGAGTAGACTTGATGTCCTACCTCCGGCATGTACAATGGCTGCGCCGTGC	interleukin 11
Il12rb2	NM_008354.3	A930027I18Rik,IL-12RB2,Ifnm,Il12rb2,MGI:1924481,MGI:2152339,RIKEN cDNA A930027I18 gene,interferon response to microorganisms,interleukin 12 receptor, beta 2	CTTCTGCACCCACTCACATTAACATAGTGGACCTATGTGGCACTGGGTTGCTGGCTCCTCACCAGGTCTCTGCAAAGTCGGAGAACATGGACAACATTCT	interleukin 12 receptor, beta 2
Il13	NM_008355.2	Il-13,Il13,MGD-MRK-11350,MGD-MRK-11365,interleukin 13	AGCTACACAAAGCAACTGTTTCGCCACGGCCCCTTCTAATGAGGAGAGACCATCCCTGGGCATCTCAGCTGTGGACTCATTTTCCTTTCTCACATCAGAC	interleukin 13
Il17a	NM_010552.3	Ctla-8,Ctla8,IL-17A,Il17,Il17a,MGD-MRK-2228,MGD-MRK-2238,MGD-MRK-35831,cytotoxic T lymphocyte-associated protein 8,interleukin 17,interleukin 17A	ACCTCAAAGTCTTTAACTCCCTTGGCGCAAAAGTGAGCTCCAGAAGGCCCTCAGACTACCTCAACCGTTCCACGTCACCCTGGACTCTCCACCGCAATGA	interleukin 17A
Il18r1	NM_001161842.1	Il18r1,Il18ralpha,Il1rrp,MGD-MRK-33052,interleukin 1 receptor related protein,interleukin 18 receptor 1	AGATGGTTCAAAGGCAGTGCTTCACATGAGTATAGAGAGCTGAACAACAGAAGCTCGCCCAGAGTCACTTTTCATGATCACACCTTGGAATTCTGGCCAG	interleukin 18 receptor 1
Il1b	NM_008361.3	IL-1B,IL-1beta,Il-1b,Il1b,MGD-MRK-11352,MGD-MRK-11367,interleukin 1 beta	GTTGATTCAAGGGGACATTAGGCAGCACTCTCTAGAACAGAACCTAGCTGTCAACGTGTGGGGGATGAATTGGTCATAGCCCGCACTGAGGTCTTTCATT	interleukin 1 beta
Il1r1	NM_001123382.1	CD121a,IL-1 receptor alpha chain,IL-1R1,IL-iR,Il1r-1,Il1r1,MGD-MRK-11369,MGD-MRK-11371,interleukin 1 receptor, type I	CTTCTTCGGAGTAAAAGATAAACTGTTGGTGAGGAATGTGGCTGAAGAGCACAGAGGGGACTATATATGCCGTATGTCCTATACGTTCCGGGGGAAGCAA	interleukin 1 receptor, type I
Il1rap	NM_134103.2	6430709H04Rik,AI255955,AV239853,IL-1R AcP,IL-1RAcP,Il1rap,MGD-MRK-31048,MGI:2146394,MGI:2146602,MGI:2441718,RIKEN cDNA 6430709H04 gene,expressed sequence AI255955,expressed sequence AV239853,interleukin 1 receptor accessory protein	GAGAAAGAACCAGGAGAGGAACTGGTTATTCCCTGCAAAGTCTATTTCAGTTTCATTATGGACTCCCACAATGAGGTCTGGTGGACCATTGATGGAAAGA	interleukin 1 receptor accessory protein
Il21r	NM_021887.1	Il21r,NILR,interleukin 21 receptor	TATGGTACACGTGCCATATGCGCTTGTCTCAATTCCTGTCCGATGAAGTTTTCATTGTCAATGTGACGGACCAGTCTGGCAACAACTCCCAAGAGTGTGG	interleukin 21 receptor
Il27	NM_145636.1	IL-27,IL-27p28,Il27,Il30,interleukin 27,interleukin 30,p28	GCCATGAGGCTGGATCTCCGGGACCTGCACAGGCACCTCCGCTTTCAGGTGCTGGCTGCAGGATTCAAATGTTCAAAGGAGGAGGAGGACAAGGAGGAAG	interleukin 27
Il2ra	NM_008367.2	CD25,IL-2R alpha chain,Il2r,Il2ra,Ly-43,MGD-MRK-11375,MGD-MRK-11376,MGD-MRK-11985,interleukin 2 receptor,interleukin 2 receptor, alpha chain,lymphocyte antigen 43	AAGGAATTGGTCTATATGCGTTGCTTAGGAAACTCCTGGAGCAGCAACTGCCAGTGCACCAGCAACTCCCATGACAAATCGAGAAAGCAAGTTACAGCTC	interleukin 2 receptor, alpha chain
Il2rb	NM_008368.3	CD122,IL-15 receptor beta chain,IL-15Rbeta,IL-2/15Rbeta,IL15Rbeta,Il-2Rbeta,Il2rb,MGD-MRK-11377,interleukin 2 receptor, beta chain	TTATTTTATGTGTTCTTGGGCGATGCTGGTCTATGTAAGGGGTGGGGGCGCGGGGTTGATTGAAGTGAGGGCTCCTTCTATGTTGCTTTGGGGACCTTGT	interleukin 2 receptor, beta chain
Il33	NM_133775.1	9230117N10Rik,Il-33,Il1f11,Il33,NF-HEV,RIKEN cDNA 9230117N10 gene,interleukin 33	ATGACTTACGGCGTTGGTAAAGAAACTGAAGGAGATTCAGCCTTGCTCTTTCCTTTTCTCTGCCTTGAGTCCTGTATGAAATCACACTCACGGACTTCAG	interleukin 33
Il4	NM_021283.1	Il-4,Il4,MGD-MRK-11355,MGD-MRK-11385,interleukin 4	TGCTTGAAGAAGAACTCTAGTGTTCTCATGGAGCTGCAGAGACTCTTTCGGGCTTTTCGATGCCTGGATTCATCGATAAGCTGCACCATGAATGAGTCCA	interleukin 4
Il6	NM_031168.1	Il-6,Il6,MGD-MRK-11357,MGD-MRK-11391,interleukin 6	CTCTCTGCAAGAGACTTCCATCCAGTTGCCTTCTTGGGACTGATGCTGGTGACAACCACGGCCTTCCCTACTTCACAAGTCCGGAGAGGAGACTTCACAG	interleukin 6
Il6st	NM_010560.2	5133400A03Rik,AA389424,BB405851,CD130,D13Ertd699e,DNA segment, Chr 13, ERATO Doi 699, expressed,Il6st,MGD-MRK-11393,MGI:1277187,MGI:1918567,MGI:3034594,MGI:3034705,RIKEN cDNA 5133400A03 gene,expressed sequence AA389424,expressed sequence BB405851,gp130,interleukin 6 signal transducer	AGAAGCAAACAACAAGAAGCCTTGTCCAGATGACCTGAAGTCCGTGGACCTGTTCAAGAAGGAGAAAGTGAGTACAGAAGGGCACAGCAGTGGCATCGGG	interleukin 6 signal transducer
Ilk	NM_010562.2	AA511515,EST AA511515,ESTM24,Ilk,MGI:1201384,expressed sequence tag mouse EST 24,integrin linked kinase	CGGCATGCACTCAATAGCCGCAGTGTAATGATCGATGAAGATATGACTGCCCGAATCAGCATGGCTGATGTTAAGTTTTCTTTCCAGTGCCCTGGGCGCA	integrin linked kinase
Inpp5d	NM_001110192.1	AI323613,Inpp5d,MGD-MRK-35823,MGI:2138207,SHIP,SHIP-1,SHIP1,Src homology 2 domain-containing inositol-5-phosphatase,expressed sequence AI323613,inositol polyphosphate-5-phosphatase D,s-SHIP	GCCGTCCTGGTGCGACCGAGTCCTCTGGAAGTCTTACCCGCTGGTGCATGTGGTCTGTCAGTCCTATGGCAGTACCAGTGACATCATGACGAGTGACCAC	inositol polyphosphate-5-phosphatase D
Insr	NM_010568.2	4932439J01Rik,CD220,D630014A15Rik,IR,IR-A,IR-B,Insr,MGD-MRK-11417,MGI:2442502,MGI:2443766,RIKEN cDNA 4932439J01 gene,RIKEN cDNA D630014A15 gene,insulin receptor	CACTGTCATCAATGGGCAGTTTGTGGAACGGTGCTGGACACACAGTCATTGTCAGAAAGTTTGCCCAACCATCTGTAAGTCACATGGCTGCACAGCTGAA	insulin receptor
Iqgap1	NM_016721.2	AA682088,D7Ertd237e,D7Ertd257e,DNA segment, Chr 7, ERATO Doi 237, expressed,DNA segment, Chr 7, ERATO Doi 257, expressed,IQ motif containing GTPase activating protein 1,Iqgap1,MGI:1098558,MGI:1098580,MGI:2141849,expressed sequence AA682088,mKIAA0051	CCCTGTCGTGAAGGAAATTATGGATGACAAGTCTCTCAACATCAAAACCGACCCTGTGGATATTTACAAGTCTTGGGTTAATCAGATGGAGTCGCAGACA	IQ motif containing GTPase activating protein 1
Irak3	NM_028679.3	4833428C18Rik,AI563835,IRAK-M,Irak3,MGI:2143647,RIKEN cDNA 4833428C18 gene,expressed sequence AI563835,interleukin-1 receptor-associated kinase 3	AGCCCACCATCATTACCACCGGCACTTAATGCTAGTCTTTCTGCTAGGGATACTGACAGTCTATTTGCTTCCCATGGTCATAGGGAAGTTGCTCAAATGC	interleukin-1 receptor-associated kinase 3
Irf1	NM_008390.1	AU020929,Irf-1,Irf1,MGD-MRK-11464,MGD-MRK-11465,MGI:2144403,expressed sequence AU020929,interferon regulatory factor 1	TGTTCCGGAGCTGGGCCATTCACACAGGCCGATACAAAGCAGGAGAAAAAGAGCCAGATCCCAAGACATGGAAGGCAAACTTCCGTTGTGCCATGAACTC	interferon regulatory factor 1
Irf3	NM_016849.4	C920001K05Rik,IRF-3,Irf3,MGI:2441924,RIKEN cDNA C920001K05 gene,interferon regulatory factor 3	GAAAGAAGTGTTGCGGTTAGCTGCTGACAATAGCAAGGACCCTTATGACCCTCATAAAGTGTATGAGTTTGTGACTCCAGGGGCGCGGGACTTCGTACAT	interferon regulatory factor 3
Irf4	NM_013674.1	AI385587,IRF-4,Irf4,MGD-MRK-29048,MGI:104895,MGI:2145221,Sfpi1/PU.1 interaction partner,Spip,expressed sequence AI385587,interferon regulatory factor 4	AAGGGACTTGGTTCTTAGGTCCAGTCTAGGCTATCATGTCCTGATCCTGCACTCTCTCTGAGTAGACCCTACATCCTGTTTGCTCCCTCTTCTTGCCCTT	interferon regulatory factor 4
Irf8	NM_008320.3	AI893568,ICSBP,IRF-8,Icsbp1,Irf8,MGD-MRK-11151,MGI:2142648,MGI:3574547,Myls,expressed sequence AI893568,interferon consensus sequence binding protein 1,interferon regulatory factor 8,myeloproliferative syndrome	GCAGGGAGAGTCATCATCTGCTTTTGTCTGAGAGAAGGAGAGCTTCTCCGTTTGTTCAACTTTGTAACAAGCTGGGTTACATGCTCCACGCAGCTAGAGA	interferon regulatory factor 8
Irs1	NM_010570.4	G972R,IRS-1,Irs1,MGD-MRK-16223,insulin receptor substrate 1	CCACTTCAGACTGTCTCTTCCCGAGGCGCTCTAGTGCTTCCGTGTCCGGTTCGCCTAGCGATGGCGGTTTCATCTCTTCTGATGAGTATGGTTCTAGTCC	insulin receptor substrate 1
Isg15	NM_015783.3	100038882,G1p2,ISG15 ubiquitin-like modifier,Isg15,MGI:3809535,interferon, alpha-inducible protein,interferon-stimulated protein,predicted gene, 100038882	TATGAGGTCTTTCTGACGCAGACTGTAGACACGCTTAAGAAGAAGGTGTCCCAGCGGGAACAAGTCCACGAAGACCAGTTCTGGCTGAGCTTCGAGGGAA	ISG15 ubiquitin-like modifier
Isg20	NM_020583.5	1600023I01Rik,2010107M23Rik,20kDa,DnaQl,HEM45,Isg20,MGI:1914966,MGI:1923946,RIKEN cDNA 1600023I01 gene,RIKEN cDNA 2010107M23 gene,interferon-stimulated protein	AAGCTGGTGGTGGGCCATGACCTGAAGCACGACTTCAATGCCCTGAAGGAGGATATGAGCAAGTACACCATCTATGACACGTCCACAGACAGGCTGCTGT	interferon-stimulated protein
Itch	NM_008395.2	6720481N21Rik,8030492O04Rik,AIP4,C230047C07Rik,Itch,MGI:1924982,MGI:2441729,MGI:2443666,RIKEN cDNA 6720481N21 gene,RIKEN cDNA 8030492O04 gene,RIKEN cDNA C230047C07 gene,itchy, E3 ubiquitin protein ligase	GACAAAGAGCCAACAGAGACGATGGGAGATTTGTCAGTTTGTCTTGATGGGCTGCAAGTAGAAGCTGAGGTTGTTACTAACGGTGAAACGTCATGCTCCG	itchy, E3 ubiquitin protein ligase
Itga1	NM_001033228.3	CD49A,E130012M19Rik,Itga1,MGD-MRK-11478,MGD-MRK-19432,MGI:2444353,RIKEN cDNA E130012M19 gene,Vla1,integrin alpha 1	ATTGAAGTCTAAAGAAGACTCAGTTTACGAGGCTGATCTGCAGTACCGTGTCACCCTTGATTCGCTGAGGCAGATATCACGGAGCTTTTTTTCTGGAACT	integrin alpha 1
Itga4	NM_010576.3	Itga4,MGD-MRK-11482,VLA-4 receptor, alpha 4 subunit,integrin alpha 4	AATTTGTTGAGACCACTGGTCACTTGGACAGTCCCTTACTTCAACAGGGTGGAGCTTTGATCTTCAGGCTACTGGCCTTAGTCATCTGACAAGACTTAGA	integrin alpha 4
Itga5	NM_001314041.1	Cd49e,Fnra,Itga5,MGD-MRK-11483,MGD-MRK-9851,fibronectin receptor alpha (Itga5),integrin alpha 5 (fibronectin receptor alpha)	CCTCAGCAAGAACCTGAACAACTCACAAAGCAACGTGGTCTCCTTCCCACTCTCGGTGGAGGCTCAAGCCCAGGTCTCCCTTAATGGTGTCTCCAAGCCT	integrin alpha 5 (fibronectin receptor alpha)
Itga9	NM_001113514.1	2610002H11Rik,6720458D17Rik,AI461869,D9Ertd428e,DNA segment, Chr 9, ERATO Doi 428, expressed,Itga9,MGD-MRK-28047,MGI:1196244,MGI:1917357,MGI:2143064,RIKEN cDNA 2610002H11 gene,RIKEN cDNA 6720458D17 gene,expressed sequence AI461869,integrin alpha 9	ACTTTTCTTCATCAACATGTGGCAGAAGGAGGAGATGGGCATTTCCTGTGAGCTGCTGGAATCAGACTTCCTCAAGTGCAGTGTGGGATTTCCTTTCATG	integrin alpha 9
Itgb1	NM_010578.1	4633401G24Rik,AA409975,AA960159,CD29,ENSMUSG00000051907,Fnrb,Gm9863,Itgb1,MGD-MRK-11489,MGD-MRK-9852,MGI:1918062,MGI:2142419,MGI:2142452,MGI:3708799,RIKEN cDNA 4633401G24 gene,beta1 integrin,expressed sequence AA409975,expressed sequence AA960159,fibronectin receptor beta (integrin),integrin beta 1 (fibronectin receptor beta),predicted gene 9863,predicted gene, ENSMUSG00000051907	CTGTGATAGGTCTAATGGCTTAATTTGTGGAGGCAATGGCGTGTGCAGGTGTCGTGTTTGTGAATGCTATCCCAATTACACTGGCAGTGCATGTGACTGT	integrin beta 1 (fibronectin receptor beta)
Itgb3	NM_016780.2	CD61,Itgb3,MGD-MRK-11491,integrin beta 3,platelet glycoprotein IIIa (GP3A)	TGGGAATGTATCTCTCTGTGTGTACTTATGTGTGTGACGAGTGTGGGGAAATGTGTAATTTAAAACTTGTGATGTGTCTCACAGGCAGAGCTCCACAGCC	integrin beta 3
Itpr2	NM_010586.1	AI649341,Ip3r2,Itpr2,Itpr5,MGD-MRK-11439,MGD-MRK-16180,MGD-MRK-18668,MGI:101846,MGI:2141462,expressed sequence AI649341,inositol 1,4,5-triphosphate receptor 2,inositol 1,4,5-triphosphate receptor 5	GTGTGTGACAGAGTCAGTCATGAACATTGTGAGCGGCTTCTTCAACTCGCCATTTTCCGACAACAGTACCAGCCTCCAGACCCACCAGCCAGTCTTTATC	inositol 1,4,5-triphosphate receptor 2
Jag1	NM_013822.2	ABE2,Gsfabe2,Headturner,Htu,Jag1,MGI:1891333,MGI:2664252,MGI:3530800,Ozz,Serrate-1,gsf abnormal behavior 2,headturner,jagged 1,ozzy	AAAATGGCTGGAAAGGAAAGACTTGCCATTCCCGTGACAGCCAGTGTGACGAAGCCACGTGTAATAATGGTGGTACCTGCTATGATGAAGTGGACACGTT	jagged 1
Jag2	NM_010588.2	D12Ggc2e,DNA segment, Chr 12, G. Consalez 2, expressed,Jag2,MGD-MRK-14445,MGD-MRK-36557,MGD-MRK-39539,MGI:107977,MGI:109540,MGI:98321,Serh,jagged 2,serrate homolog (Drosophila),sm,syndactylism	ACGTGCGCGTGTGCCTTAAGGAGTACCAGGCCAAGGTGACGCCCACGGGGCCCTGCAGCTACGGCTACGGCGCCACGCCCGTGCTGGGTGGCAACTCCTT	jagged 2
Jak1	NM_146145.2	AA960307,BAP004,C130039L05Rik,Jak1,Janus kinase 1,MGD-MRK-11516,MGI:2140180,MGI:2443062,MGI:5425487,RIKEN cDNA C130039L05 gene,bone alkaline phospatase mutant 004,expressed sequence AA960307	CATAGCAAAGGACTGTGCCGCTGGCATATTGATCTCAGATAAAAACTTGTGGACTTGGCTGACACTCTCCCTTGCCCTGAAATCTCAATGTCTATTCAGT	Janus kinase 1
Jak2	NM_008413.2	AI504024,C81284,Jak2,Janus kinase 2,MGD-MRK-11517,MGI:2147569,MGI:2147795,expressed sequence AI504024,expressed sequence C81284	GATCCAAGACTATCACATTTTAACCCGGAAGCGAATCAGGTACAGATTTCGCAGATTCATTCAGCAATTCAGTCAATGTAAAGCCACTGCCAGGAACCTA	Janus kinase 2
Jmjd4	NM_178659.5	AU020939,Jmjd4,expressed sequence AU020939,jumonji domain containing 4	AGATTTACTAAAACCTTCAAGCCCTTTGCCAGCTAAATAATGGCAGCACCTCCTATTTCAGAGCCTATGCCAGCATTATCTTAGGGAGTCCTCAAACATG	jumonji domain containing 4
Jun	NM_010591.2	Jun,Jun-C oncogene,Junc,MGD-MRK-11538,MGD-MRK-11540,c-jun,jun proto-oncogene	CGCGACCAGAACGATGGACTTTTCGTTAACATTGACCAAGAACTGCATGGACCTAACATTCGATCTCATTCAGTATTAAAGGGGGGTGGGAGGGGTTACA	jun proto-oncogene
Kansl1	NM_001081045.1	1700081L11Rik,KAT8 regulatory NSL complex subunit 1,Kansl1,RIKEN cDNA 1700081L11 gene,mKIAA1267	CTGCAGCCATTGGTGGCATCTTATCTCTGCTCTGATGTAACATCTGTTCCCGCAAAAGAGTCTTTGAAATTGCAAGGCGTTTTCAGCAAGCAGACAGTCC	KAT8 regulatory NSL complex subunit 1
Kat6a	NM_001081149.1	9930021N24Rik,K(lysine) acetyltransferase 6A,Kat6a,MGI:1926208,MOZ,MYST histone acetyltransferase (monocytic leukemia) 3,Myst3,RIKEN cDNA 9930021N24 gene,Zfp220,zinc finger protein 220	AGGCCAGAAATCTTGTATGCTATGGTTAACTGGTTCCCATCCTCCGAGAATCCTGTTTTCCATGGTGTAAGACTTACTCAGCATCAGGATAAGGGATAAC	K(lysine) acetyltransferase 6A
Kdm2a	NM_001001984.2	100043628,5530401A10Rik,AA589516,AW536790,Cxxc8,F-box and leucine-rich repeat protein 11,Fbl7,Fbxl11,Gm4560,Jhdm1a,Kdm2a,MGI:1918681,MGI:2147454,MGI:2147738,MGI:3782744,RIKEN cDNA 5530401A10 gene,expressed sequence AA589516,expressed sequence AW536790,lalina,lysine (K)-specific demethylase 2A,predicted gene 4560,predicted gene, 100043628	TCTTCCTAAGGCGAATTGCTAATGTCACCTTGATTGACCTTCGAGGATGCAAACAGATCACGAGAAAAGCCTGTGAGCACTTCATCTCAGACTTGTCCAT	lysine (K)-specific demethylase 2A
Kdm3b	NM_001081256.1	5830462I21Rik,JHDM2B,Jmjd1b,KDM3B lysine (K)-specific demethylase 3B,Kdm3b,RIKEN cDNA 5830462I21 gene,jumonji domain containing 1B,mKIAA1082	TGGAGTTGATTTCAGGGTTTCCTACTGCCCTGCCTGCATCTGGTCATTGCACTTTGCTGTTTGAATTGTGCTTAGTTGGGAGGAAGACAGACAGTGGGGA	KDM3B lysine (K)-specific demethylase 3B
Kdm5d	NM_011419.3	HY,Jarid1d,Kdm5d,MGD-MRK-16566,Smcy,jumonji, AT rich interactive domain 1D (Rbp2 like),lysine (K)-specific demethylase 5D,selected mouse cDNA on the Y	AGTGCTCAAGGAATCGACAGTACTTACGGTACAGGTACACATTGGATGAACTGCCTGCTATGCTACAAAAGCTGAAGATTCGAGCTGAGTCATTTGACAA	lysine (K)-specific demethylase 5D
Kdr	NM_010612.2	Flk-1,Flk1,Kdr,MGD-MRK-11605,MGD-MRK-11606,MGD-MRK-9826,MGD-MRK-9828,MGI:5004964,MGI:95555,VEGF receptor-2,VEGFR-2,VEGFR2,fetal liver kinase 1,kinase insert domain protein receptor,orv,orvieto,vascular endothelial growth factor receptor- 2	TTAAATTGTACAGCGAGAACAGAGCTCAATGTGGGGCTTGATTTCACCTGGCACTCTCCACCTTCAAAGTCTCATCATAAGAAGATTGTAAACCGGGATG	kinase insert domain protein receptor
Kif3a	NM_008443.3	AF180004,AF180009,AW124694,DNA sequence AF180004,DNA sequence AF180009,Kif3,Kif3a,Kifl,Kns3,MGD-MRK-11592,MGD-MRK-36264,MGI:2136248,MGI:2136249,MGI:2144502,MGI:894290,N-4 kinesin,expressed sequence AW124694,kinesin family member 3,kinesin family member 3A,kinesin family-like,kinesin-II subunit	TGTCTGTCACACTGCTCTGCAGGAAGTAAGGGTTCCGTTGTTGTACGTGAATGTGCGTTTCTTAGCTATGTATTCAACTACCGTGGCTCTAGACAAGCAG	kinesin family member 3A
Kir3dl1/2	NM_177749.4	Kirl1, LOC245615 and Kirl2, LOC245615	AACATCATGAAAGTGGGTCACATGTCAGCTACTCAATAGGTCCCATGACACCTGACCTTGTTGGGACTTACACATGCTATGGTGCTAACAGTTACTACCC	killer cell immunoglobulin-like receptor, three domains, long cytoplasmic tail, 1/2
Klf5	NM_009769.4	4930520J07Rik,Bteb2,CKLF,IKLF,Klf5,Kruppel-like factor 5,MGI:1922343,RIKEN cDNA 4930520J07 gene,basic transcription element binding protein 2	CACTCTGCCAGTTAATTCGCCAACTCTCCCACCTGTCAGATACAACAGAAGGAGTAACCCGGATCTGGAGAAGCGACGTATCCACTTCTGCGATTATAAT	Kruppel-like factor 5
Klkb1	NM_008455.2	Kal-3,Kal3,Klk3,Klkb1,MGD-MRK-11549,MGD-MRK-11550,MGD-MRK-23682,PSA,kallikrein 3, plasma,kallikrein B, plasma 1,kallikrein-3, plasma	GTTATTCTCTGAGATTGTGTAAACTTGTGGACAGCCCTGACTGTACAACAAAAATAAATGCACGTATTGTGGGAGGAACAAACGCTTCTTTAGGGGAGTG	kallikrein B, plasma 1
Klrb1	NM_001099918.1	100043861,4930431A04Rik,Gm4696,Klrb1,Ly-55,Ly55,MGD-MRK-11998,MGD-MRK-12041,MGI:1914651,MGI:3782876,Nkrp1g,RIKEN cDNA 4930431A04 gene,killer cell lectin-like receptor subfamily B member 1,lymphocyte antigen 55,predicted gene 4696,predicted gene, 100043861	AGACCTTGGGCTGACGGTCTGGTTGACTGTAATTTGAAAGGAGCCACTTTGCTGCTCATTCAAGATGAAGAAGAATTGAGATTATTGCAGAACTTCTCAA	killer cell lectin-like receptor subfamily B member 1
Klrd1	NM_010654.2	CD94,Klrd1,killer cell lectin-like receptor, subfamily D, member 1	AGTTATCAGGCCAGAGCACTGCATTGTTTACAGTCCAAGCAAAAGCGTTTCTGCTGAATCCTGTGAAAATAAAAACCGTTACATCTGTAAGAAACTGCCT	killer cell lectin-like receptor, subfamily D, member 1
Klrk1	NM_001083322.1	D6H12S2489E,DNA Segment, Chr 6, human D12S2489E,Klrk1,NKG2-D,Nkg2d,killer cell lectin-like receptor subfamily K, member 1	ATAAGAGGAAGATACCCTATAGAAAAACTCAAAATATCTCCAATGTTCGTTGTTCGAGTCCTTGCTATAGCCTTGGCAATTCGATTCACCCTTAACACAT	killer cell lectin-like receptor subfamily K, member 1
Kmt2d	NM_001033276.1	BC032281,BC058659,C430014K11Rik,Kmt2d,MGI:2443148,MGI:2448505,Mll2,Mll4,RIKEN cDNA C430014K11 gene,cDNA sequence BC032281,cDNA sequence BC058659,lysine (K)-specific methyltransferase 2D,myeloid/lymphoid or mixed-lineage leukemia 2	GGAAGACGATGACACCATGCAAAATACCGTGGTTCTCTTCTCTAACACAGACAAGTTTGTTCTAATGCAGGACATGTGTGTGGTGTGCGGCAGCTTTGGC	lysine (K)-specific methyltransferase 2D
Kng1	NM_023125.3	H-kininigen,Kng1,L-kininogen,kininogen 1	CAGTTTAACCCTGGGGTAAAAAGTGGCAACCAGTATATGTTGCACCGAGTGATCGAGGGCACTAAAACGGATGGCTCTCCAACCTTTTACTCCTTCAAGT	kininogen 1
Kng2	NM_001102410.1	Kininogen-II,Kng2,kininogen 2	TGTGGCACTTCCCAATGGTGATGGTGGTGAGTGTAGAGGTAATGCTTTCCTGGATACTGATAACAAAATTGAGGACTTCACGCAGAGCTGTGACCTTCAT	kininogen 2
Kras	NM_021284.5	AI929937,K-ras,Ki-ras,Kirsten rat sarcoma oncogene 2, expressed,Kirsten rat sarcoma viral oncogene homolog,Kras,Kras-2,Kras2,MGD-MRK-11597,MGD-MRK-11601,MGI:2141518,expressed sequence AI929937	GGGCCACTACAACAATTCAATCTCAATCCTTTGGACTTCATTCCTGCTGCCCAGGCCACTGGTGCCTCAGTAGGAATTTTCAAAATTAGTGTGAACAGAC	Kirsten rat sarcoma viral oncogene homolog
Lag3	NM_008479.1	CD223,LAG-3,Lag3,Ly66,MGD-MRK-35044,lymphocyte antigen 66,lymphocyte-activation gene 3	GGTGCCCTCTCCCTGTTCCTTTTGGTGGCCGGGGCCTTTGGCTTTCACTGGTGGAGAAAACAGTTGCTACTGAGAAGATTTTCTGCCTTAGAACATGGGA	lymphocyte-activation gene 3
Lama3	NM_010680.1	Lama3,MGD-MRK-16706,[a]3B,laminin, alpha 3,nicein, 150kDa	CGTTCTGCCACCTCAAGTCATGGGTCCAAAATGGATGACCTGGAAAAAGAGCTGAGTCATTTGAACCGGGAATTTGAAACTCTGCAAGAAAAGGCACAGG	laminin, alpha 3
Lamc1	NM_010683.2	Lamb2,Lamc1,MGD-MRK-16712,laminin B2,laminin, gamma 1	GTTCTCAAGTCTTACTATTACGCAATCTCAGACTTTGCTGTGGGCGGCAGGTGTAAATGTAACGGACATGCCAGCGAGTGTGTAAAGAACGAGTTTGACA	laminin, gamma 1
Lamtor2	NM_031248.4	2010111E04Rik,AL022628,Lamtor2,MGI:1913801,MGI:2144920,Mapbpip,P14,RIKEN cDNA 2010111E04 gene,Rab25,Robld3,expressed sequence AL022628,late endosomal/lysosomal adaptor, MAPK and MTOR activator 2,mitogen-activated protein binding protein interacting protein,roadblock domain containing 3	CACCGGAAGCGACTGAGGGAGAGCAAGAGGCTGCGACTGTAGGGGTGTGTTGGTGCAGGTCAGGGTTAAGAGACGCAGGCATGCTGCGTCCCAAGGCTTT	late endosomal/lysosomal adaptor, MAPK and MTOR activator 2
Lamtor4	NM_001081108.2	0910001L09Rik,AV006840,Lamtor4,MGI:2141100,RIKEN cDNA 0910001L09 gene,expressed sequence AV006840,late endosomal/lysosomal adaptor, MAPK and MTOR activator 4	AGGCAAATCCTGAGGGGCGGGGAAATGCAACCAATCCACGAATGTGTTCGGAAAGCGGGGCTCCGCAGTGGTTGATAAAGTATAATGACATACCCGCCAT	late endosomal/lysosomal adaptor, MAPK and MTOR activator 4
Lats1	NM_010690.1	AW208599,Lats1,MGI:2143822,expressed sequence AW208599,large tumor suppressor	CCCATCATCATGCAGAGTACTAGCAAATTTAACTTTACACCAGGGCGACCTGGAGTTCAGAATGGTGGTGGTCAGTCTGATTTTATCGTGCACCAAAATG	large tumor suppressor
Lats2	NM_153382.1	4932411G09Rik,AV277261,AW228608,Lats2,MGI:2145781,MGI:2145807,MGI:2443802,RIKEN cDNA 4932411G09 gene,expressed sequence AV277261,expressed sequence AW228608,large tumor suppressor 2	TATGGTAAAAGGAAACTGGACTAACAATGAGGCCAAAGACTTTTCCTGCCACAACTTACTCTGGAAATAGCCGGCAGCGATTGCAAGAGATTCGAGAGGG	large tumor suppressor 2
Ldlrap1	NM_145554.2	AA691260,Arh,Arh1,Ldlrap1,expressed sequence AA691260,low density lipoprotein receptor adaptor protein 1	TGCCGCTGACTTCTGGGCAGATGTGTTTTGAAGTCTGTTAATTCCATGGGTGAAACGGTATCTCACTCTAGAAACATCTTGCTGTCCTTTTCTGACCTGC	low density lipoprotein receptor adaptor protein 1
Lep	NM_008493.3	Lep,MGD-MRK-12967,MGD-MRK-26103,leptin,ob,obese	CCTATTGATGGGTCTGCCCAAGGCAAACCTAATTTTTGAGTGACTGGAAGGAAGGTTGGGATCTTCCAAACAAGAGTCTATGCAGGTAGCGCTCAAGCTT	leptin
Lepr	NM_010704.2	LEPROT,Lepr,Leprb,MGD-MRK-12969,MGD-MRK-31066,MGD-MRK-8799,Modb1,OB-RGRP,Obr,db,diabetes,leptin receptor,leptin receptor gene-related protein,obese-like,obl	TATGTGATAGCTGCACTTAACCTGGCATATCCAATCTCTCCCTGGAAATTTAAGTTGTTTTGTGGACCACCGAACACAACCGATGACTCCTTTCTCTCAC	leptin receptor
Lgals3	NM_001145953.1	L-34,Lgals3,MGD-MRK-11797,Mac-2,gal3,galectin-3,lectin, galactose binding, soluble 3	CATCCATTTAATAAAGTCTCATGCTGAGAGATACCCATCGCTTTGGGGGTTTTTATGATACTGGATGTCAAATCTTAGGACTGCTCGTGACTGCTAGGCA	lectin, galactose binding, soluble 3
Lgmn	NM_011175.2	AEP,AI746452,AU022324,Lgmn,MGI:2144882,MGI:2144957,Prsc1,expressed sequence AI746452,expressed sequence AU022324,legumain,preprolegumain,protease, cysteine, 1	GCGGCTTCTCTAGCCAGGGAAGGAATCGTCTGAGAAATTCAAAGCTGAAACCTCTTGCCGTCTTCACAGTGATTTCACTGAAGAAGAGGGTGGAAAGCAA	legumain
Lipa	NM_021460.3	AA960673,Lal,Lip-1,Lip1,Lipa,MGD-MRK-11809,MGD-MRK-11810,MGD-MRK-11811,MGI:2147466,acid lipase A,expressed sequence AA960673,lysosomal acid lipase 1,lysosomal acid lipase A	AGCCGGCATTTTTACCCTGATTCTAGGGACAGGAACTCAGGTTCTCATGCTTGTGTAGCAAGCCCTTCACTCACCGAATCATTGCCTCAAACCTTCTGCA	lysosomal acid lipase A
Lipc	NM_008280.2	AI256194,HL,Hpl,Lipc,MGD-MRK-10920,MGI:2142998,expressed sequence AI256194,hepatic lipase,lipase, hepatic	ACCAGCACTACACCATTGCTGTTCAAAACACCCGTATTGTGGGCCAGGACGTGGCTGCTCTTCTCCTATGGCTGGAGGAATCTGCGAAGTTTTCTCGGAG	lipase, hepatic
Lipg	NM_010720.3	3110013K01Rik,EL,Lipg,MGI:1920366,RIKEN cDNA 3110013K01 gene,endothelial lipase,lipase, endothelial,mEDL	TTTTGCATATGGAACAATCTCAGAGATGGTGAAATGCGAGCACGAGCGAGCCGTACACCTCTTTGTCGACTCTCTGGTGAATCAGGACAAGCCCAGCTTT	lipase, endothelial
Lox	NM_010728.2	AI893619,Lox,MGD-MRK-11866,MGI:2147282,TSC-160,expressed sequence AI893619,lysyl oxidase,ras recision gene (rrg)	GATACTTGTTGCTATTCGATCCCACGCTGCTTAGCTTTTCTGTGGGCAGAAATGTCTAATGTGACAATCAGCACATCCCCATTGTGAGGTTTCACGGCAT	lysyl oxidase
Loxl1	NM_010729.2	LOXL,Loxl1,MGD-MRK-33782,lysyl oxidase-like 1	ACATTGTTCTGGAGTCTGACTTCACCAACAACGTGGTGAGATGCAACATCCACTACACAGGTCGCTACGTTTCTACAACAAACTGCAAAATCGTCCAGTC	lysyl oxidase-like 1
Loxl2	NM_033325.2	1110004B06Rik,9430067E15Rik,Loxl2,MGI:1915706,MGI:2443992,RIKEN cDNA 1110004B06 gene,RIKEN cDNA 9430067E15 gene,lysyl oxidase-like 2	TTCCACTTGGCGCTCTGGTCTTCCAAACTCCCACCACAATAACCCATTCAGTTCTGTTCTCTAAAAGCGCTCTAGGGCTTCTGGACCCAAAGTTCTAAGT	lysyl oxidase-like 2
Loxl4	NM_053083.3	4833426I20Rik,Loxl4,RIKEN cDNA 4833426I20 gene,lysyl oxidase-like 4	TTTCAGAGCAGCCACAGCACTCAAACAGCTCTCCTTATCTTGGAGAGTTCTGTTCTCTGAGAGCAGCAGCCGCACTGTGTTCTCCCATTAGCTCCTCTTA	lysyl oxidase-like 4
Lpar5	NM_001163268.1	G protein-coupled receptor 92,GPR93,Gm1072,Gpr92,LOC381810,LPA5,Lpar5,gene model 1072, (NCBI),lysophosphatidic acid receptor 5	ACATGATGTTTGCCAATTCTTCAGCCAACACGACTTCTACCAACAGCTCTGTGCTCCAGTGCCCTGACTATCGAGATACACATCGTTTGCATATGGTGGT	lysophosphatidic acid receptor 5
Lpcat1	NM_145376.5	2900035H07Rik,Aytl2,BB137372,BC005662,C87117,LPCAT,Lpcat1,MGC:8148,MGI:1923850,MGI:2142294,MGI:2145536,MGI:2157071,RIKEN cDNA 2900035H07 gene,acyltransferase like 2,cDNA sequence BC005662,expressed sequence BB137372,expressed sequence C87117,lysophosphatidylcholine acyltransferase 1,rd11,retinal degeneration 11	TAACAGTGACCGACTTGTTCCAGGCTATTGACCAAGAGGACAAGGGAAGAATCACCTTTGATGACTTCTGCGGGTTTGCGGAAATGTACCCCGACTACGC	lysophosphatidylcholine acyltransferase 1
Lpl	NM_008509.2	Lpl,MGD-MRK-11871,O 1-4-5,lipoprotein lipase	ACGCTGATTTTGTAGATGTCTTACACACATTTACCAGGGGGTCACCTGGTCGAAGTATTGGAATCCAGAAACCAGTAGGGCATGTTGACATTTATCCCAA	lipoprotein lipase
Lrp1	NM_008512.2	A2mr,AI316852,CD91,Lrp1,MGD-MRK-1007,MGD-MRK-11886,MGI:2143570,MGI:5437071,Mutant line 1554,alpha-2-macroglobulin receptor,b2b1554Clo,expressed sequence AI316852,low density lipoprotein receptor-related protein 1	GAGCAGATGGCAATCGACTGGCTGACGGGAAACTTCTACTTTGTCGACGACATTGACGACAGGATCTTTGTCTGTAACCGAAACGGGGACACCTGTGTCA	low density lipoprotein receptor-related protein 1
Lrp2	NM_001081088.1	AI315343,AW536255,D230004K18Rik,Gp330,Lrp2,MGD-MRK-10218,MGI:2138891,MGI:2139361,MGI:2444234,MGI:5489921,Megalin,Mutant line 1625.2,RIKEN cDNA D230004K18 gene,b2b1625.2Clo,expressed sequence AI315343,expressed sequence AW536255,glycoprotein 330,low density lipoprotein receptor-related protein 2	TTAAAGATAACGTGTTCTTAACAGACTGGAGACTGGGTGCGATTATTCGGGTCAGGAAGTCTGATGGTGGTGATATGACCGTTGTTCGACGTGGCATCAG	low density lipoprotein receptor-related protein 2
Lrp6	NM_008514.3	Cd,Gw,Lrp6,MGD-MRK-1829,MGI:3043025,MGI:3577498,MGI:88317,crooked,gwazi,low density lipoprotein receptor-related protein 6,ska26,ska<m26Jus>,skax26,skeletal/axial 26	GCTACCAATGTCATTGATGTGACGAGATTAGATGGACGATCAGTTGGAGTGGTTCTAAAAGGCGAGCAAGACAGACCTCGAGCCATTGTGGTAAACCCCG	low density lipoprotein receptor-related protein 6
Lrrc32	NM_001113379.1	AI426318,D11S833Eh,D7H11S833E,DNA segment, Chr 7, human D11S833E,EG434215,Garp,Lrrc32,MGD-MRK-3048,MGD-MRK-7790,MGD-MRK-9983,MGI:2141939,MGI:3647721,expressed sequence AI426318,glycoprotein A repetitions predominant,leucine rich repeat containing 32,predicted gene, EG434215	CCTGAACCTGGATCTGAGTTACAATGAGATCGAACTGGTCCCTGCTAGCTTTCTTGAACACCTGACCTCCCTGCGCTTCCTCAACCTCAGCAGAAACTGC	leucine rich repeat containing 32
Lta	NM_010735.2	LT,LT-[a],LT-alpha,LT[a],LTalpha,Lta,Ltx,MGD-MRK-11928,MGD-MRK-15153,MGD-MRK-28089,MGI:3575121,TNF beta,TNF-beta,Tnfb,Tnfsf1b,heart, lung and blood 382,hlb382,lymphotoxin,lymphotoxin A,lymphotoxin alpha,tumor necrosis factor beta	CCAGCAGTGTATTCTTTGGAGCCTTTGCACTGTAGATTCTAAAGAAACCCAAGAATTGGATTCCAGGCCTCCATCCTGACCGTTGTTTCAAGGGTCACAT	lymphotoxin A
Ltb	NM_008518.2	AI662801,LTbeta,Ltb,MGD-MRK-16192,MGD-MRK-28088,MGI:2146913,Tnfc,Tnfsf3,expressed sequence AI662801,lymphotoxin B,lymphotoxin beta,p33,tumor necrosis factor C	ATCAGGGACGTCGGGTTGAGAAGATCATTGGCTCAGGAGCACAGGCTCAGAAAAGACTGGATGACAGCAAACCGTCGTGCATCTTGCCCTCACCCTCTAG	lymphotoxin B
Lyn	NM_010747.1	AA407514,Hck-2,LYN proto-oncogene, Src family tyrosine kinase,Lyn,MGD-MRK-10668,MGD-MRK-12071,MGI:2140121,Yamaguchi sarcoma viral (v-yes-1) oncogene homolog,expressed sequence AA407514,hemopoietic cell kinase 2	CATTGAGACTAGCCTATTGTAGGTAGTTGGGAAAGCAGCCTTGGAGGAGCTAACTATCTCATGCCAGGACCCTCTGTGTTCCTGGTTCCTGATGGACGTG	LYN proto-oncogene, Src family tyrosine kinase
Maf	NM_001025577.2	2810401A20Rik,A230108G15Rik,AW047063,MGD-MRK-12101,MGI:1925586,MGI:2142746,MGI:2444997,Maf,RIKEN cDNA 2810401A20 gene,RIKEN cDNA A230108G15 gene,avian musculoaponeurotic fibrosarcoma oncogene homolog,c-maf,expressed sequence AW047063	CTGGCAATGAACAATTCCGACCTGCCCACCAGTCCCCTGGCCATGGAATATGTTAATGACTTCGATCTGATGAAGTTTGAAGTGAAAAAGGAACCGGTGG	avian musculoaponeurotic fibrosarcoma oncogene homolog
Maml1	NM_175334.3	AI644666,AW743257,D930008C07Rik,MGI:2144246,MGI:2144586,Mam-1,Maml1,RIKEN cDNA D930008C07 gene,expressed sequence AI644666,expressed sequence AW743257,mKIAA0200,mastermind like transcriptional coactivator 1	TTTTTAAGCAGATTAGGACAGGTGGTGGTTGTATTGTAAGTGGCACTGGGAACCCAGGGTTTCCTTGGGAGTTGAGGCCTTCTTTATTCCTGCTCTGTCA	mastermind like transcriptional coactivator 1
Maml2	NM_001013813.2	BC032967,MGI:2679714,Maml2,cDNA sequence BC032967,mastermind like transcriptional coactivator 2	GCTCTGCAAAGTCCTCTTCTTGTCTTTACGATGGCTTTGGGCTCTCTGTCTTTCCCACTGCACCAATATCACTGGCCCAGAGTATTTTCTGTGCTGGTTT	mastermind like transcriptional coactivator 2
Maml3	NM_001004176.2	AV234550,BC049812,MGI:2139941,MGI:3055089,Maml3,cDNA sequence BC049812,expressed sequence AV234550,mastermind like transcriptional coactivator 3	CAGTCAGCAGCCAAATAACTTGGGTACAAACTCCTTAAACAAACAGCACAATATTCTCACCTATGGCAACACTAAGCCTCTGACCCATTTTAATGCGGAC	mastermind like transcriptional coactivator 3
Map1lc3a	NM_025735.1	1010001H21Rik,4922501H04Rik,LC3,LC3a,MGI:1913984,Map1lc3a,RIKEN cDNA 1010001H21 gene,RIKEN cDNA 4922501H04 gene,microtubule-associated protein 1 light chain 3 alpha	CTGGGCCAGTCATGTTCGGGTTGCTCTTTTGGGTGCTGGCTGGGTTGGGAGTGGGTGGGGAGCAGCATCCCTGCTCTGTGGGGTTTGTCATTTTGTTAGG	microtubule-associated protein 1 light chain 3 alpha
Map2k1	NM_008927.3	MAP kinase kinase 1,MGD-MRK-19441,MGD-MRK-19443,MGI:102562,Map2k1,Mek1,Prkmk1,mitogen-activated protein kinase kinase 1,protein kinase, mitogen activated, kinase 1, p45	CTTTGTGCTTGGGGCTATTTGTCTGTTCATCAAACACATGCCAGGCTGAACTACAGTGAAACCCTAGTGACCTGGGTGGTCGTTCTTACTGATGTTTGCA	mitogen-activated protein kinase kinase 1
Map3k1	NM_011945.2	MEK kinase,MEKK1,MGD-MRK-28141,MGI:104845,Map3k1,Mekk,lg,mitogen-activated protein kinase kinase kinase 1	CAGCAGATTCCTTCCGCTTACAAAGATTTGGCCGAGCCATGGATTCAGGTGTTTGGAATGGAACTCGTTGGCTGCTTATTCTCTAGAAACTGGAACGTAA	mitogen-activated protein kinase kinase kinase 1
Mapk1	NM_011949.3	9030612K14Rik,AA407128,AU018647,C78273,Erk2,MAPK2,MGD-MRK-33596,MGD-MRK-9584,MGI:105919,MGI:1921796,MGI:2146330,MGI:2146551,MGI:2146700,Mapk1,Prkm1,RIKEN cDNA 9030612K14 gene,elk related tyrosine kinase 2,expressed sequence AA407128,expressed sequence AU018647,expressed sequence C78273,mitogen-activated protein kinase 1,p42mapk,protein kinase, mitogen activated kinase 1	TGCTGAAGCGCCATTCAAGTTTGACATGGAGTTGGACGACTTACCTAAGGAGAAGCTCAAAGAACTCATTTTTGAAGAGACTGCTAGATTCCAGCCAGGA	mitogen-activated protein kinase 1
Mapk10	NM_001081567.1	C230008H04Rik,JNK3,MGD-MRK-36125,MGI:107554,MGI:2442453,Mapk10,RIKEN cDNA C230008H04 gene,SAPK/Erk/kinase 2,Serk2,mitogen-activated protein kinase 10,p493F12	AAGCTCTTTCCAGATTCCCTCTTCCCAGCGGATTCTGAGCACAATAAACTTAAAGCCAGCCAAGCCAGGGATTTGTTGTCTAAGATGTTAGTGATTGACC	mitogen-activated protein kinase 10
Mapk11	NM_011161.5	Mapk11,P38b,Prkm11,Sapk2,mitogen-activated protein kinase 11,p38beta,protein kinase, mitogen activated kinase, 11, p38beta	CCACGGATGTGAGCATGGACATTCTTGCCCCGGGACCTTGATTCAAAGTTGACAAACGTCTGTCCACGTTCTACCTCCACCAACCCTTGAGGTTCTGCAG	mitogen-activated protein kinase 11
Mapk8	NM_016700.3	AI849689,JNK1,MGI:1328367,MGI:2145699,Mapk8,Prkm8,c-Jun N-terminal kinase,expressed sequence AI849689,mitogen-activated protein kinase 8,protein kinase mitogen-activated 8	GAAAACAGGCCTAAATACGCTGGATATAGCTTTGAGAAACTGTTCCCCGATGTGCTTTTCCCAGCTGACTCAGAGCATAACAAACTTAAAGCCAGTCAGG	mitogen-activated protein kinase 8
Mapk9	NM_207692.1	AI851083,JNK/SAPK alpha,JNK2,MGI:1202396,MGI:2144306,Mapk9,Prkm9,c-Jun N-terminal kinase,expressed sequence AI851083,mitogen-activated protein kinase 9,protein kinase, mitogen-activated 9	ACACTACATCATGAGTGACAGTAAAAGCGATGGTCAGTTTTACAGTGTGCAGGTGGCGGACTCAACTTTCACTGTTCTAAAACGTTACCAGCAACTGAAA	mitogen-activated protein kinase 9
Marco	NM_010766.2	AI323439,MGI:2138205,Marco,Scara2,expressed sequence AI323439,macrophage receptor with collagenous structure	GCACAGAAGACAGAGCCGATTTTGACCAAGCTATGTTCCCTGTGATGGAGACCTTCGAAATCAATGATCCAGTGCCCAAGAAGAGAAATGGGGGGACCTT	macrophage receptor with collagenous structure
Masp1	NM_008555.2	AW048060,C4/C2-activating component of Ra-reactive factor (p100),Crarf,MGD-MRK-2130,MGI:2146613,Masp1,expressed sequence AW048060,mannan-binding lectin serine peptidase 1	CCCGGAGGGGTTTCGAATCAAGCTTTACTTCATGCACTTCAACTTGGAATCCTCCTATCTTTGTGAATACGACTATGTGAAGGTAGAAACAGAAGACCAG	mannan-binding lectin serine peptidase 1
Mbtps2	NM_172307.3	9630032G22Rik,AI662535,MGC:25655,MGI:2147907,Mbtps2,RIKEN cDNA 9630032G22 gene,expressed sequence AI662535,membrane-bound transcription factor peptidase, site 2	TCTAAGCATAGATCTGCCAGTGATTGTGGAGACATTTGTCAAGTACCTGATTTCTCTTTCTGGAGCTCTGGCTATTGTTAATGCAGTGCCCTGCTTTGCC	membrane-bound transcription factor peptidase, site 2
Mecp2	NM_010788.2	1500041B07Rik,BB130002,D630021H01Rik,MGD-MRK-16719,MGI:2148036,MGI:2442482,MGI:2442970,Mbd5,Mecp2,RIKEN cDNA 1500041B07 gene,RIKEN cDNA D630021H01 gene,WBP10,expressed sequence BB130002,methyl CpG binding protein 2	AAAGGGAGCGGCACTGGGAGACCAAAGGCAGCAGCATCAGAAGGTGTTCAGGTGAAAAGGGTCCTGGAGAAGAGCCCTGGGAAACTTGTTGTCAAGATGC	methyl CpG binding protein 2
Mef2a	NM_001033713.1	A430079H05Rik,MGD-MRK-16310,MGI:2445167,Mef2a,RIKEN cDNA A430079H05 gene,myocyte enhancer factor 2A	TCTAATAAGCTGTTTCAGTACGCTAGCACTGACATGGACAAAGTCCTTCTCAAATACACTGAGTATAACGAGCCTCATGAAAGCAGGACGAACTCGGATA	myocyte enhancer factor 2A
Mefv	NM_001161790.1	FMF,Mediterranean fever,Mefv,TRIM20,marenostrin,pyrin	CACAGGGATTCCAGAGCATTCCATGGTGCTGGATGAAAAAACATTCAGAAACATGTCTTCCAAAACATCGTTGATTGGGGAGGAGAGATGCCCTACATCA	Mediterranean fever
Met	NM_008591.1	AI838057,HGF receptor,MGD-MRK-12203,MGI:1197520,MGI:2141478,Met,Par4,c-Met,expressed sequence AI838057,met proto-oncogene,pulmonary adenoma resistance 4	TTCAGCACGTAGTGATTGGACCCAGCAGCCTGATTGTGCATTTCAATGAAGTCATAGGAAGAGGGCATTTTGGCTGTGTCTATCATGGGACTTTGCTGGA	met proto-oncogene
Mfap3	NM_180599.1	2610509F16Rik,2700079M14Rik,AW536327,MGI:1922073,MGI:2144550,Mfap3,RIKEN cDNA 2610509F16 gene,RIKEN cDNA 2700079M14 gene,expressed sequence AW536327,microfibrillar-associated protein 3	TCCTGCTGGCTGAGAGTGACGTGACAGATTGTAAATAGTCTTAACAATCGTTTCCTCCACTGCAGGAAGCTCGTGCCATAGATTTTTAACCTCATGGCCG	microfibrillar-associated protein 3
Mki67	NM_001081117.2	D630048A14Rik,Ki-67,Ki67,MGD-MRK-33719,MGI:2444351,Mki67,RIKEN cDNA D630048A14 gene,antigen identified by monoclonal antibody Ki 67	TGATTTGCTCCAAAAGGCGAAGTGGAGCTTCTGAAGCCAACTTGATTGTTGCAAAATCATGGGCTGATGTTGTAAAACTTGGCGTGAAACAAACACAAAC	antigen identified by monoclonal antibody Ki 67
Mlxipl	NM_021455.4	ChREBP,MLX interacting protein-like,Mlxipl,WS-bHLH,Wbscr14,Williams-Beuren syndrome chromosome region 14 homolog (human),bHLHd14	CGCTGCACAACTGGAAGTTCTGGGTGTTCAGCATCCTCATCCGACCTTTATTTGAATCCTTCAATGGGATGGTGTCTACCGCCAGCTTGCACAGCCTCCG	MLX interacting protein-like
Mmp10	NM_019471.2	AV377895,MGD-MRK-12277,MGI:2143274,Mmp10,expressed sequence AV377895,matrix metallopeptidase 10,stromelysin 2	CAGACTTAGATGCTGCCTATGAGGCTCACAACACGGACAGTGTTCTGATTTTTAAAGGAAGTCAGTTCTGGGCAGTCCGAGGAAATGAAGTCCAAGCAGG	matrix metallopeptidase 10
Mmp11	XM_006513318.2	MGD-MRK-12278,MGD-MRK-14628,Mmp11,ST3,Stmy3,matrix metallopeptidase 11,stromelysin 3,stromelysis 3	CGGCGCTCCACTGACTGGCGAGGGGTACCTTCTGAGATTGATGCTGCCTTCCAGGATGCTGAGGGCTATGCCTACTTCCTTCGTGGCCATCTCTACTGGA	matrix metallopeptidase 11
Mmp12	NM_008605.3	AV378681,MGD-MRK-12275,MGI:2143275,MMP12,Mmel,Mmp12,expressed sequence AV378681,macrophage elastase,macrophage metalloelastase,matrix metallopeptidase 12	AAGGTGGTACACTAGCCCATGCTTTTTATCCTGGACCTGGTATTCAAGGAGATGCACATTTTGATGAGGCAGAAACGTGGACTAAAAGTTTTCAAGGCAC	matrix metallopeptidase 12
Mmp13	NM_008607.1	Clg,Collagenase-3,MGD-MRK-12276,MGD-MRK-2012,MGI:97006,MMP-13,Mmp1,Mmp13,collagenase, fibroblast,collagenase-1,interstitial collagenase,matrix metallopeptidase 13,matrix metalloproteinase 1	ACAGTGACCTCCACAGTTGACAGGCTCCGAGAAATGCAATCTTTCTTTGGCTTAGAGGTGACTGGCAAACTTGATGATCCCACCTTAGACATCATGAGAA	matrix metallopeptidase 13
Mmp14	NM_008608.3	AI325305,MGD-MRK-18727,MGI:2145621,MGI:3717409,MT1-MMP,Membrane type 1-MMP,Mmp14,expressed sequence AI325305,matrix metallopeptidase 14 (membrane-inserted),sabe,small and bugged-eyed	AGTTTGGGACTGAGATCAAGGCCAATGTTCGGAGGAAGCGCTATGCCATTCAGGGCCTCAAGTGGCAGCATAATGAGATCACTTTCTGCATTCAGAATTA	matrix metallopeptidase 14 (membrane-inserted)
Mmp16	NM_019724.3	MT3-MMP,Membrane type 3-MMP,Mmp16,matrix metallopeptidase 16	CCCTTTGAGAACTATCGGACCAGCTTACAGAGTCAGGATGATCAGTCTTGCAATCTGGTCATTTGTAGAACTGGCCAAAAGGGAAAGCCATCACAGGTTT	matrix metallopeptidase 16
Mmp1a	NM_032006.3	Mcol-A,Mmp1a,matrix metallopeptidase 1a (interstitial collagenase)	ACATTCGGGTAAATAGATTCATGCCAGAACCTGAGCTCAATTTAATAGGTATTCTCTGGCCAAATCTTCCAGTTAAACTTGACGCTGCTTATGAAGCTAG	matrix metallopeptidase 1a (interstitial collagenase)
Mmp1b	NM_032007.3	Mcol-B,Mmp1b,matrix metallopeptidase 1b (interstitial collagenase)	GCTTCCTGCCAGAACCTTTGATCGATGTGATAGACCTTATCTGGCCAAATCTGCCAGGTAAATTTGATGCAGCTTATGAAGTTAGTGGGGTAGATGAACT	matrix metallopeptidase 1b (interstitial collagenase)
Mmp2	NM_008610.2	72kDa gelatinase,72kDa type IV collagenase,Clg4a,GelA,MGD-MRK-12279,MGD-MRK-2013,MMP-2,Mmp2,collagenase IVA, basement membrane, 72 kDa,gelatinase A,matrix metallopeptidase 2	AGTTAACCAGCCTTCTCCTTCACCTGGTGACTTCAGATTTAAGAGGGTGGCTTCTTTTTGTGCCCAAAGAAAGGTGCTGACTGTACCCTCCCGGGTGCTG	matrix metallopeptidase 2
Mmp3	NM_010809.1	MGD-MRK-12280,MGD-MRK-14627,Mmp3,SLN-1,SLN1,STR-1,Stmy1,Str1,matrix metallopeptidase 3,progelatinase,stromelysin 1,stromelysin-1	TCTTTGTGAAAGGAAGTGCTTTGTTCAGCATGTGCTATGGCAGAACCAAACAGGAGCTATGGATGACACCAGTCAACGTCAAGTTGTCAAAGGATGTTCA	matrix metallopeptidase 3
Mmp7	NM_010810.4	MAT,MGD-MRK-24057,Mmp7,matrilysin,matrix metallopeptidase 7	CACCTACAGAATTGTATCCTATACTTCAGACTTACCTCGGATCGTAGTGGATCAAATCGTGAAAAAAGCTCTCAGAATGTGGAGTATGCAGATCCCACTG	matrix metallopeptidase 7
Mmp8	NM_008611.4	BB138268,Collagenase-2,MGI:2143366,Mmp8,expressed sequence BB138268,matrix metallopeptidase 8	CTACAACTTACCAAGCAATCAATTCCGGTCTTCGAGGAATGCCACGATGGTTGCAGAGAAGCTTAAAGAGATGCAGCGCTTCTTCAGCTTAGCAGAGACT	matrix metallopeptidase 8
Mmp9	NM_013599.2	AW743869,B/MMP9,Clg4b,Gel B,Gelatinase B,MGD-MRK-12281,MGD-MRK-2014,MGI:2139414,MMP-9,Mmp9,collagenase IVB, basement membrane, 92 kDa,expressed sequence AW743869,gelatinase B,matrix metallopeptidase 9	CCTCTACAGAGTCTTTGAGTCCGGCAGACAATCCTTGCAATGTGGATGTTTTTGATGCTATTGCTGAGATCCAGGGCGCTCTGCATTTCTTCAAGGACGG	matrix metallopeptidase 9
Mmrn1	NM_001163507.1	4921530G03Rik,Emilin4,Mmrn1,RIKEN cDNA 4921530G03 gene,multimerin 1	GATGCAGTAGCACCAGATTTTTCCAAAGGATCTTACAGATATGCTCCGATGGTGGCGTTTTTCGTATCTCACACTCACGGAATGACGGCACCTGGTCCTA	multimerin 1
Mmut	NM_008650.3	D230010K02Rik,MGD-MRK-12719,MGI:2441954,Mmut,Mut,RIKEN cDNA D230010K02 gene,methylmalonyl-Coenzyme A mutase	CCGGATTCCAAGAGCTGCTGTCCAAGTGCTTGATGATATTGAGAAGTGTTTGGCAGAGAAGCAGCAGTCTGTGTAACATCTGGATCTTTAGTTATGACTG	methylmalonyl-Coenzyme A mutase
Mob1b	NM_026735.2	1110003E08Rik,AU015450,MGI:2141027,MOB kinase activator 1B,MOB1, Mps One Binder kinase activator-like 1A (yeast),Mob1b,Mobkl1a,RIKEN cDNA 1110003E08 gene,expressed sequence AU015450	TACCAGAGGGGTCTCACCAGTATGAACTCTTAAAGCATGCGGAAGCCACACTGGGCAGCGGCAACCTACGGATGGCTGTCATGCTTCCCGAGGGAGAGGA	MOB kinase activator 1B
Ms4a1	NM_007641.5	AA960661,CD20 antigen,Cd20,Ly-44,MGD-MRK-11986,MGD-MRK-1838,MGI:2147465,Ms4a1,expressed sequence AA960661,lymphocyte antigen 44,membrane-spanning 4-domains, subfamily A, member 1	GCAACCTGCTCCAAAAGTGAACCTCAAAAGGACATCTTCACTGGTGGGCCCCACACAAAGCTTCTTCATGAGGGAATCAAAGGCTTTGGGGGCTGTCCAA	membrane-spanning 4-domains, subfamily A, member 1
Ms4a2	NM_001276330.1	Fc epsilon high affinity receptor beta,Fc receptor, IgE, high affinity I, beta polypeptide,FcRB,Fce1b,Fcer1b,Fcrbeta,MGD-MRK-9725,MGD-MRK-9729,Ms4a2,membrane-spanning 4-domains, subfamily A, member 2	ACAGAAAATAGGAGCAGAGCAGATCTTGCTCTCCCAAATCCACAAGAATCCTCCAGTGCACCTGACATTGAACTCTTGGAAGCATCTCCTGCCAAAGCAG	membrane-spanning 4-domains, subfamily A, member 2
Ms4a4a	XM_003086124.1	EG666907,Ms4a4a,membrane-spanning 4-domains, subfamily A, member 4A,predicted gene, EG666907	AACCCAAAATCCTTGGGATTGTGCAGATTGTAATCGCCATCATGAACCTCAGCATAGGAATTATGATGATAATTGCCACTGTGTCGACCGGTGAAATACC	membrane-spanning 4-domains, subfamily A, member 4A
Mtmr4	NM_133215.1	AA596759,EST AA596759,ESTM44,FYVE zinc finger phosphatase,FYVE-DSP2,MGI:1334430,Mtmr4,ZFYVE11,expressed sequence tag mouse EST 44,mKIAA0647,myotubularin related protein 4	AGGCACTCCCTCTAGTTGATTAGCACTGTCTTCTGTGGAGTTTGGTTCAAAGACTGGTATGGCAGATAGAGGCTTGGATGCATTTTTCATCAGGCTCAGT	myotubularin related protein 4
Mtor	NM_020009.2	2610315D21Rik,AI327068,FK506 binding protein 12-rapamycin associated protein 1,FKBP-rapamycin-associated protein FRAP,Frap1,MGI:1332655,MGI:1919780,MGI:2140250,Mtor,RAFT1,RAPT1,RIKEN cDNA 2610315D21 gene,expressed sequence AI327068,flat,flat-top,mechanistic target of rapamycin (serine/threonine kinase),mechanistic target of rapamycin kinase	CATGGAGCCTATCCTGAAGGCTTTAATTTTGAAACTGAAAGATCCAGACCCTGACCCAAACCCGGGCGTGATCAATAACGTGTTGGCCACTATAGGAGAA	mechanistic target of rapamycin kinase
Muc5b	XM_006508653.1	2300002I04Rik,AV085033,MGI:2142176,MUC5,MUC9,Muc5b,RIKEN cDNA 2300002I04 gene,expressed sequence AV085033,mucin 5, subtype B, tracheobronchial	CAGAACCACCCAGGAGTGAATGTGGACGAGTTGGGACAGAAAGTGAAGTGTGATGTCAGCTCTGGTCTGGTGTGCTACAACAAGGACCAGGGAGGCACTT	mucin 5, subtype B, tracheobronchial
Myd88	NM_010851.2	MGD-MRK-37039,Myd88,myeloid differentiation primary response gene 88	GCTGCAGGCTCAGCTGTTTTCTCCCCAGCAGCGAGGTTTGCATCTTCTTATTCCTTTCACGTTCTCTACCATAGAGGCAATGTCATGGTCCCTCTCAGGG	myeloid differentiation primary response gene 88
Myl2	NM_010861.3	MGD-MRK-12770,MLC-2,MLC-2v,Mlc2v,Myl2,Mylpc,myosin light chain, phosphorylatable, cardiac ventricles,myosin, light polypeptide 2, regulatory, cardiac, slow	TGCTGCCCTAGGACGAGTGAACGTGAAAAATGAAGAGATCGATGAAATGATCAAAGAGGCTCCAGGTCCAATTAACTTCACCGTGTTCCTCACGATGTTT	myosin, light polypeptide 2, regulatory, cardiac, slow
Mylk	NM_139300.3	9530072E15Rik,A930019C19Rik,AW489456,MGI:1915492,MGI:2142787,MGI:2443108,MLCK108,MLCK210,Mlck,Mylk,RIKEN cDNA 9530072E15 gene,RIKEN cDNA A930019C19 gene,expressed sequence AW489456,myosin, light polypeptide kinase,nmMlck,telokin	CTCCTGGGAAAGAAGGTGAGCACCAAGACCGTCTCAGAAGACGACCTGAAGGACATCCCAGCCGAGCAGATGGATTTCCGCGCCAACCTTCAGCGGCAAG	myosin, light polypeptide kinase
Ncam1	NM_001113204.1	CD56,E-NCAM,MGD-MRK-12786,NCAM,NCAM-1,NCAM-120,NCAM-140,NCAM-180,Ncam1,neural cell adhesion molecule 1	ATGCTGTGATTGTCTGTGATGTGGTCAGCTCCCTGCCTCCAACCATCATCTGGAAACACAAAGGCCGAGATGTCATTCTGAAAAAAGACGTCCGGTTCAT	neural cell adhesion molecule 1
Nceh1	NM_178772.3	Aadacl1,B230106I24Rik,CPO-BP,Nceh1,RIKEN cDNA B230106I24 gene,mKIAA1363,neutral cholesterol ester hydrolase 1	CATTCCTGTCCTGAAGTTCTAACTGCCGAGCCTTACCTTCATAGAAGGTCTTCACTGCCAGAGTGGGCATCTTGCATAGTAAGGGATTCCAGATTAGATA	neutral cholesterol ester hydrolase 1
Ncf1	NM_001286037.1	MGD-MRK-12789,MGD-MRK-12792,NADPH oxidase subunit (47kDa),NOXO2,Ncf-1,Ncf1,meutrophil cytosolic factor 1,neutrophil cytosolic factor 1,p47<phox>,p47phox	ACCATCCGCAACGCACAGAGCATCCACCAGCGTTCTCGGAAGCGCCTTAGCCAGGACACCTATCGCCGCAACAGCGTCCGATTCCTGCAGCAGCGCAGAC	neutrophil cytosolic factor 1
Ncf4	NM_008677.2	AI451400,MGD-MRK-38230,MGI:2146016,Ncf4,expressed sequence AI451400,neutrophil cytosolic factor 4,p40phox	TCATGGATCGCATGGAAGCGCCAAGAGCAGAGGCCTTGTTTGACTTCACTGGGAACAGCAAATTGGAGCTAAGTTTCAAAGCTGGAGATGTGATCTTCCT	neutrophil cytosolic factor 4
Nck2	NM_010879.3	4833426I10Rik,Grb4,MGI:1921842,NCKbeta,Nck2,RIKEN cDNA 4833426I10 gene,growth factor receptor-bound 4,non-catalytic region of tyrosine kinase adaptor protein 2	AAACTGCCCAGTGCCTTTGAGGCTGTACTTGCAATAAAAGAGGGTTTTGGTAAGAGTTGGTCTGCAAAAGAGGAAGGTGGCAACACAGAAAGAAAGGTAC	non-catalytic region of tyrosine kinase adaptor protein 2
Nckap1l	NM_153505.4	4930568P13Rik,AI463083,Hem1,MGI:2146023,NCK associated protein 1 like,Nckap1l,RIKEN cDNA 4930568P13 gene,expressed sequence AI463083	AACTTTGACTTCACTCGGAGCTACCTGGACTTAATTGTGACGTACACCTCAGTCATTTTACTCCTGTCACGGATTGAGGACCGCAGGATACTCATTGGCA	NCK associated protein 1 like
Ncoa2	XM_017319230.1	D1Ertd433e,DNA segment, Chr 1, ERATO Doi 433, expressed,Grip1,KAT13C,MGD-MRK-35900,MGI:107429,MGI:1196270,Ncoa2,SRC-2,TIF-2,TIF2,TIF2/GRIP-1,bHLHe75,glucocorticoid receptor interacting protein 1,glucocorticoid receptor-interacting protein 1,nuclear receptor coactivator 2	AGCTGGCCGAGCTGATCTTCGCAAACTTTAATGATATTGACAACTTCAACTTCAAACCTGACAAATGTGCCATCCTAAAAGAAACTGTGAAGCAGATCCG	nuclear receptor coactivator 2
Ncor2	NM_011424.2	Ncor2,SMRT,SMRTe,nuclear receptor co-repressor 2	ACACGCCAGTACCATGAAAACATCAAAATAAACCAGGCGATGCGGAAGAAGCTGATCTTGTACTTTAAGCGGAGGAACCACGCGCGCAAGCAGTGGGAAC	nuclear receptor co-repressor 2
Ncr1	NM_010746.3	Ly94,MAR1 (mouse activating receptor 1),NKp46,Ncr1,lymphocyte antigen 94,natural cytotoxicity triggering receptor 1	CCTTGTGAGCTCTATGCTGTACCCTGGATAAAGAAAGAGATCTTTTCAGAAATGAAGGGGTAGGAGTGTTACCAAGTTTGGCAAAGCATTCTAAAGGACA	natural cytotoxicity triggering receptor 1
Ncstn	NM_021607.3	9430068N19Rik,AA727311,D1Dau13e,DNA segment, Chr 1, DA Underhill 13, expressed,EST AA727311,MGI:1347057,MGI:1888989,MGI:1915366,Ncstn,Nct,RIKEN cDNA 9430068N19 gene,mKIAA0253,nicastrin	CAAGGCACCTGATGTGACCACTCTATCCCGAAATGTGATGTTTGTCTTCTTCCAGGGGGAAACTTTTGACTACATTGGCAGCTCACGGATGGTCTATGAT	nicastrin
Ndufa1	NM_019443.2	1810049F12Rik,MGI:1923962,MWFE,NADH:ubiquinone oxidoreductase subunit A1,Ndufa1,RIKEN cDNA 1810049F12 gene	TTCACCAACGGGGGCAAGGAAAAACGAGTTGCTCGTGTTCAGTACCAGTGGTATCTGATGGAACGCGATAGACGTATCTCTGGAGTCAATCGCTACTATG	NADH:ubiquinone oxidoreductase subunit A1
Ndufb5	NM_025316.2	0610007D05Rik,AU015782,MGI:2139864,NADH:ubiquinone oxidoreductase subunit B5,Ndufb5,RIKEN cDNA 0610007D05 gene,expressed sequence AU015782	GGAAGTTTTCTCACGCGGAGCTTTCCGAAGACTGTCGCTCCTGTGCGGCACAGTGGGGACCATGGCAAGAGACTGTTTGTCGTCAAGCCTTCTTTATACT	NADH:ubiquinone oxidoreductase subunit B5
Ndufb6	NM_001033305.2	Gm137,LOC230075,NADH:ubiquinone oxidoreductase subunit B6,Ndufb6,gene model 137, (NCBI)	CCATACACCATTGTTAGCTCGAAGCCCAGGATATTTCCAGGTGATACAATTCTGGAGACTGGAGAAGTAATTCCACCAATGAGAGATTTTCCTGATCAAC	NADH:ubiquinone oxidoreductase subunit B6
Ndufb8	NM_026061.2	2900010I05Rik,AI987932,MGI:2147623,NADH:ubiquinone oxidoreductase subunit B8,Ndufb8,RIKEN cDNA 2900010I05 gene,expressed sequence AI987932	CCCTGTGTCCTGGGATGTCATGTGTAAACATCTCTTCGGCTTTGTGGCTTTCATGGTTTTCATGTTCTGGGTAGGGCACGTGTTCCCTTCCTACCAGCCT	NADH:ubiquinone oxidoreductase subunit B8
Ndufc1	NM_025523.1	2310016K22Rik,NADH:ubiquinone oxidoreductase subunit C1,Ndufc1,RIKEN cDNA 2310016K22 gene	AGTCAGCTTCATGTGATGATCACAGTCCTTCCTCTGGATTCACCCTCAGTGACGGATGTGAGAAAAGAGTTACATGCGAATATGAGTCAGTCAACACGTT	NADH:ubiquinone oxidoreductase subunit C1
Ndufs3	NM_026688.2	0610010M09Rik,NADH:ubiquinone oxidoreductase core subunit S3,Ndufs3,RIKEN cDNA 0610010M09 gene	ATCCCAACGCTGACTTTTCTCAGGGATCACACCAATGCACAATTCAAATCCTTGGCTGACTTGACGGCAGTGGATGTCCCAACTCGGCAGAACCGTTTTG	NADH:ubiquinone oxidoreductase core subunit S3
Ndufs5	NM_001030274.1	AI256693,MGI:2146398,NADH:ubiquinone oxidoreductase core subunit S5,Ndufs5,expressed sequence AI256693	TCAGCCTGGACCGGCACTTTATGTTCCTAAGCGCAGAACAGCCCTATAAGAACGCCGCTCGGTGCCACGCATTTGAAAAAGAGTGGATAGAGTGTGCACA	NADH:ubiquinone oxidoreductase core subunit S5
Nedd8	NM_008683.3	MGD-MRK-12814,Nedd8,Rub1,neural precursor cell expressed, developmentally down-regulated gene 8	CCAACCTGGGAAGAAGATGCTAATTAAAGTGAAGACGCTGACTGGGAAGGAGATTGAGATAGACATCGAACCCACAGACAAGGTGGAGCGAATCAAGGAG	neural precursor cell expressed, developmentally down-regulated gene 8
Nf1	NM_010897.2	AW494271,Dsk9,MGD-MRK-12821,MGD-MRK-12822,MGI:2144546,MGI:2450693,Martin Hrabe de Angelis dark skin 9,Mhdadsk9,Nf-1,Nf1,dark skin 9,expressed sequence AW494271,neurofibromatosis 1,neurofibromin,neurofibromin 1	CCCACCTATGGGCGCTGTCAGTGAACGCAAAGGGTCTATGATTTCTGTAATGTCTTCTGAAGGGAATATTGATTCACCTGTCAGCAGATTTATGGACCGG	neurofibromin 1
Nfam1	NM_028728.2	4921501M20Rik,Nfam1,Nfat activating molecule with ITAM motif 1,RIKEN cDNA 4921501M20 gene	GGCATTTACTACTTCATAGTCGAAGGAGAGGAAACATATCAGAGCGATGGCGTTGTCATTCTGGTCAGAGACACAGTGTACCAGCCACCTGCATTCAAGG	Nfat activating molecule with ITAM motif 1
Nfkb1	NM_008689.2	MGD-MRK-12829,NF kappaB1,NF-kappaB,NF-kappaB p50,Nfkb1,nuclear factor kappaB p50,nuclear factor of kappa light polypeptide gene enhancer in B cells 1, p105,p50,p50 subunit of NF kappaB,p50/p105	GTCTTACACTTAGCCATCATCCACCTCCACGCTCAGCTTGTGAGGGATCTGCTGGAAGTCACATCTGGTTTGATCTCTGATGACATCATCAACATGAGAA	nuclear factor of kappa light polypeptide gene enhancer in B cells 1, p105
Nid1	NM_010917.2	MGD-MRK-12878,Nid1,entactin,entactin 1,entactin-1,nidogen 1,nidogen-1	AAAGCCAAGTACCTGCTGTGGTTGGTTTCAGCAAAGGTCTAGTAGGATTTCTATGGAAGAGCAACGGAGCCTATAACATATTTGCCAATGACAGAGAATC	nidogen 1
Nid2	NM_008695.2	AW547149,MGI:2145830,Nid2,entactin 2,entactin-2,expressed sequence AW547149,nidogen 2	GGCCCTAATTCTGTGTGTGTCAACTTGGTGGGAAGCTACAGGTGTGAATGCCGCAGTGGCTATGAATTTGCAGATGACCAGCACACTTGTATCTTGATCG	nidogen 2
Nkg7	NM_024253.4	2500004F03Rik,MGI:1919560,Nkg7,RIKEN cDNA 2500004F03 gene,natural killer cell group 7 sequence	TTTCTCAAGTCCAGACATTCTTCTCCTGGTCCTTCTACCTAGGCTGGGTCTCCTTCATCCTCTTCCTCTTTGCAGGCTGCCTGAGCCTGGGTGCTCACTG	natural killer cell group 7 sequence
Nlrc4	NM_001033367.3	9530011P19Rik,Card12,Ipaf,NLR family, CARD domain containing 4,Nlrc4,RIKEN cDNA 9530011P19 gene,caspase recruitment domain family, member 12	AACGTGGGACGCTTTGACTCACCACAATGAACTTTATAAGGAACAACAGACGAGCCCTTATTCAAAGGATGGGCTTAACAGTTACCAAGCAAATCTGCGA	NLR family, CARD domain containing 4
Nlrp3	NM_145827.3	Cias1,Mmig1,NALP3,NLR family, pyrin domain containing 3,Nlrp3,Pypaf1,cold autoinflammatory syndrome 1 homolog (human),cryopyrin	ACGTGTACATCACATTCCTCTATGGTATGCCAGGAGGACAGCCTTGAAGAAGAGTGGATGGGTTTGCTGGGATATCTCTCCCGCATCTCCATTTGTAAAA	NLR family, pyrin domain containing 3
Nos1	NM_008712.2	2310005C01Rik,MGD-MRK-12909,MGD-MRK-12912,MGI:1923980,NO,Nos-1,Nos1,RIKEN cDNA 2310005C01 gene,bNOS,nNOS,nitric oxide synthase 1 (macrophage),nitric oxide synthase 1, neuronal	GCTGGAAGAGGAATAAATTCCGCCTCACTTATGTGGCAGAAGCTCCAGAGCTGACCCAAGGTCTTTCCAATGTTCACAAAAAGCGAGTCTCAGCCGCCCG	nitric oxide synthase 1, neuronal
Nos3	NM_008713.4	2310065A03Rik,MGD-MRK-12911,MGD-MRK-12914,MGI:1919183,Nos-3,Nos3,RIKEN cDNA 2310065A03 gene,eNOS,ecNOS,nitric oxide synthase 3 (indicible),nitric oxide synthase 3, endothelial cell	ATACCTGGTTCCTGACAGTCTTCCTCCCCTCCAGTTCCCGGAAAGAGGGATTGTGTCACTTCGTTCGGTTGACCAAGGCTAGCCACCCTCTCTGAAGAAT	nitric oxide synthase 3, endothelial cell
Notch1	NM_008714.2	9930111A19Rik,MGD-MRK-12915,MGD-MRK-18791,MGI:1915375,Mis6,Motch A,N1,Notch1,RIKEN cDNA 9930111A19 gene,Tan1,lin-12,notch 1,translocation-associated Notch	TGAGATTGATGTTAATGAGTGCATCTCCAACCCATGTCAGAATGATGCCACTTGCCTGGACCAGATTGGGGAGTTCCAATGCATATGTATGCCAGGTTAT	notch 1
Notch2	NM_010928.1	AI853703,MGD-MRK-12916,MGI:2139830,Motch B,N2,Notch2,expressed sequence AI853703,notch 2	GGCTTCTCATGCCATCCAAGGGACCCTATCCTACCCTCTAGTGTCTGTTTTCAGTGAACTGGAGAGTCCAAGAAACGCCCAGCTTCTCTATCTGCTCGCG	notch 2
Notch3	NM_008716.2	AW229011,MGD-MRK-16230,MGI:2147057,MGI:4418502,N3,Notch3,expressed sequence AW229011,hpbk,humpback,notch 3	ATCTGGTACAACTTGCCGTCATGGTGGTACCTGTCTCAATACACCTGGATCCTTCCGCTGCCAGTGTCCTCTTGGTTATACAGGGCTGCTGTGTGAGAAC	notch 3
Notch4	NM_010929.2	Int-3,Int3,MGD-MRK-11420,MGD-MRK-11427,MGD-MRK-36038,N4,Notch4,mammary tumor integration site 3,notch 4	GACTGCCGTGGACCACTGTGTGTCTGCCTCGTGCCTCAATGGGGGTACCTGTGTGAACAAGCCTGGCACTTTCTTCTGCCTCTGTGCCACTGGCTTCCAG	notch 4
Npc1	NM_008720.2	A430089E03Rik,C85354,D18Ertd139e,D18Ertd723e,DNA segment, Chr 18, ERATO Doi 139, expressed,DNA segment, Chr 18, ERATO Doi 723, expressed,MGD-MRK-11760,MGD-MRK-14533,MGI:1098628,MGI:1289269,MGI:2147413,MGI:2444276,MGI:2686738,MGI:96758,MGI:98383,NPC intracellular cholesterol transporter 1,Npc1,RIKEN cDNA A430089E03 gene,expressed sequence C85354,lcsd,lysosomal cholesterol storage disease,neuroscie…	TGGCTGAGGCCAATTGTGGTAGCGGTGTTTGTGGGCGTTCTGTCATTCAGTGTTGCGGTGGTGAACAAAGTAGACATCGGGTTGGATCAGTCTCTCTCAA	NPC intracellular cholesterol transporter 1
Nphp4	NM_153424.2	4930564O18Rik,MGI:1922543,MGI:3032505,Nphp4,RIKEN cDNA 4930564O18 gene,nephronophthisis 4 (juvenile) homolog (human),neuroscience mutagenesis facility, 192,nmf192	GTCGGAGCTTGAATGCCATCTGCGAGTGACCCTCTTCGATGTCACCTACAAACATTTCTTTGGGAGGACGTGGAAAACCACAGTGAAGCCCACCAATCAA	nephronophthisis 4 (juvenile) homolog (human)
Nr1h2	NM_009473.2	AI194859,LXRB,LXRbeta,MGD-MRK-24047,MGI:103179,MGI:2141876,Nr1h2,RIP15,Unr,Unr2,expressed sequence AI194859,nuclear receptor subfamily 1, group H, member 2,ubiquitously-expressed nuclear receptor,ubiquitously-expressed nuclear receptor 2	GTCAGCAACGCTTTGCCCACTTCACCGAGCTAGCCATCATCTCGGTCCAGGAGATTGTGGACTTTGCCAAGCAGGTGCCAGGGTTCTTGCAGTTGGGCCG	nuclear receptor subfamily 1, group H, member 2
Nr1h3	NM_001177730.1	AU018371,LXR alpha,MGI:1306811,MGI:2139165,Nr1h3,Unr1,expressed sequence AU018371,nuclear receptor subfamily 1, group H, member 3,ubiquitously-expressed nuclear receptor 1	GAGAGCCTTGCGTAGCATTAAGGGAGAGTCAACAGGTTGGGTGTTTTCTGGCTGCTGGGCAGTTGGGATCTACTAACGTTGTATACCATCTGAAGACCTT	nuclear receptor subfamily 1, group H, member 3
Nr1h4	NM_009108.2	AI957360,FXR,Fxr,HRR1,MGD-MRK-24051,MGD-MRK-33613,MGI:103183,MGI:105934,MGI:2143705,Nr1h4,RIP14,Rxrip14,expressed sequence AI957360,farnesoid X receptor,nuclear receptor subfamily 1, group H, member 4,retinoid X receptor interacting protein 14	CAGTTTCTATAAAAGTGTTGGAGAACTCAAAATGACTCAGGAGGAGTACGCTCTGCTCACAGCGATCGTCATCCTCTCTCCAGACAGACAATACATCAAG	nuclear receptor subfamily 1, group H, member 4
Nrip3	NM_020610.1	A330103B05Rik,D7H11orf14,ICRFP703B1614Q5.2,ICRFP703N2430Q5.2,MGI:1928766,Nrip3,RIKEN cDNA A330103B05 gene,nuclear receptor interacting protein 3,predicted gene ICRFP703B1614Q5.2	GTAATGGATGTGGCTTTGTGGTGGCCTGCTTGTCTAATGTACACAAGGTCCTGGGTTCCATCACAGCACTAGAGATAGAGAGATGGCTTGTTTATTAAGA	nuclear receptor interacting protein 3
Nrp2	NM_001077403.1	1110048P06Rik,MGI:1916002,NP-2,NP2,Npn-2,Npn2,Nrp2,RIKEN cDNA 1110048P06 gene,neuropilin 2	ACATACACGCGTTTGGGTTTGAAGAGGAAACCGGTCTCCGCTTCCTTAGCTTGCTCCCTCTTTGCTGATTTCAAGAGCTATCTCCTAGTGAGGTGGAGAT	neuropilin 2
Numb	NM_001136075.1	MGD-MRK-35893,NUMB endocytic adaptor protein,Numb,m-numb	TCCCTCAATATGAGACAAGTAGTGCTACCACCAGTCCCTTCTTTAAGCCTCCTGCTCAGCACCTCAATGGTTCTGCAGCTTTCAATGGTGTAGACAATGG	NUMB endocytic adaptor protein
Oas1a/g	NM_145211.2	L3 and L2, Mmu-L, Mmu-L2, Oas1a, Oias1, Oias-1	TACTACATATGCTACATGATTCAGATGTTCAGCAGTGGTTAGAGCAAAGCCTAACTGCTAGGCTTTTTGATGCAAGTTGGATTGGGATCCTTCCAGGTCT	2'-5' oligoadenylate synthetase 1A/G
Oas1b	NM_001083925.1	2'-5' oligoadenylate synthetase 1B,2'-5' oligoadenylate synthetase 2,Flavivirus resistance,Flv,L1,MGD-MRK-13024,MGD-MRK-13026,MGD-MRK-9840,MGI:2388353,MGI:95562,Mmu-L1,Oas1b,Oias-2,Oias2,West Nile virus,Wnv,flavivirus resistance	TTTGGGAAGACTTCATCTGGATAGCCCAGAGTGTCTTGGATATTGCCATCCTCCTGCCTTAGCGCTGGCATGACTGCAGCGTAGGCCTGTTATGCTCTGC	2'-5' oligoadenylate synthetase 1B
Oasl1	NM_145209.2	2'-5' oligoadenylate synthetase-like 1,7530414C13Rik,MGI:2443464,Oasl1,RIKEN cDNA 7530414C13 gene	GGGGGCACTCGGATTTAACCTTCTGGGTGAACCCTTATGAACCCATAAAGAAACTGAAAGAGAAAATCCAACTGAGCCAGGGCTACTTGGGCCTGCAGCG	2'-5' oligoadenylate synthetase-like 1
Ocln	NM_008756.2	AI503564,MGD-MRK-33873,MGI:2145262,Ocl,Ocln,expressed sequence AI503564,occludin	CTGGGTCAGGGAATATCCACCTATCACTTCAGATCAACAAAGACAACTCTACAAGAGAAATTTTGATGCAGGTCTGCAGGAGTATAAGAGCTTACAGGCA	occludin
Ogt	NM_139144.3	1110038P24Rik,4831420N21Rik,AI115525,MGD-MRK-39587,MGI:109588,MGI:1923575,MGI:1924387,MGI:2147844,O linked N-acetylglucosamine transferase like,O linked N-acetylgulucosamine transferase like,O-linked N-acetylglucosamine (GlcNAc) transferase (UDP-N-acetylglucosamine:polypeptide-N-acetylglucosaminyl transferase),OGT,Ogt,Ogtl,RIKEN cDNA 1110038P24 gene,RIKEN cDNA 4831420N21 gene,expressed sequence A…	ACTTGAAGCTCAGTGATGGCCGATTGCGTGTAGGCTATGTGAGTTCTGACTTCGGGAATCACCCTACTTCACACCTTATGCAGTCTATTCCAGGCATGCA	O-linked N-acetylglucosamine (GlcNAc) transferase (UDP-N-acetylglucosamine:polypeptide-N-acetylglucosaminyl transferase)
Osbpl5	NM_001199227.1	1110006M06Rik,AI462538,MGI:1915711,MGI:2141974,ORP5,Obph1,Osbpl5,RIKEN cDNA 1110006M06 gene,expressed sequence AI462538,oxysterol binding protein-like 5	GTGTCTGCCTTCTATGTCAGCAACAGGAAAGATGGCTTCTGCATGAGTGGCAGCATCACAGCAAAGTCTAAGTTCTATGGGAACTCATTGTCGGCGCTTC	oxysterol binding protein-like 5
P2ry13	NM_028808.3	2010001L06Rik,G protein-coupled receptor 86,Gpr86,P2Y13,P2ry13,RIKEN cDNA 2010001L06 gene,SP174,purinergic receptor P2Y, G-protein coupled 13	AAAAAGACGGCTTTCGCAAAAACAGTCTCCATTTCCGTCTGGTCCCTGATGTTCTTCATCTCCCTGCCAAACATGATCTTGAACAAGGAGGCAACGCCAT	purinergic receptor P2Y, G-protein coupled 13
P3h3	NM_013534.4	BC016431,Grcb,Leprel2,MGI:3039608,P3h3,cDNA sequence BC016431,gene rich cluster, B gene,leprecan-like 2,prolyl 3-hydroxylase 3	CAAGACCTGACCTGGGACCACGAGAGGACATCCAGCGGTTCATCCTTCGCTCCCTCGGAGAGAAGAGACAGTTATATTACGCCATGGAGCATCTGGGCAC	prolyl 3-hydroxylase 3
P4hb	NM_011032.2	ERp59,MGD-MRK-13114,MGD-MRK-15082,P4hb,PDI,Pdia1,Thbp,prolyl 4-hydroxylase, beta polypeptide,protein disulfide isomerase,thyroid hormone binding protein	AAGTGACGGTCATCGGTTTCTTCAAGGACGTAGAGTCAGACTCTGCCAAGCAGTTCTTGCTGGCAGCAGAGGCTATTGATGACATACCTTTTGGAATCAC	prolyl 4-hydroxylase, beta polypeptide
Panx1	NM_019482.2	AI847747,MGI:2143143,Panx1,expressed sequence AI847747,pannexin 1	CTTCATCCCATTCCGGCAGAAAACGGACATTCTCAAAGTGTATGAAATCCTGCCCACCTTCGATGTTCTACATTTCAAGTCTGAAGGCTACAATGACTTG	pannexin 1
Parp1	NM_007415.2	5830444G22Rik,ADP-ribosyltransferase (NAD+, poly (ADP-ribose) polymerase) 1,AI893648,Adprp,Adprt1,C80510,MGD-MRK-1132,MGI:2138374,MGI:2138692,MGI:87933,PARP,Parp1,RIKEN cDNA 5830444G22 gene,expressed sequence AI893648,expressed sequence C80510,parp-1,poly (ADP-ribose) polymerase,poly (ADP-ribose) polymerase family, member 1,sPARP-1	GAGTACATTGTCTACGACATTGCTCAGGTGAATCTCAAATACCTGCTGAAACTCAAGTTCAATTTTAAGACATCCCTGTGGTAAAGTGCGAGGGGTGGGC	poly (ADP-ribose) polymerase family, member 1
Parp4	NM_001145978.2	ADP-ribosyltransferase (NAD+; poly (ADP-ribose) polymerase)-like 1,Adprtl1,C030027K23Rik,E230037B21Rik,Gm743,MGI:1924669,PH5P,Parp4,RIKEN cDNA C030027K23 gene,RIKEN cDNA E230037B21 gene,VAULT3,VPARP,gene model 743, (NCBI),p193,poly (ADP-ribose) polymerase family, member 4	AGTGAATGAAGCTACGGAGTTTTTAAGCAAACTGGGCAACGTGCGACTCTTATTTCATGGATCTCCTGTGCGGAACATTCTTGGAATCTTGTCCCGAGGG	poly (ADP-ribose) polymerase family, member 4
Pccb	NM_025835.2	1300012P06Rik,AI314687,MGI:2143011,MGI:2143446,Pccb,R74805,RIKEN cDNA 1300012P06 gene,expressed sequence AI314687,expressed sequence R74805,propionyl Coenzyme A carboxylase, beta polypeptide	GGTCACTGGACGGGGCCGAATCAATGGACGATTGGTTTATGTCTTCAGTCAGGATTTTACAGTTTTTGGAGGCAGTCTGTCAGGAGCACATGCTCAAAAG	propionyl Coenzyme A carboxylase, beta polypeptide
Pck1	NM_011044.2	AI265463,MGD-MRK-13174,MGD-MRK-13175,MGI:2138871,PEPCK,Pck-1,Pck1,expressed sequence AI265463,phosphoenolpyruvate carboxykinase 1, cytosolic	GTGGAAGGTCGAATGTGTGGGCGATGACATTGCCTGGATGAAGTTTGATGCCCAAGGCAACTTAAGGGCTATCAACCCAGAAAACGGGTTTTTTGGAGTT	phosphoenolpyruvate carboxykinase 1, cytosolic
Pcx	NM_008797.3	MGD-MRK-13166,MGD-MRK-13201,Pc,Pcx,pyruvate carboxylase	TGGCCTGCCCATTCCCTTCAGCTATTTGTCCTTTTCTTACTGGCAGGTAGTTGCTCACATATTCATCTCTTGCCAAATAAGGGCCTGCTCCTCGTGGGAG	pyruvate carboxylase
Pde2a	NM_001143848.1	Pde2a,phosphodiesterase 2A, cGMP-stimulated	CCACTAGCTTCTCTTCTGTTTTGTTCCCTATGTGTCGTGGGTGGGGGAGGGGGCCACCTGCCTTACCTACTCTGAGTTGCCTTTAGAGAGATGCATTTTT	phosphodiesterase 2A, cGMP-stimulated
Pde3b	NM_011055.2	9830102A01Rik,AI847709,MGI:2142046,MGI:2441760,Pde3b,RIKEN cDNA 9830102A01 gene,expressed sequence AI847709,phosphodiesterase 3B, cGMP-inhibited	TCCTGGATTTTATCCCTGCTCTGAAGTAGAAGATCCAGTTGAGAAAGGAGATCGAAAACTTCACAAGGGATTGAGTGGCAGAACCAGTTTCCCAACTCCA	phosphodiesterase 3B, cGMP-inhibited
Pdgfb	NM_011057.3	MGD-MRK-13212,MGD-MRK-14423,PDGF-B,Pdgfb,Sis,platelet derived growth factor, B polypeptide,simian sarcoma oncogene	AGCAAGGTTGTAATGGGATGTATATTGCACATGATGCACTGCGTGTGGAGACTGCTGTTCACACCCTAAATATGGCCAACTTGCCTATTATGACGTTCTG	platelet derived growth factor, B polypeptide
Pdgfrb	NM_008809.1	AI528809,CD140b,MGD-MRK-13214,MGD-MRK-13217,MGI:2147240,Pdgfr,Pdgfrb,expressed sequence AI528809,platelet derived growth factor receptor,platelet derived growth factor receptor, beta polypeptide	CTCAAGGACAACCGTACCTTGGGTGACTCCGGCGCTGGCGAGTTAGTTTTGTCTACTCGCAACATGTCTGAGACCCGGTACGTGTCAGAACTGATCCTGG	platelet derived growth factor receptor, beta polypeptide
Pdha1	NM_008810.2	MGD-MRK-13218,MGD-MRK-13219,Pdha-1,Pdha1,pyruvate dehydrogenase E1 alpha 1,pyruvate dehydrogenase E1alpha subunit	TGGCTCTGTGTAGAGGTGTGGATCTTTAAACAAGAGTGTAAAGAAAGGTCTATCACTTCATGCCTTGCCACCCTGAACCTGAGAAAATGAGCTCTGTTTG	pyruvate dehydrogenase E1 alpha 1
Pecam1	NM_008816.2	C85791,CD31 antigen,Cd31,MGD-MRK-13226,MGD-MRK-1848,MGI:2144682,PECAM-1,Pecam1,expressed sequence C85791,platelet/endothelial cell adhesion molecule 1	ACACCTGCAAAGTGGAATCAAACCGTATCTCCAAAGCCAGTAGCATCATGGTCAACATAACAGAGCTGTTTCCCAAGCCGAAGTTAGAGTTCTCCTCCAG	platelet/endothelial cell adhesion molecule 1
Peli1	NM_023324.2	2810468L03Rik,A930031K15Rik,AA409794,AI586297,D11Ertd676e,DNA segment, Chr 11, ERATO Doi 676, expressed,MGI:1277131,MGI:1925214,MGI:2144003,MGI:2144230,Peli1,RIKEN cDNA 2810468L03 gene,RIKEN cDNA A930031K15 gene,expressed sequence AA409794,expressed sequence AI586297,pellino 1	CCGTGCACATTGCATGTACTCCTCAGGCTGCCAAGGCAATAAGCAACAAGGACCAGCATAGCATATCATATACTTTATCTCGAGCCCAGACGGTGGTGGT	pellino 1
Peli2	NM_033602.2	AW047589,BB129927,MGI:2145788,MGI:2145853,Peli2,expressed sequence AW047589,expressed sequence BB129927,pellino 2	TAAAGACACAGACATGTTTCAGGTGGGCAGGTCAACAGAAAGCCCCATTGACTTCGTGGTCACAGACACGGTTTCCGGCGGTCAGAACGAAGATGCCCAG	pellino 2
Pgm2	NM_028132.3	3230402E02Rik,MGD-MRK-13275,MGD-MRK-13278,MGI:1913931,Pgm-1,Pgm1,Pgm2,RIKEN cDNA 3230402E02 gene,phosphoglucomutase 1,phosphoglucomutase 2	GGGGGAGAGGGAAAGCAGACCCGAGGGCCTGCACCTGTGTCTGTTCCTTCTCTTGCCCTATTAAATTGCTGCTGTGTGAGCCCTTGTCTCCCTACATCAG	phosphoglucomutase 2
Phlpp1	NM_133821.3	AI836256,PH domain and leucine rich repeat protein phosphatase,PH domain and leucine rich repeat protein phosphatase 1,Phlpp,Phlpp1,Plekhe1,expressed sequence AI836256,mKIAA0606,pleckstrin homology domain containing, family E (with leucine rich repeats) member 1	TGCAGACGCATGCACACCGTGATTGCTCACTCCAATTGTATCGAAGTCTTTCCTGAAGTTATGCAGCTCCCAGAAGTCAAGTGTGTAGATCTGAGCTGTA	PH domain and leucine rich repeat protein phosphatase 1
Phykpl	NM_028398.2	2900006B13Rik,5-phosphohydroxy-L-lysine phospholyase,Agxt2l2,Phykpl,RIKEN cDNA 2900006B13 gene,alanine-glyoxylate aminotransferase 2-like 2	TCGGCAATGGTCACCCTGTTGCCTGCATGGCCACTACCCAAGCTGTGTCAAGGGCATTTGAAGCTACCGGTGTAGAATACTTCAACACGTTTGGTGGCAA	5-phosphohydroxy-L-lysine phospholyase
Pidd1	NM_022654.1	1200011D09Rik,AU042446,Lrdd,MGI:1918981,MGI:2142154,Pidd,Pidd1,RIKEN cDNA 1200011D09 gene,expressed sequence AU042446,leucine-rich and death domain containing,p53 induced death domain protein 1,p53 protein induced, with death domain	TGGGGTGGCTTTCCAGCAAGATGTGAGCTTATGGCTGCTCTTTGTCCCTCCACGAGTCCGTCGCTGTCGTGAGGTAGTTGTGAGGACACGGAGTAACAAC	p53 induced death domain protein 1
Pik3c3	NM_181414.5	5330434F23Rik,Pik3c3,RIKEN cDNA 5330434F23 gene,Vps34,phosphatidylinositol 3-kinase catalytic subunit type 3	CTACCCTGTTCAAGAGTGCTCTTATGCCTGCCCAGCTGTTCTTCAAGACTGAAGATGGAGGCAAATACCCAGTTATTTTCAAGCATGGAGACGACTTGCG	phosphatidylinositol 3-kinase catalytic subunit type 3
Pik3ca	NM_008839.1	6330412C24Rik,MGI:1917992,Pik3ca,RIKEN cDNA 6330412C24 gene,caPI3K,p110alpha,phosphatidylinositol-4,5-bisphosphate 3-kinase catalytic subunit alpha	ACTGTCCGTTGGCCTGGGGAAACATAAACTTGTTTGATTATACAGACACCCTAGTGTCCGGGAAAATGGCTTTGAATCTCTGGCCTGTACCGCATGGGTT	phosphatidylinositol-4,5-bisphosphate 3-kinase catalytic subunit alpha
Pik3cb	NM_029094.3	1110001J02Rik,AI447572,MGI:2143049,Pik3cb,RIKEN cDNA 1110001J02 gene,expressed sequence AI447572,p110beta,phosphatidylinositol-4,5-bisphosphate 3-kinase catalytic subunit beta	GTCTCAGCTGTGTGAGAACGAAATGGACCTTATTTGGACTCTACGGCAAGACTGCCGAGAAAATTTCCCTCAGTCACTGCCAAAACTACTCTTGTCAATC	phosphatidylinositol-4,5-bisphosphate 3-kinase catalytic subunit beta
Pik3r4	NM_001081309.1	2210010O15Rik,C730038E05Rik,C85833,D9Ertd418e,DNA segment, Chr 9, ERATO Doi 418, expressed,MGI:1196267,MGI:2143428,MGI:2442102,Pik3r4,RIKEN cDNA 2210010O15 gene,RIKEN cDNA C730038E05 gene,Vps15,expressed sequence C85833,p150,phosphoinositide-3-kinase regulatory subunit 4	TTGGAACTGGGTCCTCCTAACCGACTTCGCCAGTTTTAAGCCCACGTATCTTCCCGAGGACAACCCAGCGGATTTCAACTATTTCTTTGACACCTCGAGA	phosphoinositide-3-kinase regulatory subunit 4
Pik3r5	NM_177320.2	AV230647,F730038I15Rik,Foap2,MGI:2144465,Pik3r5,RIKEN cDNA F730038I15 gene,expressed sequence AV230647,p101,phosphoinositide-3-kinase regulatory subunit 5	CACACACACAGGCTTTCTCTCTCAAGTTCCCTGGATCCCTTGAAAAACAGCACTAATACTTGGTCCTTTGCTAGGACCTGGTACATTTTCTCTCCCAAGC	phosphoinositide-3-kinase regulatory subunit 5
Pkhd1	NM_153179.3	AI118496,AI182499,FPC,MGI:2138159,MGI:2138168,Pkhd1,expressed sequence AI118496,expressed sequence AI182499,polycystic kidney and hepatic disease 1,tigmin	GACTGCCTGGATCCTGGCCTTATGTCTACCTTTGTGAAGAGAGTTCCCTGTGCCTCTTCGAACCAGATCACTGGACAGAGTCAGTCTTTCCATCGTTCTC	polycystic kidney and hepatic disease 1
Plcb2	NM_177568.2	AI550384,B230205M18Rik,MGD-MRK-35937,MGI:2139001,MGI:3036256,Plcb2,RIKEN cDNA B230205M18 gene,expressed sequence AI550384,phospholipase C, beta 2	TTCATCAATCAGAAGCAGCGAGACCCTCGACTCAACTCCTTGCTGTTCCCACCAGCCCGGCCTGAGCAAGTTCAAGTGCTCATTGACAAGTACGAACCCA	phospholipase C, beta 2
Plcb3	NM_008874.3	MGD-MRK-28070,Plcb3,phospholipase C, beta 3	TCAACGCTCGTCAACTACGTTGAGCCCGTCAAGTTCAAGTCCTTCGAGGCTGCTCGAAAAAGGAACAAGTGCTTCGAGATGTCATCCTTCGTGGAGACCA	phospholipase C, beta 3
Plcg1	NM_021280.3	AI894140,Cded,MGD-MRK-13350,MGD-MRK-13353,MGD-MRK-13355,MGI:1329022,MGI:2139113,Plc-1,Plc-gamma1,Plcg-1,Plcg1,cell differentiation and embryonic development,expressed sequence AI894140,phospholipase C, gamma 1,phospholipase C, subtype 148	CGGGAAGGGTCCTTTGAAGCCAGATACCAGCAGCCATTTGAAGATTTCCGCATCTCGCAGGAGCATCTAGCAGACCATTTTGACAGTCGGGAACGAAGTA	phospholipase C, gamma 1
Plcg2	NM_172285.1	MGC:38590,MGD-MRK-13354,MGD-MRK-13356,PLCgamma2,Plcg-2,Plcg2,phospholipase C, gamma 2	CTGAACAAAGTCCGGGAGCGGATGACCAAGTTTATCGACGACACAATGAGAGAGACCGCAGAGCCCTTCTTATTTGTGGATGAGTTCCTCACGTATCTGT	phospholipase C, gamma 2
Plg	NM_008877.2	AI649309,MGD-MRK-13360,MGI:2146904,Pg,Plg,expressed sequence AI649309,plasminogen	CACGGTTTGTTGATTGGATTGAAAGGGAGATGAGGAATAACTGACTAGGTGGAAGGCCGAGCAAAACCTCTGCTTACTAAAGCTTACTGAATATGGGGAG	plasminogen
Plin4	XM_006524705.3	Plin4,S3-12,perilipin 4,plasma membrane associated protein, S3-12	GATACTAGCCAGAGAGTGCTGACAGGCACAAAGGACAATGTATATGCTGGGGTCACTGGTGCAGTAAATGTGGCCAAAGGTACCATCCAGGGCGGCTTGG	perilipin 4
Plpp4	NM_001080963.1	C030048B12Rik,Gm1090,LOC381925,Plpp4,Ppapdc1a,RIKEN cDNA C030048B12 gene,gene model 1090, (NCBI),phosphatidic acid phosphatase type 2 domain containing 1A,phospholipid phosphatase 4	CCTATATTTGCTACAGACAACATTATCCTCCTCTGGCCAACACAGCATGCCACAAACCGTATGTCAGCCTTCGAGTGCCCACTTCACTGAAGAAGGAAGA	phospholipid phosphatase 4
Pltp	NM_011125.2	Bpife,MGD-MRK-24017,OD107,Pltp,phospholipid transfer protein	TACTCTACTGGTTCTTATATGATGGGGGCTACATCAATGCCTCGGCGGAGGGTGTGTCCATCCGAACAGGTCTACAGCTCTCCCAGGATTCCAGTGGTCG	phospholipid transfer protein
Pnoc	NM_001205075.1	MGD-MRK-32349,N/OFQ,N23K,Npnc1,OFQ/N,Pnoc,neuropeptide nociceptin 1,prepronociceptin,proorphanin	CAGCCTCCCGATTCCCACTGCTGCACCATGAAAATCCTCTTTTGTGACGTTCTGCTGCTCAGCCTGCTCTCCAGCGTGTTCAGCAGCTGTCCCAGGGACT	prepronociceptin
Pnpla3	NM_054088.3	Adpn,Pnpla3,adiponutrin,patatin-like phospholipase domain containing 3	TCTACAGGTATCTATTAGGTTTTGGGTGAGGTGTGGAGTTCTAGGGAACTCTGAGAGAAATTCCTGGGGAGTAAGTGGTTTATCAAGTTGATTGGAGGAG	patatin-like phospholipase domain containing 3
Postn	NM_015784.2	A630052E07Rik,AI747096,MGI:2139789,MGI:2444610,OSF-2,Osf2,Periostin,Postn,RIKEN cDNA A630052E07 gene,expressed sequence AI747096,peri,periostin, osteoblast specific factor	GACCTTTCATCATTTAGAGCAGCCGCCATCACCTCTGACCTCTTGGAGTCCCTTGGAAGAGATGGTCACTTCACGCTCTTTGCTCCCACCAATGAAGCTT	periostin, osteoblast specific factor
Ppara	NM_011144.2	4933429D07Rik,AI118064,AW742785,MGD-MRK-13588,MGD-MRK-28031,MGI:2145949,MGI:2146246,MGI:3026969,Nr1c1,PPAR-alpha,PPARalpha,Ppar,Ppara,RIKEN cDNA 4933429D07 gene,expressed sequence AI118064,expressed sequence AW742785,peroxisome proliferator activated receptor,peroxisome proliferator activated receptor alpha	GGACTTGAACGACCAAGTCACCTTGCTAAAGTACGGTGTGTATGAAGCCATCTTCACGATGCTGTCCTCCTTGATGAACAAAGACGGGATGCTGATCGCG	peroxisome proliferator activated receptor alpha
Ppard	NM_011145.3	MGD-MRK-18710,NUC1,Nr1c2,PPAR-delta,PPARdelta/beta,Peroxisome proliferator-activated receptor beta,Pparb,Pparb/d,Ppard,peroxisome proliferator activator receptor delta	CACTTGTACCAGTAGCTCTGTGGCCTTCTCTTCTTTTGCCTGGCTGGTCACCTGCTCCCATCTGCTGCTTCAAGTGGCTTGAAACTTGCTGGGTGCTCCC	peroxisome proliferator activator receptor delta
Pparg	NM_011146.1	MGD-MRK-13589,Nr1c3,PPAR-gamma,PPARgamma,PPARgamma2,Ppar-gamma2,Pparg,peroxisome proliferator activated receptor gamma	ACCAAGTGACTCTGCTCAAGTATGGTGTCCATGAGATCATCTACACGATGCTGGCCTCCCTGATGAATAAAGATGGAGTCCTCATCTCAGAGGGCCAAGG	peroxisome proliferator activated receptor gamma
Ppargc1a	NM_008904.2	A830037N07Rik,ENSMUSG00000079510,Gm11133,MGI:1203734,MGI:2443650,MGI:3779388,PPAR Gamma Coactivator-1,PPAR gamma coactivator 1,Pgc-1alpha,Pgc-1alphaa,Pgc1,Pgco1,Ppargc1a,RIKEN cDNA A830037N07 gene,peroxisome proliferative activated receptor, gamma, coactivator 1 alpha,predicted gene 11133,predicted gene, ENSMUSG00000079510	CGAGAATTCATGGAGCAATAAAGCGAAGAGCATTTGTCAACAGCAAAAGCCACAAAGACGTCCCTGCTCAGAGCTTCTCAAGTATCTGACCACAAACGAT	peroxisome proliferative activated receptor, gamma, coactivator 1 alpha
Ppm1a	NM_008910.3	2310003C21Rik,2900017D14Rik,AI427932,AU017636,MGD-MRK-16669,MGI:1916736,MGI:1920167,MGI:2144816,MGI:2144943,MMPa-2,MPPa-1,Mpp alpha,Ppm1a,RIKEN cDNA 2310003C21 gene,RIKEN cDNA 2900017D14 gene,expressed sequence AI427932,expressed sequence AU017636,protein phosphatase 1A, magnesium dependent, alpha isoform	TCAACCGATGATATGTGGTAAAGCCGCTCACCCAGCCGTGGACTCACCTTCGCCTGCAAAGGGGAAGCCAGCTCATCCTTGCCGAGCCTTTACCATCCAT	protein phosphatase 1A, magnesium dependent, alpha isoform
Ppp2ca	NM_019411.4	MGI:2144711,PP2A,Ppp2ca,R75353,expressed sequence R75353,protein phosphatase 2 (formerly 2A), catalytic subunit, alpha isoform	TGCCATGACCGGAACGTAGTAACAATTTTCAGTGCTCCAAACTATTGCTATCGTTGTGGTAACCAAGCTGCAATCATGGAACTTGACGACACTCTTAAGT	protein phosphatase 2 (formerly 2A), catalytic subunit, alpha isoform
Prap1	NM_009475.2	Prap1,Upa,proline-rich acidic protein 1,uterine-specific proline-rich acidic protein	GACCTTGACCACCTCGCCCACTCTATGGAGGATTCTTGAAAGCCCTAACCACTCTTCCACTCCTTTCCTGAGGTCTAGGCTGTTGTGACCACTGAGTCTC	proline-rich acidic protein 1
Prdx1	NM_011034.4	MGD-MRK-16300,MSP23,OSF-3,PAG,Paga,Prdx1,Prx I,PrxI,TDX2,Tdpx2,Trx dependent peroxide reductase 2,macrophage 23kDa stress protein,macrophase stress protein 22kDa,osteoblast specific factor 3,peroxiredoxin 1,proliferation-associated gene A,prx1,thioredoxin dependent peroxide reductase 2	GGGGTTCCTAACCATTGAGCTGTCTCTCCAGTCTCTTAACTTTTGAGACAGGATCTCTCACTGATCTAGAACTTGATGTATATGTGAGGCTAGTAAGCTC	peroxiredoxin 1
Prdx6	NM_007453.3	1-Cys Prx,1-cysPrx,9430088D19Rik,AA690119,Aop2,Brp-12,CC26,CP-3,GPx,Ltw-4,Ltw4,Lvtw-4,MGD-MRK-11921,MGD-MRK-11926,MGD-MRK-11944,MGD-MRK-1637,MGI:2444784,MGI:3035058,MGI:96849,NSGP,Prdx6,RIKEN cDNA 9430088D19 gene,acidic calcium-independent phospholipase A2,aiPLA2,brain protein 12,expressed sequence AA690119,liver 20-30 thousand M.Wt protein 4,liver 20-30 thousand M.Wt. protein 4,peroxiredoxin 6	CTAGCATGTCTATTGCACAGGCATGCTTCCTTCTTGCTGGGAATAGCATGGGTATGTTTCTCCAACAACATGAGTCTCCGCATGAACTGGAAGCCACTGA	peroxiredoxin 6
Prex1	NM_177782.3	BC067047,P-REX1,Prex1,cDNA sequence BC067047,phosphatidylinositol-3,4,5-trisphosphate-dependent Rac exchange factor 1	GAGTTTGAGAGGTGCTCAGTTGTGGCTTAGGGCCGGGCTGCGTGTTCTTTATTTTGATGTCATCATCTCAGAACAGGGTCAGAGAACCGGAGAGATAGGA	phosphatidylinositol-3,4,5-trisphosphate-dependent Rac exchange factor 1
Prf1	NM_011073.2	MGD-MRK-13251,MGD-MRK-13605,Pfn,Pfp,Prf-1,Prf1,perforin,perforin 1,perforin 1 (pore forming protein),pore forming protein	ACAGCTACTGATGCCTACCTAAAGGTCTTCTTTGGTGGCCAGGAGTTCAGGACCGGTGTCGTGTGGAACAATAACAATCCCCGGTGGACTGACAAGATGG	perforin 1 (pore forming protein)
Prkaa1	NM_001013367.3	AI194361,AI450832,AL024255,AMPKalpha1,C130083N04Rik,MGI:2146014,MGI:2146120,Prkaa1,RIKEN cDNA C130083N04 gene,expressed sequence AI194361,expressed sequence AI450832,expressed sequence AL024255,protein kinase, AMP-activated, alpha 1 catalytic subunit	GAATTGAATGAGGATCACTCTGTTATCCCGTATTCAGTAGGTACACACAGCGTAACACACACACAATGGACTGTAGGTCTCAAGCTTACTTGACTTTTGG	protein kinase, AMP-activated, alpha 1 catalytic subunit
Prkab2	NM_182997.2	5730553K21Rik,AW049591,BB124140,MGI:1922036,MGI:2139959,MGI:2140024,Prkab2,RIKEN cDNA 5730553K21 gene,expressed sequence AW049591,expressed sequence BB124140,protein kinase, AMP-activated, beta 2 non-catalytic subunit	GCTCACTGGGTGCTCATGCGAGGTTTCCCTACCATTAAAGATGTGTGAGGCAAGGAACTACCCTCGGTGTTCATAACCGTGCACAGTATTGCTCTTTGCA	protein kinase, AMP-activated, beta 2 non-catalytic subunit
Prkaca	NM_008854.3	C alpha,Cs,MGD-MRK-13323,PKA,Pkaca,Prkaca,protein kinase, cAMP dependent, catalytic, alpha	CCTGAAGCCCGAGAATCTTCTCATCGACCAGCAGGGCTATATTCAGGTGACAGACTTCGGTTTTGCCAAGCGTGTGAAAGGCCGTACTTGGACCTTGTGT	protein kinase, cAMP dependent, catalytic, alpha
Prkacb	NM_011100.3	MGD-MRK-13325,Pkacb,Prkacb,cAMP-dependent protein kinase C beta,protein kinase, cAMP dependent, catalytic, beta	TTCCCTCCTCAGCTAATATTCTCAAGGGTATCCCGCTGTGAAGTAAGCTTTGATAGCAACACGTTTCTGTTTGTCCTCCCTCTTACCTCCACAGTGTGCT	protein kinase, cAMP dependent, catalytic, beta
Prkag1	NM_016781.2	AA571379,BB036179,MGD-MRK-37454,MGI:2145917,MGI:2146255,Prkaac,Prkag1,expressed sequence AA571379,expressed sequence BB036179,protein kinase, AMP-activated, gamma,protein kinase, AMP-activated, gamma 1 non-catalytic subunit	GAGGCGCGTCCGGGTTCTTGTGCTGTGCAGACGAAGGCAGATGGCTATGTGGAGGAGGGCGGTGGGTAGGTAGCCAAGATTAATGCTTTTTGTGGCGAAT	protein kinase, AMP-activated, gamma 1 non-catalytic subunit
Prkag2	NM_001170555.1	2410051C13Rik,AI854673,MGI:1920950,MGI:2141005,Prkag2,RIKEN cDNA 2410051C13 gene,expressed sequence AI854673,protein kinase, AMP-activated, gamma 2 non-catalytic subunit	TGGCTGCCGTGTTAGCGAGGCCGGCTTGGCAACAGCGCTTTATTTATTTTTACTCTCATGCAGGTTTCAACCTACATCCTTTGGTGAGTAGACGTCACCA	protein kinase, AMP-activated, gamma 2 non-catalytic subunit
Prkca	NM_011101.3	AI875142,MGD-MRK-13327,MGI:2144325,Pkca,Prkca,expressed sequence AI875142,protein kinase C, alpha	TGGCTCAGCATTCGTGTGGTCAGGTGTCAGTCAATGAACAGAAGACACACCAGGTTGTTAAACAGCCTTACTGTGACCCTCCTCAGAAGCCCACAAGTTC	protein kinase C, alpha
Prkdc	NM_011159.2	AI326420,AU019811,DNA-PK,DNA-PKcs,DNAPDcs,DOXNPH,MGD-MRK-14312,MGD-MRK-28071,MGI:2146417,MGI:2146554,MGI:3574416,Prkdc,XRCC7,doxorubicin nephropathy,dxnph,expressed sequence AI326420,expressed sequence AU019811,protein kinase, DNA activated, catalytic polypeptide,scid,severe combined immunodeficiency,slip	GCGTTCAAGAATTCCTCAAATGGTCCATTAAGCAAACAACACCTCAGCAGCAAGAGAAGAGTCCAGTAAACAGCAAGTCACTTTTCAAGCGGCTCTACAG	protein kinase, DNA activated, catalytic polypeptide
Prlr	NM_011169.5	AI987712,MGD-MRK-13598,MGD-MRK-13599,MGD-MRK-13614,MGD-MRK-13615,MGI:2146103,MGI:97764,Pr-1,Pr-3,Prlr,Prlr-rs1,expressed sequence AI987712,prolactin receptor,prolactin receptor 1,prolactin receptor 3,prolactin receptor related sequence 1	TGGAGTAGATGGGGCCAGGAGAAATCTATTGAAATACCAAATGACTTCACCTTGAAAGACACAACTGTGTGGATCATTGTGGCCGTTCTCTCTGCTGTCA	prolactin receptor
Pros1	NM_011173.2	AW214361,MGI:2146630,Pros1,expressed sequence AW214361,protein S,protein S (alpha)	AACAAGGGCAGATTTTCCACGGGAGCAGCACATGAATGTTGTCTCAATCAGGTTTCTATCAGAGACATCAGGTTATGCTGTAAGAGGTGTGAACATTGGG	protein S (alpha)
Psen2	NM_001128605.1	AI266870,ALG-3,Ad4h,MGD-MRK-38329,MGI:2138190,PS-2,PS2,Psen2,alzheimer disease 4 homolog,expressed sequence AI266870,presenilin 2	CAAGTATCGATGCTACAAGTTCATCCATGGCTGGCTGATCATGTCCTCCCTGATGCTCCTCTTCTTGTTCACCTACATCTACCTCGGGGAAGTGCTCAAG	presenilin 2
Psenen	NM_025498.2	1700023M09Rik,Psenen,RIKEN cDNA 1700023M09 gene,presenilin enhancer gamma secretase subunit	AACTTCATAAGCTGCTGATCTGTTCTTTCTCCCAGGATGAAGGCTTCTCTGCTCTAGGCTTTCCCTCAGACCCTGAAGACATCTGTTTCTCATTTCCCAT	presenilin enhancer gamma secretase subunit
Psmb1	NM_011185.3	AA409053,C81484,Lmpc5,MGD-MRK-11826,MGD-MRK-29037,MGI:2146756,MGI:2147141,Psmb1,expressed sequence AA409053,expressed sequence C81484,large multifunctional protease, subunit C5,proteasome (prosome, macropain) subunit, beta type 1	GAGACAACTCTCAGTTTAAAAAGTATGGCTCTTGCAGAGGACCTAAGTTTGATTCCTAGCACCCACCTGTAACTCCAGTTCCAGGGGCTACAGTGTCCTC	proteasome (prosome, macropain) subunit, beta type 1
Psmb7	NM_011187.1	MC14,MGD-MRK-36211,Psmb7,proteasome (prosome, macropain) subunit, beta type 7	ACGAGAGCAACTGAAGGGATGGTTGTTGCTGACAAAAACTGTTCAAAAATTCACTTCATATCTCCTAATATTTATTGCTGTGGTGCTGGGACAGCTGCAG	proteasome (prosome, macropain) subunit, beta type 7
Psmb8	NM_010724.2	Lmp-7,Lmp7,MGD-MRK-11822,MGD-MRK-11824,MGI:96798,Psmb8,large multifunctional protease 7,low molecular weight polypeptide 7,proteasome (prosome, macropain) subunit, beta type 8 (large multifunctional peptidase 7)	CCTGAGGTCCTTTGGTGGTGACCAGGAAAGGAATGTTCAAATTGAGATGGCCCACGGCACAACCACACTCGCCTTCAAGTTCCAGCATGGCGTCATCGTG	proteasome (prosome, macropain) subunit, beta type 8 (large multifunctional peptidase 7)
Psmc3	NM_008948.2	Psmc3,TBP-1,Tat binding protein 1,proteasome (prosome, macropain) 26S subunit, ATPase 3	AAGAGATTGTCCAGCGCACACGGCTGTTAGACAGCGAGATCAAGATCATGAAGAGTGAAGTATTGCGAGTCACCCATGAACTCCAAGCCATGAAAGACAA	proteasome (prosome, macropain) 26S subunit, ATPase 3
Psmd13	NM_011875.4	26S proteasome subunit p40.5,Psmd13,S11,proteasome (prosome, macropain) 26S subunit, non-ATPase, 13	TGAGTTTGAGCACAGGGTAAACCCTCTGTCCCTGGTAGAAATAATTCTCCATGTGGTTAGACAGATGACCGATCCTAATGTGGCTCTTACTTTTCTGGAA	proteasome (prosome, macropain) 26S subunit, non-ATPase, 13
Ptafr	NM_001081211.1	MGD-MRK-33750,PAF receptor,PAFR,Ptafr,platelet-activating factor receptor	TCCTTGGTCCATCTATAGGTACAAGGTCCTTGTGACCCTTCCTAGAGGAAGTGGTTTGGTGGTATCTCTTGACTGACCCAAGTACCTGGCCTCAAATGTA	platelet-activating factor receptor
Ptch1	NM_008957.2	A230106A15Rik,MGD-MRK-12200,MGD-MRK-33042,MGI:1924464,MGI:5004954,MGI:96966,Patched 1,Ptc,Ptc1,Ptch1,RIKEN cDNA A230106A15 gene,mes,mesenchymal dysplasia,patched 1,wig,wiggable	TTGTCAGATACTTCTTTGCCGTCCTGGCCATTCTCACCGTCTTGGGGGTTCTCAATGGACTGGTTCTGCTGCCTGTCCTCTTATCCTTCTTTGGACCGTG	patched 1
Ptger4	NM_008965.1	EP4,MGD-MRK-25639,Ptger4,Ptgerep4,prostaglandin E receptor 4 (subtype EP4),prostaglandin E receptor EP4 subtype	GGTGGCCATCGTAGTATTGTGCAAGTCGCGCAAGGAGCAGAAAGAGACGACCTTTTACACTCTAGTATGTGGGCTGGCTGTCACTGACCTTCTGGGCACC	prostaglandin E receptor 4 (subtype EP4)
Ptgs2	NM_011198.3	COX2,Cox-2,MGD-MRK-13665,PGHS-2,PHS-2,Pghs2,Ptgs2,Tis10,cyclooxygenase 2,cyclooxygenase-2,prostaglandin G/H synthase,prostaglandin-endoperoxide synthase 2	CCATCAGTTTTTCAAGACAGATCATAAGCGAGGACCTGGGTTCACCCGAGGACTGGGCCATGGAGTGGACTTAAATCACATTTATGGTGAAACTCTGGAC	prostaglandin-endoperoxide synthase 2
Ptk2	NM_007982.2	FAK,FRNK,Fadk,MGD-MRK-9708,PTK2 protein tyrosine kinase 2,Ptk2,focal adhesion kinase	TGTACAGATTTGACAAAGAGTGCTTCAAGTGTGCCCTTGGGTCAAGTTGGATCATTTCTGTGGAATTGGCAATCGGCCCAGAAGAAGGGATCAGTTACCT	PTK2 protein tyrosine kinase 2
Ptk2b	NM_001162365.1	CAKbeta,E430023O05Rik,MGD-MRK-29062,MGI:2444305,PTK2 protein tyrosine kinase 2 beta,PYK2,Ptk2b,RIKEN cDNA E430023O05 gene,Raftk,calcium-dependent tyrosine kinase,cellular adhesion kinase beta,proline-rich tyrosine kinase 2,related adhesion focal tyrosine kinase	CTTCCGCCGCTTCACAACCGCCAGTGATGTCTGGATGTTTGCTGTATGCATGTGGGAGATCCTCAGCTTTGGGAAGCAGCCTTTCTTCTGGCTCGAAAAT	PTK2 protein tyrosine kinase 2 beta
Ptpa	NM_138748.5	2610042B21Rik,C77440,MGC:60706,MGC:7129,MGI:1923815,MGI:2139462,MGI:2139539,N28142,Ppp2r4,Ptpa,RIKEN cDNA 2610042B21 gene,expressed sequence C77440,expressed sequence N28142,protein phosphatase 2 protein activator,protein phosphatase 2A activator, regulatory subunit B	TTCTTTCTGTTTGATGAGAGGCTGTTTACTGAGATGGGTGCTAAGCAGGGCCTGAGTTGGGGGAATTGACCACAGTGTGCCCAGTTTTTGACTGTCCTCC	protein phosphatase 2 protein activator
Ptpn1	NM_011201.3	MGD-MRK-13674,PTP-1B,PTP1B,Ptpn1,protein tyrosine phosphatase, non-receptor type 1	GAGAAAGGCTCGTTAAAATGTGCCCAGTATTGGCCACAGCAAGAAGAAAAGGAGATGGTCTTTGATGACACAGGTTTGAAGTTGACACTAATCTCTGAAG	protein tyrosine phosphatase, non-receptor type 1
Ptpn11	NM_011202.3	2700084A17Rik,AW536184,MGD-MRK-16288,MGI:1919896,MGI:2141206,PTP1D,PTP2C,Ptpn11,RIKEN cDNA 2700084A17 gene,SH-PTP2,SH2 domain-containing protein tyrosine phosphatase-2,SHP-2,Shp2,Syp,expressed sequence AW536184,protein tyrosine phosphatase, non-receptor type 11	CCTCTGCCCAGTGTTGATCCTTGAGAGCACGTTTCAGCGAGAGCTTCCAGATGTGATGCTCGTGACCAAGCAACCGCACAGTCTCCACTTGATTCTTCTT	protein tyrosine phosphatase, non-receptor type 11
Ptpn12	NM_011203.2	MGD-MRK-27036,P19-PTP,PTP-P19,PTP-PEST,Ptpn12,protein tyrosine phosphatase, non-receptor type 12	GAACATGAAGATGTGCCTATTTGTATTCATTGCAGTGCAGGCTGTGGACGAACAGGTGCTATTTGTGCCATAGATTACACGTGGAACTTACTGAAAGCAG	protein tyrosine phosphatase, non-receptor type 12
Ptpn6	NM_013545.2	Hcph,MGD-MRK-10672,MGD-MRK-12181,Ptp1C,Ptpn6,SHP-1,Spin,hcp,hemopoietic cell phosphatase,me,motheaten,protein tyrosine phosphatase, non-receptor type 6	GACCGAGGCCCAGTACAAGTTTATTTACGTGGCCATTGCCCAGTTCATCGAAACGACCAAGAAGAAACTGGAGATCATACAATCCCAGAAGGGCCAGGAG	protein tyrosine phosphatase, non-receptor type 6
Ptprc	NM_011210.3	B220,CD45,CD45 antigen,Cd45,Ly-5,Lyt-4,MGD-MRK-11992,MGD-MRK-12076,MGD-MRK-13679,MGD-MRK-1864,MGI:3584395,Ptprc,T-lymphocyte antigen 4,T200,lymphocyte antigen 5,protein tyrosine phosphatase, receptor type, C	AGTGGATGTCTATGGTTATGTTGTCAAGCTAAGGCGACAGAGGTGTCTGATGGTGCAAGTGGAGGCACAGTATATCCTGATTCATCAGGCTTTAGTGGAA	protein tyrosine phosphatase, receptor type, C
Pygm	NM_011224.1	AI115133,MGD-MRK-13703,MGI:2147475,PG,Pygm,expressed sequence AI115133,muscle glycogen phosphorylase	TCGGAGCTAAAAAAGAACTTCAACCGCCACCTGCATTTCACCTTGGTCAAGGATCGCAATGTGGCTACTCCGAGAGATTACTATTTTGCACTGGCCCACA	muscle glycogen phosphorylase
Rab7b	NM_145509.2	5430435G22Rik,RAB7B, member RAS oncogene family,RIKEN cDNA 5430435G22 gene,Rab7b	TGAAGGAGGTGGACAGAACGAACTTTCAGGGTCTTCAATGGTCAGGTTCATACCTCATGCCTTCCACAGACATTCCTGTCTCCACAGAAGTCTTCTTTCC	RAB7B, member RAS oncogene family
Rac1	NM_009007.2	AL023026,D5Ertd559e,DNA segment, Chr 5, ERATO Doi 559, expressed,MGD-MRK-13748,MGI:1261850,MGI:2141016,Rac family small GTPase 1,Rac1,expressed sequence AL023026	GCCAAAATACCTTCTGAACTAAGTTGCGTTGTGCTGAGAACACCTAAGCACTAAACTCTCTTGAGAGACTTCTGTTGCTAAGAAGACCGCAGCTTCTGGA	Rac family small GTPase 1
Rac2	NM_009008.3	AI323801,AI452260,MGD-MRK-13749,MGI:2145980,MGI:2146018,Rac family small GTPase 2,Rac2,expressed sequence AI323801,expressed sequence AI452260	CTACCTACATCTTCCCTGAATTATCAATCTATGGTCAAGACCGTGGCACTGTCTGAGCTTCCACGTCCTTCTCCCAACACACTTTTGATGGCCTGTCTGT	Rac family small GTPase 2
Rac3	NM_133223.4	Rac family small GTPase 3,Rac1B,Rac3	TGCGGCACCACTGCCCACACACACCCATCCTTCTGGTGGGCACCAAGCTGGACCTCCGTGATGACAAGGATACGATTGAACGGCTGCGGGACAAGAAGCT	Rac family small GTPase 3
Rap1b	NM_024457.2	2810443E11Rik,MGI:1919983,RAS related protein 1b,RIKEN cDNA 2810443E11 gene,Rap1b	GACCTGTACATGAAGAACGGACAAGGCTTCGCTCTGGTTTACTCCATCACAGCACAGTCGACATTTAACGACTTACAAGATCTAAGAGAGCAGATTCTGC	RAS related protein 1b
Rapgef1	NM_001039087.1	4932418O06Rik,C3G,Grf2,MGD-MRK-26014,MGI:2444538,RIKEN cDNA 4932418O06 gene,Rap guanine nucleotide exchange factor (GEF) 1,Rapgef1,guanine nucleotide releasing factor 2	GGCAAGATCGAGAAAGCAGACTCTCAGCGTTCTCATCTCTCCTCCTTCACCATGAAGCTGATGGACAAATTCCACTCTCCCAAAATCAAGAGAACACCAT	Rap guanine nucleotide exchange factor (GEF) 1
Rapgef2	NM_001099624.2	5830453M24Rik,CNRasGEF,MGI:1923339,PDZ domain containing guanine nucleotide exchange factor (GEF) 1,Pdzgef1,RA-GEF-1,RIKEN cDNA 5830453M24 gene,Rap guanine nucleotide exchange factor (GEF) 2,Rapgef2,mKIAA0313,nRapGEP	TTATAACTGGATAGCATTGCAGTGAGGCAGCTTGGGGTGTTGGAGCGAATGCCAGCTGTTTGTACTGCTCTTTCAAGACAGCCTCCCCTTGTTGGATTGG	Rap guanine nucleotide exchange factor (GEF) 2
Rasgrp4	NR_045676.1	RAS guanyl releasing protein 4,Rasgrp4	GGGCAAGAAGCGGAAAGTGTCATTGCTATTCGATCACCTGGAGACAGAGGAGCTGGCACAACACCTCACTTACCTGGAGTTCCGGTCTTTCCAGGCTATC	RAS guanyl releasing protein 4
Rbx1	NM_019712.3	1500002P15Rik,AA517855,MGI:1913478,MGI:2145915,RIKEN cDNA 1500002P15 gene,ROC1,Rbx1,expressed sequence AA517855,ring-box 1	TAATCCCAGGTACTTGGAAATTAGGTAAAGATCCTTTGAGTCCAGGAGACCTTGTTTCTAAAACAGAAATTCTAGTTTGGGGTCTAGGGGGCGCTGTAGC	ring-box 1
Rela	NM_009045.4	MGD-MRK-24172,Rela,p65,p65 NF kappaB,v-rel reticuloendotheliosis viral oncogene homolog A (avian)	GGCACGAGGCTCCTTTTCTCAAGCTGATGTGCATCGGCAAGTGGCCATTGTGTTCCGGACTCCTCCGTACGCCGACCCCAGCCTCCAGGCTCCTGTTCGA	v-rel reticuloendotheliosis viral oncogene homolog A (avian)
Relb	NM_009046.2	MGD-MRK-24171,MGI:4838325,Relb,avian reticuloendotheliosis viral (v-rel) oncogene related B,shep,spontaneous hepatitis	TTCTCTTTGAGCCCATTTTACAGAATGCTGAGTCCGAAGAGGAAAAGGGGCTCCTGCAGATGGACCCCTTCTCAGGACAGATTCTCAGAGATTGTACATA	avian reticuloendotheliosis viral (v-rel) oncogene related B
Reln	NM_011261.2	MGD-MRK-13895,MGD-MRK-23859,Reln,reeler,reelin,rl	TCAACAAAGATGGGAGGCGGCAGCTAATCACGTCCTTTCTGGACAGCTCGCAGTCCAGGTTTCTTCAGTTTACACTGAGGCTGGGGAGCAAGTCTGTGCT	reelin
Retn	NM_022984.4	ADSF,Fizz3,Retn,Xcp4,adipocyte-specific secretory factor,resistin,rstn	TGAAGCCATCGACAAGAAGATCAAACAAGACTTCAACTCCCTGTTTCCAAATGCAATAAAGAACATTGGCTTAAATTGCTGGACAGTCTCCTCCAGAGGG	resistin
Rgs7	NM_011880.3	Rgs7,regulator of G protein signaling 7	TATACGGAACAGTATGTAGAATATGACCCGTTTCTTGTGCCGCCTGACCCTTCCAATCCATGGCTCTCAGATGATACGACTTTCTGGGAACTTGAAGCAA	regulator of G protein signaling 7
Rho	NM_145383.1	L opsin,LWS opsin,Long Wavelength Sensitive opsin,MGC:21585,MGC:25387,MGD-MRK-13042,MGD-MRK-13866,MGI:2661843,Noerg1,Opn2,Ops,RP4,Red Opsin,Rho,Rod Opsin,no electroretinogram 1,opsin 2,rhodopsin	GGGAACATGGATGTCCTCAGGTGCCCAACCTGGCAGATCCAGTCATGTCTGGCTGGAATCTATAAGCAGTTTTACATACCTGCCCTGGTTTTCTCTGCCC	rhodopsin
Ripk3	NM_019955.1	2610528K09Rik,AW107945,MGI:1923812,MGI:2145796,RIKEN cDNA 2610528K09 gene,Rip3,Ripk3,expressed sequence AW107945,receptor-interacting serine-threonine kinase 3	CACAGAACATGGAACCATGATGTAGCAGTCAAGATCGTGAACTCGAAGAAGATATCCTGGGAGGTGAAGGCTATGGTTAATCTTCGTAATGAGAACGTTC	receptor-interacting serine-threonine kinase 3
Rnf111	NM_033604.2	Arkadia,Rnf111,ring finger 111	CATCTAGTCTCCATTTTGGGGGCTCTGATACAGTGACTTCAGATGAGGATAAAGAAGTCTCGGTGAGACATACCCAGCCTGTTCTGAGTGCTAAAAGTAG	ring finger 111
Rnf152	NM_001160368.1	A930029B02Rik,RIKEN cDNA A930029B02 gene,Rnf152,ring finger protein 152	AGTAAAGGCTCAGACAGAGCATCAGAAGAACTCGTCATTTTCCCTCAGTTTGGAGGGCTTTGTGTCAAAGTCACAAATGTTGCTAATCAATGGCATACCT	ring finger protein 152
Rock2	NM_009072.2	B230113H15Rik,MGD-MRK-36506,MGI:1925098,RIKEN cDNA B230113H15 gene,ROKalpha,Rho-associated coiled-coil containing protein kinase 2,Rho-kinase,Rock-II,Rock2,Rock2m	ATCACATTTCAGCTTCAACAGAGGGTTTCACCAGCACATTAGCCAGAAGAATTTGGGAGTGAATCCCACTACAGCGATGCTGACTGCATCTTTAAGAAGT	Rho-associated coiled-coil containing protein kinase 2
Rora	NM_013646.1	9530021D13Rik,MGD-MRK-14383,MGD-MRK-26101,MGI:2442931,MGI:2670426,MGI:3054678,Nr1f1,RAR-related orphan receptor alpha,RIKEN cDNA 9530021D13 gene,Rora,Tennessee Mouse Genome Consortium 26,neuroscience mutagenesis facility, 267,nmf267,sg,staggerer,tmgc26	GTGTCAAAATGATCAAATTGTGCTTCTAAAAGCAGGCTCGCTAGAGGTGGTGTTTATTAGGATGTGCCGTGCCTTTGACTCTCAGAACAACACCGTGTAC	RAR-related orphan receptor alpha	sub-optimal isoform coverage due to non-overlapping transcript variants
Rps27a	NM_024277.2	0610006J14Rik,RIKEN cDNA 0610006J14 gene,Rps27a,ribosomal protein S27A	GCTGCAGCGCGCAGGCACGTGTGTGGCCGCCTAAGGGGCGGGTCCTTCGGCCAGGAGACCCCGTCGGCCACGCTCGGATCTTCCTTTCCGATCCGCCATC	ribosomal protein S27A
Rps6ka2	NM_011299.4	90kDa,D17Wsu134e,DNA segment, Chr 17, Wayne State University 134, expressed,MGD-MRK-35693,MGI:107228,MGI:1098261,Rps6ka-rs1,Rps6ka2,Rsk3,p90rsk,pp90rsk,ribosomal protein S6 kinase, polypeptide 2,ribosomal protein S6 kinase, related sequence 1	AGGCTAGGTGCTGGTGTTGATGGAGTGGAGGAAATTAAACGTCACCCGTTCTTTGTCACCATAGACTGGAATAAGCTGTACCGCAAGGAGATCAAGCCAC	ribosomal protein S6 kinase, polypeptide 2
Rps6kb2	NM_021485.2	Rps6kb2,S6K2,ribosomal protein S6 kinase, polypeptide 2	GGCAAGGTGTTCCAGGTGAGAAAAGTGCAAGGCACCAACTTGGGAAAAATATATGCCATGAAGGTCTTAAGGAAGGCCAAGATTGTATGCAGTGCCAAGG	ribosomal protein S6 kinase, polypeptide 2
S100a4	NM_011311.2	18A2,42a,CAPL,Capl,FSp1,MGD-MRK-12597,MGD-MRK-1758,MGI:88267,MGI:97182,Mts1,PeL98,S100 calcium binding protein A4,S100a4,calcium binding protein, placental,calcium-binding protein, placental,calvasculin,malignant transformation suppression 1,metastasin,pk9a	AAGACTCCTCAGATGAAGTGTTGGGGTGTAGTTTGCCAGTGGGGGATCTTCCCTGTTGGCTGTGAGCATAGTGCCTTACTCTGGCTTCTTCGCACATGTG	S100 calcium binding protein A4
Saa1/2	NM_009117.4	Saa-1 and Saa-2	TTCTTCGGCAGAGGACATGAGGACACCATTGCTGACCAGGAAGCCAACAGACATGGCCGCAGTGGCAAAGACCCCAATTACTACAGACCTCCTGGACTGC	serum amyloid A 1/2
Scd1	NM_009127.3	AA589638,AI265570,MGD-MRK-1014,MGD-MRK-14305,MGD-MRK-14307,MGI:2147455,MGI:2147495,MGI:87858,SCD,Scd-1,Scd1,ab,asebia,expressed sequence AA589638,expressed sequence AI265570,stearoyl-CoA desaturase,stearoyl-Coenzyme A desaturase 1,stearoyl-coenzyme A desaturase 1	GTGTTGCCTGGGTTGCCAGTTTCTTTCGTGGCTGGGCAGGAACTAGTGAGGTTGAGGGGCAGTGTCTGTAAGTAGCTGCTAAGAGGTGCATTTCCAGATG	stearoyl-Coenzyme A desaturase 1
Scd2	NM_009128.2	MGD-MRK-14306,MGD-MRK-14308,MGI:3584399,Scd-2,Scd2,stearoyl-Coenzyme A desaturase 2,stearoyl-coenzyme A desaturase 2,sweaty,swty	TTGCCACCCAGATGCTAAAATGATGACTGACGTTAACCCATTCTGGTACAGTATTGTAAAACGGACAAAAATCGGAAGTCGACAGCTCTTCCTTCTATGC	stearoyl-Coenzyme A desaturase 2
Scd3	NM_024450.2	4930513N16Rik,MGI:1922315,RIKEN cDNA 4930513N16 gene,Scd3,stearoyl-coenzyme A desaturase 3	TTTTCATCTTCCTCAGCTGTGGACGCTGTATTCAACAAGCAAGTGGTCCGGCAATGTGCCCACCAGCATGAGAGAAGCAAGTCTGGTAGGAGGGTAACCC	stearoyl-coenzyme A desaturase 3
Scd4	NM_183216.3	MGC:48154,Scd4,stearoyl-coenzyme A desaturase 4	AATCATGTAGACGATTGTTTAGAGCAGGGAGGGAGGTGTTTCACTGAGTCCTCTGAGAAGGTTCCAGAAGCTTTAGAACAGAGGGTTACTTGGGTTTCCT	stearoyl-coenzyme A desaturase 4
Scin	NM_009132.2	AW545522,MGI:2145036,Scin,adseverin,expressed sequence AW545522,scinderin	TGCAATCTGGGGACCTCTGAGGAAGTAATTTTGTCATTCAGCCACTGCTAGCCAAACTTGTCTTTTCCCATAGAGAGGAAGGAGAGCCACAGTGCTTCTA	scinderin
Sdc3	NM_011520.3	MGC:65603,MGC:69616,MGD-MRK-14688,MGI:98465,Sdc3,Synd3,mKIAA0468,syn-3,syndecan 3	CACTGTCATTGTCACCAGTGGCGACCACACCACCTTCCTCCCAATCTATTCTCTTTACACACATTGGTCCTGCATCTGGCTCCTCTAACCATCCAGGTCA	syndecan 3
Sec24c	NM_001168273.1	2610204K03Rik,RIKEN cDNA 2610204K03 gene,Sec24 related gene family, member C (S. cerevisiae),Sec24c,mKIAA0079	TCAGTCAGATCACCAGCGGCTTGAGTGTTCTGCCAGTTCTGGATAATCCACTGTCTAAGAAAGTTCGAGGTCTCATCGATAGCTTACGGGCACAGAGAAT	Sec24 related gene family, member C (S. cerevisiae)
Sec61b	NM_024171.2	1190006C12Rik,AI326121,AW122942,MGI:2145216,MGI:2145417,RIKEN cDNA 1190006C12 gene,Sec61 beta subunit,Sec61b,expressed sequence AI326121,expressed sequence AW122942	GTGCCCACCGTTCTTAGGCATCAGCATGCCGGGTCCAACGCCCAGTGGCACCAACGTGGGCTCCTCTGGCCGCTCTCCCAGCAAAGCGGTGGCCGCACGG	Sec61 beta subunit
Seh1l	NM_001039088.1	2610007A16Rik,AW540070,MGI:2147368,RIKEN cDNA 2610007A16 gene,SEH1-like (S. cerevisiae,Seh1l,expressed sequence AW540070	TATGGCGTGTGACGTGGGCTCATCCTGAATTTGGACAAGTTTTGGCTTCCTGTTCTTTTGACCGAACAGCAGCTGTATGGGAAGAAATAGTGGGAGAATC	SEH1-like (S. cerevisiae
Selenos	NM_024439.3	1500011E07Rik,C78786,H-4,H-47,H4,H47,MGD-MRK-10460,MGD-MRK-10468,MGD-MRK-10590,MGI:1916234,MGI:2142327,RIKEN cDNA 1500011E07 gene,Selenos,Seps1,VCP-interacting membrane protein,Vimp,expressed sequence C78786,histocompatibility 4,histocompatibility 47,selenoprotein S	CATCATCTGGCGGCTGAAACTAAGACTCTTGTTAGTGTCGCTCTGACATTAGCAAGGTGAACCTTTAACCCTCAACTCAATTGCCTTACGCACACTTTCA	selenoprotein S
Sem1	NM_009169.1	DSS1,MGD-MRK-36045,MGD-MRK-38283,SEM1, 26S proteasome complex subunit,Sem1,Shfdg1,Shfg,Shfm1,split hand/foot deleted gene 1,split hand/foot gene,split hand/foot malformation (ectrodactyly) type 1	ACGAGTTCGAGGAGTTTCCCGCGGAAGACTGGGCTGGCTTAGATGAAGATGAAGATGCACATGTCTGGGAGGATAATTGGGATGATGACAATGTAGAAGA	SEM1, 26S proteasome complex subunit
Serpine1	NM_008871.2	MGD-MRK-13344,PAI-1,PAI1,Planh1,Serpine1,plasminogen activator inhibitor, type I,serine (or cysteine) peptidase inhibitor, clade E, member 1	AGGGGCAACGGATAGACAGATCAAATGGTGGCCCAATAGCGAGCCTTCTCCCTGCTCCCTCCCTTGACACAGCTTGCTTATGTTATTTCAGAGTGTAGGT	serine (or cysteine) peptidase inhibitor, clade E, member 1
Serpinf1	NM_011340.3	AI195227,EPC-1,MGD-MRK-23945,MGD-MRK-37117,MGI:103081,MGI:2144083,Pedf,Pedfl,Sdf3,Serpinf1,expressed sequence AI195227,pigment epithelium derived factor,pigment epithelium-derived factor,pigment epithelium-derived factor-like,serine (or cysteine) peptidase inhibitor, clade F, member 1,stromal cell derived factor 3	TCCTTCTCCTTGGCGTGGCTTACTTCAAGGGGCAGTGGGTAACCAAGTTTGACTCGAGAAAGACGACCCTCCAGGATTTTCATTTGGACGAGGACAGGAC	serine (or cysteine) peptidase inhibitor, clade F, member 1
Serping1	NM_009776.3	C1 inhibitor,C1INH,C1nh,Serping1,complement component 1 inhibitor,serine (or cysteine) peptidase inhibitor, clade G, member 1	TCTGCCATCTCCTTTGGCCGAAGCTTACCCATCTTTGAGGTGCAGCGACCTTTCCTCTTCCTGCTCTGGGACCAGCAACACAGGTTCCCAGTCTTCATGG	serine (or cysteine) peptidase inhibitor, clade G, member 1
Serpinh1	NM_009825.2	Cbp1,Cbp2,Hsp47,J6,MGD-MRK-10956,MGD-MRK-1786,MGD-MRK-39501,MGI:109502,Serpinh1,Serpinh2,collagen binding protein 1,collagen binding protein 2,colligin,gp46,heat shock protein 47 kDa,serine (or cysteine) peptidase inhibitor, clade H, member 1,serine (or cysteine) proteinase inhibitor, clade H, member 2	GGAGCCCAGATACTATGATACCAAATTCAGGGGTGTCACAGCCATTTTGTTCTGCCCTGCAAGTTTTAGATCCAATCTGCCTCAACAGTCAATCAGTGTT	serine (or cysteine) peptidase inhibitor, clade H, member 1
Sh2d1a	NR_132588.1	Duncan disease homolog,SAP,SH2 domain containing 1A,Sh2d1a	AAAAATCTCATCTCAGCGTTTCAGAAGCCGGATCAAGGCATCGTGACGCCTCTGCAGTATCCAGTTGAAAAGTCCTCTGGCAGGGGCCCACAAGCTCCCA	SH2 domain containing 1A
Siglecf	NM_145581.1	Siglec5,Siglecf,mSiglec-F,sialic acid binding Ig-like lectin 5,sialic acid binding Ig-like lectin F	ATCGACACAGGGACGTACTTCTTCAGATTGGATGGTTCTGTGAAATACAGTTTTCAGAAGTCAATGCTCTCTGTGCTTGTGATAGCTCTGACTGAGGTCC	sialic acid binding Ig-like lectin F
Sil1	NM_030749.1	1810057E01Rik,AI042831,MGI:1923775,MGI:2147193,MGI:2182806,RIKEN cDNA 1810057E01 gene,Sil1,endoplasmic reticulum chaperone SIL1 homolog (S. cerevisiae),expressed sequence AI042831,woozy,wz	TGAGACTGACATGCAGATTATGGTTCGGCTGATAAACAAGTTCAACAGCTCCAGCTCCAGCCTAGAAGAGAAGGTTGCTGCGCTCTTTGATCTTGAGTAC	endoplasmic reticulum chaperone SIL1 homolog (S. cerevisiae)
Sirt1	NM_019812.2	AA673258,MGI:2143506,Sir2,Sir2alpha,Sirt1,expressed sequence AA673258,sirtuin 1	GGATTCCTGACTTCAGATCAAGAGACGGTATCTATGCTCGCCTTGCGGTGGACTTCCCAGACCTCCCAGACCCTCAAGCCATGTTTGATATTGAGTATTT	sirtuin 1
Ski	NM_011385.2	2310012I02Rik,2610001A11Rik,AA062172,AA589460,BC004088,MGC:8300,MGD-MRK-14428,MGI:1915543,MGI:1916864,MGI:2136877,MGI:2140114,MGI:2140167,RIKEN cDNA 2310012I02 gene,RIKEN cDNA 2610001A11 gene,Ski,cDNA sequence BC004088,expressed sequence AA062172,expressed sequence AA589460,ski sarcoma viral oncogene homolog (avian)	TGATTCGAGACAGCTTCTACTCCTACAAGAGCTTTGAGACAGCCGTGGCCCCCAATGTGGCCCTAGCACCACCAACCCAGCAAAAGGTTGTGAACAGTCC	ski sarcoma viral oncogene homolog (avian)
Skp1a	NM_011543.4	2610043E24Rik,2610206H23Rik,MGD-MRK-24460,MGI:1917574,MGI:1923841,RIKEN cDNA 2610043E24 gene,RIKEN cDNA 2610206H23 gene,S-phase kinase-associated protein 1A,Skp1a,Tceb1l,p19Skp1,transcription elongation factor B (SIII), polypeptide 1-like	GTGGCCAATATGATTAAGGGGAAAACTCCTGAGGAGATTCGTAAAACCTTCAATATCAAAAATGACTTTACTGAAGAGGAAGAGGCCCAGGTACGCAAAG	S-phase kinase-associated protein 1A
Skp2	NM_013787.2	4930500A04Rik,FBXL1,MGI:1922284,RIKEN cDNA 4930500A04 gene,S-phase kinase-associated protein 2 (p45),Skp2	CTTCAGCTCTTTCCGGGTACAGCACATGGACCTGTCGAACTCAGTGATAAATGTGTCGAACCTCCATAAGATTCTGTCCGAGTGCTCCAAGCTGCAGAAT	S-phase kinase-associated protein 2 (p45)
Slc25a10	NM_013770.1	Dic,MGI:1351621,Slc25a10,dicarboxylate ion carrier,solute carrier family 25 (mitochondrial carrier, dicarboxylate transporter), member 10	GGGTACGGCCCGTGGCAGCTTCTGCTTACCAAATGACTAGAGCACACACACAAGCACTTTGTCACAAGAGGGACCACCGTGCTGTGTTCTGGAAGGTAGT	solute carrier family 25 (mitochondrial carrier, dicarboxylate transporter), member 10
Slc25a13	NM_001177572.1	AI785475,Ctrn,MGI:2141468,Slc25a13,citrin,expressed sequence AI785475,solute carrier family 25 (mitochondrial carrier, adenine nucleotide translocator), member 13	TGGCAGCCCAGAAGTTTGGTCAGGTTACACCCATGGAAGTTGACATCTTGTTTCAGTTAGCAGATTTATATGAGCCGAGGGGGCGCATGACCTTAGCAGA	solute carrier family 25 (mitochondrial carrier, adenine nucleotide translocator), member 13
Slc2a2	NM_031197.2	AI266973,Glut-2,Glut2,MGD-MRK-10156,MGD-MRK-10160,MGI:2139657,MGI:95756,Slc2a2,expressed sequence AI266973,glucose transporter 2, liver,liver-type glucose transporter,solute carrier family 2 (facilitated glucose transporter), member 2	CTGGCCCTTGTCACAGGCATTCTTATTAGTCAGATTGCTGGCCTCAGCTTTATTCTGGGCAATCAGGATCATTGGCACATCCTACTTGGCCTATCTGCTG	solute carrier family 2 (facilitated glucose transporter), member 2
Slc37a4	NM_008063.2	100043178,G6PT,G6pt1,MGI:3782457,Slc37a4,glucose-6-phosphatase, transport protein 1,predicted gene, 100043178,solute carrier family 37 (glucose-6-phosphate transporter), member 4	CCATGTTTGGAGGCTACAGCCTGTACTATTTCAACCGCAAAACCTTCTCCTTTGTCATGCCCTCCTTGGTGGATGAGATCGCTCTGGACAAGGACGATTT	solute carrier family 37 (glucose-6-phosphate transporter), member 4
Smad2	NM_010754.4	7120426M23Rik,MAD homolog 2, (Drosophila),MGD-MRK-37087,MGI:2442937,Madh2,Madr2,RIKEN cDNA 7120426M23 gene,SMAD family member 2,Smad 2,Smad2	TCACAGCTTGGATTTGCAGCCAGTTACTTACTCGGAACCTGCATTCTGGTGTTCAATCGCATACTATGAACTAAACCAGAGGGTTGGAGAGACCTTCCAT	SMAD family member 2
Smad3	NM_016769.3	AU022421,MGI:2143216,Madh3,SMAD family member 3,Smad 3,Smad3,expressed sequence AU022421	GTGTATCGCCACCTGACTCCTTGTTTAATGACAGAGGTCTGGGATGTCACAGTCCAAAAGGAAAGTGCCTTTCTCCATGGCTGGAGTATGGAGTTTACCT	SMAD family member 3
Smad4	NM_008540.2	AW743858,D18Wsu70e,DNA segment, Chr 18, Wayne State University 70, expressed,DPC4,Dpc4,MGD-MRK-33955,MGI:106263,MGI:2147379,Madh4,SMAD family member 4,Smad 4,Smad4,expressed sequence AW743858	TCCTAGGGAGAAGGTTTTGTATAAAACACTAAAAGCAGTGTCACTCTGCCTGCTGCTTCACTGTTCTGCAAGGTGGCAGTACTTCAACTGAAATAATGAA	SMAD family member 4
Smad6	NM_008542.2	MGI:5316754,Madh6,Mutant line 390,SMAD family member 6,Smad 6,Smad6,b2b390Clo	CACTGGATCTGTCCGATTCTACATTGTCTTACACTGAAACCGAGGCCACCAACTCCCTCATCACTGCTCCGGGTGAATTCTCAGATGCCAGCATGTCTCC	SMAD family member 6
Smarcc2	NM_001114096.1	5930405J04Rik,RIKEN cDNA 5930405J04 gene,SWI/SNF related, matrix associated, actin dependent regulator of chromatin, subfamily c, member 2,Smarcc2	GCTGAGTCAGCTCCCCTCACCCATTCCAGTTTATTCATACAAATCCCTCCTGCTGCTCGTCATGGTTGCTGTTTTAGGCCCAGTTCAGCCAATGACCTTT	SWI/SNF related, matrix associated, actin dependent regulator of chromatin, subfamily c, member 2
Smurf1	NM_001038627.1	4930431E10Rik,RIKEN cDNA 4930431E10 gene,SMAD specific E3 ubiquitin protein ligase 1,Smurf1	ACTAGTCTCTCAATTCTGCCTTGCCCCAGTAGGGCTTCTGTACTTCATCTACCTTCATGCTTCCGAGGGTGTTCTAAAACCCAGCTCCCTCGTGACTCTC	SMAD specific E3 ubiquitin protein ligase 1
Snai2	NM_011415.2	Slug,Slugh,Snai2,Snail2,slug, chicken homolog,snail family zinc finger 2	AGACCCACTCTGATGTAAAGAAATACCAGTGCAAAAACTGCTCCAAAACCTTCTCCAGAATGTCGCTTCTGCATAAACATGAGGAGTCTGGCTGCTGTGT	snail family zinc finger 2
Sod1	NM_011434.1	B430204E11Rik,Cu(2+)-Zn2+ superoxide dismutase,Cu/Zn-SOD,CuZnSOD,Ipo-1,Ipo1,MGD-MRK-11443,MGD-MRK-11444,MGD-MRK-14483,MGD-MRK-14485,MGI:2441859,RIKEN cDNA B430204E11 gene,SODC,Sod-1,Sod1,indophenol oxidase,superoxide dismutase 1, soluble	TGTGTCCATTGAAGATCGTGTGATCTCACTCTCAGGAGAGCATTCCATCATTGGCCGTACAATGGTGGTCCATGAGAAACAAGATGACTTGGGCAAAGGT	superoxide dismutase 1, soluble
Sorbs1	NM_009166.3	2310065E01Rik,9530001P15Rik,CAP,MGI:1922938,MGI:2443814,Ponsin,RIKEN cDNA 2310065E01 gene,RIKEN cDNA 9530001P15 gene,SH3 domain protein 5,Sh3d5,Sorbs1,c-Cbl-associated protein,mKIAA1296,sorbin and SH3 domain containing 1	GGGAGGATTCCTGGGACATCTCGCCAAGGCATTTTCCCTATCACCTATGTAGATGTGCTTAAGAGGCCATTGGTGAAAACCCCTGTGGATTACATCGACC	sorbin and SH3 domain containing 1
Sos1	NM_009231.2	4430401P03Rik,AI449023,MGD-MRK-14489,MGI:1918028,MGI:2146862,RIKEN cDNA 4430401P03 gene,SOS Ras/Rac guanine nucleotide exchange factor 1,Sos1,expressed sequence AI449023	GACAGCCATCAGTATGTGCATGTGTCCTCAGTAATGACGCAGCCTTTCAGTAACCCTGTGACTGCCGCATCATAGTGGCAACTTTGTATTTATTAGCGAG	SOS Ras/Rac guanine nucleotide exchange factor 1
Sp1	NM_013672.2	1110003E12Rik,AA450830,AI845540,MGD-MRK-14512,MGI:1915735,MGI:2146073,MGI:3034478,RIKEN cDNA 1110003E12 gene,Sp1,Sp1-1,expressed sequence AA450830,expressed sequence AI845540,trans-acting transcription factor 1	CAACCCGGAAAACATTGCTTTGAAAGCTGCTGATAAAGCATGGGCAGGTTATTAGTTTGGTTTAGAAGACTGTGCGTCTCTTGGCTCTGCTCCGGGGTAC	trans-acting transcription factor 1
Sp3	NM_001018042.3	D130027J01Rik,MGI:2444244,RIKEN cDNA D130027J01 gene,Sp3,trans-acting transcription factor 3	ATTAATGCCGATGGACATTTGATAAACACAGGACAAGCTATGGATAGTTCAGACAATTCAGAAAGGACTGGTGAGCGGGTTTCTCCTGATGTTAATGAAA	trans-acting transcription factor 3
Spib	NM_019866.1	Spi-B,Spi-B transcription factor (Spi-1/PU.1 related),Spib	TCTTAAGTCAAGGTCTATTTGTGTAGCCCAGGCTGGCTTCAAGCTCATGACACTCTTCCTGCCTCTGCGTCTGGAACTATGAACATACCTTACTACTCTG	Spi-B transcription factor (Spi-1/PU.1 related)
Spop	NM_025287.2	AI315626,MGI:2144110,Pcif1,Spop,TEF2,expressed sequence AI315626,speckle-type POZ protein	TTGTCTCTTGGGTCTGAGATGCTTGCCTGTGAGATCTTGAAGCCCTGGTTTGATCTCCATCGTGCAGGGATTATGTTCAGAATGTCTAAGAAGCGGTAGG	speckle-type POZ protein
Spopl	NM_001165998.1	4921517N04Rik,AU014935,BB233739,E430033K04Rik,MGI:2139149,MGI:2139449,MGI:2444012,RIKEN cDNA 4921517N04 gene,RIKEN cDNA E430033K04 gene,Spopl,expressed sequence AU014935,expressed sequence BB233739,speckle-type POZ protein-like	GCCTGAGGGTAAACCCAAAGGGATTAGATGACGAAAGTAAAGACTATTTGTCCTTATATTTGCTCCTAGTCAGCTGCCCAAAAAGTGAGGTTCGAGCTAA	speckle-type POZ protein-like
Spp1	NM_009263.3	2ar,44kDa bone phosphoprotein,AA960535,AI790405,Apl-1,BNSP,ETA-1,Eta,MGD-MRK-13036,MGD-MRK-13037,MGD-MRK-1359,MGD-MRK-13878,MGD-MRK-14544,MGD-MRK-14545,MGD-MRK-9656,MGI:2140792,MGI:2140963,OP,Opn,Opnl,Ric,Spp-1,Spp1,activation protein lymphocyte 1,bone sialoprotein 1,early T lymphocyte activation,expressed sequence AA960535,expressed sequence AI790405,minopontin,osteopontin,osteopontin-like prote…	TGAATCTGACGAATCTCACCATTCGGATGAGTCTGATGAGACCGTCACTGCTAGTACACAAGCAGACACTTTCACTCCAATCGTCCCTACAGTCGATGTC	secreted phosphoprotein 1
Src	NM_001025395.2	AW259666,MGD-MRK-14556,MGI:2139334,Rous sarcoma oncogene,Src,expressed sequence AW259666,pp60c-src	TGCCAAGGGCCTAAATGTGAAACACTACAAGATCCGCAAGCTGGACAGCGGCGGTTTCTACATCACCTCCCGCACCCAGTTCAACAGCCTGCAGCAGCTC	Rous sarcoma oncogene
Srebf1	NM_011480.1	ADD-1,MGD-MRK-36180,SREBP-1,SREBP-1a,SREBP-1c,SREBP1,SREBP1c,Srebf1,bHLHd1,sterol regulatory element binding transcription factor 1	GACTACATCCGCTTCTTGCAGCACAGCAACCAGAAGCTCAAGCAGGAGAACCTGACCCTACGAAGTGCACACAAAAGCAAATCACTGAAGGACCTGGTGT	sterol regulatory element binding transcription factor 1
Ssr2	NM_025448.3	1500032E05Rik,AI315033,AU020133,MGI:2139666,MGI:2139881,RIKEN cDNA 1500032E05 gene,Ssr2,TRAPbeta,expressed sequence AI315033,expressed sequence AU020133,signal sequence receptor, beta	CAAACCCAAGAAGAACTGAATGCAGTTTCCTCGGCCCTTCTCTCCCAAGAAACCAGGTTTTTTCTAGACTCCAGAGGGAGTCAAAAGTGTTCTCTTGGCC	signal sequence receptor, beta
Ssr4	NM_009279.2	AW743063,C78062,MGI:2148027,MGI:2148055,Ssr4,Trap,expressed sequence AW743063,expressed sequence C78062,signal sequence receptor, delta	TCATGCGGGCACCTATGAGGTCAGATTCTTTGATGAAGAGTCCTATAGCCTCCTAAGGAAGGCTCAGAGAAATAATGAGGACGTTTCTATCATTCCACCC	signal sequence receptor, delta
Stat1	NM_009283.3	2010005J02Rik,AA408197,MGD-MRK-23925,MGI:1923977,MGI:2138078,RIKEN cDNA 2010005J02 gene,Stat1,expressed sequence AA408197,signal transducer and activator of transcription 1	ACGCTGGGAACAGAACTAATGAGGGGCCTCTCATTGTCACCGAAGAACTTCACTCTCTTAGCTTTGAAACCCAGTTGTGCCAGCCAGGCTTGGTGATTGA	signal transducer and activator of transcription 1
Stat3	NM_213659.2	1110034C02Rik,AW109958,Aprf,MGD-MRK-23900,MGI:1915983,MGI:2144497,RIKEN cDNA 1110034C02 gene,Stat3,expressed sequence AW109958,signal transducer and activator of transcription 3	AGCTTAAAATTAAAGTGTGCATTGATAAAGACTCTGGGGATGTTGCTGCCCTCAGAGGGTCTCGGAAATTTAACATTCTGGGCACGAACACAAAAGTGAT	signal transducer and activator of transcription 3
Stat5a	NM_001164062.1	AA959963,MGD-MRK-23874,MGI:2144052,STAT5,Stat5a,expressed sequence AA959963,signal transducer and activator of transcription 5A	ATACCAACAATGGCTTTGCACGTTTCACAGGGCTACCTTGCCCACACAGTTCTGGGTTTGTGGCTAAAGCGGTGGTGACCTTTTTGTTCAGACCTCAAGG	signal transducer and activator of transcription 5A
Stat5b	NM_001113563.1	MGD-MRK-23873,Stat5b,signal transducer and activator of transcription 5B	TGACTTTCAAGTTAGGTTGGAGAAAAGGGTGCCAAAGAAGCGAGACTTCCACATAGTTTTTAAGCTACCCTGGATTTACTGAGGGTGTACCTGGACATGG	signal transducer and activator of transcription 5B
Stk4	NM_021420.3	AI447339,AU020804,Kas-2,MGI:1203525,MGI:2138944,MGI:2139225,Mst1,Stk4,Yeast Sps1/Ste20-related kinase 3 (S. cerevisiae),Ysk3,expressed sequence AI447339,expressed sequence AU020804,serine/threonine kinase 4,sterile 20-like kinase 1	AATATTCATGATTCCTACAAACCCTCCTCCCACATTCCGTAAGCCAGAGCTGTGGTCAGACAACTTCATGGATTTTGTGAAGCAGTGTCTGGTAAAAAGC	serine/threonine kinase 4
Sufu	NM_001025391.1	2810026F04Rik,MGI:1919902,MGI:5313707,Mutant line 273,RIKEN cDNA 2810026F04 gene,SUFU negative regulator of hedgehog signaling,Su(Fu),Sufu,b2b273Clo	GCCTGAGTGATCTCTATGGTGACAACAGAGTCCATGAGTTTACAGGAACAGACGGACCAAGTGGATTTGGCTTTGAGTTGACGTTTCGTCTGAAGAGAGA	SUFU negative regulator of hedgehog signaling
Sugt1	NM_026474.5	2410174K12Rik,RIKEN cDNA 2410174K12 gene,SGT1,SGT1, suppressor of G2 allele of SKP1 (S. cerevisiae),Sugt1	CGAGAAGCTGGAGGGCGACGCAGCTTTAAACAAGTTATTCCAGCAGATCTACTCAGACGGTTCCGATGAAGTGAAACGTGCCATGAACAAGTCATTTATG	SGT1, suppressor of G2 allele of SKP1 (S. cerevisiae)
Syk	NM_001198977.1	MGD-MRK-16292,Syk,Sykb,spleen tyrosine kinase	TGAGGCTTCGCAATTACTACTACGACGTGGTTAACTAACAGCTCCGGCGCCTGTCCGTGCACACCACGGATTCCCAAGCGATCACAGGAAATTCATTCAG	spleen tyrosine kinase
Tbc1d4	NM_001081278.2	5930406J04Rik,AS160,AV295684,MGI:2442592,MGI:3034398,RIKEN cDNA 5930406J04 gene,TBC1 domain family, member 4,Tbc1d4,expressed sequence AV295684	CCTCCGCCTGGCACGCCTTCCCAGAGGAGGACTCCGACTCTCCACAGTTCCGAAGACGGGCTCACACATTCAGCCATCCACCTTCAAGTTCAAGGAGGAA	TBC1 domain family, member 4
Tbl1xr1	NM_030732.3	8030499H02Rik,A630076E03Rik,AW539987,C21,C230089I12Rik,DC42,Ira1,MGI:2139993,MGI:2444715,RIKEN cDNA 8030499H02 gene,RIKEN cDNA A630076E03 gene,RIKEN cDNA C230089I12 gene,TBLR1,Tbl1xr1,expressed sequence AW539987,transducin (beta)-like 1X-linked receptor 1	TAGCTGTGATAGATTGTCTGATAGAAGAGAAGTGCAGAGCTTTGCTGTCCCAAAGCCTCGGGTCTTTCCCTCGCAGATGTGGCTGAAGACATCTACCTTT	transducin (beta)-like 1X-linked receptor 1
Tbx21	NM_019507.2	T-bet,T-box 21,TBT1,Tbet,Tblym,Tbx21	CCCAGGGCCGCGCGAGGACTACGCATTGCCCGCGGGGTTGGAGGTGTCTGGGAAGCTGAGAGTCGCGCTCAGCAACCACCTGTTGTGGTCCAAGTTCAAC	T-box 21
Tcf7l1	NM_001079822.2	Tcf3,Tcf7l1,transcription factor 3,transcription factor 7 like 1 (T cell specific, HMG box),transcription factor 7-like 1	ATTTAAAGGGACTCAAGGTGCCTACCACTGCCTTCAAGAAGTCTGTTCCTCTCTGCTGCCCAGTCACGTTTTCTTTCCCGCCTCGCAGTATCAGAGTGGC	transcription factor 7 like 1 (T cell specific, HMG box)
Tcf7l2	NM_001142924.1	TCF4B,TCF4E,Tcf-4,Tcf4,Tcf7l2,mTcf-4B,mTcf-4E,transcription factor 7 like 2, T cell specific, HMG box	CCACCTGCCGCTCTGCAGCCGTCCATGGTCCCTTCCTCATCGCTCGCACAACCATCAACTTCTTCCTTACATTCCCACAACTCGCTGGCTGGAACGCAAC	transcription factor 7 like 2, T cell specific, HMG box
Tcl1	NM_009337.3	T cell lymphoma breakpoint 1,Tcl1	TGACTCTTCCGTCTTTCCCTTTGGCCTCACAAGACAACTAGTGTCTCTGACTTATGAACTTGCCTTCTTCCTCACGGGTCCCTCAGCAGTACATACACCA	T cell lymphoma breakpoint 1
Tek	NM_013690.2	AA517024,Cd202b,Hyk,MGD-MRK-14991,MGD-MRK-16702,MGD-MRK-18601,MGI:2140157,TEK receptor tyrosine kinase,Tek,Tie2,adhesion structures linked tyrosine kinase,expressed sequence AA517024,tie-2,tyrosine kinase receptor 2	GAGACCATCATTTGCCCAGATATTGGTGTCCTTAAACAGGATGCTGGAAGAACGGAAGACATACGTGAACACCACACTGTATGAGAAGTTTACCTATGCA	TEK receptor tyrosine kinase
Tgfb1	NM_011577.1	MGD-MRK-15063,MGD-MRK-15064,MGD-MRK-15067,TGF-beta 1,TGF-beta1,TGFbeta1,Tgfb,Tgfb-1,Tgfb1,transforming growth factor, beta 1	GGAGTTGTACGGCAGTGGCTGAACCAAGGAGACGGAATACAGGGCTTTCGATTCAGCGCTCACTGCTCTTGTGACAGCAAAGATAACAAACTCCACGTGG	transforming growth factor, beta 1
Tgfb1i1	NM_001289550.1	ARA55,MGD-MRK-19692,TSC-5,Tgfb1i1,hic-5,transforming growth factor beta 1 induced transcript 1	TCCGGAGGCAGCTTTTTTGAGCACGAGGGTCGCCCTTTGTGTGAAAACCATTTCCATGCTCAGCGTGGTTCGCTGTGTGCCACGTGTGGTCTCCCAGTGA	transforming growth factor beta 1 induced transcript 1
Tgfbr1	NM_009370.2	ALK5,AU017191,Alk-5,MGD-MRK-15070,MGI:2140434,TbetaR-I,TbetaRI,Tgfbr1,expressed sequence AU017191,transforming growth factor, beta receptor I	TCAGAAGTAGTGGCCAGCTGTGTCTCTAGTAGGACAGTAAAGGCATGAAGCTCAGCCTGTAATCCTGCTACTACAGTAGTACTCCAGAAGTGCCTTGAGG	transforming growth factor, beta receptor I
Tgfbr2	NM_009371.2	1110020H15Rik,AU042018,MGD-MRK-15071,MGI:1923554,MGI:2143233,RIKEN cDNA 1110020H15 gene,TBR-II,TbetaR-II,TbetaRII,Tgfbr2,expressed sequence AU042018,transforming growth factor, beta receptor II	TGTGCAAGTTTTGCGATGTGAGACTGTCCACTTGCGACAACCAGAAGTCCTGCATGAGCAACTGCAGCATCACGGCCATCTGTGAGAAGCCGCATGAAGT	transforming growth factor, beta receptor II
Thbs1	NM_011580.3	MGD-MRK-15083,MGD-MRK-15086,TSP-1,TSP1,Thbs-1,Thbs1,tbsp1,thrombospondin 1	ACTTCTGCAGGCAATCGCGAAGCTGCTATCCAGTTCTGCCACGGTCTCTCCCGGCGCACCGGCAGTCTCAGCGTCTTCACCGGACTCAGCGTCCTTGTCC	thrombospondin 1
Thbs2	NM_011581.2	MGD-MRK-15084,MGD-MRK-15087,TSP2,Thbs-2,Thbs2,Thrombospondin-2,thrombospondin 2	AAATTTAAAACAGTCTGCCATCAGATCACCTGCTCACCTGCAACTTGTGCCAACCCATCTTTTGTGGAAGGCGAGTGCTGTCCATCCTGTTCACACTCTG	thrombospondin 2
Thbs3	NM_013691.2	MGD-MRK-15085,MGD-MRK-15088,TSP3,Thbs-3,Thbs3,thrombospondin 3	CAGATGGTAGCTGTGGCAGAGAAGATTCGGACAGCTTTACTCACTGCTGGGGATATCTACCTCTTGTCCACTTTCCGCCTCCCTCCAAAGCAAGGTGGTG	thrombospondin 3
Timp1	NM_011593.2	Clgi,MGC:7143,MGD-MRK-15110,MGD-MRK-2015,TIMP-1,Timp1,tissue inhibitor of metalloproteinase 1	AAGCCTCTGTGGATATGCCCACAAGTCCCAGAACCGCAGTGAAGAGTTTCTCATCACGGGCCGCCTAAGGAACGGAAATTTGCACATCAGTGCCTGCAGC	tissue inhibitor of metalloproteinase 1
Timp2	NM_011594.3	D11Bwg1104e,DNA segment, Chr 11, Brigham & Women's Genetics 1104 expressed,MGD-MRK-15111,MGD-MRK-15113,MGD-MRK-34056,MGI:106364,TIMP-2,Timp-2,Timp2,tissue inhibitor of metalloproteinase 2	TTGCAGGAAAGGCAGAAGGAGATGGCAAGATGCACATTACCCTCTGTGACTTCATTGTGCCCTGGGACACGCTTAGCATCACCCAGAAGAAGAGCCTGAA	tissue inhibitor of metalloproteinase 2
Tjp1	NM_009386.1	MGD-MRK-15119,Tjp1,ZO-1,ZO1,tight junction protein 1	GAGCAGCCGTCATACAGGTATGAGGTCTCAAGCTACACAGACCAGTTTTCTCGGAACTATGACCATCGCCTACGGTTTGAAGATCGAATCCCTACCTATG	tight junction protein 1
Tjp2	NM_011597.3	Tjp2,ZO-2,tight junction protein 2	TGTAGTATTTTCCACAAATTCTGACTGTACATAGGACAGCGACCCTCGGGAGTGTGTCTGCCTATCAATTCTGCGTAGCTCGGAGGCCAAGATTTTAGAG	tight junction protein 2
Tln1	NM_011602.5	Tln1,talin 1	TGACTCCAAGACCGTCACAGACATGCTCATGACCATTTGTGCCCGAATTGGTATCACCAACCATGATGAGTATTCACTGGTTCGAGAGCTGATGGAAGAA	talin 1
Tlr1	NM_030682.1	Tlr1,toll-like receptor 1	TCAGCACTACGATCGGTTTGGAACTGTCTAACATCAAGTGTGTGCTTGAAGACCAGGGCTGCTCTTATTTCTTACGTGCTTTGTCAAAGCTTGGAAAGAA	toll-like receptor 1
Tlr2	NM_011905.2	Ly105,Tlr2,toll-like receptor 2	GCAGGCGGTCACTGGCAGGAGATGTGTCCGCAATCATAGTTTCTGATGGTGAAGGTTGGACGGCAGTCTCTGCGACCTAGAAGTGGAAAAGATGTCGTTC	toll-like receptor 2
Tlr4	NM_021297.2	Lps,MGD-MRK-11879,MGD-MRK-26042,RAS-like, family 2, locus 8,Rasl2-8,Tlr4,lipopolysaccharide response,toll-like receptor 4	AACGGCAACTTGGACCTGAGGAGAACAAAACTCTGGGGCCTAAACCCAGTCTGTTTGCAATTAATAAATGCTACAGCTCACCTGGGGCTCTGCTATGGAC	toll-like receptor 4
Tlr6	NM_011604.3	Tlr6,toll-like receptor 6	ACCTGGATGTCTCACACAATCGGTTGCAAAACATCTCTTGCTGCCCTATGGCGAGCCTGAGGCATCTAGACCTCTCATTCAATGACTTTGATGTACTGCC	toll-like receptor 6
Tlr8	NM_133212.2	Tlr8,toll-like receptor 8	TCCATAAAGCGAACTATTCCAGAAGCTATCCTTGTGACGAGATAAGGCACAACTCCCTTGTGATTGCAGAATGCAACCATCGTCAACTGCATGAAGTTCC	toll-like receptor 8
Tm6sf2	NM_181540.3	Tm6sf2,transmembrane 6 superfamily member 2	ATGCCTGCTTCATCTATATTTACCAATATGAGCCATACCTTCGGGACCCTGTGGCCTACCCAAAGTTGCAGATGCTGATGTATTTGTTCTATGCTCTACC	transmembrane 6 superfamily member 2
Tnf	NM_013693.2	DIF,MGD-MRK-15151,MGD-MRK-28090,TNF alpha,TNF-alpha,TNFalpha,Tnf,Tnfa,Tnfsf1a,tumor necrosis factor,tumor necrosis factor, alpha,tumor necrosis factor-alpha	TGGATCTCAAAGACAACCAACTAGTGGTGCCAGCCGATGGGTTGTACCTTGTCTACTCCCAGGTTCTCTTCAAGGGACAAGGCTGCCCCGACTACGTGCT	tumor necrosis factor
Tnfrsf17	NM_011608.1	BCM,BCMA,Tnfrsf13,Tnfrsf13a,Tnfrsf17,tumor necrosis factor receptor superfamily, member 17	CCTCATGGCGCAACAGTGTTTCCACAGTGAATATTTTGACAGTCTGCTGCATGCTTGCAAACCGTGTCACTTGCGATGTTCCAACCCTCCTGCAACCTGT	tumor necrosis factor receptor superfamily, member 17
Tnfsf10	NM_009425.2	A330042I21Rik,AI448571,APO-2L,MGD-MRK-35883,MGI:2139709,RIKEN cDNA A330042I21 gene,TNF-related apoptosis inducing ligand,Tnfsf10,Trail,expressed sequence AI448571,tumor necrosis factor (ligand) superfamily, member 10	GTTCACCATGCTTGCTTTGTCCAGATTGCGACTGTCACCCAGTCCTCTGGCTCTTCCATCTGTCTGTCCACTCCACCTACCAAGATGTTGAACACTTGTT	tumor necrosis factor (ligand) superfamily, member 10
Tnfsf14	NM_019418.2	HVEM-L,LIGHT,Tnfsf14,tumor necrosis factor (ligand) superfamily, member 14	CAGGAAGAAAGAATCAAGCTGGGGTATTTATGCTTCTGATGCAAACACTGAGATTTCGGCTTTCTGGGTTTTGAGCTGGAGGCAAGAAACCTTCCCAGAG	tumor necrosis factor (ligand) superfamily, member 14
Tnn	NM_177839.2	Tnn,Tnw,tenascin N,tenascin-W	CATGGAAGGGACATGAGTTCTCCATTCCTTATGTGGAGCTGAAAATCCGCCCGTTTGGTTACAGCAGAGACCGTTTCTCTGGCAGAAAGAAGCGCTCCAT	tenascin N
Tpr	NM_133780.2	2610029M07Rik,C77892,MGI:2138665,RIKEN cDNA 2610029M07 gene,Tpr,expressed sequence C77892,translocated promoter region, nuclear basket protein	ATACCAGTAGTAGTCAACCGAAGCCTTTCAGACGAGTAAGACTTCAGACAACCTTGAGACAGGGTGTTCGTGGTCGTCAGTTTAACCGACAAAGAGGTAT	translocated promoter region, nuclear basket protein
Tpsab1	NM_031187.4	MGD-MRK-12149,MGD-MRK-12157,MMCP-7,Mcp-7,Mcpt7,Tpsab1,mast cell protease 7,tryptase alpha/beta 1	GGCTGGGGTAACATCGACAATGGTGTAAACCTGCCGCCACCATTTCCTTTGAAGGAGGTGCAAGTTCCCATTATAGAAAACCACCTTTGTGACTTGAAGT	tryptase alpha/beta 1
Tpsb2	NM_010781.3	AV011504,MGD-MRK-12148,MGD-MRK-12156,MGI:2147011,MMCP-6,Mcp-6,Mcp6,Mcpt6,Tpsb2,expressed sequence AV011504,mast cell protease 6,tryptase beta 2	TGATAATGACGAGCCTCTCCCACCTCCTTATCCTCTGAAGCAAGTGAAGGTTCCCATTGTGGAAAACAGCCTGTGTGACCGGAAGTACCACACTGGCCTC	tryptase beta 2
Tradd	NM_001033161.2	9130005N23Rik,AA930854,MGD-MRK-38244,MGI:1918859,MGI:2142447,RIKEN cDNA 9130005N23 gene,TNFRSF1A-associated via death domain,Tradd,expressed sequence AA930854	AGGTAGCTTCTGCAGGTTCGAAGTTCCCGGTTTCCTCTCCGACCGAGGAGAAACCACTGCCGGCCGCCTGCCAGACTTTTCTGTTCCACGGGCAGCTCGT	TNFRSF1A-associated via death domain
Traf2	NM_009422.2	AI325259,MGD-MRK-18656,MGI:2138907,TNF receptor-associated factor 2,Traf2,expressed sequence AI325259	GGCCTTTTAATCAGAAGGTAACATTGATGTTGCTGGACCATAACAACCGGGAGCATGTGATCGACGCATTCAGGCCCGATGTAACCTCGTCCTCCTTCCA	TNF receptor-associated factor 2
Traf6	NM_009424.2	2310003F17Rik,AI851288,C630032O20Rik,MGD-MRK-37109,MGI:1919554,MGI:2139081,RIKEN cDNA 2310003F17 gene,RIKEN cDNA C630032O20 gene,TNF receptor-associated factor 6,Traf6,expressed sequence AI851288	GTGCTGTGTCCATGGCATATGAAGAGAAAGAGATCCATGATCAAAGCTGTCCTCTGGCAAATATCATCTGTGAATACTGTGGTACAATCCTCATCAGAGA	TNF receptor-associated factor 6
Trat1	NM_198297.3	C030046M14Rik,RIKEN cDNA C030046M14 gene,T cell receptor associated transmembrane adaptor 1,T-cell receptor interacting molecule,Tcrim,Trat1,Trim	GCATTCATGATGATCCCGCTAGACTGTTTGGGTTGATCCGTGCCAAGAGAGAGCCTGTAATCTAACTGGACCATCATCCATCTCAATGATAACACCCTAT	T cell receptor associated transmembrane adaptor 1
Trib3	NM_175093.2	Ifld2,Nipk,SKIP3,Trb3,Trib3,induced in fatty liver dystrophy 2,tribbles pseudokinase 3	CTGTCCTACTGCCTACAGACAATCTCAGGCCCTGTTCTGGGGACTTTTAGTACCCAGGCCCACAGTCAGTTTGATGACTTTGGTCTGGTTAAGTGTGTAT	tribbles pseudokinase 3
Trrap	NM_001081362.1	AI481500,MGI:2140918,Trrap,expressed sequence AI481500,transactivation/transformation-domain associated protein,transformation/transcription domain-associated protein	CAAACCACTCTGATGAAGAAATACCTTCAGTTTGTGGCAGCTCTCACGGATGTGAATACACCTGATGAAACGAAGTTGAAAATGATGCAGGAAGTCAGCG	transformation/transcription domain-associated protein
Ttn	NM_011652.3	1100001C23Rik,2310036G12Rik,2310057K23Rik,2310074I15Rik,AF006999,AV006427,D330041I19Rik,D830007G01Rik,EST AF006999,L56,MGD-MRK-12167,MGD-MRK-15294,MGI:1354712,MGI:1914106,MGI:1917533,MGI:1919172,MGI:1924011,MGI:2139233,MGI:2159019,MGI:2442128,MGI:2443159,MGI:96950,RIKEN cDNA 1100001C23 gene,RIKEN cDNA 2310036G12 gene,RIKEN cDNA 2310057K23 gene,RIKEN cDNA 2310074I15 gene,RIKEN cDNA D330041I19 gene…	TGAAGATGAGGCCAAATACATGTTTGAAGCTGAAGATAAACGCACAAGCGGCAAACTGATCATTGAAGGAATCCGTCTCAAATTCCTGACCCCACTCAAG	titin
Txn1	NM_011660.3	AW550880,MGD-MRK-15309,MGI:2140594,Trx1,Txn1,expressed sequence AW550880,thioredoxin 1	TCTCTGCTACGTGGTGTGGACCTTGCAAAATGATCAAGCCCTTCTTCCATTCCCTCTGTGACAAGTATTCCAATGTGGTGTTCCTTGAAGTGGATGTGGA	thioredoxin 1
Txn2	NM_019913.5	2510006J11Rik,AI788873,MGI:1915214,MGI:2146059,RIKEN cDNA 2510006J11 gene,Trx2,Txn2,expressed sequence AI788873,thioredoxin 2	AGTCTGTTTGACGACCTTTAACGTCCAGGATGGACCTGACTTTCAAGACAGAGTTGTCAACAGTGAGACACCAGTTGTTGTGGACTTTCATGCACAGTGG	thioredoxin 2
Txndc5	NM_145367.3	AL022641,ERp46,PC-TRP,Txndc5,expressed sequence AL022641,thioredoxin domain containing 5	TCCTCTCGGGCCTTCCTAGAAACAGCTTCTGATTCTCTTCCTAAGTAGTTCTTTTAGCAGCTCGCTTTATAATCTCCACCTTAAAGGAGGCTGACCATCT	thioredoxin domain containing 5
Uba52	NM_019883.3	D8Ertd21e,DNA segment, Chr 8, ERATO Doi 21, expressed,MGD-MRK-15325,MGI:1098796,Uba52,ubiquitin A-52 residue ribosomal protein fusion product 1	ACTGTGACAAGATGATCTGCCGCAAGTGCTACGCACGCCTGCACCCTCGTGCAGTCAACTGCCGCAAGAAGAAGTGCGGCCATACCAACAACCTGCGCCC	ubiquitin A-52 residue ribosomal protein fusion product 1
Ube2d2a	NM_019912.1	1500034D03Rik,MGI:1919677,RIKEN cDNA 1500034D03 gene,Ube2d2a,ubc4,ubiquitin-conjugating enzyme E2D 2A	TTCATGTGAACTAGGCTAGTTACCTCCCCTCGTCCCCTTTCCTAACCTAAATGTAAGCCAGGCCAGCTTGAAGGCCAATGCTCTTTAGTCACCAAGATCT	ubiquitin-conjugating enzyme E2D 2A
Ube2n	NM_080560.3	1500026J17Rik,AL022654,BB101821,MGI:2143895,MGI:2144921,UBC13,Ube2n,expressed sequence AL022654,expressed sequence BB101821,ubiquitin-conjugating enzyme E2N	TTAGCAAATCTGTCTTGTCCTGATTCACTGTTGTAAAGCATGAGCAGAGGCTAGAAGTACCATCCGGGTTGCTGAGAGATGCTGAGAAGCAGGACTCTCT	ubiquitin-conjugating enzyme E2N
Ube4b	NM_022022.3	4930551I19Rik,4933406G05Rik,AU014668,D4Bwg0973e,DNA segment, Chr 4, Brigham & Women's Genetics 0973 expressed,MGD-MRK-34203,MGI:106509,MGI:1921672,MGI:1922586,MGI:2140420,RIKEN cDNA 4930551I19 gene,RIKEN cDNA 4933406G05 gene,UFD2,UFD2a,Ube4b,Ufd2p,expressed sequence AU014668,mKIAA0684,ubiquitination factor E4B	ACAGCATTACCTGGAGCTGGGACGGCAAGAACTTTTCAAGATTCTACATAGTATTTTGTTAAATGGCGAAACTCGTGAAGCGGCTCTCAGCTACATGGCG	ubiquitination factor E4B
Uqcrb	NM_026219.1	2210415M14Rik,MGC:35665,QP-C,RIKEN cDNA 2210415M14 gene,Uqcrb,ubiquinol-cytochrome c reductase binding protein	CCTGAGGACCTTTATAATGACAGGATGTTTCGAATTAAGAGAGCCCTGGACCTGACTATGAGGCATCAGATCTTGCCTAAGGATCAGTGGACAAAATATG	ubiquinol-cytochrome c reductase binding protein
Uqcrfs1	NM_025710.2	4430402G14Rik,AI875505,MGI:2145312,RIKEN cDNA 4430402G14 gene,Uqcrfs1,expressed sequence AI875505,ubiquinol-cytochrome c reductase, Rieske iron-sulfur polypeptide 1	TGGGTGTTGCTTATGCGGCCAAAAATGTGGTCTCCCAGTTTGTTTCCAGCATGAGTGCTTCTGCTGACGTACTGGCCATGTCGAAGATCGAGATCAAGTT	ubiquinol-cytochrome c reductase, Rieske iron-sulfur polypeptide 1
Uqcrh	NM_025641.3	2210416J04Rik,2310021J10Rik,2610041P16Rik,MGI:1919620,MGI:1925581,RIKEN cDNA 2210416J04 gene,RIKEN cDNA 2310021J10 gene,RIKEN cDNA 2610041P16 gene,Uqcrh,ubiquinol-cytochrome c reductase hinge protein	AAAAACTTGAAGTAAATGTGCAGATTCGTCCTCCTCAGCCTTGTCACTGGGAATCAGGAACAGTTCCTTGTGGTTCTGGACGTCGGTGTCTGATGGAGTG	ubiquinol-cytochrome c reductase hinge protein
Vamp8	NM_016794.3	AU041171,MGI:2141586,Vamp8,endobrevin,expressed sequence AU041171,vesicle-associated membrane protein 8	TCAGGAGGCGGGCTGAAAGTTGGAGTAAGCAGGAAGTGAAGCTGTGGCTGCCTTGGGTGGAAACAGACTAGGCGAAGTTCTGCTTTGAGAGGCCCAAGTG	vesicle-associated membrane protein 8
Vav1	NM_011691.4	MGD-MRK-15381,Vav1,vav 1 oncogene	GGGCATGATTTTCAGATGTTCTCCTTTGAGGAGACCACTTCCTGCAAGGCCTGCCAGATGTTACTCAGAGGCACATTCTACCAGGGATATCGCTGTTACA	vav 1 oncogene
Vcam1	NM_011693.2	CD106,MGD-MRK-15384,MGD-MRK-15385,Vcam-1,Vcam1,vascular cell adhesion molecule 1	GGTTTTGAGGATGAACACTCTTACCTGTGCGCTGTGACCTGTCTGCAAAGGACACTGGAAAAGAGAACCCAGGTGGAGGTCTACTCATTCCCTGAAGATC	vascular cell adhesion molecule 1
Vegfa	NM_001025250.3	MGD-MRK-24046,VEGF-A,VEGF120,VEGF164,VEGF188,VPF,Vegf,Vegfa,vascular endothelial growth factor,vascular endothelial growth factor A	TCTCTCTCTCCCAGATCGGTGACAGTCACTAGCTTGTCCTGAGAAGATATTTAATTTTGCTAACACTCAGCTCTGCCCTCCCTTGTCCCCACCACACATT	vascular endothelial growth factor A
Vegfb	NM_011697.3	MGD-MRK-33890,VEGF-B,Vegfb,Vrf,vascular endothelial growth factor B,vascular endothelial growth factor related protein	GGCTCGCACCCAGGCCCCTGTGTCCCAGTTTGATGGCCCCAGCCACCAGAAGAAAGTGGTGCCATGGATAGACGTTTATGCACGTGCCACATGCCAGCCC	vascular endothelial growth factor B
Vim	NM_011701.4	MGD-MRK-15395,Vim,vimentin	CAGCGCTCCTACGATTCACAGCCACCGCGCCCTCATTCCCTTGTTGCAGTTTTTCCAGCCGCAGCAAGCCAGCCCACCTTCGAAGCCATGTCTACCAGGT	vimentin
Was	NM_009515.2	MGD-MRK-32098,MGI:2144716,U42471,Was,Wasp,Wiskott-Aldrich syndrome,Wiskott-Aldrich syndrome protein,expressed sequence U42471	GATGACTAAAGTCATCTTCCTTCCAGCAAGCCAGTTCCTCTCCACACTCACTCTGCCATCTAGATTCTGCTCCGCTGGCAGCTTCCCAATTCACCTGTTG	Wiskott-Aldrich syndrome
Wwc1	NM_170779.1	AA408228,AU017197,BC037006,Kibra,MGC:47054,MGI:2143978,MGI:2144380,WW, C2 and coiled-coil domain containing 1,Wwc1,cDNA sequence BC037006,expressed sequence AA408228,expressed sequence AU017197	AGGTACTTCTGAAGCTGCCGCATTCGACAGTGATGAATCGGAAGCTGTGGGTGCCACTCGGGTTCAGATTGCCCTGAAATATGATGAGAAGAATAAGCAA	WW, C2 and coiled-coil domain containing 1
Xaf1	NM_001037713.3	XIAP associated factor 1,Xaf1	CTCCACTTCATGCTCCACGAGGCCCACTGCCTGCGCTTCATAGTCCTTTGCCCAGAATGTGAAGAGCCCATCCCAGAGTCAAAGATGAAAGAGCACATGG	XIAP associated factor 1
Xbp1	NM_013842.2	D11Ertd39e,DNA segment, Chr 11, ERATO Doi 39, expressed,MGD-MRK-15468,MGI:1098709,TREB-5,TREB5,X-box binding protein 1,XBP-1,Xbp1	CCTCTAGTTTTAGAGATCCCCTCTGAGACAGAGAGTCAAACTAACGTGGTAGTGAAAATTGAGGAAGCACCTCTAAGCTCTTCAGAAGAGGATCACCCTG	X-box binding protein 1
Xcl1	NM_008510.1	AI661682,ATAC,LTN,Lptn,MGD-MRK-26027,MGI:2138317,SCM-1,SCM-1a,Scyc1,Xcl1,chemokine (C motif) ligand 1,expressed sequence AI661682,lymphotactin,small inducible cytokine subfamily C, member 1 (lymphotactin)	AGAGAGTAGCTGTGTGAACTTACAAACCCAGCGGCTGCCAGTTCAAAAAATCAAGACCTATATCATCTGGGAGGGGGCCATGAGAGCTGTAATTTTTGTC	chemokine (C motif) ligand 1
Xiap	NM_009688.2	1110015C02Rik,Aipa,Api3,Birc4,IAP3,ILP-1,MGD-MRK-36144,MGI:1922024,RIKEN cDNA 1110015C02 gene,X-linked inhibitor of apoptosis,Xiap,apoptosis inhibitor 3,apoptosis inhibitory protein A,baculoviral IAP repeat-containing 4	AGTCAAACTTCATTGCAGAAAGACATTAGTACTGAAGAGCAGCTAAGGCGCCTACAAGAGGAGAAGCTTTGCAAAATCTGTATGGATAGAAATATTGCTA	X-linked inhibitor of apoptosis
Ywhab	NM_018753.6	1300003C17Rik,14-3-3 beta,14-3-3b,MGI:1914136,RIKEN cDNA 1300003C17 gene,Ywhab,tyrosine 3-monooxygenase/tryptophan 5-monooxygenase activation protein, beta polypeptide	GGGACACGAACTCTCCAATGAAGAGAGGAATCTACTCTCTGTTGCCTACAAGAACGTGGTAGGTGCCCGCCGCTCTTCCTGGCGTGTCATCTCCAGCATC	tyrosine 3-monooxygenase/tryptophan 5-monooxygenase activation protein, beta polypeptide
Ywhae	NM_009536.4	14-3-3 epsilon,AU019196,MGI:2144388,Ywhae,expressed sequence AU019196,tyrosine 3-monooxygenase/tryptophan 5-monooxygenase activation protein, epsilon polypeptide	TTACTGGTCCCAGCTTTAGGTTCTTTACGACACTAACAGGACTGCATAGAGGCTTTTTCAGCATTACTGTATTGTCTCCGGCCACACTGGCAAGATCATC	tyrosine 3-monooxygenase/tryptophan 5-monooxygenase activation protein, epsilon polypeptide
Ywhag	NM_018871.2	14-3-3 gamma,D7Bwg1348e,DNA segment, Chr 7, Brigham & Women's Genetics 1348 expressed,MGD-MRK-34146,MGD-MRK-37146,MGI:106452,Ywhag,tyrosine 3-monooxygenase/tryptophan 5-monooxygenase activation protein, gamma polypeptide	ACATGACAGCCATACATGACGCCAAGCCATGGGTTCTCAGTTTTCCTTTGTCAGGTCGGCTTTCATCCGCGTCCGGGTTGGTCTGGCTCTTCATCATTTC	tyrosine 3-monooxygenase/tryptophan 5-monooxygenase activation protein, gamma polypeptide
Ywhaq	NM_011739.3	14-3-3 tau,14-3-3 theta,2700028P07Rik,AA409740,AU021156,MGI:1924055,MGI:2144732,MGI:2144953,MGI:2145131,R74690,RIKEN cDNA 2700028P07 gene,Ywhaq,expressed sequence AA409740,expressed sequence AU021156,expressed sequence R74690,tyrosine 3-monooxygenase/tryptophan 5-monooxygenase activation protein theta	TTTCTTAATACACTAGGAAGGAGAAATAAAGTCCACAAGTCCAAGCCTGCACTTCAATACTTTTCCATGCAGAGTTGTGCACATGGGAGAGGGTATCCGG	tyrosine 3-monooxygenase/tryptophan 5-monooxygenase activation protein theta
Zfyve16	NM_173392.4	AI035632,B130024H06Rik,RIKEN cDNA B130024H06 gene,Zfyve16,expressed sequence AI035632,mKIAA0305,zinc finger, FYVE domain containing 16	GGCTTAACCTCTAGACCGAATGAAAAAAACGTAGCGGGACTTGATCTTCTTTCTTCTGTGGATGCGAGTACTTCAGATGAGATCCAGCCTTCCTGTATGA	zinc finger, FYVE domain containing 16
Internal Reference Genes
Acad9	NM_172678.3	2600017P15Rik,Acad9,C630012L17Rik,MGI:2444674,NPD002,RIKEN cDNA 2600017P15 gene,RIKEN cDNA C630012L17 gene,acyl-Coenzyme A dehydrogenase family, member 9	TGCAAAAACCGAGGTGGTCGATTCTGATGGTTCGAAAACAGACAAAATGACCGCATTCATAGTAGAAAGAGACTTCGGCGGAATCACTAATGGGAAACCT	acyl-Coenzyme A dehydrogenase family, member 9
Armh3	NM_198296.2	9130011E15Rik,AI431055,AW050122,Armh3,MGI:2147534,MGI:2147696,RIKEN cDNA 9130011E15 gene,armadillo-like helical domain containing 3,expressed sequence AI431055,expressed sequence AW050122	GTATAGCTCAATTGTCATGCAGGACACGAAAGATGAACACAGGCTTCACAGTGGCAAGCTCTGTCTGATTATCCTCACATGCATTGCAGAGGATCAGTAT	armadillo-like helical domain containing 3
Cnot10	NM_153585.5	2600001P13Rik,CCR4-NOT transcription complex, subunit 10,Cnot10,RIKEN cDNA 2600001P13 gene	GCTTTTTGCTCGTAGACTTGTATATATTAACCCACCAGGCTGAGAAAGCTCTGCATCTTCTTGCCGTCCTAGAAAAAATGATTTCACAGGGTAGCGGTGG	CCR4-NOT transcription complex, subunit 10
Gusb	NM_010368.1	AI747421,Gur,Gus,Gus-r,Gus-s,Gus-t,Gus-u,Gusb,Gut,MGD-MRK-10333,MGD-MRK-10334,MGD-MRK-10335,MGD-MRK-10336,MGD-MRK-10337,MGD-MRK-1413,MGD-MRK-19421,MGD-MRK-19422,MGD-MRK-9912,MGI:2140959,MGI:95873,MGI:95874,MGI:95875,MGI:95876,adipose storage deficiency,asd,beta-glucuronidase regulator,beta-glucuronidase structural,beta-glucuronidase systemic regulator,beta-glucuronidase temporal,expressed sequenc…	CCCTTCGGGACTTTATTGGCTGGGTGTGGTATGAACGGGAAGCAATCCTGCCACGGCGATGGACCCAAGATACCGACATGAGAGTGGTGTTGAGGATCAA	glucuronidase, beta
Mtmr14	NM_026849.2	1110061O04Rik,AW553738,C76151,MGI:2141698,MGI:2141743,Mtmr14,RIKEN cDNA 1110061O04 gene,expressed sequence AW553738,expressed sequence C76151,myotubularin related protein 14	TACCTTCACACCATGGGCTCACTGAAGCCAAGTCTTCTAGCTCTTCATCCTCAAACCATTCTGACAACTTTTTCAGGATGGGCAGCAGTCCTCTTGAGGT	myotubularin related protein 14
Nol7	NM_023554.2	2210008F15Rik,5730556I21Rik,MGI:1924449,NOP27,Nol7,RARG-1,RIKEN cDNA 2210008F15 gene,RIKEN cDNA 5730556I21 gene,nucleolar protein 7	CGCGCGAGTGCTCGCAGGGATAAAACGCTGTTGAAGGAGAAGAGGAAACGGCGCGAGGAGCTGTTCATCGAACAGAAGAAAAGAAAGCTGCTTCCAGATG	nucleolar protein 7
Nubp1	NM_011955.2	Nubp1,nucleotide binding protein 1	TGGAGATACACAGGTTGCTCTTCTGGACATCGATATCTGTGGGCCATCGATTCCCAAGATCATGGGCTTAGAAGGAGAGCAGGTTCACCAGAGCGGCTCC	nucleotide binding protein 1
Pgk1	NM_008828.2	MGD-MRK-13258,MGD-MRK-13266,Pgk-1,Pgk1,phosphoglycerate kinase 1	CCGGCATTCTGCACGCTTCAAAAGCGCACGTCTGCCGCGCTGTTCTCCTCTTCCTCATCTCCGGGCCTTTCGACCTCACGGTGTTGCCAAAATGTCGCTT	phosphoglycerate kinase 1
Ppia	NM_008907.1	Cphn,CyP-18,CypA,MGD-MRK-13591,MGD-MRK-2108,Ppia,cyclophilin,cyclophilin A,peptidylprolyl isomerase A	CCAAGACTGAATGGCTGGATGGCAAGCATGTGGTCTTTGGGAAGGTGAAAGAAGGCATGAACATTGTGGAAGCCATGGAGCGTTTTGGGTCCAGGAATGG	peptidylprolyl isomerase A
Rplp0	NM_007475.5	36B4,Arbp,MGD-MRK-1386,MGI:88066,Rplp0,acidic ribosomal phosphoprotein P0,ribosomal protein, large, P0	AAGGAAGAGTCGGAGGAATCAGATGAGGATATGGGATTCGGTCTCTTCGACTAATCCCGCCAAAGCAACCAAGTCAGCCTGCTTAATTTGAGAAAGATGG	ribosomal protein, large, P0

## Sheet: Annotations
Gene	Cell Type	Internal Reference Gene	Adenosine Pathway	Angiogenesis	Autophagy	Cell Cycle	Chemokine Signaling	Cholesterol Metabolism	Collagen Biosynthesis & Modification	Complement Activation	Cytokine Signaling	De Novo Lipogenesis	ECM Degradation	ECM Synthesis	EMT	Endotoxin Response	Epigenetic Modification	Fatty Acid Metabolism	Focal Adhesion Kinase	Gluconeogenesis	Granulocyte Activity	Hedgehog Signaling	Hippo Pathway	Hypoxia	Inflammasome	Insulin Resistance	Insulin Signaling	M1 Activation	M2 Activation	MAPK Cell Stress	MHC Class II Antigen Presentation	mTOR	Myofibroblast Regulation	NF-kb	Neutrophil Degranulation	Notch	Oxidative Stress	PDGF Signaling	PI3K-Akt	PPAR Signaling	Phagocytic Cell Function	Platelet Degranulation	Programmed Cell Death	Proteotoxic Stress	SASP	TGF-beta	TLR Signaling	Th1 Differentiation	Th17 Differentiation
Abca1		-	-	-	-	-	-	+	-	-	-	-	-	-	-	-	-	-	-	-	-	-	-	-	-	-	-	-	-	-	-	-	-	-	-	-	-	-	-	-	-	-	-	-	-	-	-	-	-
Abcb11		-	-	-	-	-	-	+	-	-	-	-	-	-	-	-	-	-	-	-	-	-	-	-	-	-	-	-	-	-	-	-	-	-	-	-	-	-	-	-	-	-	-	-	-	-	-	-	-
Acaa2		-	-	-	-	-	-	-	-	-	-	-	-	-	-	-	-	+	-	-	-	-	-	-	-	-	-	-	-	-	-	-	-	-	-	-	-	-	-	-	-	-	-	-	-	-	-	-	-
Acaca		-	-	-	-	-	-	-	-	-	-	+	-	-	-	-	-	+	-	-	-	-	-	-	-	-	-	-	-	-	-	-	-	-	-	-	-	-	-	-	-	-	-	-	-	-	-	-	-
Acacb		-	-	-	-	-	-	-	-	-	-	-	-	-	-	-	-	+	-	-	-	-	-	-	-	+	-	-	-	-	-	-	-	-	-	-	-	-	-	-	-	-	-	-	-	-	-	-	-
Acad9		+	-	-	-	-	-	-	-	-	-	-	-	-	-	-	-	-	-	-	-	-	-	-	-	-	-	-	-	-	-	-	-	-	-	-	-	-	-	-	-	-	-	-	-	-	-	-	-
Acox2		-	-	-	-	-	-	-	-	-	-	-	-	-	-	-	-	+	-	-	-	-	-	-	-	-	-	-	-	-	-	-	-	-	-	-	-	-	-	+	-	-	-	-	-	-	-	-	-
Acsl4		-	-	-	-	-	-	-	-	-	-	-	-	-	-	-	-	+	-	-	-	-	-	-	-	-	-	-	-	-	-	-	-	-	-	-	-	-	-	+	-	-	-	-	-	-	-	-	-
Acsm3		-	-	-	-	-	-	-	-	-	-	-	-	-	-	-	-	+	-	-	-	-	-	-	-	-	-	-	-	-	-	-	-	-	-	-	-	-	-	-	-	-	-	-	-	-	-	-	-
Acta2		-	-	-	-	-	-	-	-	-	-	-	-	-	+	-	-	-	-	-	-	-	-	-	-	-	-	-	-	-	-	-	+	-	-	-	-	-	-	-	-	-	-	-	-	-	-	-	-
Actr1a		-	-	-	-	+	-	-	-	-	-	-	-	-	-	-	-	-	-	-	-	-	-	-	-	-	-	-	-	-	+	-	-	-	-	-	-	-	-	-	-	-	-	-	-	-	-	-	-
Acvrl1		-	-	-	-	-	-	-	-	-	+	-	-	-	-	-	-	-	-	-	-	-	-	-	-	-	-	-	-	-	-	-	-	-	-	-	-	-	-	-	-	-	-	-	-	+	-	-	-
Ada		-	-	-	-	-	-	-	-	-	-	-	-	-	-	-	-	-	-	-	-	-	-	-	-	-	-	-	-	-	-	-	-	-	+	-	-	-	-	-	-	-	-	-	-	-	-	-	-
Adam17		-	-	-	-	-	-	-	-	-	-	-	+	-	+	-	-	-	-	-	-	-	-	-	-	-	-	-	-	-	-	-	-	-	-	+	-	-	-	-	-	-	-	-	-	-	-	-	-
Adam9		-	-	-	-	-	-	-	-	-	-	-	+	-	-	-	-	-	-	-	-	-	-	-	-	-	-	-	-	-	-	-	-	-	-	-	-	-	-	-	-	-	-	-	-	-	-	-	-
Adcy7		-	+	-	-	-	-	-	-	-	-	-	-	-	-	-	-	-	-	-	-	-	-	-	-	-	-	-	-	-	-	-	-	-	-	-	-	-	-	-	-	-	-	-	-	-	-	-	-
Adh1		-	-	-	-	-	-	-	-	-	-	-	-	-	-	-	-	+	-	+	-	-	-	-	-	-	-	-	-	-	-	-	-	-	-	-	-	-	-	-	-	-	-	-	-	-	-	-	-
Adh4		-	-	-	-	-	-	-	-	-	-	-	-	-	-	-	-	+	-	+	-	-	-	-	-	-	-	-	-	-	-	-	-	-	-	-	-	-	-	-	-	-	-	-	-	-	-	-	-
Adh6a		-	-	-	-	-	-	-	-	-	-	-	-	-	-	-	-	+	-	+	-	-	-	-	-	-	-	-	-	-	-	-	-	-	-	-	-	-	-	-	-	-	-	-	-	-	-	-	-
Adipoq		-	-	-	-	-	-	-	-	-	-	-	-	-	-	-	-	-	-	-	-	-	-	-	-	-	-	-	-	-	-	-	-	-	-	-	-	-	-	+	-	-	-	-	-	-	-	-	-
Adipor1		-	-	-	-	-	-	-	-	-	-	-	-	-	-	-	-	+	-	-	-	-	-	-	-	-	-	-	-	-	-	-	-	-	-	-	-	-	-	-	-	-	-	-	-	-	-	-	-
Adpgk		-	-	-	-	-	-	-	-	-	-	+	-	-	-	-	-	-	-	+	-	-	-	-	-	-	-	-	-	-	-	-	-	-	-	-	-	-	-	-	-	-	-	-	-	-	-	-	-
Aim2		-	-	-	-	-	-	-	-	-	-	-	-	-	-	-	-	-	-	-	-	-	-	-	+	-	-	-	-	-	-	-	-	-	-	-	-	-	-	-	-	-	-	-	-	-	-	-	-
Akr1b7		-	+	-	-	-	-	-	-	-	-	-	-	-	-	-	-	-	-	-	-	-	-	-	-	-	-	-	-	-	-	-	-	-	-	-	-	-	-	-	-	-	-	-	-	-	-	-	-
Akr1b8		-	+	-	-	-	-	-	-	-	-	-	-	-	-	-	-	-	-	-	-	-	-	-	-	-	-	-	-	-	-	-	-	-	-	-	-	-	-	-	-	-	-	-	-	-	-	-	-
Akt1		-	-	-	-	-	-	-	-	-	-	-	-	-	-	-	-	-	-	-	-	-	-	-	-	-	-	-	-	-	-	-	-	-	-	-	-	-	+	-	-	-	-	-	-	-	-	-	-
Alad		-	-	-	-	-	-	-	-	-	-	+	-	-	-	-	-	-	-	-	-	-	-	-	-	-	-	-	-	-	-	-	-	-	+	-	-	-	-	-	-	-	-	-	-	-	-	-	-
Aldh3a2		-	-	-	-	-	-	-	-	-	-	-	-	-	-	-	-	+	-	+	-	-	-	-	-	-	-	-	-	-	-	-	-	-	-	-	-	-	-	-	-	-	-	-	-	-	-	-	-
Aldh7a1		-	-	-	-	-	-	-	-	-	-	-	-	-	-	-	-	+	-	+	-	-	-	-	-	-	-	-	-	-	-	-	-	-	-	-	-	-	-	-	-	-	-	-	-	-	-	-	-
Aldh9a1		-	-	-	-	-	-	-	-	-	-	-	-	-	-	-	-	+	-	+	-	-	-	-	-	-	-	-	-	-	-	-	-	-	-	-	-	-	-	-	-	-	-	-	-	-	-	-	-
Aldob		-	-	-	-	-	-	-	-	-	-	-	-	-	-	-	-	-	-	+	-	-	-	-	-	-	-	-	-	-	-	-	-	-	-	-	-	-	-	-	-	-	-	-	-	-	-	-	-
Amotl1		-	-	-	-	-	-	-	-	-	-	-	-	-	-	-	-	-	-	-	-	-	+	-	-	-	-	-	-	-	-	-	-	-	-	-	-	-	-	-	-	-	-	-	-	-	-	-	-
Amotl2		-	-	-	-	-	-	-	-	-	-	-	-	-	-	-	-	-	-	-	-	-	+	-	-	-	-	-	-	-	-	-	-	-	-	-	-	-	-	-	-	-	-	-	-	-	-	-	-
Anapc1		-	-	-	-	+	-	-	-	-	-	-	-	-	-	-	-	-	-	-	-	-	-	-	-	-	-	-	-	-	-	-	-	-	-	-	-	-	-	-	-	-	-	-	+	-	-	-	-
Anapc10		-	-	-	-	+	-	-	-	-	-	-	-	-	-	-	-	-	-	-	-	-	-	-	-	-	-	-	-	-	-	-	-	-	-	-	-	-	-	-	-	-	-	-	+	-	-	-	-
Anapc7		-	-	-	-	+	-	-	-	-	-	-	-	-	-	-	-	-	-	-	-	-	-	-	-	-	-	-	-	-	-	-	-	-	-	-	-	-	-	-	-	-	-	-	+	-	-	-	-
Angptl4		-	-	-	-	-	-	+	-	-	-	-	-	-	-	-	-	-	-	-	-	-	-	-	-	-	-	-	-	-	-	-	-	-	-	-	-	-	-	+	-	-	-	-	-	-	-	-	-
Ap1g1		-	-	-	-	-	-	-	-	-	-	-	-	-	-	-	-	-	-	-	-	-	-	-	-	-	-	-	-	-	+	-	-	-	-	-	-	-	-	-	-	-	-	-	-	-	-	-	-
Ap1s1		-	-	-	-	-	-	-	-	-	-	-	-	-	-	-	-	-	-	-	-	-	-	-	-	-	-	-	-	-	+	-	-	-	-	-	-	-	-	-	-	-	-	-	-	-	-	-	-
Ap2s1		-	-	-	-	-	-	-	-	-	-	-	-	-	-	-	-	-	-	-	-	-	-	-	-	-	-	-	-	-	+	-	-	-	-	-	-	-	-	-	-	-	-	-	-	-	-	-	-
Apc		-	-	-	-	-	-	-	-	-	-	-	-	-	-	-	-	-	-	-	-	-	-	-	-	-	-	-	-	-	-	-	-	-	-	-	-	-	-	-	-	-	-	-	-	-	-	-	-
Apcs		-	-	-	-	-	-	-	-	-	-	-	-	-	-	-	-	-	-	-	-	-	-	-	-	-	-	-	-	-	-	-	+	-	-	-	-	-	-	-	-	-	-	-	-	-	-	-	-
Aplp2		-	-	-	-	-	-	-	-	-	-	-	-	-	-	-	-	-	-	-	-	-	-	-	-	-	-	-	-	-	-	-	-	-	-	-	-	-	-	-	-	+	-	-	-	-	-	-	-
Apoa1		-	+	-	-	-	-	+	-	-	-	-	-	-	-	-	-	-	-	-	-	-	-	-	-	-	-	-	-	-	-	-	-	-	-	-	-	-	-	+	-	+	-	-	-	-	-	-	-
Apoa2		-	+	-	-	-	-	+	-	-	-	-	-	-	-	-	-	-	-	-	-	-	-	-	-	-	-	-	-	-	-	-	-	-	-	-	-	-	-	+	-	-	-	-	-	-	-	-	-
Apoa4		-	+	-	-	-	-	+	-	-	-	-	-	-	-	-	-	-	-	-	-	-	-	-	-	-	-	-	-	-	-	-	-	-	-	-	-	-	-	-	-	-	-	-	-	-	-	-	-
Apob		-	+	-	-	-	-	+	-	-	-	-	-	-	-	-	-	-	-	-	-	-	-	-	-	-	-	-	-	-	-	-	-	-	-	-	-	-	-	-	-	-	-	-	-	-	+	-	-
Apoc2		-	+	-	-	-	-	+	-	-	-	-	-	-	-	-	-	-	-	-	-	-	-	-	-	-	-	-	-	-	-	-	-	-	-	-	-	-	-	-	-	-	-	-	-	-	-	-	-
Apoc3		-	+	-	-	-	-	+	-	-	-	-	-	-	-	-	-	-	-	-	-	-	-	-	-	-	-	-	-	-	-	-	-	-	-	-	-	-	-	+	-	-	-	-	-	-	-	-	-
Apoh		-	-	-	-	-	-	+	-	-	-	-	-	-	-	-	-	-	-	-	-	-	-	-	-	-	-	-	-	-	-	-	-	-	-	-	-	-	-	-	-	+	-	-	-	-	-	-	-
App		-	+	-	-	-	-	-	-	-	-	-	-	+	-	+	-	-	-	-	-	-	-	-	+	-	-	-	-	-	-	-	-	-	-	-	-	-	-	-	-	+	-	-	-	-	+	-	-
Aqp8		-	-	-	-	-	-	-	-	-	-	-	-	-	-	-	-	-	-	-	-	-	-	-	-	-	-	-	-	-	-	-	-	-	-	-	+	-	-	-	-	-	-	-	-	-	-	-	-
Arg1		-	-	-	-	-	-	-	-	-	-	-	-	-	-	-	-	-	-	-	-	-	-	-	-	-	-	-	-	-	-	-	-	-	+	-	-	-	-	-	-	-	-	-	-	-	-	-	-
Arhgap35		-	-	-	-	-	-	-	-	-	-	-	-	-	-	-	-	-	+	-	-	-	-	-	-	-	-	-	-	-	-	-	-	-	-	-	-	-	-	-	-	-	-	-	-	-	-	-	-
Arhgef2		-	+	-	-	-	-	-	-	-	-	-	-	-	-	-	-	-	-	-	-	-	-	-	-	-	-	-	-	-	-	-	-	-	-	-	-	-	-	-	-	-	-	-	-	-	-	-	-
Arhgef6		-	+	-	-	-	-	-	-	-	-	-	-	-	-	-	-	-	-	-	-	-	-	-	-	-	-	-	-	-	-	-	-	-	-	-	-	-	-	-	-	-	-	-	-	-	-	-	-
Armh3		+	-	-	-	-	-	-	-	-	-	-	-	-	-	-	-	-	-	-	-	-	-	-	-	-	-	-	-	-	-	-	-	-	-	-	-	-	-	-	-	-	-	-	-	-	-	-	-
Arrb1		-	+	-	-	-	-	-	-	-	-	-	-	-	-	-	-	-	-	-	-	+	-	-	-	-	-	-	-	+	-	-	-	-	-	-	-	-	-	-	-	-	-	-	-	-	-	-	-
Atf4		-	-	-	-	-	-	-	-	-	-	-	-	-	-	-	-	-	-	-	-	-	-	-	-	-	-	-	-	+	-	-	-	-	-	-	-	-	+	-	-	-	+	+	-	-	-	-	-
Atf7ip		-	-	-	-	-	-	-	-	-	-	-	-	-	-	-	+	-	-	-	-	-	-	-	-	-	-	-	-	-	-	-	-	-	-	-	-	-	-	-	-	-	-	-	-	-	-	-	-
Atg101		-	-	-	+	-	-	-	-	-	-	-	-	-	-	-	-	-	-	-	-	-	-	-	-	-	-	-	-	-	-	-	-	-	-	-	-	-	-	-	-	-	-	-	-	-	-	-	-
Atg2b		-	-	-	+	-	-	-	-	-	-	-	-	-	-	-	-	-	-	-	-	-	-	-	-	-	-	-	-	-	-	-	-	-	-	-	-	-	-	-	-	-	-	-	-	-	-	-	-
Atox1		-	-	-	-	-	-	-	-	-	-	-	-	-	-	-	-	-	-	-	-	-	-	-	-	-	-	-	-	-	-	-	-	-	-	-	+	-	-	-	-	-	-	-	-	-	-	-	-
Atp6v1e1		-	-	-	-	-	-	-	-	-	-	-	-	-	-	-	-	-	-	-	-	-	-	-	-	-	-	-	-	-	-	+	-	-	-	-	-	-	-	-	+	-	-	-	-	-	-	-	-
Atp6v1f		-	-	-	-	-	-	-	-	-	-	-	-	-	-	-	-	-	-	-	-	-	-	-	-	-	-	-	-	-	-	+	-	-	-	-	-	-	-	-	+	-	-	-	-	-	-	-	-
Atp6v1g2		-	-	-	-	-	-	-	-	-	-	-	-	-	-	-	-	-	-	-	-	-	-	-	-	-	-	-	-	-	-	+	-	-	-	-	-	-	-	-	+	-	-	-	-	-	-	-	-
Atp7a		-	-	-	-	-	-	-	-	-	-	-	-	-	-	-	-	-	-	-	-	-	-	-	-	-	-	-	-	-	-	-	-	-	-	-	+	-	-	-	-	-	-	-	-	-	-	-	-
Axl		-	-	+	-	-	-	-	-	-	-	-	-	-	+	-	-	-	-	-	-	-	-	-	-	-	-	-	-	-	-	-	-	-	-	-	-	-	-	-	-	-	-	-	-	-	-	-	-
Banf1		-	-	-	-	+	-	-	-	-	-	-	-	-	-	-	-	-	-	-	-	-	-	-	-	-	-	-	-	-	-	-	-	-	-	-	-	-	-	-	-	-	-	-	-	-	-	-	-
Bax		-	-	-	-	-	-	-	-	-	-	-	-	-	-	-	-	-	-	-	-	-	-	-	-	-	-	-	-	-	-	-	-	-	-	-	-	-	-	-	-	-	+	+	-	-	-	-	-
Bcap31		-	-	-	-	-	-	-	-	-	-	-	-	-	-	-	-	-	-	-	-	-	-	-	-	-	-	-	-	-	-	-	-	-	-	-	-	-	-	-	-	-	-	+	-	-	-	-	-
Bcl2		-	-	-	+	-	-	-	-	-	-	-	-	-	+	-	-	-	+	-	-	+	-	-	+	-	-	-	-	-	-	-	-	+	-	-	-	-	+	-	-	-	+	+	-	-	-	-	-
Bcl2l1		-	-	-	+	-	-	-	-	-	-	-	-	-	+	-	-	-	-	-	-	-	-	-	+	-	-	-	-	-	-	-	-	+	-	-	-	-	+	-	-	-	+	-	-	-	-	-	-
Birc3		-	-	-	-	-	-	-	-	-	-	-	-	-	-	+	-	-	+	-	-	-	-	-	+	-	-	-	-	-	-	-	-	+	-	-	-	-	-	-	-	-	+	-	-	-	+	-	-
Blk	B-cells	-	-	-	-	-	-	-	-	-	-	-	-	-	-	-	-	-	-	-	-	-	-	-	-	-	-	-	-	-	-	-	-	-	-	-	-	-	-	-	-	-	-	-	-	-	-	-	-
Bmp10		-	-	-	-	-	-	-	-	-	+	-	-	+	-	-	-	-	-	-	-	-	-	-	-	-	-	-	-	-	-	-	-	-	-	-	-	-	-	-	-	-	-	-	-	+	-	-	-
Bpi		-	-	-	-	-	-	-	-	-	-	-	-	-	-	+	-	-	-	-	-	-	-	-	-	-	-	-	-	-	-	-	-	-	+	-	-	-	-	-	-	-	-	-	-	-	+	-	-
Braf		-	-	-	-	-	-	-	-	-	-	-	-	-	+	-	-	-	+	-	-	-	-	-	-	-	-	-	-	+	-	+	-	-	-	-	-	-	-	-	-	-	-	-	-	-	-	-	-
Brpf3		-	-	-	-	-	-	-	-	-	-	-	-	-	-	-	+	-	-	-	-	-	-	-	-	-	-	-	-	-	-	-	-	-	-	-	-	-	-	-	-	+	-	-	-	-	-	-	-
Bst2		-	-	-	-	-	-	-	-	-	-	-	-	-	-	-	-	-	-	-	-	-	-	-	-	-	-	-	-	-	-	-	-	-	+	-	-	-	-	-	-	-	-	-	-	-	-	-	-
C1s1		-	-	-	-	-	-	-	-	+	-	-	-	-	-	-	-	-	-	-	-	-	-	-	-	-	-	-	-	-	-	-	-	-	-	-	-	-	-	-	-	-	-	-	-	-	-	-	-
C3		-	+	-	-	-	-	-	-	+	-	-	-	-	-	-	-	-	-	-	-	-	-	-	-	-	-	-	-	-	-	-	-	-	+	-	-	-	-	-	-	-	-	-	-	-	-	-	-
C3ar1		-	+	-	-	-	-	-	-	+	-	-	-	-	-	-	-	-	-	-	-	-	-	-	-	-	-	-	-	-	-	-	-	-	+	-	-	-	-	-	-	-	-	-	-	-	-	-	-
C6		-	-	-	-	-	-	-	-	+	-	-	-	-	-	-	-	-	-	-	-	-	-	-	-	-	-	-	-	-	-	-	-	-	-	-	-	-	-	-	-	-	-	-	-	-	-	-	-
C8a		-	-	-	-	-	-	-	-	+	-	-	-	-	-	-	-	-	-	-	-	-	-	-	-	-	-	-	-	-	-	-	-	-	-	-	-	-	-	-	-	-	-	-	-	-	-	-	-
C8b		-	-	-	-	-	-	-	-	+	-	-	-	-	-	-	-	-	-	-	-	-	-	-	-	-	-	-	-	-	-	-	-	-	-	-	-	-	-	-	-	-	-	-	-	-	-	-	-
C9		-	-	-	-	-	-	-	-	+	-	-	-	-	-	-	-	-	-	-	-	-	-	-	-	-	-	-	-	-	-	-	-	-	-	-	-	-	-	-	-	-	-	-	-	-	-	-	-
Calm1		-	+	+	-	-	-	-	-	-	-	-	-	-	-	-	-	-	-	-	+	-	-	-	-	-	-	-	-	-	-	-	-	-	-	-	-	-	-	-	-	+	-	-	-	-	-	-	-
Capn5		-	-	-	-	-	-	-	-	-	-	-	+	-	-	-	-	-	-	-	-	-	-	-	-	-	-	-	-	-	-	-	-	-	-	-	-	-	-	-	-	-	-	-	-	-	-	-	-
Card9		-	-	-	-	-	-	-	-	-	-	-	-	-	-	-	-	-	-	-	-	-	-	-	+	-	-	-	-	-	-	-	-	-	-	-	-	-	-	-	-	-	-	-	-	-	-	-	-
Casp12		-	-	-	-	-	-	-	-	-	-	-	-	-	-	-	-	-	-	-	-	-	-	-	-	-	-	-	-	-	-	-	-	-	-	-	-	-	-	-	-	-	+	+	-	-	-	-	-
Casp3		-	-	-	-	-	-	-	-	-	-	-	+	-	-	-	-	-	-	-	-	-	+	-	-	-	-	-	-	+	-	-	-	-	-	-	-	-	-	-	-	-	+	-	-	-	-	-	-
Casp4		-	-	-	-	-	-	-	-	-	-	-	-	-	-	-	-	-	-	-	-	-	-	-	+	-	-	-	-	-	-	-	-	-	-	-	-	-	-	-	-	-	-	-	-	-	-	-	-
Casp6		-	-	-	-	-	-	-	-	-	-	-	-	-	-	-	-	-	-	-	-	-	-	-	-	-	-	-	-	-	-	-	-	-	-	-	-	-	-	-	-	-	+	-	-	-	-	-	-
Casp7		-	-	-	-	-	-	-	-	-	-	-	-	-	-	-	-	-	-	-	-	-	-	-	-	-	-	-	-	-	-	-	-	-	-	-	-	-	-	-	-	-	+	-	-	-	-	-	-
Casp8		-	-	-	-	-	-	-	-	-	-	-	-	-	-	+	-	-	-	-	-	-	-	-	+	-	-	-	-	-	-	-	-	-	-	-	-	-	-	-	-	-	+	-	-	-	+	-	-
Cat		-	-	-	-	-	-	-	-	-	-	-	-	-	-	-	-	-	-	-	-	-	-	-	-	-	-	-	-	-	-	-	-	-	+	-	+	-	-	-	-	-	-	-	-	-	-	-	-
Cbl		-	-	-	-	-	-	-	-	-	-	-	-	-	-	-	-	-	-	-	-	-	-	-	-	-	-	-	-	-	-	-	-	-	-	-	-	-	-	-	-	-	-	-	-	+	-	-	-
Ccl19		-	-	-	-	-	+	-	-	-	+	-	-	-	-	-	-	-	-	-	-	-	-	-	-	-	-	-	-	-	-	-	-	+	-	-	-	-	-	-	-	-	-	-	-	-	-	-	-
Ccl2	DC	-	-	-	-	-	+	-	-	-	+	-	-	-	-	-	-	-	-	-	-	-	-	-	-	-	-	-	-	-	-	-	-	-	-	-	-	-	-	-	-	-	-	-	-	-	-	-	-
Ccl4		-	-	-	-	-	+	-	-	-	+	-	-	-	-	-	-	-	-	-	-	-	-	-	-	-	-	-	-	-	-	-	-	+	-	-	-	-	-	-	-	-	-	-	-	-	+	-	-
Ccn2		-	-	-	-	-	-	-	-	-	-	-	-	-	+	-	-	-	-	-	-	-	-	-	-	-	-	-	-	-	-	-	+	-	-	-	-	-	-	-	-	-	-	-	-	-	-	-	-
Ccna2		-	-	-	-	+	-	-	-	-	-	-	-	-	-	-	-	-	-	-	-	-	-	-	-	-	-	-	-	-	-	-	-	-	-	-	-	-	-	-	-	-	-	-	+	-	-	-	-
Ccr1		-	-	-	-	-	+	-	-	-	+	-	-	-	-	-	-	-	-	-	-	-	-	-	-	-	-	+	-	-	-	-	-	-	-	-	-	-	-	-	-	-	-	-	-	-	-	-	-
Ccr2		-	-	-	-	-	+	-	-	-	+	-	-	-	-	-	-	-	-	-	-	-	-	-	-	-	-	-	-	-	-	-	-	-	-	-	-	-	-	-	-	-	-	-	-	-	-	-	-
Ccr4		-	-	-	-	-	+	-	-	-	+	-	-	-	-	-	-	-	-	-	-	-	-	-	-	-	-	-	+	-	-	-	-	-	-	-	-	-	-	-	-	-	-	-	-	-	-	-	-
Ccr7		-	-	-	-	-	+	-	-	-	+	-	-	-	-	-	-	-	-	-	-	-	-	-	-	-	-	-	+	-	-	-	-	-	-	-	-	-	-	-	-	-	-	-	-	-	-	-	-
Ccs		-	-	-	-	-	-	-	-	-	-	-	-	-	-	-	-	-	-	-	-	-	-	-	-	-	-	-	-	-	-	-	-	-	-	-	+	-	-	-	-	-	-	-	-	-	-	-	-
Cd14		-	-	-	-	-	-	-	-	-	-	-	-	-	-	+	-	-	-	-	-	-	-	-	-	-	-	-	-	+	-	-	-	+	+	-	-	-	-	-	-	-	-	-	-	-	+	-	-
Cd163	Macrophages	-	-	-	-	-	-	-	-	-	-	-	-	-	-	-	-	-	-	-	-	-	-	-	-	-	-	-	-	-	-	-	-	-	-	-	-	-	-	-	-	-	-	-	-	-	-	-	-
Cd180		-	-	-	-	-	-	-	-	-	-	-	-	-	-	+	-	-	-	-	-	-	-	-	-	-	-	-	-	-	-	-	-	-	-	-	-	-	-	-	-	-	-	-	-	-	+	-	-
Cd19	B-cells	-	-	-	-	-	-	-	-	+	-	-	-	-	-	-	-	-	-	-	-	-	-	-	-	-	-	-	-	-	-	-	-	-	-	-	-	-	+	-	-	-	-	-	-	-	-	-	-
Cd209e	DC	-	-	-	-	-	-	-	-	-	-	-	-	-	-	-	-	-	-	-	-	-	-	-	-	-	-	-	-	-	-	-	-	-	-	-	-	-	-	-	-	-	-	-	-	-	-	-	-
Cd244a	Exhausted CD8	-	-	-	-	-	-	-	-	-	-	-	-	-	-	-	-	-	-	-	-	-	-	-	-	-	-	-	-	-	-	-	-	-	-	-	-	-	-	-	-	-	-	-	-	-	-	-	-
Cd34		-	-	-	-	-	-	-	-	-	-	-	-	-	-	-	-	-	-	-	-	-	-	-	-	-	-	-	-	-	-	-	+	-	-	-	-	-	-	-	-	-	-	-	-	-	-	-	-
Cd36		-	-	-	-	-	-	+	-	-	-	-	-	+	-	+	-	-	-	-	-	-	-	-	-	+	-	-	-	-	-	-	-	-	+	-	-	-	-	+	-	+	-	-	-	-	+	-	-
Cd3d	T-cells	-	-	-	-	-	-	-	-	-	-	-	-	-	-	-	-	-	-	-	-	-	-	-	-	-	-	-	-	-	-	-	-	-	-	-	-	-	-	-	-	-	-	-	-	-	-	-	-
Cd3e	T-cells	-	-	-	-	-	-	-	-	-	-	-	-	-	-	-	-	-	-	-	-	-	-	-	-	-	-	-	-	-	-	-	-	-	-	-	-	-	-	-	-	-	-	-	-	-	-	-	-
Cd3g	T-cells	-	-	-	-	-	-	-	-	-	-	-	-	-	-	-	-	-	-	-	-	-	-	-	-	-	-	-	-	-	-	-	-	-	-	-	-	-	-	-	-	-	-	-	-	-	-	-	-
Cd4		-	-	-	-	-	-	-	-	-	+	-	-	-	-	-	-	-	-	-	-	-	-	-	-	-	-	-	-	-	-	-	-	-	-	-	-	-	-	-	-	-	-	-	-	-	-	-	-
Cd44		-	-	-	-	-	-	-	-	-	-	-	+	+	+	-	-	-	-	-	-	-	-	-	-	-	-	-	-	-	-	-	-	-	+	-	-	-	-	-	-	-	-	-	-	-	-	-	-
Cd6	T-cells	-	-	-	-	-	-	-	-	-	-	-	-	-	-	-	-	-	-	-	-	-	-	-	-	-	-	-	-	-	-	-	-	-	-	-	-	-	-	-	-	-	-	-	-	-	-	-	-
Cd68	Macrophages	-	-	-	-	-	-	-	-	-	-	-	-	-	-	-	-	-	-	-	-	-	-	-	-	-	-	-	-	-	-	-	-	-	+	-	-	-	-	-	-	-	-	-	-	-	-	-	-
Cd84	Macrophages	-	-	-	-	-	-	-	-	-	-	-	-	-	-	-	-	-	-	-	-	-	-	-	-	-	-	-	-	-	-	-	-	-	-	-	-	-	-	-	-	-	-	-	-	-	-	-	-
Cd86		-	-	-	-	-	-	-	-	-	-	-	-	-	-	-	-	-	-	-	-	-	-	-	-	-	-	-	-	-	-	-	-	-	-	-	-	-	-	-	-	-	-	-	-	-	+	-	-
Cd8a	CD8 T cells	-	-	-	-	-	-	-	-	-	-	-	-	-	-	-	-	-	-	-	-	-	-	-	-	-	-	-	-	-	-	-	-	-	-	-	-	-	-	-	-	-	-	-	-	-	-	-	-
Cd8b1	CD8 T cells	-	-	-	-	-	-	-	-	-	-	-	-	-	-	-	-	-	-	-	-	-	-	-	-	-	-	-	-	-	-	-	-	-	-	-	-	-	-	-	-	-	-	-	-	-	-	-	-
Cdh2		-	-	-	-	-	-	-	-	-	-	-	-	-	+	-	-	-	-	-	-	-	-	-	-	-	-	-	-	-	-	-	-	-	-	-	-	-	-	-	-	-	-	-	-	-	-	-	-
Cdh5		-	-	+	-	-	-	-	-	-	-	-	-	-	-	-	-	-	-	-	-	-	-	-	-	-	-	-	-	-	-	-	-	-	-	-	-	-	-	-	-	-	-	-	-	-	-	-	-
Cdk4		-	-	-	-	+	-	-	-	-	-	-	-	-	-	-	+	-	-	-	-	-	-	-	-	-	-	-	-	-	-	-	-	-	-	-	-	-	+	-	-	-	-	-	+	-	-	-	-
Cdkn1a		-	-	-	-	+	-	-	-	-	-	-	-	-	-	-	-	-	-	-	-	-	-	-	-	-	-	-	-	-	-	-	-	-	-	-	-	-	+	-	-	-	-	-	+	-	-	-	-
Cdkn2c		-	-	-	-	+	-	-	-	-	-	-	-	-	-	-	-	-	-	-	-	-	-	-	-	-	-	-	-	-	-	-	-	-	-	-	-	-	-	-	-	-	-	-	+	-	-	-	-
Cdon		-	-	-	-	-	-	-	-	-	-	-	-	-	-	-	-	-	-	-	-	+	-	-	-	-	-	-	-	-	-	-	-	-	-	-	-	-	-	-	-	-	-	-	-	-	-	-	-
Ceacam3	Neutrophils	-	-	-	-	-	-	-	-	-	-	-	-	-	-	-	-	-	-	-	-	-	-	-	-	-	-	-	-	-	-	-	-	-	+	-	-	-	-	-	-	-	-	-	-	-	-	-	-
Cebpa		-	-	-	-	-	-	-	-	-	-	-	-	-	-	-	+	-	-	-	-	-	-	-	-	-	-	-	-	-	-	-	-	-	-	-	-	-	-	-	-	-	-	-	-	-	-	-	-
Cfh		-	-	-	-	-	-	-	-	+	-	-	-	-	-	-	-	-	-	-	-	-	-	-	-	-	-	-	-	-	-	-	-	-	-	-	-	-	-	-	-	-	-	-	-	-	-	-	-
Cfhr1		-	-	-	-	-	-	-	-	+	-	-	-	-	-	-	-	-	-	-	-	-	-	-	-	-	-	-	-	-	-	-	-	-	-	-	-	-	-	-	-	-	-	-	-	-	-	-	-
Cfhr2		-	-	-	-	-	-	-	-	+	-	-	-	-	-	-	-	-	-	-	-	-	-	-	-	-	-	-	-	-	-	-	-	-	-	-	-	-	-	-	-	-	-	-	-	-	-	-	-
Cfi		-	-	-	-	-	-	-	-	+	-	-	-	-	-	-	-	-	-	-	-	-	-	-	-	-	-	-	-	-	-	-	-	-	-	-	-	-	-	-	-	-	-	-	-	-	-	-	-
Cflar		-	-	-	+	-	-	-	-	-	-	-	-	-	-	-	-	-	-	-	-	-	-	-	-	-	-	-	-	-	-	-	-	+	-	-	-	-	-	-	-	-	+	-	-	-	-	-	-
Cftr		-	-	-	-	-	-	-	-	-	-	-	-	-	-	-	-	-	-	-	-	-	-	-	-	-	-	-	-	-	-	-	-	-	-	-	-	-	-	-	-	-	-	-	-	-	-	-	-
Chil1		-	-	-	-	-	-	-	-	-	-	-	-	-	-	-	-	-	-	-	-	-	-	-	-	-	-	-	-	-	-	-	-	-	+	-	-	-	-	-	-	-	-	-	-	-	-	-	-
Chmp4b		-	-	-	+	-	-	-	-	-	-	-	-	-	-	-	-	-	-	-	-	-	-	-	-	-	-	-	-	-	-	-	-	-	-	-	-	-	-	-	-	-	-	-	-	-	-	-	-
Chuk		-	-	-	-	-	-	-	-	-	-	-	-	-	-	+	-	-	-	-	+	-	-	-	+	-	-	-	-	+	-	+	-	+	-	-	-	-	+	-	-	-	+	-	-	-	+	-	-
Ciita		-	-	-	-	-	-	-	-	-	-	-	-	-	-	-	-	-	-	-	-	-	-	-	-	-	-	-	-	-	-	-	-	-	-	-	-	-	-	-	-	-	-	-	-	-	-	-	-
Ckap4		-	-	-	-	-	-	-	-	-	-	-	-	-	-	-	-	-	-	-	-	-	-	-	-	-	-	-	-	-	-	-	-	-	+	-	-	-	-	-	-	-	-	+	-	-	-	-	-
Cnot10		+	-	-	-	-	-	-	-	-	-	-	-	-	-	-	-	-	-	-	-	-	-	-	-	-	-	-	-	-	-	-	-	-	-	-	-	-	-	-	-	-	-	-	-	-	-	-	-
Col10a1		-	-	-	-	-	-	-	+	-	-	-	+	-	-	-	-	-	-	-	-	-	-	-	-	-	-	-	-	-	-	-	-	-	-	-	-	-	-	-	-	-	-	-	-	-	-	-	-
Col14a1		-	-	-	-	-	-	-	+	-	-	-	+	-	-	-	-	-	-	-	-	-	-	-	-	-	-	-	-	-	-	-	-	-	-	-	-	-	-	-	-	-	-	-	-	-	-	-	-
Col16a1		-	-	-	-	-	-	-	+	-	-	-	+	-	-	-	-	-	-	-	-	-	-	-	-	-	-	-	-	-	-	-	-	-	-	-	-	-	-	-	-	-	-	-	-	-	-	-	-
Col1a1		-	-	-	-	-	-	-	+	-	-	-	+	+	-	-	-	-	+	-	-	-	-	-	-	-	-	-	-	-	-	-	-	-	-	-	-	-	+	-	-	-	-	-	-	-	-	-	-
Col1a2		-	-	-	-	-	-	-	+	-	-	-	+	+	-	-	-	-	+	-	-	-	-	-	-	-	-	-	-	-	-	-	-	-	-	-	-	-	+	-	-	-	-	-	-	-	-	-	-
Col3a1		-	-	-	-	-	-	-	+	-	-	-	+	+	-	-	-	-	-	-	-	-	-	-	-	-	-	-	-	-	-	-	-	-	-	-	-	+	-	-	-	-	-	-	-	-	-	-	-
Col4a1		-	-	-	-	-	-	-	+	-	-	-	+	+	-	-	-	-	+	-	-	-	-	-	-	-	-	-	-	-	-	-	-	-	-	-	-	+	+	-	-	-	-	-	-	-	-	-	-
Col4a2		-	-	-	-	-	-	-	+	-	-	-	+	+	-	-	-	-	+	-	-	-	-	-	-	-	-	-	-	-	-	-	-	-	-	-	-	+	+	-	-	-	-	-	-	-	-	-	-
Col5a1		-	-	-	-	-	-	-	+	-	-	-	-	+	-	-	-	-	-	-	-	-	-	-	-	-	-	-	-	-	-	-	-	-	-	-	-	+	-	-	-	-	-	-	-	-	-	-	-
Col5a3		-	-	-	-	-	-	-	+	-	-	-	-	+	-	-	-	-	-	-	-	-	-	-	-	-	-	-	-	-	-	-	-	-	-	-	-	+	-	-	-	-	-	-	-	-	-	-	-
Col6a3		-	-	-	-	-	-	-	+	-	-	-	-	+	-	-	-	-	+	-	-	-	-	-	-	-	-	-	-	-	-	-	-	-	-	-	-	+	+	-	-	-	-	-	-	-	-	-	-
Col6a5		-	-	-	-	-	-	-	+	-	-	-	-	+	-	-	-	-	+	-	-	-	-	-	-	-	-	-	-	-	-	-	-	-	-	-	-	+	+	-	-	-	-	-	-	-	-	-	-
Col7a1		-	-	-	-	-	-	-	+	-	-	-	+	+	-	-	-	-	-	-	-	-	-	-	-	-	-	-	-	-	-	-	-	-	-	-	-	-	-	-	-	-	-	-	-	-	-	-	-
Cox4i2		-	-	-	-	-	-	-	-	-	-	-	-	-	-	-	-	+	-	-	-	-	-	-	-	-	-	-	-	-	-	-	-	-	-	-	-	-	-	-	-	-	-	-	-	-	-	-	-
Cox6a1		-	-	-	-	-	-	-	-	-	-	-	-	-	-	-	-	+	-	-	-	-	-	-	-	-	-	-	-	-	-	-	-	-	-	-	-	-	-	-	-	-	-	-	-	-	-	-	-
Cox6b1		-	-	-	-	-	-	-	-	-	-	-	-	-	-	-	-	+	-	-	-	-	-	-	-	-	-	-	-	-	-	-	-	-	-	-	-	-	-	-	-	-	-	-	-	-	-	-	-
Cox7b		-	-	-	-	-	-	-	-	-	-	-	-	-	-	-	-	+	-	-	-	-	-	-	-	-	-	-	-	-	-	-	-	-	-	-	-	-	-	-	-	-	-	-	-	-	-	-	-
Cox7c		-	-	-	-	-	-	-	-	-	-	-	-	-	-	-	-	+	-	-	-	-	-	-	-	-	-	-	-	-	-	-	-	-	-	-	-	-	-	-	-	-	-	-	-	-	-	-	-
Cpa3	Mast cells	-	-	-	-	-	-	-	-	-	-	-	-	-	-	-	-	-	-	-	-	-	-	-	-	-	-	-	-	-	-	-	-	-	-	-	-	-	-	-	-	-	-	-	-	-	-	-	-
Cpb2		-	-	-	-	-	-	-	-	+	-	-	-	-	-	-	-	-	-	-	-	-	-	-	-	-	-	-	-	-	-	-	-	-	-	-	-	-	-	-	-	-	-	-	-	-	-	-	-
Cpn1		-	-	-	-	-	-	-	-	+	-	-	-	-	-	-	-	-	-	-	-	-	-	-	-	-	-	-	-	-	-	-	-	-	-	-	-	-	-	-	-	-	-	-	-	-	-	-	-
Cpt1a		-	-	-	-	-	-	-	-	-	-	-	-	-	-	-	-	+	-	-	-	-	-	-	-	+	-	-	-	-	-	-	-	-	-	-	-	-	-	+	-	-	-	-	-	-	-	-	-
Creb1		-	+	-	-	-	-	-	-	-	-	-	-	-	-	+	-	-	-	-	-	-	-	-	-	+	-	-	-	-	-	-	-	-	-	-	-	-	+	-	-	-	-	-	-	-	+	-	-
Creb3		-	-	-	-	-	-	-	-	-	-	-	-	-	-	-	-	-	-	-	-	-	-	-	-	+	-	-	-	-	-	-	-	-	-	-	-	-	+	-	-	-	-	-	-	-	-	-	-
Crebbp		-	-	-	-	+	-	-	-	-	-	-	-	-	-	-	+	-	-	-	-	-	-	+	+	-	-	-	-	-	-	-	-	-	-	+	-	-	-	-	-	-	-	+	-	+	-	-	-
Crk		-	-	+	-	-	-	-	-	-	-	-	-	-	-	-	-	-	+	-	-	-	-	-	-	-	-	-	-	+	-	-	-	-	-	-	-	+	-	-	+	-	-	-	-	-	-	-	-
Crkl		-	-	-	-	-	-	-	-	-	-	-	-	-	-	-	-	-	+	-	-	-	-	-	-	-	-	-	-	+	-	-	-	-	-	-	-	+	-	-	+	-	-	-	-	-	-	-	-
Crp		-	-	-	-	-	-	-	-	+	-	-	-	-	-	-	-	-	-	-	-	-	-	-	-	-	-	-	-	-	-	-	-	-	-	-	-	-	-	-	-	-	-	-	-	-	-	-	-
Csf1r		-	-	-	-	-	-	-	-	-	+	-	-	-	-	-	-	-	-	-	-	-	-	-	-	-	-	-	-	+	-	-	-	-	-	-	-	-	+	-	-	-	-	-	-	-	-	-	-
Csf3r	Neutrophils	-	-	-	-	-	-	-	-	-	+	-	-	-	-	-	-	-	-	-	-	-	-	-	-	-	-	-	-	-	-	-	-	-	-	-	-	-	+	-	-	-	-	-	-	-	-	-	-
Csnk1a1		-	-	-	-	-	-	-	-	-	-	-	-	-	-	-	-	-	-	-	-	+	-	-	-	-	-	-	-	-	-	-	-	-	-	-	-	-	-	-	-	-	-	-	-	-	-	-	-
Csnk1d		-	-	-	-	+	-	-	-	-	-	-	-	-	-	-	-	-	-	-	-	+	-	-	-	-	-	-	-	-	-	-	-	-	-	-	-	-	-	-	-	-	-	-	-	-	-	-	-
Csnk1e		-	-	-	-	+	-	-	-	-	-	-	-	-	-	-	-	-	-	-	-	+	-	-	-	-	-	-	-	-	-	-	-	-	-	-	-	-	-	-	-	-	-	-	-	-	-	-	-
Csnk1g3		-	-	-	-	-	-	-	-	-	-	-	-	-	-	-	-	-	-	-	-	+	-	-	-	-	-	-	-	-	-	-	-	-	-	-	-	-	-	-	-	-	-	-	-	-	-	-	-
Csnk2a1		-	-	-	-	+	-	-	-	-	-	-	-	-	-	-	-	-	-	-	-	-	-	-	-	-	-	-	-	-	-	-	-	+	-	-	-	-	-	-	-	-	-	-	-	-	-	-	-
Csnk2b		-	-	-	-	+	-	-	-	-	-	-	-	-	+	-	-	-	-	-	-	-	-	-	-	-	-	-	-	-	-	-	-	+	+	-	-	-	-	-	-	-	-	-	-	-	-	-	-
Ctbp2		-	-	-	-	-	-	-	-	-	-	-	-	-	-	-	-	-	-	-	-	-	-	-	-	-	-	-	-	-	-	-	-	-	-	+	-	-	-	-	-	-	-	-	-	-	-	-	-
Ctnnb1		-	-	+	-	-	-	-	-	-	-	-	-	-	+	-	-	-	+	-	-	-	-	-	+	-	-	-	-	-	-	-	-	-	-	-	-	-	-	-	-	-	-	-	-	-	-	-	-
Ctnnd1		-	-	+	-	-	-	-	-	-	-	-	-	-	+	-	-	-	-	-	-	-	-	-	-	-	-	-	-	-	-	-	-	-	-	-	-	-	-	-	-	-	-	-	-	-	-	-	-
Ctsb		-	-	-	+	-	-	-	+	-	-	-	+	-	-	-	-	-	-	-	-	-	-	-	-	-	-	-	-	-	+	-	-	-	+	-	-	-	-	-	-	-	+	-	-	-	+	-	-
Ctsd		-	-	-	+	-	-	-	-	-	-	-	+	-	-	-	-	-	-	-	-	-	-	-	-	-	-	-	-	-	+	-	-	-	+	-	-	-	-	-	-	-	+	-	-	-	-	-	-
Ctsl		-	-	-	+	-	-	-	+	-	-	-	+	-	-	-	-	-	-	-	-	-	-	-	-	-	-	-	-	-	+	-	-	-	-	-	-	-	-	-	-	-	+	-	-	-	+	-	-
Ctsw	Cytotoxic cells	-	-	-	-	-	-	-	-	-	-	-	-	-	-	-	-	-	-	-	-	-	-	-	-	-	-	-	-	-	-	-	-	-	-	-	-	-	-	-	-	+	+	-	-	-	-	-	-
Cul1		-	-	-	-	+	-	-	-	-	-	-	-	-	-	+	-	-	-	-	+	+	-	-	-	-	-	-	-	-	-	-	-	-	-	-	-	-	-	-	-	-	-	+	-	+	+	-	-
Cul3		-	-	-	-	-	-	-	-	-	-	-	-	-	-	-	-	-	-	-	-	+	-	-	-	-	-	-	-	-	-	-	-	-	-	-	-	-	-	-	-	-	-	-	-	-	-	-	-
Cxcl1		-	-	-	-	-	+	-	-	-	+	-	-	-	-	-	-	-	-	-	-	-	-	-	-	-	-	-	-	-	-	-	-	+	-	-	-	-	-	-	-	-	-	-	-	-	-	-	-
Cxcl10		-	-	-	-	-	+	-	-	-	+	-	-	-	-	-	-	-	-	-	-	-	-	-	-	-	-	-	-	-	-	-	+	-	-	-	-	-	-	-	-	-	-	-	-	-	+	-	-
Cxcl11		-	-	-	-	-	+	-	-	-	+	-	-	-	-	-	-	-	-	-	-	-	-	-	-	-	-	-	-	-	-	-	-	-	-	-	-	-	-	-	-	-	-	-	-	-	+	-	-
Cxcl12		-	-	-	-	-	+	-	-	-	+	-	-	-	+	-	-	-	-	-	-	-	-	-	-	-	-	-	-	-	-	-	-	+	-	-	-	-	-	-	-	-	-	-	-	-	-	-	-
Cxcl16		-	-	-	-	-	+	-	-	-	+	-	-	-	+	-	-	-	-	-	-	-	-	-	-	-	-	-	-	-	-	-	-	-	-	-	-	-	-	-	-	-	-	-	-	-	-	-	-
Cxcl2		-	-	-	-	-	+	-	-	-	+	-	-	-	-	-	-	-	-	-	-	-	-	-	-	-	-	-	-	-	-	-	-	+	-	-	-	-	-	-	-	-	-	-	+	-	+	-	-
Cxcr1		-	-	-	-	-	+	-	-	-	+	-	-	-	-	-	-	-	-	-	-	-	-	-	-	-	-	-	-	-	-	-	-	-	+	-	-	-	-	-	-	-	-	-	-	-	-	-	-
Cxcr3		-	-	-	-	-	+	-	-	-	+	-	-	-	-	-	-	-	-	-	-	-	-	-	-	-	-	+	-	-	-	-	-	-	-	-	-	-	-	-	-	-	-	-	-	-	-	-	-
Cxcr4		-	-	-	-	-	+	-	-	-	+	-	-	-	+	-	-	-	-	-	-	-	-	-	-	-	-	-	+	-	-	-	-	-	-	-	-	-	-	-	-	-	-	-	-	-	-	-	-
Cxcr6		-	-	-	-	-	+	-	-	-	+	-	-	-	-	-	-	-	-	-	-	-	-	-	-	-	-	+	-	-	-	-	-	-	-	-	-	-	-	-	-	-	-	-	-	-	-	-	-
Cybb		-	-	+	-	-	-	-	-	-	-	-	-	-	-	-	-	-	-	-	-	-	-	-	-	-	-	-	-	-	-	-	-	-	+	-	+	-	-	-	+	-	-	-	-	-	-	-	-
Cycs		-	-	-	-	-	-	-	-	-	-	-	-	-	-	-	-	-	-	-	-	-	-	-	-	-	-	-	-	-	-	-	-	-	-	-	+	-	-	-	-	-	+	-	-	-	-	-	-
Cyfip1		-	-	+	-	-	-	-	-	-	-	-	-	-	-	-	-	-	-	-	-	-	-	-	-	-	-	-	-	-	-	-	-	-	+	-	-	-	-	-	-	-	-	-	-	-	-	-	-
Cyp1a1		-	-	-	-	-	-	-	-	-	-	-	-	-	-	-	-	+	-	-	-	-	-	-	-	-	-	-	-	-	-	-	-	-	-	-	-	-	-	-	-	-	-	-	-	-	-	-	-
Cyp1a2		-	-	-	-	-	-	-	-	-	-	-	-	-	-	-	-	+	-	-	-	-	-	-	-	-	-	-	-	-	-	-	-	-	-	-	-	-	-	-	-	-	-	-	-	-	-	-	-
Cyp27a1		-	-	-	-	-	-	+	-	-	-	-	-	-	-	-	-	-	-	-	-	-	-	-	-	-	-	-	-	-	-	-	-	-	-	-	-	-	-	+	-	-	-	-	-	-	-	-	-
Cyp2c29		-	-	-	-	-	-	-	-	-	-	-	-	-	-	-	-	+	-	-	-	-	-	-	-	-	-	-	-	-	-	-	-	-	-	-	-	-	-	-	-	-	-	-	-	-	-	-	-
Cyp2c65		-	-	-	-	-	-	-	-	-	-	-	-	-	-	-	-	+	-	-	-	-	-	-	-	-	-	-	-	-	-	-	-	-	-	-	-	-	-	-	-	-	-	-	-	-	-	-	-
Cyp2e1		-	-	-	-	-	-	-	-	-	-	-	-	-	-	-	-	-	-	-	-	-	-	-	-	-	-	-	-	-	-	-	-	-	-	-	-	-	-	-	-	-	-	+	-	-	-	-	-
Cyp2j6		-	-	-	-	-	-	-	-	-	-	-	-	-	-	-	-	+	-	-	-	-	-	-	-	-	-	-	-	-	-	-	-	-	-	-	-	-	-	-	-	-	-	-	-	-	-	-	-
Cyp4a10/31/32		-	-	-	-	-	-	-	-	-	-	-	-	-	-	-	-	+	-	-	-	-	-	-	-	-	-	-	-	-	-	-	-	-	-	-	-	-	-	+	-	-	-	-	-	-	-	-	-
Cyp4a12a		-	-	-	-	-	-	-	-	-	-	-	-	-	-	-	-	+	-	-	-	-	-	-	-	-	-	-	-	-	-	-	-	-	-	-	-	-	-	+	-	-	-	-	-	-	-	-	-
Cyp7a1		-	-	-	-	-	-	+	-	-	-	-	-	-	-	-	-	-	-	-	-	-	-	-	-	-	-	-	-	-	-	-	-	-	-	-	-	-	-	+	-	-	-	-	-	-	-	-	-
Cyp8b1		-	-	-	-	-	-	-	-	-	-	-	-	-	-	-	-	+	-	-	-	-	-	-	-	-	-	-	-	-	-	-	-	-	-	-	-	-	-	+	-	-	-	-	-	-	-	-	-
Dapk1		-	-	-	+	-	-	-	-	-	-	-	-	-	+	-	-	-	-	-	-	-	-	-	-	-	-	-	-	-	-	-	-	-	-	-	-	-	-	-	-	-	-	-	-	-	-	-	-
Daxx		-	-	-	-	-	-	-	-	-	-	-	-	-	-	-	-	-	-	-	-	-	-	-	-	-	-	-	-	+	-	-	-	-	-	-	-	-	-	-	-	-	+	-	-	-	-	-	-
Ddit3		-	-	-	-	-	-	-	-	-	-	-	-	-	-	-	-	-	-	-	-	-	-	-	-	-	-	-	-	+	-	-	-	-	-	-	-	-	-	-	-	-	+	+	-	-	-	-	-
Ddr2		-	-	-	-	-	-	-	-	-	-	-	-	-	+	-	-	-	-	-	-	-	-	-	-	-	-	-	-	-	-	-	-	-	-	-	-	-	-	-	-	-	-	-	-	-	-	-	-
Depdc5		-	-	-	-	-	-	-	-	-	-	-	-	-	-	-	-	-	-	-	-	-	-	-	-	-	-	-	-	-	-	+	-	-	-	-	-	-	-	-	-	-	-	-	-	-	-	-	-
Derl1		-	-	-	-	-	-	-	-	-	-	-	-	-	-	-	-	-	-	-	-	-	-	-	-	-	-	-	-	-	-	-	-	-	-	-	-	-	-	-	-	-	-	+	-	-	-	-	-
Derl2		-	-	-	-	-	-	-	-	-	-	-	-	-	-	-	-	-	-	-	-	-	-	-	-	-	-	-	-	-	-	-	-	-	-	-	-	-	-	-	-	-	-	+	-	-	-	-	-
Diaph1		-	-	-	-	-	-	-	-	-	-	-	-	-	-	-	-	-	+	-	-	-	-	-	-	-	-	-	-	-	-	-	-	-	+	-	-	-	-	-	-	-	-	-	-	-	-	-	-
Dll1		-	-	-	-	-	-	-	-	-	-	-	-	-	-	-	-	-	-	-	-	-	-	-	-	-	-	-	-	-	-	-	-	-	-	+	-	-	-	-	-	-	-	-	-	-	-	+	-
Dll4		-	-	-	-	-	-	-	-	-	-	-	-	-	-	-	-	-	-	-	-	-	-	-	-	-	-	-	-	-	-	-	-	-	-	+	-	-	-	-	-	-	-	-	-	-	-	+	-
Dock1		-	-	+	-	-	-	-	-	-	-	-	-	-	-	-	-	-	+	-	-	-	-	-	-	-	-	-	-	-	-	-	-	-	-	-	-	-	-	-	-	-	-	-	-	-	-	-	-
Dock2		-	-	-	-	-	-	-	-	-	-	-	-	-	-	-	-	-	-	-	-	-	-	-	-	-	-	-	-	-	-	-	-	-	+	-	-	-	-	-	+	-	-	-	-	-	-	-	-
Dusp7		-	-	-	-	-	-	-	-	-	-	-	-	-	-	+	-	-	-	-	-	-	-	-	-	-	-	-	-	+	-	-	-	-	-	-	-	-	-	-	-	-	-	-	-	-	+	-	-
Dusp8		-	-	-	-	-	-	-	-	-	-	-	-	-	-	-	-	-	-	-	-	-	-	-	-	-	-	-	-	+	-	-	-	-	-	-	-	-	-	-	-	-	-	-	-	-	-	-	-
Dynll1		-	-	-	+	+	-	-	-	-	-	-	-	-	-	-	-	-	-	-	-	-	-	-	-	-	-	-	-	-	+	-	-	-	+	-	-	-	-	-	-	-	-	-	-	-	-	-	-
E2f4		-	-	-	-	+	-	-	-	-	-	-	-	-	-	-	-	-	-	-	-	-	-	-	-	-	-	-	-	-	-	-	-	-	-	-	-	-	-	-	-	-	-	-	-	+	-	-	-
Eef2k		-	-	-	-	-	-	-	-	-	-	-	-	-	-	-	-	-	-	-	-	-	-	-	-	-	-	-	-	-	-	+	-	-	-	-	-	-	-	-	-	-	-	-	-	-	-	-	-
Egfr		-	+	-	-	-	-	-	-	-	-	-	-	-	+	-	-	-	-	-	-	-	-	-	-	-	-	-	-	+	-	-	-	-	-	-	-	-	+	-	-	-	-	-	-	-	-	-	-
Egr1		-	-	-	-	-	-	-	-	-	-	-	-	-	+	-	-	-	-	-	-	-	-	-	-	-	-	-	-	-	-	-	-	-	-	-	-	-	-	-	-	-	-	-	-	-	-	-	-
Ehmt1		-	-	-	-	-	-	-	-	-	-	-	-	-	-	-	+	-	-	-	-	-	-	-	-	-	-	-	-	-	-	-	-	-	-	-	-	-	-	-	-	-	-	-	+	-	-	-	-
Eln		-	-	-	-	-	-	-	-	-	-	-	-	+	-	-	-	-	-	-	-	-	-	-	-	-	-	-	-	-	-	-	-	-	-	-	-	-	-	-	-	-	-	-	-	-	-	-	-
Elovl6		-	-	-	-	-	-	-	-	-	-	+	-	-	-	-	-	+	-	-	-	-	-	-	-	-	-	-	-	-	-	-	-	-	-	-	-	-	-	-	-	-	-	-	-	-	-	-	-
Eomes	Exhausted CD8	-	-	-	-	-	-	-	-	-	-	-	-	-	-	-	-	-	-	-	-	-	-	-	-	-	-	-	-	-	-	-	-	-	-	-	-	-	-	-	-	-	-	-	-	-	-	-	-
Ep300		-	-	-	-	+	-	-	-	-	-	-	-	-	-	-	+	-	-	-	-	-	-	+	+	-	-	-	-	-	-	-	-	-	-	+	-	-	-	-	-	-	-	+	-	+	-	-	-
Ep400		-	-	-	-	-	-	-	-	-	-	-	-	-	-	-	+	-	-	-	-	-	-	-	-	-	-	-	-	-	-	-	-	-	-	-	-	-	-	-	-	-	-	-	-	-	-	-	-
Epas1		-	-	-	-	-	-	-	-	-	-	-	-	-	+	-	-	-	-	-	-	-	-	+	-	-	-	-	-	-	-	-	-	-	-	-	-	-	-	-	-	-	-	-	-	-	-	-	-
Ephx2		-	-	-	-	-	-	-	-	-	-	-	-	-	-	-	-	+	-	-	-	-	-	-	-	-	-	-	-	-	-	-	-	-	-	-	-	-	-	-	-	-	-	-	-	-	-	-	-
Erc1		-	-	-	-	-	-	-	-	-	-	-	-	-	-	-	-	-	-	-	-	-	-	-	-	-	-	-	-	-	-	-	-	+	-	-	-	-	-	-	-	-	-	-	-	-	-	-	-
Ern1		-	-	-	+	-	-	-	-	-	-	-	-	-	-	-	-	-	-	-	-	-	-	-	-	-	-	-	-	-	-	-	-	-	-	-	-	-	-	-	-	-	+	+	-	-	-	-	-
Ero1l		-	-	-	-	-	-	-	-	-	-	-	-	-	-	-	-	-	-	-	-	-	-	-	-	-	-	-	-	-	-	-	-	-	-	-	+	-	-	-	-	-	-	+	-	-	-	-	-
Erp29		-	-	-	-	-	-	-	-	-	-	-	-	-	-	-	-	-	-	-	-	-	-	-	-	-	-	-	-	-	-	-	-	-	-	-	-	-	-	-	-	-	-	+	-	-	-	-	-
F11r		-	-	-	-	-	-	-	-	-	-	-	-	-	-	-	-	-	-	-	-	-	-	-	-	-	-	-	-	-	-	-	-	-	-	-	-	-	-	-	-	-	-	-	-	+	-	-	-
F5		-	-	-	-	-	-	-	-	-	-	-	-	-	-	-	-	-	-	-	-	-	-	-	-	-	-	-	-	-	-	-	-	-	-	-	-	-	-	-	-	+	-	-	-	-	-	-	-
F8		-	-	-	-	-	-	-	-	-	-	-	-	-	-	-	-	-	-	-	-	-	-	-	-	-	-	-	-	-	-	-	-	-	-	-	-	-	-	-	-	+	-	-	-	-	-	-	-
Fabp4		-	-	-	-	-	-	-	-	-	-	-	-	-	-	-	-	-	-	-	-	-	-	-	-	-	-	-	-	-	-	-	-	-	-	-	-	-	-	+	-	-	-	-	-	-	-	-	-
Fabp5		-	-	-	-	-	-	-	-	-	-	-	-	-	-	-	-	-	-	-	-	-	-	-	-	-	-	-	-	-	-	-	-	-	+	-	-	-	-	+	-	-	-	-	-	-	-	-	-
Fadd		-	-	-	-	-	-	-	-	-	-	-	-	-	-	+	-	-	-	-	-	-	-	-	-	-	-	-	-	-	-	-	-	-	-	-	-	-	-	-	-	-	+	-	-	-	+	-	-
Fap		-	-	-	-	-	-	-	-	-	-	-	-	-	-	-	-	-	-	-	-	-	-	-	-	-	-	-	-	-	-	-	+	-	-	-	-	-	-	-	-	-	-	-	-	-	-	-	-
Fas		-	-	-	-	-	-	-	-	-	+	-	-	-	-	-	-	-	-	-	-	-	-	-	-	-	-	-	-	+	-	-	-	-	-	-	-	-	-	-	-	-	+	-	-	-	-	-	-
Fasn		-	-	-	-	-	-	-	-	-	-	+	-	-	-	-	-	+	-	-	-	-	-	-	-	-	-	-	-	-	-	-	-	-	-	-	-	-	-	-	-	-	-	-	-	-	-	-	-
Fbp1		-	-	-	-	-	-	-	-	-	-	-	-	-	-	-	-	-	-	+	-	-	-	-	-	-	-	-	-	-	-	-	-	-	-	-	-	-	-	-	-	-	-	-	-	-	-	-	-
Fcer1a		-	-	-	-	-	-	-	-	-	-	-	-	-	-	-	-	-	-	-	+	-	-	-	-	-	-	-	-	-	-	-	-	-	-	-	-	-	-	-	-	-	-	-	-	-	-	-	-
Fcer1g		-	-	-	-	-	-	-	-	-	-	-	-	-	-	-	-	-	-	-	+	-	-	-	-	-	-	-	-	-	-	-	-	-	+	-	-	-	-	-	-	-	-	-	-	-	-	-	-
Fcgr4	Neutrophils	-	-	-	-	-	-	-	-	-	-	-	-	-	-	-	-	-	-	-	-	-	-	-	-	-	-	-	-	-	-	-	-	-	+	-	-	-	-	-	-	-	-	-	-	-	-	-	-
Fcrlb	B-cells	-	-	-	-	-	-	-	-	-	-	-	-	-	-	-	-	-	-	-	-	-	-	-	-	-	-	-	-	-	-	-	-	-	-	-	-	-	-	-	-	-	-	-	-	-	-	-	-
Fga		-	-	-	-	-	-	-	-	-	-	-	-	-	-	-	-	-	-	-	-	-	-	-	-	-	-	-	-	-	-	-	-	-	-	-	-	-	-	-	-	+	-	-	-	-	+	-	-
Fgb		-	-	-	-	-	-	-	-	-	-	-	-	-	-	-	-	-	-	-	-	-	-	-	-	-	-	-	-	-	-	-	-	-	-	-	-	-	-	-	-	+	-	-	-	-	+	-	-
Fgd2		-	+	-	-	-	-	-	-	-	-	-	-	-	-	-	-	-	-	-	-	-	-	-	-	-	-	-	-	-	-	-	-	-	-	-	-	-	-	-	-	-	-	-	-	-	-	-	-
Fgf15		-	-	-	-	-	-	-	-	-	-	-	-	-	-	-	-	-	-	-	-	-	-	-	-	-	+	-	-	+	-	-	-	-	-	-	-	-	+	-	-	-	-	-	-	-	-	-	-
Fgf2		-	-	-	-	-	-	-	-	-	-	-	-	-	+	-	-	-	-	-	-	-	-	-	-	-	+	-	-	+	-	-	-	-	-	-	-	-	+	-	-	-	-	-	-	-	-	-	-
Fgf21		-	-	-	-	-	-	-	-	-	-	-	-	-	-	-	-	-	-	-	-	-	-	-	-	-	-	-	-	+	-	-	-	-	-	-	-	-	+	-	-	-	-	-	-	-	-	-	-
Fgg		-	-	-	-	-	-	-	-	-	-	-	-	-	-	-	-	-	-	-	-	-	-	-	-	-	-	-	-	-	-	-	-	-	-	-	-	-	-	-	-	+	-	-	-	-	+	-	-
Fgl2		-	-	-	-	-	-	-	-	-	-	-	-	-	-	-	-	-	-	-	-	-	-	-	-	-	-	-	-	-	-	-	-	-	+	-	-	-	-	-	-	-	-	-	-	-	-	-	-
Fli1		-	-	-	-	-	-	-	-	-	-	-	-	-	-	-	-	-	-	-	-	-	-	-	-	-	-	-	-	-	-	-	+	-	-	-	-	-	-	-	-	-	-	-	-	-	-	-	-
Flnb		-	-	-	-	-	-	-	-	-	-	-	-	-	-	-	-	-	+	-	-	-	-	-	-	-	-	-	-	+	-	-	-	-	-	-	-	-	-	-	-	-	-	-	-	-	-	-	-
Flt1		-	-	-	-	-	-	-	-	-	-	-	-	-	+	-	-	-	-	-	-	-	-	-	-	-	-	-	-	+	-	-	-	-	-	-	-	-	+	-	-	-	-	-	-	-	-	-	-
Flt4		-	-	-	-	-	-	-	-	-	-	-	-	-	-	-	-	-	-	-	-	-	-	-	-	-	-	-	-	+	-	-	-	-	-	-	-	-	+	-	-	-	-	-	-	-	-	-	-
Fn1		-	-	-	-	-	-	-	-	-	-	-	-	+	+	-	-	-	+	-	-	-	-	-	-	-	-	-	-	-	-	-	-	-	-	-	-	-	+	-	-	+	-	-	-	-	-	-	-
Fnip2		-	-	-	-	-	-	-	-	-	-	-	-	-	-	-	-	-	-	-	-	-	-	-	-	-	-	-	-	-	-	+	-	-	-	-	-	-	-	-	-	-	-	-	-	-	-	-	-
Foxp3	Treg	-	-	-	-	-	-	-	-	-	-	-	-	-	-	-	-	-	-	-	-	-	-	-	-	-	-	-	-	-	-	-	-	-	-	-	-	-	-	-	-	-	-	-	-	-	-	-	-
Fpr1	Neutrophils	-	+	-	-	-	-	-	-	-	-	-	-	-	-	-	-	-	-	-	-	-	-	-	-	-	-	-	-	-	-	-	-	-	+	-	-	-	-	-	-	-	-	-	-	-	-	-	-
Frs2		-	-	-	-	-	-	-	-	-	-	-	-	-	-	-	-	-	-	-	-	-	-	-	-	-	+	-	-	-	-	-	-	-	-	-	-	-	-	-	-	-	-	-	-	-	-	-	-
Fst		-	-	-	-	-	-	-	-	-	-	-	-	-	-	-	-	-	-	-	-	-	-	-	-	-	-	-	-	-	-	-	-	-	-	-	-	-	-	-	-	-	-	-	-	+	-	-	-
Furin		-	-	-	-	-	-	-	-	-	-	-	+	+	-	-	-	-	-	-	-	-	-	-	-	-	-	-	-	-	-	-	-	-	-	-	-	+	-	-	-	-	-	-	-	+	-	-	-
Fzd2		-	-	-	-	-	-	-	-	-	-	-	-	-	-	-	-	-	-	-	-	-	-	-	-	-	-	-	-	-	-	+	-	-	-	-	-	-	-	-	-	-	-	-	-	-	-	-	-
Fzd5		-	-	-	-	-	-	-	-	-	-	-	-	-	-	-	-	-	-	-	-	-	-	-	-	-	-	-	-	-	-	+	-	-	-	-	-	-	-	-	-	-	-	-	-	-	-	-	-
Gab1		-	-	-	-	-	-	-	-	-	-	-	-	-	-	-	-	-	-	-	-	-	-	-	-	-	+	-	-	-	-	-	-	-	-	-	-	-	-	-	-	-	-	-	-	-	-	-	-
Gas1		-	-	-	-	-	-	-	-	-	-	-	-	-	-	-	-	-	-	-	-	+	-	-	-	-	-	-	-	-	-	-	-	-	-	-	-	-	-	-	-	-	-	-	-	-	-	-	-
Gata3		-	-	-	-	-	-	-	-	-	-	-	-	-	+	-	-	-	-	-	-	-	-	-	-	-	-	-	+	-	-	-	-	-	-	-	-	-	-	-	-	-	-	-	-	-	-	-	-
Gbp3		-	-	-	-	-	-	-	-	-	-	-	-	-	-	-	-	-	-	-	-	-	-	-	-	-	-	-	-	-	-	-	-	-	-	-	-	-	-	-	-	-	-	-	-	-	-	-	-
Gbp5		-	-	-	-	-	-	-	-	-	-	-	-	-	-	-	-	-	-	-	-	-	-	-	-	-	-	-	-	-	-	-	-	-	-	-	-	-	-	-	-	-	-	-	-	-	-	-	-
Gcnt1		-	-	-	-	-	-	-	-	-	-	+	-	-	-	-	-	-	-	-	-	-	-	-	-	-	-	-	-	-	-	-	-	-	-	-	-	-	-	-	-	-	-	-	-	-	-	-	-
Gli1		-	-	-	-	-	-	-	-	-	-	-	-	-	-	-	-	-	-	-	-	+	-	-	-	-	-	-	-	-	-	-	-	-	-	-	-	-	-	-	-	-	-	-	-	-	-	-	-
Gli2		-	-	-	-	-	-	-	-	-	-	-	-	-	-	-	-	-	-	-	-	+	-	-	-	-	-	-	-	-	-	-	-	-	-	-	-	-	-	-	-	-	-	-	-	-	-	-	-
Gli3		-	-	-	-	-	-	-	-	-	-	-	-	-	-	-	-	-	-	-	-	+	-	-	-	-	-	-	-	-	-	-	-	-	-	-	-	-	-	-	-	-	-	-	-	-	-	-	-
Glp1r		-	+	-	-	-	-	-	-	-	-	-	-	-	-	-	-	-	-	-	-	-	-	-	-	-	-	-	-	-	-	-	-	-	-	-	-	-	-	-	-	-	-	-	-	-	-	-	-
Gnb4		-	+	-	-	-	-	-	-	-	-	-	-	-	-	-	-	-	-	-	-	-	-	-	-	-	-	-	-	-	-	-	-	-	-	-	-	-	+	-	-	-	-	-	-	-	-	-	-
Gng2		-	+	-	-	-	-	-	-	-	-	-	-	-	-	-	-	-	-	-	-	-	-	-	-	-	-	-	-	-	-	-	-	-	-	-	-	-	+	-	-	-	-	-	-	-	-	-	-
Gnptab		-	-	-	-	-	-	-	-	-	-	+	-	-	-	-	-	-	-	-	-	-	-	-	-	-	-	-	-	-	-	-	-	-	-	-	-	-	-	-	-	-	-	-	-	-	-	-	-
Got2		-	-	-	-	-	-	-	-	-	-	-	-	-	-	-	-	-	-	+	-	-	-	-	-	-	-	-	-	-	-	-	-	-	-	-	-	-	-	-	-	-	-	-	-	-	-	-	-
Gpc4		-	+	-	-	-	-	-	-	-	-	-	-	-	-	-	-	-	-	-	-	-	-	-	-	-	-	-	-	-	-	-	-	-	-	-	-	-	-	-	-	-	-	-	-	-	-	-	-
Gpr65		-	+	-	-	-	-	-	-	-	-	-	-	-	-	-	-	-	-	-	-	-	-	-	-	-	-	-	-	-	-	-	-	-	-	-	-	-	-	-	-	-	-	-	-	-	-	-	-
Gpx2		-	-	-	-	-	-	-	-	-	-	-	-	-	-	-	-	+	-	-	-	-	-	-	-	-	-	-	-	-	-	-	-	-	-	-	+	-	-	-	-	-	-	-	-	-	-	-	-
Gpx3		-	-	-	-	-	-	-	-	-	-	-	-	-	-	-	-	-	-	-	-	-	-	-	-	-	-	-	-	-	-	-	-	-	-	-	+	-	-	-	-	-	-	-	-	-	-	-	-
Grb10		-	-	-	-	-	-	-	-	-	-	-	-	-	-	-	-	-	-	-	-	-	-	-	-	-	+	-	-	-	-	+	-	-	-	-	-	-	-	-	-	-	-	-	-	-	-	-	-
Grem1		-	-	-	-	-	-	-	-	-	-	-	-	-	+	-	-	-	-	-	-	-	-	-	-	-	-	-	-	-	-	-	-	-	-	-	-	-	-	-	-	-	-	-	-	-	-	-	-
Gsk3b		-	-	-	-	+	-	-	-	-	-	+	-	-	+	-	-	-	+	-	-	+	-	-	-	+	-	-	-	-	-	+	-	-	-	-	-	-	+	-	-	-	-	+	-	-	-	-	-
Gusb		+	-	-	-	-	-	-	-	-	-	-	-	-	-	-	-	-	-	-	-	-	-	-	-	-	-	-	-	-	-	-	-	-	+	-	-	-	-	-	-	-	-	-	-	-	-	-	-
Gzma	Cytotoxic cells	-	-	-	-	-	-	-	-	-	-	-	-	-	-	-	-	-	-	-	-	-	-	-	-	-	-	-	-	-	-	-	-	-	-	-	-	-	-	-	-	-	+	-	-	-	-	-	-
Gzmb	Cytotoxic cells	-	-	-	-	-	-	-	-	-	-	-	-	-	-	-	-	-	-	-	-	-	-	-	-	-	-	-	-	-	-	-	-	-	-	-	-	-	-	-	-	-	+	-	-	-	-	-	-
Gzmd		-	-	-	-	-	-	-	-	-	-	-	-	-	-	-	-	-	-	-	-	-	-	-	-	-	-	-	-	-	-	-	-	-	-	-	-	-	-	-	-	-	+	-	-	-	-	-	-
Gzme		-	-	-	-	-	-	-	-	-	-	-	-	-	-	-	-	-	-	-	-	-	-	-	-	-	-	-	-	-	-	-	-	-	-	-	-	-	-	-	-	-	+	-	-	-	-	-	-
H2-Aa		-	-	-	-	-	-	-	-	-	-	-	-	-	-	-	-	-	-	-	-	-	-	-	-	-	-	-	-	-	-	-	-	-	+	-	-	-	-	-	-	-	-	-	-	-	-	-	-
H2-Ab1		-	-	-	-	-	-	-	-	-	-	-	-	-	-	-	-	-	-	-	-	-	-	-	-	-	-	-	-	-	-	-	-	-	+	-	-	-	-	-	-	-	-	-	-	-	-	-	-
H2-D1		-	-	-	-	-	-	-	-	-	-	-	-	-	-	-	-	-	-	-	-	-	-	-	-	-	-	-	-	-	-	-	-	-	+	-	-	-	-	-	-	-	-	-	-	-	-	-	-
H2-DMa		-	-	-	-	-	-	-	-	-	-	-	-	-	-	-	-	-	-	-	-	-	-	-	-	-	-	-	-	-	-	-	-	-	+	-	-	-	-	-	-	-	-	-	-	-	-	-	-
H2-DMb1		-	-	-	-	-	-	-	-	-	-	-	-	-	-	-	-	-	-	-	-	-	-	-	-	-	-	-	-	-	-	-	-	-	+	-	-	-	-	-	-	-	-	-	-	-	-	-	-
H2-DMb2		-	-	-	-	-	-	-	-	-	-	-	-	-	-	-	-	-	-	-	-	-	-	-	-	-	-	-	-	-	-	-	-	-	+	-	-	-	-	-	-	-	-	-	-	-	-	-	-
H2-Eb1		-	-	-	-	-	-	-	-	-	-	-	-	-	-	-	-	-	-	-	-	-	-	-	-	-	-	-	-	-	-	-	-	-	+	-	-	-	-	-	-	-	-	-	-	-	-	-	-
H2-K1		-	-	-	-	-	-	-	-	-	-	-	-	-	-	-	-	-	-	-	-	-	-	-	-	-	-	-	-	-	-	-	-	-	+	-	-	-	-	-	-	-	-	-	-	-	-	-	-
H2-M3		-	-	-	-	-	-	-	-	-	-	-	-	-	-	-	-	-	-	-	-	-	-	-	-	-	-	-	-	-	-	-	-	-	+	-	-	-	-	-	-	-	-	-	-	-	-	-	-
H2-Ob		-	-	-	-	-	-	-	-	-	-	-	-	-	-	-	-	-	-	-	-	-	-	-	-	-	-	-	-	-	-	-	-	-	+	-	-	-	-	-	-	-	-	-	-	-	-	-	-
H2-Pa		-	-	-	-	-	-	-	-	-	-	-	-	-	-	-	-	-	-	-	-	-	-	-	-	-	-	-	-	-	-	-	-	-	+	-	-	-	-	-	-	-	-	-	-	-	-	-	-
H2-Q1		-	-	-	-	-	-	-	-	-	-	-	-	-	-	-	-	-	-	-	-	-	-	-	-	-	-	-	-	-	-	-	-	-	+	-	-	-	-	-	-	-	-	-	-	-	-	-	-
H2-Q10		-	-	-	-	-	-	-	-	-	-	-	-	-	-	-	-	-	-	-	-	-	-	-	-	-	-	-	-	-	+	-	-	-	-	-	-	-	-	-	-	-	-	-	-	-	-	-	-
H2-Q2		-	-	-	-	-	-	-	-	-	-	-	-	-	-	-	-	-	-	-	-	-	-	-	-	-	-	-	-	-	+	-	-	-	-	-	-	-	-	-	-	-	-	-	-	-	-	-	-
H2-T23		-	-	-	-	-	-	-	-	-	-	-	-	-	-	-	-	-	-	-	-	-	-	-	-	-	-	-	-	-	+	-	-	-	-	-	-	-	-	-	-	-	-	-	-	-	-	-	-
Hadh		-	-	-	-	-	-	-	-	-	-	-	-	-	-	-	-	+	-	-	-	-	-	-	-	-	-	-	-	-	-	-	-	-	-	-	-	-	-	-	-	-	-	-	-	-	-	-	-
Hadha		-	-	-	-	-	-	-	-	-	-	-	-	-	-	-	-	+	-	-	-	-	-	-	-	-	-	-	-	-	-	-	-	-	-	-	-	-	-	-	-	-	-	-	-	-	-	-	-
Havcr1		-	-	-	-	-	-	-	-	-	-	-	-	-	-	-	-	-	-	-	-	-	-	-	-	-	-	-	-	-	-	-	-	+	-	-	-	-	-	-	-	-	-	-	-	-	-	-	-
Hc		-	+	-	-	-	-	-	-	+	-	-	-	-	-	-	-	-	-	-	-	-	-	-	-	-	-	-	-	-	-	-	-	-	-	-	-	-	-	-	-	-	-	-	-	-	-	-	-
Hcar2		-	+	-	-	-	-	-	-	-	-	-	-	-	-	-	-	-	-	-	-	-	-	-	-	-	-	-	-	-	-	-	-	-	-	-	-	-	-	-	-	-	-	-	-	-	-	-	-
Hcfc1		-	-	-	-	-	-	-	-	-	-	-	-	-	-	-	+	-	-	-	-	-	-	-	-	-	-	-	-	-	-	-	-	-	-	-	-	-	-	-	-	-	-	-	-	-	-	-	-
Hck		-	-	-	-	-	-	-	-	-	-	-	-	-	-	-	-	-	-	-	-	-	-	-	-	-	-	-	-	-	-	-	-	-	-	-	-	-	-	-	+	-	-	-	-	-	-	-	-
Hdac4		-	-	-	-	-	-	-	-	-	-	-	-	-	-	-	-	-	-	-	-	-	-	-	-	-	-	-	-	-	-	-	+	-	-	-	-	-	-	-	-	-	-	-	-	-	-	-	-
Hdc	Mast cells	-	-	-	-	-	-	-	-	-	-	-	-	-	-	-	-	-	-	-	-	-	-	-	-	-	-	-	-	-	-	-	-	-	-	-	-	-	-	-	-	-	-	-	-	-	-	-	-
Hif1a		-	-	-	+	-	-	-	-	-	-	-	-	-	+	-	-	-	-	-	-	-	-	+	-	-	-	-	-	-	-	-	-	-	-	-	-	-	-	-	-	-	-	-	-	-	-	-	+
Hif3a		-	-	-	-	-	-	-	-	-	-	-	-	-	-	-	-	-	-	-	-	-	-	+	-	-	-	-	-	-	-	-	-	-	-	-	-	-	-	-	-	-	-	-	-	-	-	-	-
Hikeshi		-	-	-	-	-	-	-	-	-	-	-	-	-	-	-	-	-	-	-	-	-	-	-	-	-	-	-	-	-	-	-	-	-	-	-	-	-	-	-	-	-	-	+	-	-	-	-	-
Hkdc1		-	-	-	-	-	-	-	-	-	-	-	-	-	-	-	-	-	-	+	-	-	-	-	-	-	-	-	-	-	-	-	-	-	-	-	-	-	-	-	-	-	-	-	-	-	-	-	-
Hmgcs2		-	-	-	-	-	-	-	-	-	-	-	-	-	-	-	-	-	-	-	-	-	-	-	-	-	-	-	-	-	-	-	-	-	-	-	-	-	-	+	-	-	-	-	-	-	-	-	-
Hmox1		-	-	-	-	-	-	-	-	-	-	-	-	-	+	-	-	-	-	-	-	-	-	-	-	-	-	-	-	-	-	-	-	-	-	-	-	-	-	-	-	-	-	-	-	-	-	-	-
Hsbp1		-	-	-	-	-	-	-	-	-	-	-	-	-	-	-	-	-	-	-	-	-	-	-	-	-	-	-	-	-	-	-	-	-	-	-	-	-	-	-	-	-	-	+	-	-	-	-	-
Hsd11b1	DC	-	-	-	-	-	-	-	-	-	-	-	-	-	-	-	-	-	-	-	-	-	-	-	-	-	-	-	-	-	-	-	-	-	-	-	-	-	-	-	-	-	-	-	-	-	-	-	-
Hsd17b4		-	-	-	-	-	-	-	-	-	-	+	-	-	-	-	-	+	-	-	-	-	-	-	-	-	-	-	-	-	-	-	-	-	-	-	-	-	-	-	-	-	-	-	-	-	-	-	-
Hsp90aa1		-	-	+	-	+	-	-	-	-	-	-	-	-	+	-	-	-	-	-	-	-	-	-	-	-	-	-	-	-	-	-	-	-	+	-	-	-	+	-	-	-	-	+	-	-	-	-	+
Hsp90ab1		-	-	-	-	+	-	-	-	-	-	-	-	-	-	-	-	-	-	-	-	-	-	-	+	-	-	-	-	-	-	-	-	-	+	-	-	-	+	-	-	-	-	+	-	-	-	-	+
Hspg2		-	+	-	-	-	-	-	-	-	-	-	+	+	-	-	-	-	-	-	-	-	-	-	-	-	-	-	-	-	-	-	-	-	-	-	-	-	-	-	-	-	-	-	-	-	-	-	-
Htra2		-	-	-	-	-	-	-	-	-	-	-	-	-	-	-	-	-	-	-	-	-	-	-	-	-	-	-	-	-	-	-	-	-	-	-	-	-	-	-	-	-	+	-	-	-	-	-	-
Hvcn1		-	-	-	-	-	-	-	-	-	-	-	-	-	-	-	-	-	-	-	-	-	-	-	-	-	-	-	-	-	-	-	-	-	+	-	-	-	-	-	+	-	-	-	-	-	-	-	-
Icam1		-	-	-	-	-	-	-	-	-	-	-	-	-	-	-	-	-	-	-	-	-	-	-	-	-	-	-	-	-	-	-	-	+	-	-	-	-	-	-	-	-	-	-	-	-	-	-	-
Icos		-	-	-	-	-	-	-	-	-	-	-	-	-	-	-	-	-	-	-	-	-	-	-	-	-	-	+	+	-	-	-	-	-	-	-	-	-	-	-	-	-	-	-	-	-	-	-	-
Ifi27		-	-	-	-	-	-	-	-	-	-	-	-	-	-	-	-	-	-	-	-	-	-	-	-	-	-	-	-	-	-	-	-	-	-	-	-	-	-	-	-	-	-	-	-	-	-	-	-
Ifi35		-	-	-	-	-	-	-	-	-	-	-	-	-	-	-	-	-	-	-	-	-	-	-	-	-	-	-	-	-	-	-	-	-	-	-	-	-	-	-	-	-	-	-	-	-	-	-	-
Ifng		-	-	-	-	-	-	-	-	-	+	-	-	-	-	-	-	-	-	-	-	-	-	-	-	-	-	+	-	-	-	-	+	-	-	-	-	-	-	-	-	-	-	-	-	+	-	+	-
Ifngr1		-	-	-	-	-	-	-	-	-	+	-	-	-	-	-	-	-	-	-	-	-	-	-	-	-	-	+	+	-	-	-	-	-	-	-	-	-	-	-	-	-	-	-	-	-	-	+	-
Igf1		-	-	-	-	-	-	-	-	-	-	-	-	-	-	-	-	-	-	-	-	-	-	-	-	-	+	-	-	+	-	+	-	-	-	-	-	-	+	-	-	+	-	-	-	-	-	-	-
Igf1r		-	-	-	+	-	-	-	-	-	-	-	-	-	+	-	-	-	-	-	-	-	-	-	-	-	+	-	-	+	-	+	-	-	-	-	-	-	+	-	-	-	-	-	-	-	-	-	-
Ihh		-	-	-	-	-	-	-	-	-	-	-	-	-	-	-	-	-	-	-	-	+	-	-	-	-	-	-	-	-	-	-	-	-	-	-	-	-	-	-	-	-	-	-	-	-	-	-	-
Ikbkb		-	-	-	-	-	-	-	-	-	-	-	-	-	-	+	-	-	-	-	+	-	-	-	+	+	-	-	-	+	-	+	-	+	-	-	-	-	+	-	-	-	+	-	-	-	+	-	-
Il10		-	-	-	-	-	-	-	-	-	+	-	-	-	-	-	-	-	-	-	-	-	-	-	-	-	-	+	+	-	-	-	-	-	-	-	-	-	-	-	-	-	-	-	-	-	-	-	-
Il10ra		-	-	-	-	-	-	-	-	-	+	-	-	-	-	-	-	-	-	-	-	-	-	-	-	-	-	-	-	-	-	-	-	-	-	-	-	-	-	-	-	-	-	-	-	-	-	-	-
Il11		-	-	-	-	-	-	-	-	-	+	-	-	-	-	-	-	-	-	-	-	-	-	-	-	-	-	-	-	-	-	-	-	-	-	-	-	-	-	-	-	-	-	-	-	-	-	-	-
Il12rb2		-	-	-	-	-	-	-	-	-	+	-	-	-	-	-	-	-	-	-	-	-	-	-	-	-	-	-	-	-	-	-	-	-	-	-	-	-	-	-	-	-	-	-	-	-	-	+	-
Il13		-	-	-	-	-	-	-	-	-	+	-	-	-	-	-	-	-	-	-	-	-	-	-	-	-	-	-	+	-	-	-	-	-	-	-	-	-	-	-	-	-	-	-	-	-	-	-	-
Il17a		-	-	-	-	-	-	-	-	-	+	-	-	-	-	-	-	-	-	-	-	-	-	-	-	-	-	-	-	-	-	-	-	-	-	-	-	-	-	-	-	-	-	-	-	-	-	-	+
Il18r1		-	-	-	-	-	-	-	-	-	+	-	-	-	-	-	-	-	-	-	-	-	-	-	-	-	-	+	-	-	-	-	-	-	-	-	-	-	-	-	-	-	-	-	-	-	-	-	-
Il1b		-	-	-	-	-	-	-	-	-	+	-	-	-	+	-	-	-	-	-	-	-	-	-	-	-	-	-	-	+	-	-	-	+	-	-	-	-	-	-	-	-	-	-	-	-	+	-	+
Il1r1		-	-	-	-	-	-	-	-	-	+	-	-	-	-	-	-	-	-	-	-	-	-	-	-	-	-	-	-	+	-	-	-	+	-	-	-	-	-	-	-	-	-	-	-	-	-	-	+
Il1rap		-	-	-	-	-	-	-	-	-	+	-	-	-	-	-	-	-	-	-	-	-	-	-	-	-	-	-	-	+	-	-	-	-	-	-	-	-	-	-	-	-	-	-	-	-	-	-	+
Il21r	NK CD56dim cells	-	-	-	-	-	-	-	-	-	+	-	-	-	-	-	-	-	-	-	-	-	-	-	-	-	-	-	-	-	-	-	-	-	-	-	-	-	-	-	-	-	-	-	-	-	-	-	+
Il27		-	-	-	-	-	-	-	-	-	+	-	-	-	-	-	-	-	-	-	-	-	-	-	-	-	-	+	-	-	-	-	-	-	-	-	-	-	-	-	-	-	-	-	-	-	-	-	-
Il2ra		-	-	-	-	-	-	-	-	-	+	-	-	-	-	-	-	-	-	-	-	-	-	-	-	-	-	-	-	-	-	-	-	-	-	-	-	-	+	-	-	-	-	-	-	-	-	-	-
Il2rb		-	-	-	-	-	-	-	-	-	+	-	-	-	-	-	-	-	-	-	-	-	-	-	-	-	-	-	-	-	-	-	-	-	-	-	-	-	+	-	-	-	-	-	-	-	-	-	-
Il33		-	-	-	-	-	-	-	-	-	+	-	-	-	-	-	-	-	-	-	-	-	-	-	-	-	-	-	+	-	-	-	-	-	-	-	-	-	-	-	-	-	-	-	-	-	-	-	-
Il4		-	-	-	-	-	-	-	-	-	+	-	-	-	-	-	-	-	-	-	-	-	-	-	-	-	-	-	+	-	-	-	-	-	-	-	-	-	+	-	-	-	-	-	-	-	-	-	-
Il6		-	-	-	-	-	-	-	-	-	+	-	-	-	-	-	-	-	-	-	-	-	-	-	-	+	-	-	+	-	-	-	-	-	-	-	-	-	+	-	-	-	-	-	+	-	+	-	+
Il6st		-	-	-	-	-	-	-	-	-	+	-	-	-	-	-	-	-	-	-	-	-	-	-	-	-	-	-	-	-	-	-	-	-	-	-	-	-	-	-	-	-	-	-	-	-	-	-	+
Ilk		-	-	-	-	-	-	-	-	-	-	-	-	-	+	-	-	-	+	-	-	-	-	-	-	-	-	-	-	-	-	-	-	-	-	-	-	-	-	+	-	-	-	-	-	-	-	-	-
Inpp5d		-	-	-	-	-	-	-	-	-	-	-	-	-	-	-	-	-	-	-	-	-	-	-	-	-	-	-	-	-	-	-	-	-	-	-	-	-	-	-	+	-	-	-	-	-	-	-	-
Insr		-	-	-	-	-	-	-	-	-	-	-	-	-	-	-	-	-	-	-	-	-	-	-	-	+	+	-	-	+	-	+	-	-	-	-	-	-	+	-	-	-	-	-	-	-	-	-	-
Iqgap1		-	-	-	-	-	-	-	-	-	-	-	-	-	-	-	-	-	-	-	-	-	-	-	-	-	-	-	-	-	-	-	-	-	+	-	-	-	-	-	-	-	-	-	-	-	-	-	-
Irak3		-	-	-	-	-	-	-	-	-	-	-	-	-	-	+	-	-	-	-	-	-	-	-	-	-	-	-	-	-	-	-	-	-	-	-	-	-	-	-	-	-	-	-	-	-	+	-	-
Irf1		-	-	-	-	-	-	-	-	-	-	-	-	-	-	-	-	-	-	-	-	-	-	-	-	-	-	-	-	-	-	-	-	-	-	-	-	-	-	-	-	-	-	-	-	-	-	-	-
Irf3		-	-	-	-	-	-	-	-	-	-	-	-	-	-	+	-	-	-	-	-	-	-	-	+	-	-	-	-	-	-	-	-	-	-	-	-	-	-	-	-	-	-	-	-	-	+	-	-
Irf4		-	-	-	-	-	-	-	-	-	-	-	-	-	-	-	-	-	-	-	-	-	-	-	-	-	-	-	-	-	-	-	-	-	-	-	-	-	-	-	-	-	-	-	-	-	-	-	+
Irf8		-	-	-	-	-	-	-	-	-	-	-	-	-	-	-	-	-	-	-	-	-	-	-	-	-	-	-	-	-	-	-	-	-	-	-	-	-	-	-	-	-	-	-	-	-	-	-	-
Irs1		-	-	-	+	-	-	-	-	-	-	-	-	-	-	-	-	-	-	-	-	-	-	-	-	+	+	-	-	-	-	+	-	-	-	-	-	-	+	-	-	-	-	-	-	-	-	-	-
Isg15		-	-	-	-	-	-	-	-	-	-	-	-	-	-	-	-	-	-	-	-	-	-	-	-	-	-	-	-	-	-	-	-	-	-	-	-	-	-	-	-	-	-	-	-	-	-	-	-
Isg20		-	-	-	-	-	-	-	-	-	-	-	-	-	-	-	-	-	-	-	-	-	-	-	-	-	-	-	-	-	-	-	-	-	-	-	-	-	-	-	-	-	-	-	-	-	-	-	-
Itch		-	-	-	-	-	-	-	-	-	-	-	-	-	-	-	-	-	-	-	-	-	-	-	+	-	-	-	-	-	-	-	-	-	-	-	-	-	-	-	-	-	-	-	-	-	-	-	-
Itga1		-	-	-	-	-	-	-	-	-	-	-	-	+	-	-	-	-	+	-	-	-	-	-	-	-	-	-	-	-	-	-	-	-	-	-	-	-	+	-	-	-	-	-	-	-	-	-	-
Itga4		-	-	-	-	-	-	-	-	-	-	-	-	+	-	-	-	-	+	-	-	-	-	-	-	-	-	-	-	-	-	-	-	-	-	-	-	-	+	-	-	-	-	-	-	-	-	-	-
Itga5		-	-	-	-	-	-	-	-	-	-	-	-	+	+	-	-	-	+	-	-	-	-	-	-	-	-	-	-	-	-	-	+	-	-	-	-	-	+	-	-	-	-	-	-	-	-	-	-
Itga9		-	-	-	-	-	-	-	-	-	-	-	-	+	-	-	-	-	+	-	-	-	-	-	-	-	-	-	-	-	-	-	-	-	-	-	-	-	+	-	-	-	-	-	-	-	-	-	-
Itgb1		-	-	-	-	-	-	-	-	-	-	-	-	+	+	-	-	-	+	-	-	-	-	-	-	-	-	-	-	-	-	-	-	-	-	-	-	-	+	-	-	-	-	-	-	-	-	-	-
Itgb3		-	-	+	-	-	-	-	-	-	-	-	-	+	+	-	-	-	+	-	-	-	-	-	-	-	-	-	-	-	-	-	-	-	-	-	-	-	+	-	-	+	-	-	-	-	-	-	-
Itpr2		-	+	+	-	-	-	-	-	-	-	-	-	-	-	-	-	-	-	-	+	-	-	-	-	-	-	-	-	-	-	-	-	-	-	-	-	-	-	-	-	-	+	-	-	-	-	-	-
Jag1		-	-	-	-	-	-	-	-	-	-	-	-	-	+	-	-	-	-	-	-	-	-	-	-	-	-	-	-	-	-	-	-	-	-	+	-	-	-	-	-	-	-	-	-	-	-	-	-
Jag2		-	-	-	-	-	-	-	-	-	-	-	-	-	+	-	-	-	-	-	-	-	-	-	-	-	-	-	-	-	-	-	-	-	-	+	-	-	-	-	-	-	-	-	-	-	-	-	-
Jak1		-	-	-	-	-	-	-	-	-	-	-	-	-	-	-	-	-	-	-	-	-	-	-	-	-	-	-	-	-	-	-	-	-	-	-	-	-	+	-	-	-	-	-	-	-	-	+	+
Jak2		-	-	-	-	+	+	-	-	-	-	-	-	-	+	-	+	-	-	-	-	-	-	-	-	-	-	-	-	-	-	-	-	-	-	-	-	-	+	-	-	-	-	-	-	-	-	+	+
Jmjd4		-	-	-	-	-	-	-	-	-	-	-	-	-	-	-	-	-	-	-	-	-	-	-	-	-	-	-	-	-	-	-	+	-	-	-	-	-	-	-	-	-	-	-	-	-	-	-	-
Jun		-	-	-	-	-	-	-	-	-	-	-	-	-	-	+	-	-	+	-	+	-	-	-	-	-	-	-	-	+	-	-	-	-	-	-	-	-	-	-	-	-	+	-	+	-	+	-	-
Kansl1		-	-	-	-	-	-	-	-	-	-	-	-	-	-	-	+	-	-	-	-	-	-	-	-	-	-	-	-	-	-	-	-	-	-	-	-	-	-	-	-	-	-	-	-	-	-	-	-
Kat6a		-	-	-	-	-	-	-	-	-	-	-	-	-	-	-	+	-	-	-	-	-	-	-	-	-	-	-	-	-	-	-	-	-	-	-	-	-	-	-	-	-	-	-	-	-	-	-	-
Kdm2a		-	-	-	-	-	-	-	-	-	-	-	-	-	-	-	+	-	-	-	-	-	-	-	-	-	-	-	-	-	-	-	-	-	-	-	-	-	-	-	-	-	-	-	-	-	-	-	-
Kdm3b		-	-	-	-	-	-	-	-	-	-	-	-	-	-	-	+	-	-	-	-	-	-	-	-	-	-	-	-	-	-	-	-	-	-	-	-	-	-	-	-	-	-	-	-	-	-	-	-
Kdm5d		-	-	-	-	-	-	-	-	-	-	-	-	-	-	-	+	-	-	-	-	-	-	-	-	-	-	-	-	-	-	-	-	-	-	-	-	-	-	-	-	-	-	-	-	-	-	-	-
Kdr		-	-	+	-	-	-	-	-	-	-	-	-	-	-	-	-	-	-	-	-	-	-	-	-	-	-	-	-	+	-	-	-	-	-	-	-	-	+	-	-	-	-	-	-	-	-	-	-
Kif3a		-	-	-	-	-	-	-	-	-	-	-	-	-	-	-	-	-	-	-	-	+	-	-	-	-	-	-	-	-	+	-	-	-	-	-	-	-	-	-	-	-	-	-	-	-	-	-	-
Kir3dl1/2	NK CD56dim cells	-	-	-	-	-	-	-	-	-	-	-	-	-	-	-	-	-	-	-	-	-	-	-	-	-	-	-	-	-	-	-	-	-	-	-	-	-	-	-	-	-	-	-	-	-	-	-	-
Klf5		-	-	-	-	-	-	-	-	-	-	-	-	-	-	-	-	-	-	-	-	-	-	-	-	-	-	-	-	-	-	-	+	-	-	-	-	-	-	-	-	-	-	-	-	-	-	-	-
Klkb1		-	-	-	-	-	-	-	-	-	-	-	+	-	-	-	-	-	-	-	-	-	-	-	-	-	-	-	-	-	-	-	-	-	-	-	-	-	-	-	-	-	-	-	-	-	-	-	-
Klrb1	Cytotoxic cells	-	-	-	-	-	-	-	-	-	-	-	-	-	-	-	-	-	-	-	-	-	-	-	-	-	-	-	-	-	-	-	-	-	-	-	-	-	-	-	-	-	-	-	-	-	-	-	-
Klrd1	Cytotoxic cells	-	-	-	-	-	-	-	-	-	-	-	-	-	-	-	-	-	-	-	-	-	-	-	-	-	-	-	-	-	-	-	-	-	-	-	-	-	-	-	-	-	-	-	-	-	-	-	-
Klrk1	Cytotoxic cells	-	-	-	-	-	-	-	-	-	-	-	-	-	-	-	-	-	-	-	-	-	-	-	-	-	-	-	-	-	-	-	-	-	-	-	-	-	-	-	-	-	-	-	-	-	-	-	-
Kmt2d		-	-	-	-	-	-	-	-	-	-	-	-	-	-	-	+	-	-	-	-	-	-	-	-	-	-	-	-	-	-	-	-	-	-	-	-	-	-	-	-	-	-	-	-	-	-	-	-
Kng1		-	+	-	-	-	-	-	-	-	-	-	-	-	-	-	-	-	-	-	-	-	-	-	-	-	-	-	-	-	-	-	-	-	-	-	-	-	-	-	-	+	-	-	-	-	-	-	-
Kng2		-	+	-	-	-	-	-	-	-	-	-	-	-	-	-	-	-	-	-	-	-	-	-	-	-	-	-	-	-	-	-	-	-	-	-	-	-	-	-	-	+	-	-	-	-	-	-	-
Kras		-	-	+	+	-	-	-	-	-	-	-	-	-	+	-	-	-	-	-	+	-	-	-	-	-	+	-	-	+	-	+	-	-	-	-	-	+	+	-	-	-	+	-	-	-	-	-	-
Lag3	Exhausted CD8	-	-	-	-	-	-	-	-	-	-	-	-	-	-	-	-	-	-	-	-	-	-	-	-	-	-	-	-	-	+	-	-	-	-	-	-	-	-	-	-	-	-	-	-	-	-	-	-
Lama3		-	-	-	-	-	-	-	+	-	-	-	+	+	-	-	-	-	+	-	-	-	-	-	-	-	-	-	-	-	-	-	-	-	-	-	-	-	+	-	-	-	-	-	-	-	-	-	-
Lamc1		-	-	-	-	-	-	-	-	-	-	-	+	+	-	-	-	-	+	-	-	-	-	-	-	-	-	-	-	-	-	-	-	-	-	-	-	-	+	-	-	-	-	-	-	-	-	-	-
Lamtor2		-	-	-	+	-	-	-	-	-	-	-	-	-	-	-	-	-	-	-	-	-	-	-	-	-	-	-	-	-	-	+	-	-	+	-	-	-	-	-	-	-	-	-	-	-	-	-	-
Lamtor4		-	-	-	+	-	-	-	-	-	-	-	-	-	-	-	-	-	-	-	-	-	-	-	-	-	-	-	-	-	-	+	-	-	-	-	-	-	-	-	-	-	-	-	-	-	-	-	-
Lats1		-	-	-	-	-	-	-	-	-	-	-	-	-	+	-	-	-	-	-	-	-	+	-	-	-	-	-	-	-	-	-	-	-	-	-	-	-	-	-	-	-	-	-	-	-	-	-	-
Lats2		-	-	-	-	-	-	-	-	-	-	-	-	-	-	-	-	-	-	-	-	-	+	-	-	-	-	-	-	-	-	-	-	-	-	-	-	-	-	-	-	-	-	-	-	-	-	-	-
Ldlrap1		-	-	-	-	-	-	+	-	-	-	-	-	-	-	-	-	-	-	-	-	-	-	-	-	-	-	-	-	-	-	-	-	-	-	-	-	-	-	-	-	-	-	-	-	-	-	-	-
Lep		-	-	-	-	-	-	-	-	-	+	-	-	-	+	-	-	-	-	-	-	-	-	-	-	-	-	-	-	-	-	-	-	-	-	-	-	-	-	-	-	-	-	-	-	-	-	-	-
Lepr		-	-	-	-	-	-	-	-	-	+	-	-	-	-	-	-	-	-	-	-	-	-	-	-	-	-	-	-	-	-	-	-	-	-	-	-	-	-	-	-	-	-	-	-	-	-	-	-
Lgals3		-	-	-	-	-	-	-	-	-	-	-	-	-	-	-	-	-	-	-	-	-	-	-	-	-	-	-	-	-	-	-	-	-	+	-	-	-	-	-	-	-	-	-	-	-	-	-	-
Lgmn		-	-	-	-	-	-	-	-	-	-	-	-	-	-	-	-	-	-	-	-	-	-	-	-	-	-	-	-	-	+	-	-	-	-	-	-	-	-	-	-	-	-	-	-	-	+	-	-
Lipa		-	-	-	-	-	-	+	-	-	-	-	-	-	-	-	-	-	-	-	-	-	-	-	-	-	-	-	-	-	-	-	-	-	-	-	-	-	-	-	-	-	-	-	-	-	-	-	-
Lipc		-	-	-	-	-	-	+	-	-	-	-	-	-	-	-	-	-	-	-	-	-	-	-	-	-	-	-	-	-	-	-	-	-	-	-	-	-	-	-	-	-	-	-	-	-	-	-	-
Lipg		-	-	-	-	-	-	+	-	-	-	-	-	-	-	-	-	-	-	-	-	-	-	-	-	-	-	-	-	-	-	-	-	-	-	-	-	-	-	-	-	-	-	-	-	-	-	-	-
Lox		-	-	-	-	-	-	-	+	-	-	-	-	-	+	-	-	-	-	-	-	-	-	-	-	-	-	-	-	-	-	-	+	-	-	-	-	-	-	-	-	-	-	-	-	-	-	-	-
Loxl1		-	-	-	-	-	-	-	+	-	-	-	-	-	-	-	-	-	-	-	-	-	-	-	-	-	-	-	-	-	-	-	-	-	-	-	-	-	-	-	-	-	-	-	-	-	-	-	-
Loxl2		-	-	-	-	-	-	-	+	-	-	-	-	-	+	-	-	-	-	-	-	-	-	-	-	-	-	-	-	-	-	-	+	-	-	-	-	-	-	-	-	-	-	-	-	-	-	-	-
Loxl4		-	-	-	-	-	-	-	+	-	-	-	-	-	-	-	-	-	-	-	-	-	-	-	-	-	-	-	-	-	-	-	-	-	-	-	-	-	-	-	-	-	-	-	-	-	-	-	-
Lpar5		-	+	-	-	-	-	-	-	-	-	-	-	-	-	-	-	-	-	-	-	-	-	-	-	-	-	-	-	-	-	-	-	-	-	-	-	-	+	-	-	-	-	-	-	-	-	-	-
Lpcat1		-	-	-	-	-	-	-	-	-	-	-	-	-	-	-	-	-	-	-	-	-	-	-	-	-	-	-	-	-	-	-	-	-	+	-	-	-	-	-	-	-	-	-	-	-	-	-	-
Lpl		-	+	-	-	-	-	+	-	-	-	-	-	-	-	-	-	-	-	-	-	-	-	-	-	-	-	-	-	-	-	-	-	-	-	-	-	-	-	+	-	-	-	-	-	-	-	-	-
Lrp1		-	+	-	-	-	-	+	-	-	-	-	-	-	-	-	-	-	-	-	-	-	-	-	-	-	-	-	-	-	-	-	-	-	-	-	-	-	-	-	-	-	-	-	-	-	-	-	-
Lrp2		-	+	-	-	-	-	+	-	-	-	-	-	-	-	-	-	-	-	-	-	+	-	-	-	-	-	-	-	-	-	-	-	-	-	-	-	-	-	-	-	-	-	-	-	-	-	-	-
Lrp6		-	-	-	-	-	-	-	-	-	-	-	-	-	+	-	-	-	-	-	-	-	-	-	-	-	-	-	-	-	-	+	-	-	-	-	-	-	-	-	-	-	-	-	-	-	-	-	-
Lrrc32		-	-	-	-	-	-	-	-	-	-	-	-	-	-	-	-	-	-	-	-	-	-	-	-	-	-	-	-	-	-	-	-	-	-	-	-	-	-	-	-	-	-	-	-	+	-	-	-
Lta		-	-	-	-	-	-	-	-	-	+	-	-	-	-	-	-	-	-	-	-	-	-	-	-	-	-	+	-	-	-	-	-	+	-	-	-	-	-	-	-	-	-	-	-	-	-	-	-
Ltb		-	-	-	-	-	-	-	-	-	+	-	-	-	-	-	-	-	-	-	-	-	-	-	-	-	-	-	-	-	-	-	-	+	-	-	-	-	-	-	-	-	-	-	-	-	-	-	-
Lyn		-	-	-	-	+	-	-	-	-	-	-	-	-	-	-	-	-	-	-	+	-	-	-	-	-	-	-	-	-	-	-	-	+	-	-	-	-	-	-	+	-	-	-	-	-	-	-	-
Maf		-	-	-	-	-	-	-	-	-	-	-	-	-	-	-	-	-	-	-	-	-	-	-	-	-	-	-	-	-	-	-	-	-	-	-	-	-	-	-	-	-	-	-	-	-	-	-	-
Maml1		-	-	-	-	-	-	-	-	-	-	-	-	-	-	-	-	-	-	-	-	-	-	-	-	-	-	-	-	-	-	-	-	-	-	+	-	-	-	-	-	-	-	-	-	-	-	+	-
Maml2		-	-	-	-	-	-	-	-	-	-	-	-	-	-	-	-	-	-	-	-	-	-	-	-	-	-	-	-	-	-	-	-	-	-	+	-	-	-	-	-	-	-	-	-	-	-	+	-
Maml3		-	-	-	-	-	-	-	-	-	-	-	-	-	-	-	-	-	-	-	-	-	-	-	-	-	-	-	-	-	-	-	-	-	-	+	-	-	-	-	-	-	-	-	-	-	-	+	-
Map1lc3a		-	-	-	+	-	-	-	-	-	-	-	-	-	-	-	-	-	-	-	-	-	-	-	-	-	-	-	-	-	-	-	-	-	-	-	-	-	-	-	-	-	-	-	-	-	-	-	-
Map2k1		-	-	-	-	-	-	-	-	-	-	-	-	-	-	-	-	-	-	-	-	-	-	-	-	-	-	-	-	+	-	-	-	-	-	-	-	-	+	-	-	-	-	-	-	-	-	-	-
Map3k1		-	-	-	-	-	-	-	-	-	-	-	-	-	-	+	-	-	-	-	+	-	-	-	-	-	-	-	-	+	-	-	-	-	-	-	-	-	-	-	-	-	-	-	-	-	+	-	-
Mapk1		-	-	-	-	-	-	-	-	-	-	-	-	-	-	-	-	-	-	-	-	-	-	-	-	-	-	-	-	+	-	-	-	-	-	-	-	-	+	-	-	-	-	-	-	-	-	-	-
Mapk10		-	-	-	+	-	-	-	-	-	-	-	-	-	-	+	-	-	+	-	+	-	-	-	-	+	-	-	-	+	-	-	-	-	-	-	-	-	-	-	-	-	+	+	-	-	+	-	-
Mapk11		-	-	+	-	-	-	-	-	-	-	-	-	-	-	+	-	-	-	-	-	-	-	-	+	-	-	-	-	+	-	-	-	-	-	-	-	-	-	-	-	-	-	-	-	-	+	-	+
Mapk8		-	-	-	+	-	-	-	-	-	-	-	-	-	+	+	-	-	+	-	+	-	-	-	-	+	-	-	-	+	-	-	-	-	-	-	-	-	-	-	-	-	+	+	-	-	+	-	-
Mapk9		-	-	-	+	-	-	-	-	-	-	-	-	-	-	+	-	-	+	-	+	-	-	-	-	+	-	-	-	+	-	-	-	-	-	-	-	-	-	-	-	-	+	+	-	-	+	-	-
Marco		-	-	-	-	-	-	-	-	-	-	-	-	-	-	-	-	-	-	-	-	-	-	-	-	-	-	-	-	-	-	-	-	-	-	-	-	-	-	-	+	-	-	-	-	-	-	-	-
Masp1		-	-	-	-	-	-	-	-	+	-	-	-	-	-	-	-	-	-	-	-	-	-	-	-	-	-	-	-	-	-	-	-	-	-	-	-	-	-	-	-	-	-	-	-	-	-	-	-
Mbtps2		-	-	-	-	-	-	-	-	-	-	+	-	-	-	-	-	-	-	-	-	-	-	-	-	-	-	-	-	-	-	-	-	-	-	-	-	-	-	-	-	-	-	+	-	-	-	-	-
Mecp2		-	-	-	-	-	-	-	-	-	-	-	-	-	-	-	-	-	-	-	-	-	-	-	-	-	-	-	-	-	-	-	+	-	-	-	-	-	-	-	-	-	-	-	-	-	-	-	-
Mef2a		-	-	-	-	-	-	-	-	-	-	-	-	-	-	+	-	-	-	-	-	-	-	-	-	-	-	-	-	-	-	-	-	-	-	-	-	-	-	-	-	-	-	-	-	-	+	-	-
Mefv		-	-	-	-	-	-	-	-	-	-	-	-	-	-	-	-	-	-	-	-	-	-	-	+	-	-	-	-	-	-	-	-	-	-	-	-	-	-	-	-	-	-	-	-	-	-	-	-
Met		-	-	-	-	-	-	-	-	-	-	-	-	-	+	-	-	-	-	-	-	-	-	-	-	-	-	-	-	+	-	-	-	-	-	-	-	-	+	-	-	-	-	-	-	-	-	-	-
Mfap3		-	-	-	-	-	-	-	-	-	-	-	-	+	-	-	-	-	-	-	-	-	-	-	-	-	-	-	-	-	-	-	-	-	-	-	-	-	-	-	-	-	-	-	-	-	-	-	-
Mki67		-	-	-	-	+	-	-	-	-	-	-	-	-	-	-	-	-	-	-	-	-	-	-	-	-	-	-	-	-	-	-	-	-	-	-	-	-	-	-	-	-	-	-	-	-	-	-	-
Mlxipl		-	-	-	-	-	-	-	-	-	-	+	-	-	-	-	-	-	-	-	-	-	-	-	-	+	-	-	-	-	-	-	-	-	-	-	-	-	-	-	-	-	-	-	-	-	-	-	-
Mmp10		-	-	-	-	-	-	-	-	-	-	-	+	-	-	-	-	-	-	-	-	-	-	-	-	-	-	-	-	-	-	-	-	-	-	-	-	-	-	-	-	-	-	-	-	-	-	-	-
Mmp11		-	-	-	-	-	-	-	-	-	-	-	+	-	-	-	-	-	-	-	-	-	-	-	-	-	-	-	-	-	-	-	-	-	-	-	-	-	-	-	-	-	-	-	-	-	-	-	-
Mmp12		-	-	-	-	-	-	-	-	-	-	-	+	-	-	-	-	-	-	-	-	-	-	-	-	-	-	-	-	-	-	-	-	-	-	-	-	-	-	-	-	-	-	-	-	-	-	-	-
Mmp13		-	-	-	-	-	-	-	+	-	-	-	+	-	+	-	-	-	-	-	-	-	-	-	-	-	-	-	-	-	-	-	-	-	-	-	-	-	-	-	-	-	-	-	-	-	-	-	-
Mmp14		-	-	-	-	-	-	-	-	-	-	-	+	-	+	-	-	-	-	-	-	-	-	-	-	-	-	-	-	-	-	-	-	-	-	-	-	-	-	-	-	-	-	-	-	-	-	-	-
Mmp16		-	-	-	-	-	-	-	-	-	-	-	+	-	-	-	-	-	-	-	-	-	-	-	-	-	-	-	-	-	-	-	-	-	-	-	-	-	-	-	-	-	-	-	-	-	-	-	-
Mmp1a		-	-	-	-	-	-	-	-	-	-	-	+	-	-	-	-	-	-	-	-	-	-	-	-	-	-	-	-	-	-	-	-	-	-	-	-	-	-	+	-	-	-	-	-	-	-	-	-
Mmp1b		-	-	-	-	-	-	-	-	-	-	-	+	-	-	-	-	-	-	-	-	-	-	-	-	-	-	-	-	-	-	-	-	-	-	-	-	-	-	+	-	-	-	-	-	-	-	-	-
Mmp2		-	-	-	-	-	-	-	-	-	-	-	+	-	+	-	-	-	-	-	-	-	-	-	-	-	-	-	-	-	-	-	-	-	-	-	-	-	-	-	-	-	-	-	-	-	-	-	-
Mmp3		-	+	-	-	-	-	-	+	-	-	-	+	-	+	-	-	-	-	-	-	-	-	-	-	-	-	-	-	-	-	-	-	-	-	-	-	-	-	-	-	-	-	-	-	-	-	-	-
Mmp7		-	-	-	-	-	-	-	+	-	-	-	+	-	+	-	-	-	-	-	-	-	-	-	-	-	-	-	-	-	-	-	-	-	-	-	-	-	-	-	-	-	-	-	-	-	-	-	-
Mmp8		-	-	-	-	-	-	-	-	-	-	-	+	-	-	-	-	-	-	-	-	-	-	-	-	-	-	-	-	-	-	-	-	-	+	-	-	-	-	-	-	-	-	-	-	-	-	-	-
Mmp9		-	-	-	-	-	-	-	+	-	-	-	+	-	+	-	-	-	-	-	-	-	-	-	-	-	-	-	-	-	-	-	-	-	+	-	-	-	-	-	-	-	-	-	-	-	-	-	-
Mmrn1		-	-	-	-	-	-	-	-	-	-	-	-	-	-	-	-	-	-	-	-	-	-	-	-	-	-	-	-	-	-	-	-	-	-	-	-	-	-	-	-	+	-	-	-	-	-	-	-
Mmut		-	-	-	-	-	-	-	-	-	-	-	-	-	-	-	-	+	-	-	-	-	-	-	-	-	-	-	-	-	-	-	-	-	-	-	-	-	-	-	-	-	-	-	-	-	-	-	-
Mob1b		-	-	-	-	-	-	-	-	-	-	-	-	-	-	-	-	-	-	-	-	-	+	-	-	-	-	-	-	-	-	-	-	-	-	-	-	-	-	-	-	-	-	-	-	-	-	-	-
Ms4a1	B-cells	-	-	-	-	-	-	-	-	-	-	-	-	-	-	-	-	-	-	-	-	-	-	-	-	-	-	-	-	-	-	-	-	-	-	-	-	-	-	-	-	-	-	-	-	-	-	-	-
Ms4a2	Mast cells	-	-	-	-	-	-	-	-	-	-	-	-	-	-	-	-	-	-	-	+	-	-	-	-	-	-	-	-	-	-	-	-	-	-	-	-	-	-	-	-	-	-	-	-	-	-	-	-
Ms4a4a	Macrophages	-	-	-	-	-	-	-	-	-	-	-	-	-	-	-	-	-	-	-	-	-	-	-	-	-	-	-	-	-	-	-	-	-	-	-	-	-	-	-	-	-	-	-	-	-	-	-	-
Mtmr14		+	-	-	+	-	-	-	-	-	-	-	-	-	-	-	-	-	-	-	-	-	-	-	-	-	-	-	-	-	-	-	-	-	-	-	-	-	-	-	-	-	-	-	-	-	-	-	-
Mtmr4		-	-	-	+	-	-	-	-	-	-	-	-	-	-	-	-	-	-	-	-	-	-	-	-	-	-	-	-	-	-	-	-	-	-	-	-	-	-	-	-	-	-	-	-	+	-	-	-
Mtor		-	-	+	+	-	-	-	-	-	-	-	-	-	-	-	-	-	-	-	-	-	-	-	-	+	-	-	-	-	-	+	-	-	-	-	-	-	+	-	-	-	-	+	-	-	-	-	+
Muc5b		-	-	-	-	-	-	-	-	-	-	-	-	-	-	-	-	-	-	-	-	-	-	-	-	-	-	-	-	-	-	-	-	-	-	-	-	-	-	-	-	-	-	-	-	-	-	-	-
Myd88		-	-	-	-	-	-	-	-	-	-	-	-	-	-	+	-	-	-	-	-	-	-	-	+	-	-	-	-	+	-	-	-	+	-	-	-	-	-	-	-	-	-	-	-	-	+	-	-
Myl2		-	-	-	-	-	-	-	-	-	-	-	-	-	-	-	-	-	+	-	-	-	-	-	-	-	-	-	-	-	-	-	-	-	-	-	-	-	-	-	-	-	-	-	-	-	-	-	-
Mylk		-	-	-	-	-	-	-	-	-	-	-	-	-	-	-	-	-	+	-	-	-	-	-	-	-	-	-	-	-	-	-	-	-	-	-	-	-	-	-	-	-	-	-	-	-	-	-	-
Ncam1		-	-	-	-	-	-	-	-	-	-	-	-	+	-	-	-	-	-	-	-	-	-	-	-	-	-	-	-	-	-	-	-	-	-	-	-	-	-	-	-	-	-	-	-	-	-	-	-
Nceh1		-	-	-	-	-	-	+	-	-	-	-	-	-	-	-	-	-	-	-	-	-	-	-	-	-	-	-	-	-	-	-	-	-	-	-	-	-	-	-	-	-	-	-	-	-	-	-	-
Ncf1		-	-	+	-	-	-	-	-	-	-	-	-	-	-	-	-	-	-	-	-	-	-	-	-	-	-	-	-	-	-	-	-	-	-	-	+	-	-	-	+	-	-	-	-	-	-	-	-
Ncf4		-	-	+	-	-	-	-	-	-	-	-	-	-	-	-	-	-	-	-	-	-	-	-	-	-	-	-	-	-	-	-	-	-	-	-	+	-	-	-	+	-	-	-	-	-	-	-	-
Nck2		-	-	+	-	-	-	-	-	-	-	-	-	-	-	-	-	-	-	-	-	-	-	-	-	-	-	-	-	-	-	-	-	-	-	-	-	+	-	-	-	-	-	-	-	-	-	-	-
Nckap1l		-	-	+	-	-	-	-	-	-	-	-	-	-	-	-	-	-	-	-	-	-	-	-	-	-	-	-	-	-	-	-	-	-	+	-	-	-	-	-	-	-	-	-	-	-	-	-	-
Ncoa2		-	-	-	-	-	-	-	-	-	-	-	-	-	-	-	+	-	-	-	-	-	-	-	-	-	-	-	-	-	-	-	-	-	-	-	-	-	-	-	-	-	-	-	-	-	-	-	-
Ncor2		-	-	-	-	-	-	-	-	-	-	-	-	-	-	-	+	-	-	-	-	-	-	-	-	-	-	-	-	-	-	-	-	-	-	+	-	-	-	-	-	-	-	-	-	+	-	-	-
Ncr1	NK cells	-	-	-	-	-	-	-	-	-	-	-	-	-	-	-	-	-	-	-	-	-	-	-	-	-	-	-	-	-	-	-	-	-	-	-	-	-	-	-	-	-	-	-	-	-	-	-	-
Ncstn		-	-	-	-	-	-	-	-	-	-	-	+	-	+	-	-	-	-	-	-	-	-	-	-	-	-	-	-	-	-	-	-	-	+	+	-	-	-	-	-	-	-	-	-	-	-	-	-
Ndufa1		-	-	-	-	-	-	-	-	-	-	-	-	-	-	-	-	+	-	-	-	-	-	-	-	-	-	-	-	-	-	-	-	-	-	-	-	-	-	-	-	-	-	-	-	-	-	-	-
Ndufb5		-	-	-	-	-	-	-	-	-	-	-	-	-	-	-	-	+	-	-	-	-	-	-	-	-	-	-	-	-	-	-	-	-	-	-	-	-	-	-	-	-	-	-	-	-	-	-	-
Ndufb6		-	-	-	-	-	-	-	-	-	-	-	-	-	-	-	-	+	-	-	-	-	-	-	-	-	-	-	-	-	-	-	-	-	-	-	-	-	-	-	-	-	-	-	-	-	-	-	-
Ndufb8		-	-	-	-	-	-	-	-	-	-	-	-	-	-	-	-	+	-	-	-	-	-	-	-	-	-	-	-	-	-	-	-	-	-	-	-	-	-	-	-	-	-	-	-	-	-	-	-
Ndufc1		-	-	-	-	-	-	-	-	-	-	-	-	-	-	-	-	+	-	-	-	-	-	-	-	-	-	-	-	-	-	-	-	-	-	-	-	-	-	-	-	-	-	-	-	-	-	-	-
Ndufs3		-	-	-	-	-	-	-	-	-	-	-	-	-	-	-	-	+	-	-	-	-	-	-	-	-	-	-	-	-	-	-	-	-	-	-	-	-	-	-	-	-	-	-	-	-	-	-	-
Ndufs5		-	-	-	-	-	-	-	-	-	-	-	-	-	-	-	-	+	-	-	-	-	-	-	-	-	-	-	-	-	-	-	-	-	-	-	-	-	-	-	-	-	-	-	-	-	-	-	-
Nedd8		-	-	-	-	-	-	-	-	-	-	-	-	-	-	-	-	-	-	-	-	-	-	-	-	-	-	-	-	-	-	-	-	-	-	-	-	-	-	-	-	-	-	-	-	+	-	-	-
Nf1		-	-	-	-	-	-	-	-	-	-	-	-	-	+	-	-	-	-	-	-	-	-	-	-	-	-	-	-	+	-	-	-	-	-	-	-	-	-	-	-	-	-	-	-	-	-	-	-
Nfam1		-	-	-	-	-	-	-	-	-	-	-	-	-	-	-	-	-	-	-	-	-	-	-	-	-	-	-	-	-	-	-	-	-	+	-	-	-	-	-	-	-	-	-	-	-	-	-	-
Nfkb1		-	-	-	-	-	-	-	-	-	-	-	-	-	-	-	-	-	-	-	-	-	-	-	+	-	-	-	-	-	-	-	-	+	-	-	-	-	-	-	-	-	-	-	-	-	-	-	-
Nid1		-	-	-	-	-	-	-	-	-	-	-	+	+	-	-	-	-	-	-	-	-	-	-	-	-	-	-	-	-	-	-	-	-	-	-	-	-	-	-	-	-	-	-	-	-	-	-	-
Nid2		-	-	-	-	-	-	-	-	-	-	-	-	+	-	-	-	-	-	-	-	-	-	-	-	-	-	-	-	-	-	-	-	-	-	-	-	-	-	-	-	-	-	-	-	-	-	-	-
Nkg7	Cytotoxic cells	-	-	-	-	-	-	-	-	-	-	-	-	-	-	-	-	-	-	-	-	-	-	-	-	-	-	-	-	-	-	-	-	-	-	-	-	-	-	-	-	-	-	-	-	-	-	-	-
Nlrc4		-	-	-	-	-	-	-	-	-	-	-	-	-	-	-	-	-	-	-	-	-	-	-	+	-	-	-	-	-	-	-	-	-	-	-	-	-	-	-	-	-	-	-	-	-	-	-	-
Nlrp3		-	-	-	-	-	-	-	-	-	-	-	-	-	-	-	-	-	-	-	-	-	-	-	+	-	-	-	-	-	-	-	-	-	-	-	-	-	-	-	-	-	-	-	-	-	-	-	-
Nol7		+	-	-	-	-	-	-	-	-	-	-	-	-	-	-	-	-	-	-	-	-	-	-	-	-	-	-	-	-	-	-	-	-	-	-	-	-	-	-	-	-	-	-	-	-	-	-	-
Nos1		-	-	-	-	-	-	-	-	-	-	-	-	-	-	-	-	-	-	-	-	-	-	-	-	-	-	-	-	-	-	-	-	-	-	-	-	-	-	-	+	-	-	-	-	-	-	-	-
Nos3		-	-	+	-	-	-	-	-	-	-	-	-	-	-	-	-	-	-	-	-	-	-	-	-	+	-	-	-	-	-	-	-	-	-	-	-	-	+	-	+	-	-	-	-	-	-	-	-
Notch1		-	-	-	-	-	-	-	-	-	-	-	-	-	+	-	-	-	-	-	-	-	-	-	-	-	-	-	-	-	-	-	+	-	-	+	-	-	-	-	-	-	-	-	-	-	-	-	-
Notch2		-	-	-	-	-	-	-	-	-	-	-	-	-	+	-	-	-	-	-	-	-	-	-	-	-	-	-	-	-	-	-	-	-	-	+	-	-	-	-	-	-	-	-	-	-	-	-	-
Notch3		-	-	-	-	-	-	-	-	-	-	-	-	-	-	-	-	-	-	-	-	-	-	-	-	-	-	-	-	-	-	-	-	-	-	+	-	-	-	-	-	-	-	-	-	-	-	+	-
Notch4		-	-	-	-	-	-	-	-	-	-	-	-	-	-	-	-	-	-	-	-	-	-	-	-	-	-	-	-	-	-	-	-	-	-	+	-	-	-	-	-	-	-	-	-	-	-	-	-
Npc1		-	-	-	-	-	-	+	-	-	-	-	-	-	-	-	-	-	-	-	-	-	-	-	-	-	-	-	-	-	-	-	-	-	-	-	-	-	-	-	-	-	-	-	-	-	-	-	-
Nphp4		-	-	-	-	-	-	-	-	-	-	-	-	-	-	-	-	-	-	-	-	-	+	-	-	-	-	-	-	-	-	-	-	-	-	-	-	-	-	-	-	-	-	-	-	-	-	-	-
Nr1h2		-	-	-	-	-	-	-	-	-	-	-	-	-	-	-	-	-	-	-	-	-	-	-	-	+	-	-	-	-	-	-	-	-	-	-	-	-	-	-	-	-	-	-	-	-	-	-	-
Nr1h3		-	-	-	-	-	-	-	-	-	-	+	-	-	-	-	-	-	-	-	-	-	-	-	-	+	-	-	-	-	-	-	-	-	-	-	-	-	-	+	-	-	-	-	-	-	-	-	-
Nr1h4		-	-	-	-	-	-	-	-	-	-	-	-	-	-	-	+	+	-	-	-	-	-	-	-	-	-	-	-	-	-	-	-	-	-	-	-	-	-	-	-	-	-	-	-	-	-	-	-
Nrip3		-	-	-	-	-	-	-	-	-	-	-	-	-	-	-	-	-	-	-	-	-	-	-	-	-	-	-	+	-	-	-	-	-	-	-	-	-	-	-	-	-	-	-	-	-	-	-	-
Nrp2		-	-	-	-	-	-	-	-	-	-	-	-	-	+	-	-	-	-	-	-	-	-	-	-	-	-	-	-	-	-	-	-	-	-	-	-	-	-	-	-	-	-	-	-	-	-	-	-
Nubp1		+	-	-	-	-	-	-	-	-	-	-	-	-	-	-	-	-	-	-	-	-	-	-	-	-	-	-	-	-	-	-	-	-	-	-	-	-	-	-	-	-	-	-	-	-	-	-	-
Numb		-	-	-	-	-	-	-	-	-	-	-	-	-	+	-	-	-	-	-	-	-	-	-	-	-	-	-	-	-	-	-	-	-	-	+	-	-	-	-	-	-	-	-	-	-	-	-	-
Oas1a/g		-	-	-	-	-	-	-	-	-	-	-	-	-	-	-	-	-	-	-	-	-	-	-	-	-	-	-	-	-	-	-	-	-	-	-	-	-	-	-	-	-	-	-	-	-	-	-	-
Oas1b		-	-	-	-	-	-	-	-	-	-	-	-	-	-	-	-	-	-	-	-	-	-	-	-	-	-	-	-	-	-	-	-	-	-	-	-	-	-	-	-	-	-	-	-	-	-	-	-
Oasl1		-	-	-	-	-	-	-	-	-	-	-	-	-	-	-	-	-	-	-	-	-	-	-	-	-	-	-	-	-	-	-	-	-	-	-	-	-	-	-	-	-	-	-	-	-	-	-	-
Ocln		-	-	-	-	-	-	-	-	-	-	-	-	-	+	-	-	-	-	-	-	-	-	-	-	-	-	-	-	-	-	-	-	-	-	-	-	-	-	-	-	-	-	-	-	-	-	-	-
Ogt		-	-	-	-	-	-	-	-	-	-	-	-	-	-	-	+	-	-	-	-	-	-	-	-	+	-	-	-	-	-	-	-	-	-	-	-	-	-	-	-	-	-	-	-	-	-	-	-
Osbpl5		-	-	-	-	-	-	+	-	-	-	-	-	-	-	-	-	-	-	-	-	-	-	-	-	-	-	-	-	-	-	-	-	-	-	-	-	-	-	-	-	-	-	-	-	-	-	-	-
P2ry13		-	+	-	-	-	-	-	-	-	-	-	-	-	-	-	-	-	-	-	-	-	-	-	-	-	-	-	-	-	-	-	-	-	-	-	-	-	-	-	-	-	-	-	-	-	-	-	-
P3h3		-	-	-	-	-	-	-	+	-	-	-	-	-	-	-	-	-	-	-	-	-	-	-	-	-	-	-	-	-	-	-	-	-	-	-	-	-	-	-	-	-	-	-	-	-	-	-	-
P4hb		-	-	-	-	-	-	-	+	-	-	-	-	-	-	-	-	-	-	-	-	-	-	-	-	-	-	-	-	-	-	-	-	-	-	-	+	-	-	-	-	-	-	+	-	-	-	-	-
Panx1		-	-	-	-	-	-	-	-	-	-	-	-	-	-	-	-	-	-	-	-	-	-	-	+	-	-	-	-	-	-	-	-	-	-	-	-	-	-	-	-	-	-	-	-	-	-	-	-
Parp1		-	-	-	-	-	-	-	-	-	-	-	-	-	+	-	-	-	-	-	-	-	-	-	-	-	-	-	-	-	-	-	-	+	-	-	-	-	-	-	-	-	+	-	-	+	-	-	-
Parp4		-	-	-	-	-	-	-	-	-	-	-	-	-	-	-	-	-	-	-	-	-	-	-	-	-	-	-	-	-	-	-	-	-	-	-	-	-	-	-	-	-	+	-	-	-	-	-	-
Pccb		-	-	-	-	-	-	-	-	-	-	-	-	-	-	-	-	+	-	-	-	-	-	-	-	-	-	-	-	-	-	-	-	-	-	-	-	-	-	-	-	-	-	-	-	-	-	-	-
Pck1		-	-	-	-	-	-	-	-	-	-	-	-	-	-	-	-	-	-	+	-	-	-	-	-	+	-	-	-	-	-	-	-	-	-	-	-	-	+	+	-	-	-	-	-	-	-	-	-
Pcx		-	-	-	-	-	-	-	-	-	-	-	-	-	-	-	-	-	-	+	-	-	-	-	-	-	-	-	-	-	-	-	-	-	-	-	-	-	-	-	-	-	-	-	-	-	-	-	-
Pde2a		-	+	-	-	-	-	-	-	-	-	-	-	-	-	-	-	-	-	-	-	-	-	-	-	-	-	-	-	-	-	-	-	-	-	-	-	-	-	-	-	-	-	-	-	-	-	-	-
Pde3b		-	+	-	-	-	-	-	-	-	-	-	-	-	-	-	-	-	-	-	-	-	-	-	-	-	+	-	-	-	-	-	-	-	-	-	-	-	-	-	-	-	-	-	-	-	-	-	-
Pdgfb		-	-	-	-	-	-	-	-	-	-	-	-	-	+	-	-	-	-	-	-	-	-	-	-	-	-	-	-	+	-	-	-	-	-	-	-	+	+	-	-	+	-	-	-	-	-	-	-
Pdgfrb		-	-	-	-	-	-	-	-	-	-	-	-	-	-	-	-	-	-	-	-	-	-	-	-	-	-	-	-	+	-	-	-	-	-	-	-	+	+	-	-	-	-	-	-	-	-	-	-
Pdha1		-	-	-	-	-	-	-	-	-	-	+	-	-	-	-	-	-	-	+	-	-	-	-	-	-	-	-	-	-	-	-	-	-	-	-	-	-	-	-	-	-	-	-	-	-	-	-	-
Pecam1		-	-	-	-	-	-	-	-	-	-	-	-	-	-	-	-	-	-	-	-	-	-	-	-	-	-	-	-	-	-	-	-	-	+	-	-	-	-	-	-	+	-	-	-	-	-	-	-
Peli1		-	-	-	-	-	-	-	-	-	-	-	-	-	-	+	-	-	-	-	-	-	-	-	-	-	-	-	-	-	-	-	-	-	-	-	-	-	-	-	-	-	-	-	-	-	+	-	-
Peli2		-	-	-	-	-	-	-	-	-	-	-	-	-	-	+	-	-	-	-	-	-	-	-	-	-	-	-	-	-	-	-	-	-	-	-	-	-	-	-	-	-	-	-	-	-	+	-	-
Pgk1		+	-	-	-	-	-	-	-	-	-	-	-	-	-	-	-	-	-	+	-	-	-	-	-	-	-	-	-	-	-	-	-	-	-	-	-	-	-	-	-	-	-	-	-	-	-	-	-
Pgm2		-	-	-	-	-	-	-	-	-	-	+	-	-	-	-	-	-	-	+	-	-	-	-	-	-	-	-	-	-	-	-	-	-	+	-	-	-	-	-	-	-	-	-	-	-	-	-	-
Phlpp1		-	-	-	-	-	-	-	-	-	-	-	-	-	-	-	-	-	-	-	-	-	-	-	-	-	-	-	-	-	-	-	-	-	-	-	-	-	+	-	-	-	-	-	-	-	-	-	-
Phykpl		-	-	-	-	-	-	-	-	-	-	-	+	-	-	-	-	-	-	-	-	-	-	-	-	-	-	-	-	-	-	-	-	-	-	-	-	-	-	-	-	-	-	-	-	-	-	-	-
Pidd1		-	-	-	-	-	-	-	-	-	-	-	-	-	-	-	-	-	-	-	-	-	-	-	-	-	-	-	-	-	-	-	-	+	-	-	-	-	-	-	-	-	+	-	-	-	-	-	-
Pik3c3		-	-	-	+	-	-	-	-	-	-	-	-	-	-	-	-	-	-	-	-	-	-	-	-	-	+	-	-	-	-	-	-	-	-	-	-	-	-	-	-	-	-	-	-	-	+	-	-
Pik3ca		-	-	-	-	-	-	-	-	-	-	-	-	-	-	-	-	-	-	-	-	-	-	-	-	-	-	-	-	-	-	-	-	-	-	-	-	-	+	-	-	-	-	-	-	-	-	-	-
Pik3cb		-	-	-	-	-	-	-	-	-	-	-	-	-	-	-	-	-	-	-	-	-	-	-	-	-	-	-	-	-	-	-	-	-	-	-	-	-	+	-	-	-	-	-	-	-	-	-	-
Pik3r4		-	-	-	+	-	-	-	-	-	-	-	-	-	-	-	-	-	-	-	-	-	-	-	-	-	+	-	-	-	-	-	-	-	-	-	-	-	-	-	-	-	-	-	-	-	+	-	-
Pik3r5		-	-	-	-	-	-	-	-	-	-	-	-	-	-	-	-	-	-	-	-	-	-	-	-	-	-	-	-	-	-	-	-	-	-	-	-	-	+	-	-	-	-	-	-	-	-	-	-
Pkhd1		-	-	-	-	-	-	-	-	-	-	-	-	-	-	-	-	-	-	-	-	-	-	-	-	-	-	-	-	-	-	-	-	-	-	-	-	-	-	-	-	-	-	-	-	-	-	-	-
Plcb2		-	+	-	-	-	-	-	-	-	-	-	-	-	-	-	-	-	-	-	-	-	-	-	-	-	-	-	-	-	-	-	-	-	-	-	-	-	-	-	-	-	-	-	-	-	-	-	-
Plcb3		-	+	-	-	-	-	-	-	-	-	-	-	-	-	-	-	-	-	-	-	-	-	-	-	-	-	-	-	-	-	-	-	-	-	-	-	-	-	-	-	-	-	-	-	-	-	-	-
Plcg1		-	-	+	-	-	-	-	-	-	-	-	-	-	-	-	-	-	-	-	+	-	-	-	-	-	-	-	-	-	-	-	-	+	-	-	-	+	-	-	+	-	-	-	-	-	-	-	-
Plcg2		-	-	+	-	-	-	-	-	-	-	-	-	-	-	+	-	-	-	-	+	-	-	-	-	-	-	-	-	-	-	-	-	+	-	-	-	-	-	-	+	-	-	-	-	-	+	-	-
Plg		-	-	-	-	-	-	-	-	-	-	-	+	-	-	-	-	-	-	-	-	-	-	-	-	-	-	-	-	-	-	-	-	-	-	-	-	+	-	-	-	+	-	-	-	-	-	-	-
Plin4		-	-	-	-	-	-	-	-	-	-	-	-	-	-	-	-	-	-	-	-	-	-	-	-	-	-	-	-	-	-	-	-	-	-	-	-	-	-	+	-	-	-	-	-	-	-	-	-
Plpp4		-	-	-	-	-	-	-	-	-	-	+	-	-	-	-	-	-	-	-	-	-	-	-	-	-	-	-	-	-	-	-	-	-	-	-	-	-	-	-	-	-	-	-	-	-	-	-	-
Pltp		-	-	-	-	-	-	+	-	-	-	-	-	-	-	-	-	-	-	-	-	-	-	-	-	-	-	-	-	-	-	-	-	-	-	-	-	-	-	+	-	-	-	-	-	-	-	-	-
Pnoc	B-cells	-	+	-	-	-	-	-	-	-	-	-	-	-	-	-	-	-	-	-	-	-	-	-	-	-	-	-	-	-	-	-	-	-	-	-	-	-	-	-	-	-	-	-	-	-	-	-	-
Pnpla3		-	-	-	-	-	-	-	-	-	-	-	-	-	-	-	-	+	-	-	-	-	-	-	-	-	-	-	-	-	-	-	-	-	-	-	-	-	-	-	-	-	-	-	-	-	-	-	-
Postn		-	-	-	-	-	-	-	-	-	-	-	-	-	+	-	-	-	-	-	-	-	-	-	-	-	-	-	-	-	-	-	+	-	-	-	-	-	-	-	-	-	-	-	-	-	-	-	-
Ppara		-	-	-	-	-	-	-	-	-	-	-	-	-	-	-	-	-	-	-	-	-	-	-	-	+	-	-	-	-	-	-	-	-	-	-	-	-	-	+	-	-	-	-	-	-	-	-	-
Ppard		-	-	-	-	-	-	-	-	-	-	-	-	-	-	-	-	+	-	-	-	-	-	-	-	-	-	-	-	-	-	-	-	-	-	-	-	-	-	+	-	-	-	-	-	-	-	-	-
Pparg		-	-	-	-	-	-	-	-	-	-	-	-	-	+	-	-	-	-	-	-	-	-	-	-	-	-	-	-	-	-	-	+	-	-	-	-	-	-	+	-	-	-	-	-	-	-	-	-
Ppargc1a		-	-	-	-	-	-	-	-	-	-	-	-	-	-	-	-	-	-	-	-	-	-	-	-	+	-	-	-	-	-	-	-	-	-	-	-	-	-	-	-	-	-	-	-	-	-	-	-
Ppia		+	-	-	-	-	-	-	-	-	+	-	-	-	-	-	-	-	-	-	-	-	-	-	-	-	-	-	-	-	-	-	-	-	+	-	-	-	-	-	-	+	-	-	-	-	-	-	-
Ppm1a		-	-	-	-	-	-	-	-	-	-	-	-	-	-	-	-	-	-	-	-	-	-	-	-	-	-	-	-	+	-	+	-	-	-	-	-	-	-	-	-	-	-	-	-	+	-	-	-
Ppp2ca		-	+	-	+	+	-	-	-	-	-	-	-	-	-	+	-	-	-	-	-	-	-	-	-	-	-	-	-	-	-	-	-	-	-	-	-	-	+	-	-	-	-	-	-	+	+	-	-
Prap1		-	-	-	+	-	-	-	-	-	-	-	-	-	-	-	-	-	-	-	-	-	-	-	-	-	-	-	-	-	-	-	-	-	-	-	-	-	-	-	-	-	-	-	-	-	-	-	-
Prdx1		-	-	-	-	-	-	-	-	-	-	-	-	-	+	-	-	-	-	-	-	-	-	-	-	-	-	-	-	-	-	-	-	-	-	-	+	-	-	-	-	-	-	-	-	-	-	-	-
Prdx6		-	-	-	-	-	-	-	-	-	-	-	-	-	-	-	-	-	-	-	-	-	-	-	-	-	-	-	-	-	-	-	-	-	+	-	+	-	-	-	-	-	-	-	-	-	-	-	-
Prex1		-	+	-	-	-	-	-	-	-	-	-	-	-	-	-	-	-	-	-	-	-	-	-	-	-	-	-	-	-	-	-	-	-	-	-	-	-	-	-	-	-	-	-	-	-	-	-	-
Prf1	Cytotoxic cells	-	-	-	-	-	-	-	-	-	-	-	-	-	-	-	-	-	-	-	-	-	-	-	-	-	-	-	-	-	-	-	-	-	-	-	-	-	-	-	-	-	+	-	-	-	-	-	-
Prkaa1		-	-	-	+	-	-	-	-	-	-	-	-	-	-	-	-	-	-	-	-	-	-	-	-	+	-	-	-	-	-	+	-	-	-	-	-	-	+	-	-	-	-	-	-	-	-	-	-
Prkab2		-	-	-	+	-	-	-	-	-	-	-	-	-	-	-	-	+	-	-	-	-	-	-	-	+	-	-	-	-	-	+	-	-	-	-	-	-	-	-	-	-	-	-	-	-	-	-	-
Prkaca		-	-	+	+	+	-	-	-	-	-	-	-	-	-	-	-	-	-	-	-	+	-	-	-	-	-	-	-	+	-	-	-	-	-	-	-	-	-	-	-	-	-	-	-	-	-	-	-
Prkacb		-	-	+	+	-	-	-	-	-	-	-	-	-	-	-	-	-	-	-	-	+	-	-	-	-	-	-	-	+	-	-	-	-	-	-	-	-	-	-	-	-	-	-	-	-	-	-	-
Prkag1		-	-	-	+	-	-	-	-	-	-	-	-	-	-	-	-	-	-	-	-	-	-	-	-	+	-	-	-	-	-	+	-	-	-	-	-	-	-	-	-	-	-	-	-	-	-	-	-
Prkag2		-	-	-	+	-	-	-	-	-	-	-	-	-	-	-	-	+	-	-	-	-	-	-	-	+	-	-	-	-	-	+	-	-	-	-	-	-	-	-	-	-	-	-	-	-	-	-	-
Prkca		-	+	+	-	+	-	-	-	-	-	-	-	-	+	-	-	-	-	-	-	-	-	-	-	-	-	-	-	+	-	+	-	-	-	-	-	-	+	-	+	-	-	-	-	-	-	-	-
Prkdc		-	-	-	-	+	-	-	-	-	-	-	-	-	-	-	-	-	-	-	-	-	-	-	+	-	-	-	-	-	-	-	-	-	-	-	-	-	-	-	-	-	-	-	-	-	-	-	-
Prlr		-	-	-	-	-	-	-	-	-	+	-	-	-	-	-	-	-	-	-	-	-	-	-	-	-	-	-	-	-	-	-	-	-	-	-	-	-	+	-	-	-	-	-	-	-	-	-	-
Pros1		-	-	-	-	-	-	-	-	+	-	-	-	-	-	-	-	-	-	-	-	-	-	-	-	-	-	-	-	-	-	-	-	-	-	-	-	-	-	-	-	+	-	-	-	-	-	-	-
Psen2		-	-	-	-	-	-	-	-	-	-	-	-	-	-	-	-	-	-	-	-	-	-	-	-	-	-	-	-	-	-	-	-	-	-	+	-	-	-	-	-	-	-	-	-	-	-	-	-
Psenen		-	-	-	-	-	-	-	-	-	-	-	-	-	-	-	-	-	-	-	-	-	-	-	-	-	-	-	-	-	-	-	-	-	-	+	-	-	-	-	-	-	-	-	-	-	-	-	-
Psmb1		-	-	-	-	+	-	-	-	-	-	-	-	-	-	-	-	-	-	-	+	-	-	+	-	-	-	-	-	-	-	-	-	-	+	-	-	-	-	-	-	-	-	-	-	-	-	-	-
Psmb7		-	-	-	-	+	-	-	-	-	-	-	-	-	-	-	-	-	-	-	+	-	-	+	-	-	-	-	-	-	-	-	-	-	+	-	-	-	-	-	-	-	-	-	-	-	-	-	-
Psmb8		-	-	-	-	+	-	-	-	-	-	-	-	-	-	-	-	-	-	-	+	-	-	+	-	-	-	-	-	-	-	-	-	-	-	-	-	-	-	-	-	-	-	-	-	-	-	-	-
Psmc3		-	-	-	-	+	-	-	-	-	-	-	-	-	-	-	-	-	-	-	+	-	-	+	-	-	-	-	-	-	-	-	-	-	+	-	-	-	-	-	-	-	-	-	-	-	-	-	-
Psmd13		-	-	-	-	+	-	-	-	-	-	-	-	-	-	-	-	-	-	-	+	-	-	+	-	-	-	-	-	-	-	-	-	-	+	-	-	-	-	-	-	-	-	-	-	-	-	-	-
Ptafr		-	+	-	-	-	-	-	-	-	-	-	-	-	-	-	-	-	-	-	-	-	-	-	-	-	-	-	-	-	-	-	-	-	+	-	-	-	-	-	-	-	-	-	-	-	-	-	-
Ptch1		-	-	-	-	-	-	-	-	-	-	-	-	-	-	-	-	-	-	-	-	+	-	-	-	-	-	-	-	-	-	-	-	-	-	-	-	-	-	-	-	-	-	-	-	-	-	-	-
Ptger4	Exhausted CD8	-	+	-	-	-	-	-	-	-	-	-	-	-	-	-	-	-	-	-	-	-	-	-	-	-	-	-	-	-	-	-	-	-	-	-	-	-	-	-	-	-	-	-	-	-	-	-	-
Ptgs2		-	-	+	-	-	-	-	-	-	-	-	-	-	+	-	-	+	-	-	-	-	-	-	-	-	-	-	-	-	-	-	-	+	-	-	-	-	-	-	-	-	-	-	-	-	-	-	-
Ptk2		-	-	+	-	-	-	-	-	-	-	-	-	-	+	-	-	-	+	-	-	-	-	-	-	-	-	-	-	-	-	-	+	-	-	-	-	-	+	-	-	-	-	-	-	-	-	-	-
Ptk2b		-	-	+	-	-	-	-	-	-	-	-	-	-	-	-	-	-	-	-	-	-	-	-	-	-	-	-	-	-	-	-	-	-	-	-	-	-	-	-	-	-	-	-	-	-	-	-	-
Ptpa		-	-	-	-	-	-	-	-	-	-	-	-	-	-	-	-	-	-	-	-	-	-	-	-	+	-	-	-	-	-	-	-	-	-	-	-	-	-	-	-	-	-	-	-	-	-	-	-
Ptpn1		-	-	-	-	-	-	-	-	-	-	-	-	-	-	-	-	-	-	-	-	-	-	-	-	+	-	-	-	-	-	-	-	-	-	-	-	-	-	-	-	-	-	-	-	-	-	-	-
Ptpn11		-	-	-	-	-	-	-	-	-	-	-	-	-	-	+	-	-	-	-	-	-	-	-	-	+	+	-	-	-	-	-	-	-	-	-	-	+	-	-	-	-	-	-	-	-	+	-	-
Ptpn12		-	-	-	-	-	-	-	-	-	-	-	-	-	-	-	-	-	-	-	-	-	-	-	-	-	-	-	-	-	-	-	-	-	-	-	-	+	-	-	-	-	-	-	-	-	-	-	-
Ptpn6		-	-	-	-	-	-	-	-	-	-	-	-	-	-	-	-	-	-	-	-	-	-	-	-	-	-	-	-	-	-	-	-	-	+	-	-	-	-	-	-	-	-	-	-	-	-	-	-
Ptprc	CD45	-	-	-	-	-	-	-	-	-	-	-	-	-	-	-	-	-	-	-	-	-	-	-	-	-	-	-	-	-	-	-	-	-	+	-	-	-	-	-	+	-	-	-	-	-	-	-	-
Pygm		-	-	-	-	-	-	-	-	-	-	-	-	-	-	-	-	-	-	-	-	-	-	-	-	+	-	-	-	-	-	-	-	-	-	-	-	-	-	-	-	-	-	-	-	-	-	-	-
Rab7b		-	-	-	+	-	-	-	-	-	-	-	-	-	-	-	-	-	-	-	-	-	-	-	-	-	-	-	-	-	-	-	-	-	-	-	-	-	-	-	-	-	-	-	-	-	-	-	-
Rac1		-	-	+	-	-	-	-	-	-	-	-	-	-	+	-	-	-	-	-	+	-	-	-	-	-	-	-	-	+	-	-	-	-	+	-	-	-	+	-	+	-	-	-	-	-	+	-	-
Rac2		-	-	+	-	-	-	-	-	-	-	-	-	-	-	-	-	-	+	-	-	-	-	-	-	-	-	-	-	+	-	-	-	-	-	-	-	-	-	-	+	-	-	-	-	-	-	-	-
Rac3		-	-	+	-	-	-	-	-	-	-	-	-	-	-	-	-	-	+	-	-	-	-	-	-	-	-	-	-	+	-	-	-	-	-	-	-	-	-	-	-	-	-	-	-	-	-	-	-
Rap1b		-	-	-	-	-	-	-	-	-	-	-	-	-	-	-	-	-	+	-	-	-	-	-	-	-	-	-	-	+	-	-	-	-	+	-	-	-	-	-	-	-	-	-	-	-	-	-	-
Rapgef1		-	-	-	-	-	-	-	-	-	-	-	-	-	-	-	-	-	+	-	-	-	-	-	-	-	-	-	-	-	-	-	-	-	-	-	-	+	-	-	-	-	-	-	-	-	-	-	-
Rapgef2		-	-	-	-	-	-	-	-	-	-	-	-	-	-	-	-	-	-	-	-	-	-	-	-	-	-	-	-	+	-	-	-	-	-	-	-	-	-	-	-	-	-	-	-	-	-	-	-
Rasgrp4		-	-	-	-	-	-	-	-	-	-	-	-	-	-	-	-	-	-	-	+	-	-	-	-	-	-	-	-	+	-	-	-	-	-	-	-	-	-	-	-	-	-	-	-	-	-	-	-
Rbx1		-	-	-	-	+	-	-	-	-	-	-	-	-	-	-	-	-	-	-	-	-	-	+	-	-	-	-	-	-	-	-	-	-	-	-	-	-	-	-	-	-	-	+	-	+	-	-	-
Rela		-	-	-	-	-	-	-	-	-	-	-	-	-	-	-	-	-	-	-	-	-	-	-	+	-	-	-	-	-	-	-	-	+	-	-	-	-	-	-	-	-	-	-	-	-	-	-	-
Relb		-	-	-	-	-	-	-	-	-	-	-	-	-	-	-	-	-	-	-	-	-	-	-	-	-	-	-	-	+	-	-	-	+	-	-	-	-	-	-	-	-	-	-	-	-	-	-	-
Reln		-	-	-	-	-	-	-	-	-	-	-	-	+	-	-	-	-	+	-	-	-	-	-	-	-	-	-	-	-	-	-	-	-	-	-	-	-	+	-	-	-	-	-	-	-	-	-	-
Retn		-	-	-	-	-	-	-	-	-	-	-	-	-	-	-	-	-	-	-	-	-	-	-	-	-	-	-	-	-	-	-	-	-	+	-	-	-	-	-	-	-	-	-	-	-	-	-	-
Rgs7		-	+	-	-	-	-	-	-	-	-	-	-	-	-	-	-	-	-	-	-	-	-	-	-	-	-	-	-	-	-	-	-	-	-	-	-	-	-	-	-	-	-	-	-	-	-	-	-
Rho		-	+	-	-	-	-	-	-	-	-	-	-	-	-	-	-	-	-	-	-	-	-	-	-	-	-	-	-	-	-	-	-	-	-	-	-	-	-	-	-	-	-	-	-	-	-	-	-
Ripk3		-	-	-	-	-	-	-	-	-	-	-	-	-	-	+	-	-	-	-	-	-	-	-	+	-	-	-	-	-	-	-	-	-	-	-	-	-	-	-	-	-	+	-	-	-	+	-	-
Rnf111		-	-	-	-	-	-	-	-	-	-	-	-	-	+	-	-	-	-	-	-	-	-	-	-	-	-	-	-	-	-	-	-	-	-	-	-	-	-	-	-	-	-	-	-	+	-	-	-
Rnf152		-	-	-	-	-	-	-	-	-	-	-	-	-	-	-	-	-	-	-	-	-	-	-	-	-	-	-	-	-	-	+	-	-	-	-	-	-	-	-	-	-	-	-	-	-	-	-	-
Rock2		-	-	+	-	-	-	-	-	-	-	-	-	-	+	-	-	-	+	-	-	-	-	-	-	-	-	-	-	-	-	-	-	-	-	-	-	-	-	-	-	-	-	-	-	-	-	-	-
Rora		-	-	-	-	-	-	-	-	-	-	-	-	-	-	-	-	-	-	-	-	-	-	-	-	-	-	-	-	-	-	-	-	-	-	-	-	-	-	-	-	-	-	-	-	-	-	-	+
Rplp0		+	-	-	-	-	-	-	-	-	+	-	-	-	-	-	-	-	-	-	-	-	-	-	-	-	-	-	-	-	-	-	-	-	-	-	-	-	-	-	-	-	-	-	-	-	-	-	-
Rps27a		-	-	-	-	+	-	-	-	-	-	-	-	-	-	+	-	-	-	-	+	-	-	+	+	-	-	-	-	-	-	-	-	-	-	-	-	-	-	-	-	-	-	-	+	+	+	-	-
Rps6ka2		-	+	-	-	-	-	-	-	-	-	-	-	-	-	+	-	-	-	-	-	-	-	-	-	+	-	-	-	+	-	+	-	-	-	-	-	-	-	-	-	-	-	-	+	-	+	-	-
Rps6kb2		-	-	-	+	-	-	-	-	-	-	-	-	-	-	-	-	-	-	-	-	-	-	-	-	+	-	-	-	-	-	+	-	-	-	-	-	-	+	-	+	-	-	-	-	+	-	-	-
S100a4		-	-	-	-	-	-	-	-	-	-	-	-	-	+	-	-	-	-	-	-	-	-	-	-	-	-	-	-	-	-	-	-	-	-	-	-	-	-	-	-	-	-	-	-	-	-	-	-
Saa1/2		-	+	-	-	-	-	-	-	-	-	-	-	-	-	+	-	-	-	-	-	-	-	-	-	-	-	-	-	-	-	-	-	-	-	-	-	-	-	-	-	-	-	-	-	-	+	-	-
Scd1		-	-	-	-	-	-	-	-	-	-	-	-	-	-	-	-	+	-	-	-	-	-	-	-	-	-	-	-	-	-	-	-	-	-	-	-	-	-	+	-	-	-	-	-	-	-	-	-
Scd2		-	-	-	-	-	-	-	-	-	-	-	-	-	-	-	-	+	-	-	-	-	-	-	-	-	-	-	-	-	-	-	-	-	-	-	-	-	-	+	-	-	-	-	-	-	-	-	-
Scd3		-	-	-	-	-	-	-	-	-	-	-	-	-	-	-	-	+	-	-	-	-	-	-	-	-	-	-	-	-	-	-	-	-	-	-	-	-	-	+	-	-	-	-	-	-	-	-	-
Scd4		-	-	-	-	-	-	-	-	-	-	-	-	-	-	-	-	+	-	-	-	-	-	-	-	-	-	-	-	-	-	-	-	-	-	-	-	-	-	+	-	-	-	-	-	-	-	-	-
Scin		-	-	-	-	-	-	-	-	-	-	-	-	-	-	-	-	-	-	-	-	-	-	-	-	-	-	-	-	-	-	-	-	-	-	-	-	-	-	-	+	-	-	-	-	-	-	-	-
Sdc3		-	+	-	-	-	-	-	-	-	-	-	-	-	-	-	-	-	-	-	-	-	-	-	-	-	-	-	-	-	-	-	-	-	-	-	-	-	-	-	-	-	-	-	-	-	-	-	-
Sec24c		-	-	-	-	-	-	-	-	-	-	-	-	-	-	-	-	-	-	-	-	-	-	-	-	-	-	-	-	-	+	-	-	-	-	-	-	-	-	-	-	-	-	+	-	-	-	-	-
Sec61b		-	-	-	-	-	-	-	-	-	-	-	-	-	-	-	-	-	-	-	-	-	-	-	-	-	-	-	-	-	-	-	-	-	-	-	-	-	-	-	-	-	-	+	-	-	-	-	-
Seh1l		-	-	-	-	-	-	-	-	-	-	-	-	-	-	-	-	-	-	-	-	-	-	-	-	-	-	-	-	-	-	+	-	-	-	-	-	-	-	-	-	-	-	-	-	-	-	-	-
Selenos		-	-	-	-	-	-	-	-	-	-	-	-	-	-	-	-	-	-	-	-	-	-	-	-	-	-	-	-	-	-	-	-	-	-	-	-	-	-	-	-	-	-	+	-	-	-	-	-
Sem1		-	-	-	-	+	-	-	-	-	-	-	-	-	-	-	-	-	-	-	+	-	-	+	-	-	-	-	-	-	-	-	-	-	-	-	-	-	-	-	-	-	-	-	-	-	-	-	-
Serpine1		-	-	-	-	-	-	-	-	-	-	-	-	+	-	-	-	-	-	-	-	-	-	-	-	-	-	-	-	-	-	-	-	-	-	-	-	-	-	-	-	+	-	-	-	+	-	-	-
Serpinf1		-	-	-	-	-	-	-	-	-	-	-	-	-	-	-	-	-	-	-	-	-	-	-	-	-	-	-	-	-	-	-	-	-	-	-	-	-	-	-	-	-	-	-	-	-	-	-	-
Serping1		-	-	-	-	-	-	-	-	+	-	-	-	-	-	-	-	-	-	-	-	-	-	-	-	-	-	-	-	-	-	-	-	-	-	-	-	-	-	-	-	+	-	-	-	-	-	-	-
Serpinh1		-	-	-	-	-	-	-	+	-	-	-	-	-	-	-	-	-	-	-	-	-	-	-	-	-	-	-	-	-	-	-	-	-	-	-	-	-	-	-	-	-	-	-	-	-	-	-	-
Sh2d1a	T-cells	-	-	-	-	-	-	-	-	-	-	-	-	-	-	-	-	-	-	-	-	-	-	-	-	-	-	-	-	-	-	-	-	-	-	-	-	-	-	-	-	-	-	-	-	-	-	-	-
Siglecf		-	-	-	-	-	-	-	-	-	-	-	-	-	-	-	-	-	-	-	-	-	-	-	-	-	-	-	-	-	-	-	-	-	+	-	-	-	-	-	-	-	-	-	-	-	-	-	-
Sil1		-	-	-	-	-	-	-	-	-	-	-	-	-	-	-	-	-	-	-	-	-	-	-	-	-	-	-	-	-	-	-	-	-	-	-	-	-	-	-	-	-	-	+	-	-	-	-	-
Sirt1		-	-	-	-	-	-	-	-	-	-	-	-	-	-	-	+	-	-	-	-	-	-	-	-	-	-	-	-	-	-	-	-	-	-	-	-	-	-	-	-	-	-	+	-	-	-	-	-
Ski		-	-	-	-	-	-	-	-	-	-	-	-	-	-	-	-	-	-	-	-	-	-	-	-	-	-	-	-	-	-	-	-	-	-	-	-	-	-	-	-	-	-	-	-	+	-	-	-
Skp1a		-	-	-	-	+	-	-	-	-	-	-	-	-	-	+	-	-	-	-	+	-	-	-	-	-	-	-	-	-	-	-	-	-	-	-	-	-	-	-	-	-	-	+	-	+	+	-	-
Skp2		-	-	-	-	+	-	-	-	-	-	-	-	-	-	-	-	-	-	-	-	-	-	-	-	-	-	-	-	-	-	+	-	-	-	-	-	-	-	-	-	-	-	-	-	-	-	-	-
Slc25a10		-	-	-	-	-	-	-	-	-	-	-	-	-	-	-	-	-	-	+	-	-	-	-	-	-	-	-	-	-	-	-	-	-	-	-	-	-	-	-	-	-	-	-	-	-	-	-	-
Slc25a13		-	-	-	-	-	-	-	-	-	-	-	-	-	-	-	-	-	-	+	-	-	-	-	-	-	-	-	-	-	-	-	-	-	-	-	-	-	-	-	-	-	-	-	-	-	-	-	-
Slc2a2		-	-	-	-	-	-	-	-	-	-	+	-	-	-	-	-	-	-	-	-	-	-	-	-	+	-	-	-	-	-	-	-	-	-	-	-	-	-	-	-	-	-	-	-	-	-	-	-
Slc37a4		-	-	-	-	-	-	-	-	-	-	-	-	-	-	-	-	-	-	+	-	-	-	-	-	-	-	-	-	-	-	-	-	-	-	-	-	-	-	-	-	-	-	-	-	-	-	-	-
Smad2		-	-	-	-	+	-	-	-	-	-	-	-	-	+	-	-	-	-	-	-	-	-	-	-	-	-	-	-	-	-	-	+	-	-	-	-	-	-	-	-	-	-	-	-	+	-	-	+
Smad3		-	-	-	-	+	-	-	-	-	-	-	-	-	+	-	-	-	-	-	-	-	-	-	-	-	-	-	-	-	-	-	+	-	-	-	-	-	-	-	-	-	-	-	-	+	-	-	+
Smad4		-	-	-	-	+	-	-	-	-	-	-	-	-	+	-	-	-	-	-	-	-	-	-	-	-	-	-	-	-	-	-	-	-	-	-	-	-	-	-	-	-	-	-	-	+	-	-	+
Smad6		-	-	-	-	-	-	-	-	-	-	-	-	-	-	-	-	-	-	-	-	-	-	-	-	-	-	-	-	-	-	-	-	-	-	-	-	-	-	-	-	-	-	-	-	+	-	-	-
Smarcc2		-	-	-	-	-	-	-	-	-	-	-	-	-	-	-	+	-	-	-	-	-	-	-	-	-	-	-	-	-	-	-	-	-	-	-	-	-	-	-	-	-	-	-	-	-	-	-	-
Smurf1		-	-	-	-	-	-	-	-	-	-	-	-	-	-	-	-	-	-	-	-	+	-	-	-	-	-	-	-	-	-	-	-	-	-	-	-	-	-	-	-	-	-	-	-	+	-	-	-
Snai2		-	-	-	-	-	-	-	-	-	-	-	-	-	+	-	-	-	-	-	-	-	-	-	-	-	-	-	-	-	-	-	-	-	-	-	-	-	-	-	-	-	-	-	-	-	-	-	-
Sod1		-	-	-	-	-	-	-	-	-	-	-	-	-	-	-	-	-	-	-	-	-	-	-	-	-	-	-	-	-	-	-	-	-	-	-	+	-	-	-	-	+	-	-	-	-	-	-	-
Sorbs1		-	-	-	-	-	-	-	-	-	-	-	-	-	-	-	-	-	-	-	-	-	-	-	-	-	-	-	-	-	-	-	-	-	-	-	-	-	-	+	-	-	-	-	-	-	-	-	-
Sos1		-	-	-	-	-	-	-	-	-	-	-	-	-	-	-	-	-	-	-	+	-	-	-	-	-	+	-	-	+	-	+	-	-	-	-	-	+	+	-	-	-	-	-	-	-	-	-	-
Sp1		-	-	-	-	-	-	-	-	-	-	-	-	-	+	-	-	-	-	-	-	-	-	-	-	-	-	-	-	-	-	-	+	-	-	-	-	-	-	-	-	-	-	-	-	+	-	-	-
Sp3		-	-	-	-	-	-	-	-	-	-	-	-	-	-	-	-	-	-	-	-	-	-	-	-	-	-	-	-	-	-	-	+	-	-	-	-	-	-	-	-	-	-	-	-	-	-	-	-
Spib	B-cells	-	-	-	-	-	-	-	-	-	-	-	-	-	-	-	-	-	-	-	-	-	-	-	-	-	-	-	-	-	-	-	-	-	-	-	-	-	-	-	-	-	-	-	-	-	-	-	-
Spop		-	-	-	-	-	-	-	-	-	-	-	-	-	-	-	-	-	-	-	-	+	-	-	-	-	-	-	-	-	-	-	-	-	-	-	-	-	-	-	-	-	-	-	-	-	-	-	-
Spopl		-	-	-	-	-	-	-	-	-	-	-	-	-	-	-	-	-	-	-	-	+	-	-	-	-	-	-	-	-	-	-	-	-	-	-	-	-	-	-	-	-	-	-	-	-	-	-	-
Spp1		-	-	-	-	-	-	-	-	-	-	-	+	+	+	-	-	-	+	-	-	-	-	-	-	-	-	-	-	-	-	-	+	-	-	-	-	+	+	-	-	-	-	-	-	-	+	-	-
Src		-	-	+	-	-	-	-	-	-	-	-	-	-	+	-	-	-	+	-	-	-	-	-	-	-	-	-	-	-	-	-	-	-	-	-	-	+	-	-	-	-	-	-	-	-	-	-	-
Srebf1		-	-	-	-	-	-	-	-	-	-	-	-	-	-	-	-	-	-	-	-	-	-	-	-	+	-	-	-	-	-	-	-	-	-	-	-	-	-	-	-	-	-	-	-	-	-	-	-
Ssr2		-	-	-	-	-	-	-	-	-	-	-	-	-	-	-	-	-	-	-	-	-	-	-	-	-	-	-	-	-	-	-	-	-	-	-	-	-	-	-	-	-	-	+	-	-	-	-	-
Ssr4		-	-	-	-	-	-	-	-	-	-	-	-	-	-	-	-	-	-	-	-	-	-	-	-	-	-	-	-	-	-	-	-	-	-	-	-	-	-	-	-	-	-	+	-	-	-	-	-
Stat1		-	-	-	-	-	+	-	-	-	-	-	-	-	-	-	-	-	-	-	-	-	-	-	-	-	-	+	-	-	-	-	-	-	-	-	-	+	-	-	-	-	-	-	-	-	+	+	-
Stat3		-	-	-	-	-	+	-	-	-	-	-	-	-	+	-	-	-	-	-	-	-	-	-	-	+	-	-	-	-	-	-	-	-	-	-	-	+	-	-	-	-	-	-	+	-	-	-	+
Stat5a		-	-	-	-	-	-	-	-	-	-	-	-	-	+	-	-	-	-	-	-	-	-	-	-	-	-	-	-	-	-	-	-	-	-	-	-	+	-	-	-	-	-	-	-	-	-	-	-
Stat5b		-	-	-	-	-	+	-	-	-	-	-	-	-	+	-	-	-	-	-	-	-	-	-	-	-	-	-	-	-	-	-	-	-	-	-	-	+	-	-	-	-	-	-	-	-	-	-	-
Stk4		-	-	-	-	-	-	-	-	-	-	-	-	-	-	-	-	-	-	-	-	-	+	-	-	-	-	-	-	+	-	-	-	-	-	-	-	-	-	-	-	-	-	-	-	-	-	-	-
Sufu		-	-	-	-	-	-	-	-	-	-	-	-	-	-	-	-	-	-	-	-	+	-	-	-	-	-	-	-	-	-	-	-	-	-	-	-	-	-	-	-	-	-	-	-	-	-	-	-
Sugt1		-	-	-	-	-	-	-	-	-	-	-	-	-	-	-	-	-	-	-	-	-	-	-	+	-	-	-	-	-	-	-	-	-	-	-	-	-	-	-	-	-	-	-	-	-	-	-	-
Syk		-	-	-	-	-	-	-	-	-	-	-	-	-	-	-	-	-	-	-	+	-	-	-	-	-	-	-	-	-	-	-	-	+	-	-	-	-	+	-	+	-	-	-	-	-	-	-	-
Tbc1d4		-	-	-	-	-	-	-	-	-	-	-	-	-	-	-	-	-	-	-	-	-	-	-	-	+	-	-	-	-	-	-	-	-	-	-	-	-	-	-	-	-	-	-	-	-	-	-	-
Tbl1xr1		-	-	-	-	-	-	-	-	-	-	-	-	-	-	-	+	-	-	-	-	-	-	-	-	-	-	-	-	-	-	-	-	-	-	-	-	-	-	-	-	-	-	-	-	-	-	-	-
Tbx21	Th1 cells	-	-	-	-	-	-	-	-	-	-	-	-	-	-	-	-	-	-	-	-	-	-	-	-	-	-	-	-	-	-	-	-	-	-	-	-	-	-	-	-	-	-	-	-	-	-	+	-
Tcf7l1		-	-	-	-	-	-	-	-	-	-	-	-	-	-	-	-	-	-	-	-	-	-	-	-	-	-	-	-	-	-	-	-	-	-	-	-	-	-	-	-	-	-	-	-	-	-	-	-
Tcf7l2		-	-	-	-	-	-	-	-	-	-	-	-	-	-	-	-	-	-	-	-	-	-	-	-	-	-	-	-	-	-	-	-	-	-	-	-	-	-	-	-	-	-	-	-	-	-	-	-
Tcl1	B-cells	-	-	-	-	-	-	-	-	-	-	-	-	-	-	-	-	-	-	-	-	-	-	-	-	-	-	-	-	-	-	-	-	-	-	-	-	-	+	-	-	-	-	-	-	-	-	-	-
Tek		-	-	-	-	-	-	-	-	-	-	-	-	-	-	-	-	-	-	-	-	-	-	-	-	-	-	-	-	+	-	-	-	-	-	-	-	-	+	-	-	-	-	-	-	-	-	-	-
Tgfb1		-	-	-	-	+	-	-	-	-	+	-	-	+	+	-	-	-	-	-	-	-	-	-	-	-	-	-	-	+	-	-	+	-	-	-	-	-	-	-	-	+	-	-	-	+	-	-	+
Tgfb1i1		-	-	-	-	-	-	-	-	-	-	-	-	-	+	-	-	-	-	-	-	-	-	-	-	-	-	-	-	-	-	-	-	-	-	-	-	-	-	-	-	-	-	-	-	-	-	-	-
Tgfbr1		-	-	-	-	-	-	-	-	-	+	-	-	-	+	-	-	-	-	-	-	-	-	-	-	-	-	-	-	+	-	-	-	-	-	-	-	-	-	-	-	-	-	-	-	+	-	-	+
Tgfbr2		-	-	-	-	-	-	-	-	-	+	-	-	-	-	-	-	-	-	-	-	-	-	-	-	-	-	-	-	+	-	-	-	-	-	-	-	-	-	-	-	-	-	-	-	+	-	-	+
Thbs1		-	-	-	-	-	-	-	-	-	-	-	-	+	-	-	-	-	+	-	-	-	-	-	-	-	-	-	-	-	-	-	-	-	-	-	-	+	+	-	-	+	-	-	-	+	-	-	-
Thbs2		-	-	-	-	-	-	-	-	-	-	-	-	+	-	-	-	-	+	-	-	-	-	-	-	-	-	-	-	-	-	-	-	-	-	-	-	+	+	-	-	-	-	-	-	-	-	-	-
Thbs3		-	-	-	-	-	-	-	-	-	-	-	-	+	-	-	-	-	+	-	-	-	-	-	-	-	-	-	-	-	-	-	-	-	-	-	-	+	+	-	-	-	-	-	-	-	-	-	-
Timp1		-	-	-	-	-	-	-	-	-	-	-	+	-	+	-	-	-	-	-	-	-	-	-	-	-	-	-	-	-	-	-	-	-	-	-	-	-	-	-	-	+	-	-	-	-	-	-	-
Timp2		-	-	-	-	-	-	-	-	-	-	-	+	-	-	-	-	-	-	-	-	-	-	-	-	-	-	-	-	-	-	-	-	-	+	-	-	-	-	-	-	-	-	-	-	-	-	-	-
Tjp1		-	-	-	-	-	-	-	-	-	-	-	-	-	-	-	-	-	-	-	-	-	+	-	-	-	-	-	-	-	-	-	-	-	-	-	-	-	-	-	-	-	-	-	-	-	-	-	-
Tjp2		-	-	-	-	-	-	-	-	-	-	-	-	-	-	-	-	-	-	-	-	-	+	-	-	-	-	-	-	-	-	-	-	-	-	-	-	-	-	-	-	-	-	-	-	-	-	-	-
Tln1		-	-	-	-	-	-	-	-	-	-	-	-	-	-	-	-	-	+	-	-	-	-	-	-	-	-	-	-	-	-	-	-	-	-	-	-	-	-	-	-	+	-	-	-	-	-	-	-
Tlr1		-	-	-	-	-	-	-	-	-	-	-	-	-	-	+	-	-	-	-	-	-	-	-	-	-	-	-	-	-	-	-	-	-	-	-	-	-	-	-	-	-	-	-	-	-	+	-	-
Tlr2		-	-	-	-	-	-	-	-	-	-	-	-	-	-	+	-	-	-	-	-	-	-	-	-	-	-	-	-	-	-	-	-	-	+	-	-	-	+	-	-	-	-	-	-	-	+	-	-
Tlr4		-	-	-	-	-	-	-	-	-	-	-	-	-	-	+	-	-	-	-	-	-	-	-	-	-	-	-	-	-	-	-	-	+	-	-	-	-	+	-	-	-	-	-	-	-	+	-	-
Tlr6		-	-	-	-	-	-	-	-	-	-	-	-	-	-	+	-	-	-	-	-	-	-	-	-	-	-	-	-	-	-	-	-	-	-	-	-	-	-	-	-	-	-	-	-	-	+	-	-
Tlr8		-	-	-	-	-	-	-	-	-	-	-	-	-	-	-	-	-	-	-	-	-	-	-	-	-	-	-	-	-	-	-	-	-	-	-	-	-	-	-	-	-	-	-	-	-	+	-	-
Tm6sf2		-	-	-	-	-	-	-	-	-	-	-	-	-	-	-	-	+	-	-	-	-	-	-	-	-	-	-	-	-	-	-	-	-	-	-	-	-	-	-	-	-	-	-	-	-	-	-	-
Tnf		-	-	-	-	-	-	-	-	-	+	-	-	-	+	-	-	-	-	-	-	-	-	-	-	+	-	+	-	+	-	+	-	+	-	-	-	-	-	-	-	-	+	-	-	+	+	-	+
Tnfrsf17	B-cells	-	-	-	-	-	-	-	-	-	+	-	-	-	-	-	-	-	-	-	-	-	-	-	-	-	-	-	-	-	-	-	-	-	-	-	-	-	-	-	-	-	-	-	-	-	-	-	-
Tnfsf10		-	-	-	-	-	-	-	-	-	+	-	-	-	-	-	-	-	-	-	-	-	-	-	-	-	-	-	-	-	-	-	-	-	-	-	-	-	-	-	-	-	+	-	-	-	-	-	-
Tnfsf14		-	-	-	-	-	-	-	-	-	+	-	-	-	-	-	-	-	-	-	-	-	-	-	-	-	-	-	-	-	-	-	-	+	-	-	-	-	-	-	-	-	-	-	-	-	-	-	-
Tnn		-	-	-	-	-	-	-	-	-	-	-	-	+	-	-	-	-	+	-	-	-	-	-	-	-	-	-	-	-	-	-	-	-	-	-	-	-	+	-	-	-	-	-	-	-	-	-	-
Tpr		-	-	-	-	+	-	-	-	-	-	-	-	-	-	-	-	-	-	-	-	-	-	-	-	-	-	-	-	-	-	-	-	-	-	-	-	-	-	-	-	-	-	+	-	-	-	-	-
Tpsab1	Mast cells	-	-	-	-	-	-	-	-	-	-	-	+	-	-	-	-	-	-	-	-	-	-	-	-	-	-	-	-	-	-	-	-	-	-	-	-	-	-	-	-	-	-	-	-	-	-	-	-
Tpsb2	Mast cells	-	-	-	-	-	-	-	-	-	-	-	+	-	-	-	-	-	-	-	-	-	-	-	-	-	-	-	-	-	-	-	-	-	-	-	-	-	-	-	-	-	-	-	-	-	-	-	-
Tradd		-	-	-	-	-	-	-	-	-	-	-	-	-	-	-	-	-	-	-	-	-	-	-	-	-	-	-	-	+	-	-	-	+	-	-	-	-	-	-	-	-	+	-	-	-	-	-	-
Traf2		-	-	-	-	-	-	-	-	-	-	-	-	-	-	-	-	-	-	-	-	-	-	-	-	-	-	-	-	+	-	-	-	+	-	-	-	-	-	-	-	-	+	+	-	-	-	-	-
Traf6		-	-	-	+	-	-	-	-	-	-	-	-	-	-	+	-	-	-	-	+	-	-	-	+	-	-	-	-	+	-	-	-	+	-	-	-	-	-	-	-	-	-	-	-	-	+	-	-
Trat1	T-cells	-	-	-	-	-	-	-	-	-	-	-	-	-	-	-	-	-	-	-	-	-	-	-	-	-	-	-	-	-	-	-	-	-	-	-	-	-	-	-	-	-	-	-	-	-	-	-	-
Trib3		-	-	+	-	-	-	-	-	-	-	-	-	-	-	-	-	-	-	-	-	-	-	-	-	+	+	-	-	-	-	-	-	-	-	-	-	-	-	-	-	-	-	-	-	-	-	-	-
Trrap		-	-	-	-	-	-	-	-	-	-	-	-	-	-	-	+	-	-	-	-	-	-	-	-	-	-	-	-	-	-	-	-	-	-	-	-	-	-	-	-	-	-	-	-	-	-	-	-
Ttn		-	-	-	-	-	-	-	-	-	-	-	-	-	-	-	-	-	-	-	-	-	-	-	-	-	-	-	-	-	-	-	-	-	-	-	-	-	-	-	-	+	-	-	-	-	-	-	-
Txn1		-	-	-	-	-	-	-	-	-	-	-	-	-	-	-	-	-	-	-	-	-	-	-	+	-	-	-	-	-	-	-	-	-	-	-	+	-	-	-	-	-	-	-	-	-	-	-	-
Txn2		-	-	-	-	-	-	-	-	-	-	-	-	-	-	-	-	-	-	-	-	-	-	-	-	-	-	-	-	-	-	-	-	-	-	-	+	-	-	-	-	-	-	-	-	-	-	-	-
Txndc5		-	-	-	-	-	-	-	-	-	-	-	-	-	-	-	-	-	-	-	-	-	-	-	-	-	-	-	-	-	-	-	-	-	+	-	-	-	-	-	-	-	-	+	-	-	-	-	-
Uba52		-	-	-	-	+	-	-	-	-	-	-	-	-	-	+	-	-	-	-	+	-	-	+	+	-	-	-	-	-	-	-	-	-	-	-	-	-	-	-	-	-	-	-	+	+	+	-	-
Ube2d2a		-	-	-	-	-	-	-	-	-	-	-	-	-	-	+	-	-	-	-	+	-	-	+	-	-	-	-	-	-	-	-	-	-	-	-	-	-	-	-	-	-	-	+	-	-	+	-	-
Ube2n		-	-	-	-	+	-	-	-	-	-	-	-	-	-	+	-	-	-	-	+	-	-	-	+	-	-	-	-	-	-	-	-	-	-	-	-	-	-	-	-	-	-	-	-	-	+	-	-
Ube4b		-	-	-	-	-	-	-	-	-	-	-	-	-	-	-	-	-	-	-	-	-	-	-	-	-	-	-	-	-	-	-	-	-	-	-	-	-	-	-	-	-	-	+	-	-	-	-	-
Uqcrb		-	-	-	-	-	-	-	-	-	-	-	-	-	-	-	-	+	-	-	-	-	-	-	-	-	-	-	-	-	-	-	-	-	-	-	-	-	-	-	-	-	-	-	-	-	-	-	-
Uqcrfs1		-	-	-	-	-	-	-	-	-	-	-	-	-	-	-	-	+	-	-	-	-	-	-	-	-	-	-	-	-	-	-	-	-	-	-	-	-	-	-	-	-	-	-	-	-	-	-	-
Uqcrh		-	-	-	-	-	-	-	-	-	-	-	-	-	-	-	-	+	-	-	-	-	-	-	-	-	-	-	-	-	-	-	-	-	-	-	-	-	-	-	-	-	-	-	-	-	-	-	-
Vamp8		-	-	-	+	-	-	-	-	-	-	-	-	-	-	-	-	-	-	-	-	-	-	-	-	-	-	-	-	-	-	-	-	-	+	-	-	-	-	-	-	-	-	-	-	-	-	-	-
Vav1		-	-	+	-	-	-	-	-	-	-	-	-	-	-	-	-	-	+	-	+	-	-	-	-	-	-	-	-	-	-	-	-	-	-	-	-	-	-	-	+	-	-	-	-	-	-	-	-
Vcam1		-	-	-	-	-	-	-	-	-	-	-	-	-	-	-	-	-	-	-	-	-	-	-	-	-	-	-	-	-	-	-	-	+	-	-	-	-	-	-	-	-	-	-	-	-	-	-	-
Vegfa		-	-	+	-	-	-	-	-	-	-	-	-	-	+	-	-	-	-	-	-	-	-	+	-	-	-	-	-	+	-	-	-	-	-	-	-	-	+	-	-	+	-	-	-	-	-	-	-
Vegfb		-	-	-	-	-	-	-	-	-	-	-	-	-	-	-	-	-	-	-	-	-	-	-	-	-	-	-	-	+	-	-	-	-	-	-	-	-	+	-	-	+	-	-	-	-	-	-	-
Vim		-	-	-	-	-	-	-	-	-	-	-	-	-	+	-	-	-	-	-	-	-	-	-	-	-	-	-	-	-	-	-	-	-	-	-	-	-	-	-	-	-	-	-	-	-	-	-	-
Was		-	-	-	-	-	-	-	-	-	-	-	-	-	-	-	-	-	-	-	-	-	-	-	-	-	-	-	-	-	-	-	-	-	-	-	-	-	-	-	+	-	-	-	-	-	-	-	-
Wwc1		-	-	-	-	-	-	-	-	-	-	-	-	-	-	-	-	-	-	-	-	-	+	-	-	-	-	-	-	-	-	-	-	-	-	-	-	-	-	-	-	-	-	-	-	-	-	-	-
Xaf1		-	-	-	-	-	-	-	-	-	-	-	-	-	-	-	-	-	-	-	-	-	-	-	-	-	-	-	-	-	-	-	-	-	-	-	-	-	-	-	-	-	-	-	-	-	-	-	-
Xbp1		-	-	-	-	-	-	-	-	-	-	-	-	-	-	-	-	-	-	-	-	-	-	-	-	-	-	-	-	-	-	-	-	-	-	-	-	-	-	-	-	-	-	+	-	-	-	-	-
Xcl1	NK cells	-	+	-	-	-	+	-	-	-	+	-	-	-	-	-	-	-	-	-	-	-	-	-	-	-	-	-	-	-	-	-	-	-	-	-	-	-	-	-	-	-	-	-	-	-	-	-	-
Xiap		-	-	-	-	-	-	-	-	-	-	-	-	-	-	-	-	-	+	-	-	-	-	-	-	-	-	-	-	-	-	-	-	+	-	-	-	-	-	-	-	-	+	-	-	-	-	-	-
Ywhab		-	-	-	-	+	-	-	-	-	-	+	-	-	-	-	-	-	-	-	-	-	+	-	-	-	-	-	-	-	-	+	-	-	-	-	-	-	+	-	-	-	-	-	-	-	-	-	-
Ywhae		-	-	-	-	+	-	-	-	-	-	+	-	-	-	-	-	-	-	-	-	-	+	-	-	-	-	-	-	-	-	-	-	-	-	-	-	-	+	-	-	-	-	+	-	-	-	-	-
Ywhag		-	-	-	-	+	-	-	-	-	-	+	-	-	-	-	-	-	-	-	-	-	-	-	-	-	-	-	-	-	-	-	-	-	-	-	-	-	+	-	-	-	-	-	-	-	-	-	-
Ywhaq		-	-	-	-	+	-	-	-	-	-	+	-	-	-	-	-	-	-	-	-	-	-	-	-	-	-	-	-	-	-	-	-	-	-	-	-	-	+	-	-	-	-	-	-	-	-	-	-
Zfyve16		-	-	-	-	-	-	-	-	-	-	-	-	-	-	-	-	-	-	-	-	-	-	-	-	-	-	-	-	-	-	-	-	-	-	-	-	-	-	-	-	-	-	-	-	+	-	-	-
[truncated: 5 more columns]
