# Supplementary material for: A Complex Pattern of Gene Expression in Tissue Affected by Viperid Snake Envenoming: The Emerging Role of Autophagy-Related Genes
Source: Biomolecules. 2024 Feb 26;14(3):278. doi: 10.3390/biom14030278 (PMC10967929; doi:10.3390/biom14030278)
Supplement: Supplementary file 1 [file biomolecules-14-00278-s001.zip › Supplementary_Table-S2-Raw Counts-Log2 Normalized Counts.xlsx]

## Sheet: Raw Counts
Supplementary Table 2. Raw Counts and Log2 Normalized Counts. Data acquisition is carried out in the NanoString nCounter Digital Analyzer with the ‘Max’ Field of View (FOV) setting to 555 images per sample in a 6 h scan per cartridge. Raw counts were normalized using the positive controls, and target genes were normalized to the five internal reference genes.
Gene Name	GeneID	Alias	Description	Control-1-Counts	Control-2-Counts	BA-A-1h-Counts	BA-B-1h-Counts	BA-C-1h-Counts	BA-A-6h-Counts	BA-B-6h-Counts	BA-C-6h-Counts	BA-A-24h-Counts	BA-B-24h-Counts	BA-C-24h-Counts	DR-A-1h-Counts	DR-B-1h-Counts	DR-C-1h-Counts	DR-A-6h-Counts	DR-B-6h-Counts	DR-C-6h-Counts	DR-A-24h-Counts	DR-B-24h-Counts	DR-C-24h-Counts
ABCA1	11303	ABC-1|Abc1	ATP-binding cassette_ sub-family A (ABC1)_ member 1	108	56	192	80	87	178	122	323	313	397	136	77	72	60	126	85	125	273	95	94
ABCB11	27413	ABC16|Bsep|Lith1|PFIC2|PGY4|SPGP	ATP-binding cassette_ sub-family B (MDR/TAP)_ member 11	36	16	34	25	31	29	43	40	39	31	47	49	17	25	65	59	20	30	20	27
ACAA2	52538	0610011L04Rik|AI255831|AI265397|D18Ertd240e	acetyl-Coenzyme A acyltransferase 2 (mitochondrial 3-oxoacyl-Coenzyme A thiolase)	610	304	497	549	504	530	366	552	771	675	668	321	254	293	459	240	191	321	168	101
ACACA	107476	A530025K05Rik|Acac|Acc1|Gm738	acetyl-Coenzyme A carboxylase alpha	369	111	278	330	176	123	101	343	317	331	216	122	100	120	144	88	93	258	123	105
ACACB	100705	AI597064|AW743042|Acc2|Accb	acetyl-Coenzyme A carboxylase beta	419	235	334	368	369	385	322	343	421	504	546	150	183	163	425	94	371	202	154	70
ACOX2	93732	THCCox	acyl-Coenzyme A oxidase 2_ branched chain	34	14	26	25	20	27	31	43	37	37	35	42	20	17	46	28	22	27	20	25
ACSL4	50790	9430020A05Rik|ACS4|AU018108|Facl4|Lacs4	acyl-CoA synthetase long-chain family member 4	66	34	91	83	50	98	129	168	156	133	137	45	39	25	62	95	33	54	50	24
ACSM3	20216	Sa|Sah	acyl-CoA synthetase medium-chain family member 3	23	18	21	26	25	22	24	31	35	29	17	46	20	12	42	38	12	21	22	20
ACTA2	11475	0610041G09Rik|Actvs|SMalphaA|a-SMA|alphaSMA	actin_ alpha 2_ smooth muscle_ aorta	256	117	370	478	169	196	88	558	827	586	206	216	131	558	125	64	174	627	310	179
ACTR1A	54130	Arp1|alpha-Arp1	ARP1 actin-related protein 1A_ centractin alpha	125	81	121	88	73	110	89	357	273	299	125	84	49	54	81	60	71	169	88	97
ACVRL1	11482	AI115505|AI427544|Acvrlk1|Alk1	activin A receptor_ type II-like 1	59	31	71	49	41	74	73	102	76	98	71	42	39	40	28	28	41	71	37	41
ADA	11486	-	adenosine deaminase	26	23	33	21	14	34	32	56	55	40	33	24	19	19	21	26	23	36	28	14
ADAM17	11491	CD156b|Tace	a disintegrin and metallopeptidase domain 17	146	69	110	101	94	110	138	436	294	296	117	64	45	52	65	69	47	160	66	75
ADAM9	11502	AU020942|MDC9|Mltng|mKIAA0021	a disintegrin and metallopeptidase domain 9 (meltrin gamma)	269	143	211	175	148	235	314	709	681	569	347	134	106	111	192	119	164	356	172	152
ADCY7	11513	AA407758	adenylate cyclase 7	51	30	45	17	18	13	11	205	124	212	19	22	25	23	14	19	17	84	26	33
ADH1	11522	ADH-AA|AI194826|Adh-1|Adh-1-t|Adh-1e|Adh-1t|Adh-3e|Adh1-e|Adh1-t|Adh1tl|Adh3-e	alcohol dehydrogenase 1 (class I)	251	41	191	212	203	226	498	323	179	214	407	442	72	143	693	657	257	168	97	43
ADH4	26876	Adh2	alcohol dehydrogenase 4 (class II)_ pi polypeptide	21	6	16	14	14	16	33	29	16	16	20	49	22	20	43	21	18	26	19	12
ADH6A	69117	1810009C16Rik|Adh5a	alcohol dehydrogenase 6A (class V)	36	18	31	30	24	29	12	31	32	28	26	19	22	25	27	30	28	25	20	16
ADIPOQ	11450	30kDa|APN|Acdc|Acrp30|Ad|GBP28|adipo|apM1	adiponectin_ C1Q and collagen domain containing	49	25	61	141	59	23	42	184	286	435	98	21	16	33	16	11	9	238	34	39
ADIPOR1	72674	2810031L11Rik|ACDCR1|CGI-45|Paqr1	adiponectin receptor 1	241	93	187	145	135	158	189	299	381	264	202	60	48	48	105	48	69	103	62	75
ADPGK	72141	2610017G09Rik|Adp-gk|C77577	ADP-dependent glucokinase	49	21	84	57	24	52	181	137	109	125	96	45	29	26	43	29	34	77	41	33
AIM2	383619	Gm1313|Ifi210	absent in melanoma 2	22	12	19	19	20	27	49	95	45	109	40	22	23	21	19	22	10	46	22	32
AKR1B7	11997	AR|Avdp|MVDP	aldo-keto reductase family 1_ member B7	9	2	8	3	3	11	5	7	10	7	8	7	6	11	8	7	6	14	10	25
AKR1B8	14187	FR-1|Fgfrp|Fgrp	aldo-keto reductase family 1_ member B8	19	13	54	20	20	44	37	103	146	91	65	32	10	24	23	20	17	95	47	50
AKT1	11651	Akt|PKB|PKB/Akt|PKBalpha|Rac	thymoma viral proto-oncogene 1	316	148	305	257	171	229	260	942	801	619	307	136	121	133	199	99	147	510	288	290
ALAD	17025	ALADH|Lv	aminolevulinate_ delta-_ dehydratase	357	142	265	187	208	205	259	426	548	549	300	217	87	161	267	212	135	359	138	103
ALDH3A2	11671	AI194803|Ahd-3|Ahd-3r|Ahd3|Ahd3-r|Aldh4|Aldh4-r|FALDH	aldehyde dehydrogenase family 3_ subfamily A2	72	42	66	55	50	49	91	182	139	184	62	66	44	42	89	88	46	100	47	51
ALDH7A1	110695	Atq1|D18Wsu181e	aldehyde dehydrogenase family 7_ member A1	63	22	61	41	35	36	65	114	124	114	46	48	18	26	56	48	27	49	31	23
ALDH9A1	56752	AA139417|Abaldh|ESTM40|TMABA-DH|Tmabadh	aldehyde dehydrogenase 9_ subfamily A1	52	23	60	26	26	28	38	180	121	127	58	64	33	18	74	38	45	68	30	31
ALDOB	230163	Aldo-2|Aldo2|BC016435	aldolase B_ fructose-bisphosphate	354	5	20	21	157	34	486	631	36	21	26	687	64	93	778	578	29	42	37	30
AMOTL1	75723	2310010G08Rik|2310067L22Rik|4932416D09Rik|JEAP|mFLJ00155	angiomotin-like 1	1031	585	901	517	490	582	625	678	728	587	892	363	228	255	283	97	208	335	257	162
AMOTL2	56332	AW549739|C79691|Lccp|MASCOT|mKIAA0989	angiomotin-like 2	82	27	93	69	52	66	71	172	191	122	120	66	38	31	33	29	42	115	52	69
ANAPC1	17222	2610021O03Rik|AI047775|AI853536|AW547281|Apc1|Mcpr|tsg24	anaphase promoting complex subunit 1	66	61	53	52	36	32	35	168	159	155	83	35	33	24	47	29	34	67	33	45
ANAPC10	68999	1500026N15Rik|A830003M23Rik|APC10	anaphase promoting complex subunit 10	67	37	53	49	52	46	29	146	134	145	51	41	16	25	43	45	22	66	41	75
ANAPC7	56317	APC7|AW545589	anaphase promoting complex subunit 7	53	38	61	36	23	50	43	123	109	101	59	48	33	40	39	34	40	51	42	36
ANGPTL4	57875	Arp4|Bk89|Fiaf|Hfarp|Ng27|Pgar|Pgarg|Pp1158	angiopoietin-like 4	63	42	241	191	68	1061	689	647	466	220	613	142	59	65	189	192	261	257	100	95
AP1G1	11765	AA409002|AU041323|AW551707|Adtg|D8Ertd374e	adaptor protein complex AP-1_ gamma 1 subunit	157	103	173	134	110	125	193	421	341	335	185	86	56	67	108	69	78	210	109	86
AP1S1	11769	AP19	adaptor protein complex AP-1_ sigma 1	50	36	39	28	22	39	31	99	127	80	37	34	13	19	29	36	17	54	34	30
AP2S1	232910	AI043088	adaptor-related protein complex 2_ sigma 1 subunit	497	257	391	368	300	360	321	1719	1532	1315	434	229	176	200	285	266	260	906	574	461
APC	11789	AI047805|AU020952|AW124434|CC1|Min|mAPC	adenomatosis polyposis coli	119	55	78	67	38	60	91	247	178	210	86	29	15	26	42	35	32	80	60	40
APCS	20219	Sap	serum amyloid P-component	51	12	25	16	36	26	46	37	42	27	31	104	32	34	63	64	27	31	28	23
APLP2	11804	AI790698|APLP-2	amyloid beta (A4) precursor-like protein 2	417	207	244	367	205	189	201	510	703	593	283	108	72	78	194	132	91	241	106	78
APOA1	11806	Alp-1|Apoa-1|Brp-14|Ltw-1|Lvtw-1|Sep-1|Sep-2|Sep2|apo-AI|apoA-I	apolipoprotein A-I	1380	12	28	15	271	27	1262	1240	22	16	35	1582	90	182	1237	693	23	37	103	20
APOA2	11807	Alp-2|Apo-AII|ApoA-II|ApoAII|Apoa-2|Hdl-1	apolipoprotein A-II	659	11	30	24	150	31	1120	982	27	18	31	1710	87	196	1562	1646	33	24	50	19
APOA4	11808	Apoa-4	apolipoprotein A-IV	35	20	21	18	108	22	45	69	41	38	26	35	21	34	121	25	27	30	27	20
APOB	238055	AI315052|Apo B-100|apob-100|apob-48	apolipoprotein B	158	14	19	20	95	24	254	226	31	28	44	333	29	75	313	316	24	26	26	19
APOC2	11813	apo-CII|apoC-II	apolipoprotein C-II	44	14	36	19	36	23	73	129	42	30	29	59	20	23	207	91	20	31	28	27
APOC3	11814	apo-CIII|apoC-III	apolipoprotein C-III	520	7	23	27	179	28	753	773	34	27	33	920	51	129	893	922	12	32	42	32
APOH	11818	B2GPI|beta-2-GPI|beta2-GPI	apolipoprotein H	154	9	13	22	59	30	244	205	29	20	31	176	19	43	248	197	14	20	17	16
APP	11820	Abeta|Abpp|Adap|Ag|Cvap|E030013M08Rik|betaApp	amyloid beta (A4) precursor protein	514	273	920	521	502	563	683	1697	1565	1326	659	276	195	186	348	185	312	788	335	229
AQP8	11833	AI255744|AQP-8	aquaporin 8	46	26	37	25	44	31	47	62	60	32	39	38	33	37	85	76	32	33	32	28
ARG1	11846	AI|AI256583|Arg-1|PGIF	arginase_ liver	194	13	21	15	32	44	149	1422	444	74	31	263	29	25	240	169	17	111	30	47
ARHGAP35	232906	6430596G11Rik|AI841135|Grlf1|mKIAA1722|p190A|p190RhoGAP	Rho GTPase activating protein 35	90	28	57	48	45	95	89	221	167	167	123	30	23	30	61	40	55	80	41	41
ARHGEF2	16800	AA408978|GEF|GEF-H1|GEFH1|LFP40|Lbcl1|Lfc|P40|mKIAA0651	rho/rac guanine nucleotide exchange factor (GEF) 2	214	103	202	122	99	148	138	702	491	487	194	135	62	107	100	74	103	338	251	194
ARHGEF6	73341	1600028C08Rik|1700038J06Rik|4930592P22Rik|alpha-PIX	Rac/Cdc42 guanine nucleotide exchange factor (GEF) 6	97	53	96	89	74	74	49	217	178	236	87	42	27	32	59	31	32	68	35	36
ARRB1	109689	1200006I17Rik|AW208571|G430100A01Rik	arrestin_ beta 1	46	43	49	45	34	42	60	218	153	129	83	28	20	27	37	38	43	97	40	53
ATF4	11911	Atf-4|C/ATF|CREB2|TAXREB67	activating transcription factor 4	470	261	562	553	488	655	1236	1935	1044	1059	995	164	159	125	334	230	202	448	182	227
ATF7IP	54343	2610204M12Rik|AM|Mcaf1	activating transcription factor 7 interacting protein	146	69	79	60	75	100	108	444	311	407	141	33	44	27	51	27	51	160	56	68
ATG101	68118	9430023L20Rik|AA407441|AU022967	autophagy related 101	42	30	57	54	30	35	33	116	103	112	37	29	19	17	42	27	22	39	17	25
ATG2B	76559	2410024A21Rik|AI047755|AI503411|AW558123|C030004M05Rik|C630028L02Rik|mKIAA4067	autophagy related 2B	97	54	82	56	60	90	68	215	153	171	99	37	40	33	66	29	46	100	56	67
ATOX1	11927	AI256639|Atx1	ATX1 (antioxidant protein 1) homolog 1 (yeast)	150	97	192	149	130	172	173	581	402	400	169	132	83	70	147	113	105	211	132	112
ATP6V1E1	11973	2410029D23Rik|Atp6e|Atp6e2|Atp6v1e|D6Ertd385e|E2|P31|Vma4	ATPase_ H+ transporting_ lysosomal V1 subunit E1	667	347	563	455	381	567	548	920	938	845	662	303	195	244	357	162	285	456	345	222
ATP6V1F	66144	1110004G16Rik	ATPase_ H+ transporting_ lysosomal V1 subunit F	133	83	142	141	107	173	170	564	511	499	191	64	25	40	73	62	64	97	75	60
ATP6V1G2	66237	1500002D01Rik|Atp6g2|NG38|VAG2	ATPase_ H+ transporting_ lysosomal V1 subunit G2	41	19	117	31	54	30	36	63	82	66	55	39	24	39	40	28	30	67	28	27
ATP7A	11977	MNK	ATPase_ Cu++ transporting_ alpha polypeptide	35	24	69	47	33	53	84	192	157	147	78	38	41	36	21	31	47	127	61	65
AXL	26362	AI323647|Ark|Tyro7|Ufo	AXL receptor tyrosine kinase	378	209	394	212	211	179	127	430	511	380	244	172	162	158	138	110	175	355	185	199
BANF1	23825	Baf|Bcrp1|L2bp1/Baf	barrier to autointegration factor 1	284	131	195	171	140	194	163	518	383	413	248	93	58	73	113	53	74	216	135	117
BAX	12028	-	BCL2-associated X protein	75	48	61	59	37	52	50	289	180	220	88	48	26	25	47	51	38	119	73	56
BCAP31	27061	Bap31	B cell receptor associated protein 31	175	75	248	205	145	183	174	763	691	659	204	141	74	73	132	105	104	285	139	133
BCL2	12043	AW986256|Bcl-2|C430015F12Rik|D630044D05Rik|D830018M01Rik	B cell leukemia/lymphoma 2	54	22	65	30	43	28	25	145	76	208	47	35	27	31	50	22	42	63	29	33
BCL2L1	12048	Bcl(X)L|Bcl-XL|Bcl2l|BclX|bcl-x|bcl2-L-1	BCL2-like 1	67	21	162	151	145	207	439	285	189	147	227	45	107	81	101	104	57	122	63	56
BIRC3	11796	AW107670|Api1|Api2|Birc2|HIAP2|IAP1|IAP2|MIAP1|MIAP2|MIHB|MIHC|RNF49|cIAP-1|cIAP-2|cIAP1|cIAP2	baculoviral IAP repeat-containing 3	17	9	133	54	55	49	119	192	76	193	62	36	14	19	45	22	23	66	21	30
BLK	12143	-	B lymphoid kinase	6	13	12	12	4	11	2	143	14	245	15	14	12	8	13	9	11	20	12	18
BMP10	12154	-	bone morphogenetic protein 10	9	17	16	10	7	17	11	20	16	9	31	25	19	14	16	11	7	32	16	19
BPI	329547	9230105K17Rik|Bpifd1	bactericidal permeablility increasing protein	11	8	14	9	8	12	8	11	12	10	23	12	7	8	7	14	3	11	14	10
BRAF	109880	9930012E13Rik|AA120551|AA387315|AA473386|B-raf|Braf-2|Braf2|C230098H17|C87398|D6Ertd631e	Braf transforming gene	60	49	93	73	65	100	111	214	163	177	118	77	62	46	89	48	73	130	64	82
BRPF3	268936	AI413466|AW493400|mKIAA1286	bromodomain and PHD finger containing_ 3	30	16	37	24	16	28	26	67	58	60	36	24	23	20	21	18	17	42	14	24
BST2	69550	2310015I10Rik|Bst-2|C87040|CD317|DAMP-1|GREG	bone marrow stromal cell antigen 2	58	16	61	60	54	85	110	625	525	551	83	45	18	21	45	166	23	108	37	29
C1S1	50908	AA959438|AI255193|AI327365|C1s|C1sa	complement component 1_ s subcomponent 1	233	105	110	99	86	100	104	459	568	640	178	108	39	36	107	89	98	273	74	95
C3	12266	AI255234|ASP|HSE-MSF|Plp	complement component 3	849	255	145	145	252	133	511	2120	1588	2252	247	644	77	92	564	650	67	751	278	188
C3AR1	12267	AZ3B|C3AR|HNFAG09	complement component 3a receptor 1	65	49	85	40	36	81	106	848	606	453	53	21	15	16	31	63	30	444	184	179
C6	12274	AW111623	complement component 6	36	22	36	20	30	32	58	48	37	26	45	80	32	30	39	23	22	44	24	32
C8A	230558	-	complement component 8_ alpha polypeptide	99	5	11	9	17	9	59	77	16	11	13	116	9	16	42	13	6	26	8	19
C8B	110382	4930439B20Rik|AI595927	complement component 8_ beta polypeptide	22	3	5	3	10	6	20	30	12	9	13	44	18	5	19	6	8	17	8	11
C9	12279	-	complement component 9	127	6	16	12	34	12	36	93	19	10	15	204	25	21	67	39	13	32	11	25
CALM1	12313	AI256814|AI327027|AI461935|AL024000|CaM|Calm	calmodulin 1	996	481	565	702	536	363	586	697	1049	1207	736	245	241	242	271	129	209	569	359	310
CAPN5	12337	nCL-3	calpain 5	26	22	22	14	12	10	5	42	54	53	22	15	7	14	15	9	26	48	15	33
CARD9	332579	Gm782	caspase recruitment domain family_ member 9	8	16	33	17	9	36	30	57	54	30	29	23	13	18	16	18	15	41	26	28
CASP12	12364	-	caspase 12	92	47	79	67	42	87	39	303	320	253	150	46	50	53	75	50	73	141	75	73
CASP3	12367	A830040C14Rik|AC-3|Apopain|CASP-3|CC3|CPP-32|CPP32|Caspase-3|Lice|SCA-1|Yama|mldy	caspase 3	30	18	50	38	25	41	35	213	155	177	34	25	20	18	19	31	20	44	27	21
CASP4	12363	CASP-11|CASP-4|Casp11|Caspl|ich-3	caspase 4_ apoptosis-related cysteine peptidase	7	5	53	35	23	58	65	166	82	98	74	22	15	13	27	28	32	59	14	29
CASP6	12368	CASP-6|Mch2	caspase 6	51	24	57	41	33	54	48	144	108	98	53	38	34	27	46	40	40	47	42	47
CASP7	12369	AI314680|CMH-1|ICE-IAP3|Mch3|caspase-7|mCASP-7	caspase 7	90	46	70	37	36	53	61	269	142	199	80	45	38	34	56	45	35	116	59	73
CASP8	12370	CASP-8|FLICE|MACH|Mch5	caspase 8	50	34	52	34	29	88	147	355	241	298	67	39	26	23	34	35	33	113	52	76
CAT	12359	2210418N07|Cas-1|Cas1|Cs-1	catalase	436	152	233	239	250	193	499	1149	686	685	308	601	75	119	623	579	86	223	122	66
CBL	12402	4732447J05Rik|Cbl-2|c-Cbl|cbl|Cbl	Casitas B-lineage lymphoma	52	32	52	32	30	45	59	211	112	165	68	37	24	27	36	34	37	92	36	52
CCL19	24047	CKb11|ELC|MIP3B|Scya19|exodus-3	chemokine (C-C motif) ligand 19	158	125	70	91	78	129	57	603	129	805	231	83	78	98	125	53	121	158	71	114
CCL2	20296	AI323594|HC11|JE|MCAF|MCP-1|MCP1|SMC-CF|Scya2|Sigje	chemokine (C-C motif) ligand 2	20	9	443	272	295	727	1708	2841	1702	941	623	131	30	23	56	151	69	571	214	301
CCL4	20303	AT744.1|Act-2|MIP-1B|Mip1b|Scya4	chemokine (C-C motif) ligand 4	7	2	24	7	7	27	119	44	31	17	26	8	9	13	11	10	16	30	13	19
CCN2	14219	Ccn2|Fisp12|Hcs24|fisp-12|Ctgf	connective tissue growth factor	211	143	1467	370	656	316	396	423	496	183	655	319	431	216	611	286	238	267	159	96
CCNA2	12428	AA408589|Ccn-1|Ccn1|Ccna|CycA2|Cyca	cyclin A2	20	16	41	34	13	38	21	240	260	155	29	48	24	40	21	60	26	189	108	85
CCR1	12768	Cmkbr1|Mip-1a-R	chemokine (C-C motif) receptor 1	26	17	51	37	22	123	452	232	144	78	152	34	22	31	42	52	24	86	45	54
CCR2	12772	Cc-ckr-2|Ccr2a|Ccr2b|Ckr2|Ckr2a|Ckr2b|Cmkbr2|mJe-r	chemokine (C-C motif) receptor 2	129	73	48	28	37	105	202	1288	618	418	122	51	41	45	53	42	49	428	190	246
CCR4	104625	CCR4|Cnot6	CCR4-NOT transcription complex_ subunit 6	15	13	30	17	16	18	20	45	40	53	35	23	13	14	32	24	18	28	20	20
CCR7	12775	CC-CKR-7|CCR-7|CD197|Cdw197|Cmkbr7|EBI1|Ebi1h	chemokine (C-C motif) receptor 7	9	12	16	15	17	16	10	140	18	198	33	26	10	21	9	15	22	26	14	23
CCS	12460	Ccsd	copper chaperone for superoxide dismutase	108	53	100	91	79	61	82	212	168	174	96	88	53	70	101	52	65	96	54	37
CD14	12475	-	CD14 antigen	32	24	366	289	191	1008	4168	453	415	153	691	86	35	28	134	83	94	175	52	67
CD163	93671	CD163v2|CD163v3	CD163 antigen	16	13	32	10	10	20	11	35	61	22	21	15	15	19	18	25	19	45	20	19
CD180	17079	F630107B15|Ly78|RP105	CD180 antigen	41	29	35	31	14	42	30	462	192	429	46	36	25	36	33	42	25	149	57	61
CD19	12478	AW495831	CD19 antigen	13	12	21	18	14	16	15	317	28	731	14	9	9	8	13	18	12	15	11	18
CD209E	170780	SIGNR4|mSIGNR4	CD209e antigen	14	9	27	20	20	34	14	26	42	26	32	27	14	16	15	19	10	31	15	24
CD244A	NA	NA	NA	15	10	10	16	11	10	17	19	17	21	18	10	9	8	10	11	9	18	17	8
CD34	12490	AU040960	CD34 antigen	314	115	368	317	256	156	78	567	735	748	236	158	143	127	145	97	157	447	174	152
CD36	12491	FAT|GPIV|Scarb3	CD36 antigen	406	255	548	484	550	384	240	839	1074	961	650	188	166	197	298	178	240	405	144	79
CD3D	12500	T3d	CD3 antigen_ delta polypeptide	29	15	46	29	27	40	47	252	48	211	57	34	28	30	46	37	30	57	25	37
CD3E	12501	AI504783|CD3|CD3epsilon|T3e	CD3 antigen_ epsilon polypeptide	35	14	24	24	22	35	30	405	40	348	45	41	25	20	32	28	30	44	25	36
CD3G	12502	Ctg-3|Ctg3|T3g	CD3 antigen_ gamma polypeptide	45	21	38	24	30	39	40	192	65	183	67	49	47	44	54	34	37	60	32	32
CD4	12504	L3T4|Ly-4	CD4 antigen	10	13	10	10	4	9	13	114	17	137	29	25	9	12	9	9	14	31	8	17
CD44	12505	AU023126|AW121933|AW146109|HERMES|Ly-24|Pgp-1	CD44 antigen	15	7	21	18	9	35	20	36	26	22	30	24	21	20	11	16	14	34	18	23
CD6	12511	-	CD6 antigen	19	15	26	20	14	25	10	80	21	79	21	25	21	15	23	24	17	31	19	19
CD68	12514	Lamp4|Scard1|gp110	CD68 antigen	63	67	88	61	31	160	342	1543	1243	630	145	50	45	32	43	112	53	552	158	188
CD84	12523	A130013D22Rik|CDw84|SLAMF5	CD84 antigen	25	39	46	37	28	37	118	503	283	364	43	20	11	11	17	40	26	116	59	65
CD86	12524	B7|B7-2|B7.2|B70|CLS1|Cd28l2|ETC-1|Ly-58|Ly58|MB7|MB7-2|TS/A-2	CD86 antigen	11	1	24	19	14	18	27	53	36	68	19	17	19	9	6	12	13	28	8	26
CD8A	12525	BB154331|Ly-2|Ly-35|Ly-B|Lyt-2	CD8 antigen_ alpha chain	12	8	17	13	8	21	17	60	24	34	26	12	16	16	12	15	9	20	12	14
CD8B1	12526	Cd8b|Ly-3|Ly-C|Lyt-3	CD8 antigen_ beta chain 1	23	16	28	25	15	27	14	55	24	34	48	26	21	34	32	18	28	33	26	23
CDH2	12558	CDHN|N-cadherin|Ncad	cadherin 2	39	17	61	41	33	20	43	91	69	77	61	55	43	33	46	36	34	63	31	38
CDH5	12562	7B4|AA408225|Cd144|VE-Cad|VECD|VEcad|Vec	cadherin 5	187	103	262	272	222	374	312	484	594	476	332	159	95	121	211	122	138	243	134	77
CDK4	12567	Crk3	cyclin-dependent kinase 4	50	21	61	37	23	60	46	312	259	203	57	36	29	31	34	54	21	89	26	30
CDKN1A	12575	CAP20|CDKI|CIP1|Cdkn1|P21|SDI1|Waf1|mda6|p21Cip1|p21WAF	cyclin-dependent kinase inhibitor 1A (P21)	110	67	768	542	391	1246	1797	746	402	276	1670	250	88	118	452	239	364	242	133	175
CDKN2C	12580	C77269|INK4c|p18|p18-INK4c|p18-INK6|p18INK4c	cyclin-dependent kinase inhibitor 2C (p18_ inhibits CDK4)	59	25	44	47	26	56	19	101	120	113	48	30	31	29	35	51	37	97	40	38
CDON	57810	CDO|Cd0|Orcam	cell adhesion molecule-related/down-regulated by oncogenes	45	30	49	28	21	26	8	63	125	89	36	21	19	15	11	10	20	68	23	33
CEACAM3	384557	EG384557|Psg24|cea12	carcinoembryonic antigen-related cell adhesion molecule 3	6	7	12	16	8	19	11	21	18	19	27	29	13	24	10	13	16	27	6	19
CEBPA	12606	C/ebpalpha|CBF-A|Cebp	CCAAT/enhancer binding protein (C/EBP)_ alpha	165	45	96	123	67	120	157	347	308	356	109	79	38	33	82	138	36	282	110	63
CFH	12628	Mud-1|NOM|Sas-1|Sas1	complement component factor h	14	8	14	19	14	20	16	19	30	22	26	27	15	18	25	21	24	32	15	31
CFHR1	50702	AI194696|CFHRB|Cfhl1	complement factor H-related 1	14	3	18	13	11	26	29	39	12	12	23	65	16	18	37	35	16	20	11	23
CFHR2	545366	Cfhrb_4/2	complement factor H-related 2	268	35	91	61	88	119	194	492	358	350	184	471	60	87	308	199	110	225	103	159
CFI	12630	-	complement component factor i	100	5	27	21	40	19	74	101	36	31	23	130	19	31	107	91	17	28	23	17
CFLAR	12633	2310024N18Rik|A430105C05Rik|CLARP|Cash|Casper|ENSMUSG00000072980|FLAME|FLAME-1|Flip|Gm9845|I-FLICE|MRIT|c-Flip	CASP8 and FADD-like apoptosis regulator	151	68	160	102	82	141	248	460	339	441	158	66	57	63	81	93	66	195	129	115
CFTR	12638	AW495489|Abcc7	cystic fibrosis transmembrane conductance regulator	9	10	14	10	9	13	10	13	18	14	16	16	16	8	16	10	7	21	14	20
CHIL1	12654	AW208766|Brp39|Chi3l1|Gp39	chitinase-like 1	1	9	25	24	11	43	75	198	59	50	33	12	16	15	9	79	10	93	21	14
CHMP4B	75608	2010012F05Rik|C76846|Snf7-2	charged multivesicular body protein 4B	692	416	471	379	344	571	656	1327	1069	861	723	264	177	216	440	184	250	524	386	307
CHUK	12675	AI256658|Chuk1|Fbx24|Fbxo24|IKBKA|IKK1|Ikka|NFKBIKA	conserved helix-loop-helix ubiquitous kinase	170	98	162	124	120	185	168	439	302	389	207	110	89	79	148	95	126	185	129	99
CIITA	12265	C2ta|EG669998|Gm9475|Mhc2ta	class II transactivator	35	32	42	33	19	27	20	227	53	418	40	25	21	27	21	24	21	42	19	34
CKAP4	216197	5630400A09Rik|CLIMP-63|P63	cytoskeleton-associated protein 4	162	92	271	118	96	218	194	1166	1058	706	174	68	70	78	100	87	66	610	288	286
COL10A1	12813	Col10|Col10a-1	collagen_ type X_ alpha 1	20	11	17	21	16	14	12	26	26	25	31	24	24	22	10	20	11	23	7	23
COL14A1	12818	5730412L22Rik|AW108078	collagen_ type XIV_ alpha 1	152	77	172	106	73	70	71	212	691	419	108	54	35	54	52	33	62	214	110	83
COL16A1	107581	2700007F12Rik|A530052M23Rik|AI838662|CA1F	collagen_ type XVI_ alpha 1	93	44	177	42	39	35	31	122	161	96	67	44	57	35	49	21	45	102	48	50
COL1A1	12842	Col1a-1|Cola-1|Cola1|Mov-13|Mov13	collagen_ type I_ alpha 1	4315	2598	38640	3143	8800	1723	1833	5854	16960	7353	5801	2498	4825	1698	5488	800	2847	5123	1929	732
COL1A2	12843	AA960264|AI325291|Col1a-2|Cola-2|Cola2|oim	collagen_ type I_ alpha 2	3475	2017	20505	1906	5393	1145	1374	3632	10093	4395	3955	1523	2825	1166	3206	550	1694	3644	1287	766
COL3A1	12825	AW550625|Col3a-1|MMS10-W|Ms10w|mKIAA4231	collagen_ type III_ alpha 1	3420	1814	4614	2955	1381	1929	1887	6102	18456	10336	2310	1209	637	667	1567	492	1587	6000	1614	1335
COL4A1	12826	Bru|Col4a-1|Del(8)44H|Raw|Svc	collagen_ type IV_ alpha 1	1055	479	1611	1237	999	1515	1148	2663	3062	2489	1711	739	434	638	920	422	865	1364	713	459
COL4A2	12827	Col4a-2	collagen_ type IV_ alpha 2	594	285	704	572	387	622	493	1170	1545	1165	686	377	256	346	489	240	379	736	400	277
COL5A1	12831	AI413331	collagen_ type V_ alpha 1	421	205	520	295	213	218	194	816	1447	1017	318	163	104	140	160	55	169	545	207	175
COL5A3	53867	-	collagen_ type V_ alpha 3	344	159	410	178	140	157	132	440	528	316	290	150	96	150	89	49	100	296	116	156
COL6A3	12835	AI507288|Col6a-3	collagen_ type VI_ alpha 3	519	305	940	471	298	335	337	1251	1996	1210	511	242	243	185	235	206	205	714	303	257
COL6A5	665033	Col29a1|EG665033|Gm7455	collagen_ type VI_ alpha 5	20	15	35	22	20	25	25	33	48	39	45	32	29	16	32	28	24	50	24	35
COL7A1	12836	AW209154	collagen_ type VII_ alpha 1	12	4	9	5	5	11	9	11	14	15	29	16	8	15	14	9	8	24	9	17
COX4I2	84682	Cox4b|CoxIV-2	cytochrome c oxidase subunit IV isoform 2	42	29	78	43	40	38	22	70	84	70	60	43	38	27	37	51	39	43	32	29
COX6A1	12861	VIaL	cytochrome c oxidase subunit VIa polypeptide 1	465	242	490	619	443	283	391	1924	1516	1449	396	334	185	184	373	455	201	804	298	214
COX6B1	110323	2010000G05Rik|Cox6b	cytochrome c oxidase_ subunit VIb polypeptide 1	3180	1750	1814	1662	1430	1696	1502	2611	3076	2722	2172	1030	754	814	1444	494	901	1092	667	432
COX7B	66142	1100001F07Rik|1110004F07Rik|C80563	cytochrome c oxidase subunit VIIb	23	15	23	12	14	21	20	25	23	15	21	23	14	15	14	13	11	19	11	17
COX7C	12867	COXVIIc|Cox7c1	cytochrome c oxidase subunit VIIc	6155	3219	4862	4575	4203	5009	4254	6060	7235	6545	6051	2529	1969	1979	3912	1310	2539	2876	1912	1141
CPA3	12873	MC-CPA	carboxypeptidase A3_ mast cell	40	13	33	31	11	32	26	100	206	111	39	28	19	11	31	28	27	88	29	31
CPB2	12345	1700120C01Rik|AI325129|CPB1|CPB2|CPbeat2|CPbeta1|CPbeta2|Cappb1|Capzb	capping protein (actin filament) muscle Z-line_ beta	66	6	20	11	32	25	49	72	20	14	25	114	25	13	85	87	15	36	18	32
CPN1	110115	AA389061|CPN1|Cyp11b|Cyp11b-1|FHI|Cyp11b1	cytochrome P450_ family 11_ subfamily b_ polypeptide 1	26	14	17	24	30	29	43	47	26	22	17	38	15	19	49	51	15	9	15	14
CPT1A	12894	C730027G07|CPTI|Cpt1	carnitine palmitoyltransferase 1a_ liver	42	24	91	47	34	57	79	238	174	148	50	42	27	33	59	48	46	114	54	49
CREB1	12912	2310001E10Rik|3526402H21Rik|AV083133|Creb|Creb-1	cAMP responsive element binding protein 1	40	28	29	21	26	23	13	79	70	98	33	23	13	27	17	19	13	46	24	22
CREB3	12913	AU044960|AW538053|C80076|LZIP|LZIP-1|LZIP-2|Luman	cAMP responsive element binding protein 3	55	31	40	34	17	22	24	135	78	101	44	44	36	35	24	27	33	50	61	43
CREBBP	12914	AW558298|CBP|CBP/p300|KAT3A|p300/CBP	CREB binding protein	184	90	170	157	110	155	144	420	330	357	220	92	84	62	119	51	113	178	103	94
CRK	12928	Crk-I|Crk-II|Crk-III|Crk3|CrkIII|Crko|c-Crk|p38	v-crk sarcoma virus CT10 oncogene homolog (avian)	225	170	220	211	171	253	263	566	475	502	222	115	86	83	137	73	99	285	155	133
CRKL	12929	1110025F07Rik|AA589403|AI325100|Crkol	v-crk sarcoma virus CT10 oncogene homolog (avian)-like	110	46	124	74	74	75	93	138	148	141	100	66	46	61	81	68	60	97	73	52
CRP	12945	CRP|CRP-[a]|CRP-[b]|Crpd|DBMT1|gp300|p80|Dmbt1	deleted in malignant brain tumors 1	34	6	10	8	17	16	52	51	10	16	15	74	9	14	48	44	9	20	5	24
CSF1R	12978	AI323359|CD115|CSF-1R|Csfmr|Fim-2|Fms|M-CSF-R|M-CSFR	colony stimulating factor 1 receptor	146	90	156	64	80	64	90	672	429	360	78	60	42	50	32	59	53	322	117	124
CSF3R	12986	Cd114|Csfgr|G-CSF-R|G-CSFR	colony stimulating factor 3 receptor (granulocyte)	27	14	81	72	58	192	576	463	309	102	216	55	32	33	20	43	34	284	43	99
CSNK1A1	93687	2610208K14Rik|4632404G05Rik|5430427P18Rik|CK1a|Csnk1a	casein kinase 1_ alpha 1	612	351	743	551	406	770	876	1685	1471	1335	925	272	199	194	491	206	328	548	349	276
CSNK1D	104318	1200006A05Rik|AA409348|D930010H05Rik	casein kinase 1_ delta	63	27	91	65	43	86	110	157	109	133	104	62	42	39	67	39	48	97	60	56
CSNK1E	27373	AI426939|AI551861|AW457082|CK1epsilon|CKIe|KC1epsilon|tau	casein kinase 1_ epsilon	56	41	43	54	36	61	65	103	86	93	82	30	30	25	39	17	24	68	26	27
CSNK1G3	70425	3300002K07Rik|C330049O21Rik	casein kinase 1_ gamma 3	67	30	109	62	36	75	63	164	110	166	86	61	46	57	55	44	55	68	48	42
CSNK2A1	12995	Csnk2a1-rs4	casein kinase 2_ alpha 1 polypeptide	736	400	409	411	277	380	373	1012	874	974	539	255	172	203	343	136	267	434	314	250
CSNK2B	13001	CK II beta	casein kinase 2_ beta polypeptide	371	220	324	359	261	411	425	1092	832	881	453	191	132	146	237	119	223	338	229	180
CTBP2	13017	AA407280|D7Ertd45e|Gtrgeo6|Ribeye	C-terminal binding protein 2	84	46	44	54	30	47	35	133	126	122	53	38	19	26	24	33	30	66	44	57
CTNNB1	12387	Bfc|Catnb|Mesc	catenin (cadherin associated protein)_ beta 1	907	537	818	737	651	827	958	2087	1874	1943	964	392	293	334	503	454	447	1159	657	481
CTNND1	12388	AA409437|AU019353|Catns|Ctnnd|P120|mKIAA0384	catenin (cadherin associated protein)_ delta 1	211	106	244	163	115	141	109	294	319	242	162	156	105	99	136	74	121	281	171	140
CTSB	13030	CB	cathepsin B	279	172	390	342	302	536	600	3775	3474	2254	485	126	71	56	195	222	99	943	201	195
CTSD	13033	CD|CatD	cathepsin D	1030	760	1193	1189	916	1230	1673	8871	7593	5632	1595	370	310	302	651	515	484	2638	1155	916
CTSL	13039	1190035F06Rik|CatL|Ctsl1|MEP|fs|nkt	cathepsin L	56	30	107	78	63	111	134	855	749	364	139	68	14	14	66	54	40	158	56	63
CTSW	13041	lymphopain	cathepsin W	25	11	19	8	21	19	17	192	37	109	24	26	22	18	29	14	21	39	33	33
CUL1	26965	-	cullin 1	355	189	273	260	199	295	271	921	714	737	320	124	88	115	172	83	131	288	194	125
CUL3	26554	KIAA0617	cullin 3	365	173	302	269	226	268	345	730	613	663	406	109	87	69	144	76	114	207	124	121
CXCL1	14825	Fsp|Gro1|KC|Mgsa|N51|Scyb1|gro	chemokine (C-X-C motif) ligand 1	10	5	489	317	495	300	1191	98	49	45	512	170	20	13	53	52	40	81	25	31
CXCL10	15945	C7|CRG-2|INP10|IP-10|IP10|Ifi10|Scyb10|gIP-10|mob-1	chemokine (C-X-C motif) ligand 10	25	8	93	51	35	128	98	660	181	237	91	91	30	18	26	40	22	66	24	31
CXCL11	56066	Cxc11|H174|I-tac|Ip9|Itac|Scyb11|Scyb9b|b-R1|betaR1	chemokine (C-X-C motif) ligand 11	53	23	62	48	43	45	42	63	42	47	55	34	40	38	40	40	32	57	33	47
CXCL12	20315	Pbsf|Scyb12|Sdf1|Tlsf|Tpar1	chemokine (C-X-C motif) ligand 12	248	108	218	217	188	166	194	1496	1313	1015	226	151	78	90	112	89	78	659	164	143
CXCL16	66102	0910001K24Rik|AV290116|BB024863|CXCL16v1|CXCL16v2|SR-PSOX|Zmynd15|b2b498Clo	chemokine (C-X-C motif) ligand 16	47	32	63	53	29	29	45	155	90	121	46	40	21	32	43	119	38	62	39	19
CXCL2	20310	CINC-2a|GROb|Gro2|MIP-2|MIP-2a|Mgsa-b|Mip2|Scyb|Scyb2	chemokine (C-X-C motif) ligand 2	18	6	58	49	51	108	644	50	80	22	149	22	13	8	20	25	13	19	7	13
CXCR1	227288	Il8ra	chemokine (C-X-C motif) receptor 1	20	19	35	22	20	23	21	31	32	22	36	25	24	25	23	18	21	23	12	34
CXCR3	12766	Cd183|Cmkar3	chemokine (C-X-C motif) receptor 3	7	6	15	13	11	15	14	52	19	26	11	11	12	7	7	10	8	28	10	17
CXCR4	12767	CD184|Cmkar4|LESTR|PB-CKR|PBSF/SDF-1|Sdf1r|b2b220Clo	chemokine (C-X-C motif) receptor 4	20	19	40	47	33	53	79	143	88	163	50	31	19	26	21	36	31	66	34	30
CXCR6	80901	BB217514|BONZO|STRL33	chemokine (C-X-C motif) receptor 6	10	5	12	9	3	10	14	82	20	35	22	18	12	6	13	8	8	19	10	12
CYBB	13058	C88302|CGD91-phox|Cgd|Cyd|Nox2|gp91-1|gp91phox	cytochrome b-245_ beta polypeptide	30	28	30	21	32	40	87	587	211	271	30	19	14	9	15	71	21	59	29	24
CYCS	13063	-	cytochrome c_ somatic	39	28	22	21	13	38	19	49	38	50	40	19	22	24	31	24	20	37	20	38
CYFIP1	20430	E030028J09Rik|P140SRA-1|P140sra1|Shyc|Sra-1|Sra1|l(7)1Rl|l71Rl|l7Rl1|mKIAA0068|pl-1	cytoplasmic FMR1 interacting protein 1	112	58	166	126	93	119	143	830	623	505	153	71	43	48	73	67	77	249	100	118
CYP1A1	13076	AHH|AHRR|CP11|Cyp1a2|P450-1	cytochrome P450_ family 1_ subfamily a_ polypeptide 1	20	19	41	33	24	25	21	26	28	28	39	35	28	26	25	24	27	28	21	31
CYP1A2	13077	CP12|Cyp1a1|P450-3	cytochrome P450_ family 1_ subfamily a_ polypeptide 2	40	15	25	20	34	34	192	55	25	24	45	111	27	30	171	96	33	35	26	34
CYP27A1	104086	1300013A03Rik|Cyp27	cytochrome P450_ family 27_ subfamily a_ polypeptide 1	187	91	127	159	112	115	161	107	124	113	190	174	80	88	235	89	219	115	66	58
CYP2C29	13095	AHOH|AHOHase|AI159681|AI196010|Ah-2|Ahh-1|Cyp2c|P450-2C	cytochrome P450_ family 2_ subfamily c_ polypeptide 29	54	7	18	16	28	15	585	152	14	20	19	133	19	27	295	302	23	29	24	31
CYP2C65	72303	2210009K14Rik	cytochrome P450_ family 2_ subfamily c_ polypeptide 65	15	8	20	16	14	24	9	15	12	18	20	22	20	24	12	25	16	35	14	43
CYP2E1	13106	Cyp2e	cytochrome P450_ family 2_ subfamily e_ polypeptide 1	179	21	40	34	72	35	671	204	45	55	13	613	42	42	444	366	17	29	24	21
CYP2J6	13110	-	cytochrome P450_ family 2_ subfamily j_ polypeptide 6	37	22	33	31	14	33	46	34	41	26	42	29	28	21	28	31	30	37	37	28
CYP4A10/31/32	NA	NA	NA	36	13	36	23	17	27	33	37	35	26	26	60	18	29	68	113	27	27	23	20
CYP4A12A	277753	BC025936|Cyp4a12	cytochrome P450_ family 4_ subfamily a_ polypeptide 12a	29	4	7	5	16	9	117	72	13	4	19	81	13	6	71	18	8	12	9	10
CYP7A1	13122	-	cytochrome P450_ family 7_ subfamily a_ polypeptide 1	13	7	16	5	9	20	46	32	16	14	28	37	23	18	28	18	17	31	13	24
CYP8B1	13124	-	cytochrome P450_ family 8_ subfamily b_ polypeptide 1	32	6	9	12	15	13	40	51	10	5	15	95	8	21	62	81	7	22	12	16
DAPK1	69635	D13Ucla1|DAP-Kinase	death associated protein kinase 1	91	50	97	88	41	69	26	103	210	129	71	58	18	41	48	37	84	125	64	66
DAXX	13163	-	Fas death domain-associated protein	36	30	58	36	37	50	81	166	120	125	85	40	25	21	39	26	39	48	28	39
DDIT3	13198	CHOP-10|CHOP10|chop|gadd153	DNA-damage inducible transcript 3	95	48	112	88	118	64	124	200	105	109	90	62	42	40	31	38	25	66	45	63
DDR2	18214	AW495251|Ntrkr3|tyro10	discoidin domain receptor family_ member 2	139	66	154	113	120	201	162	343	334	266	266	59	77	55	143	54	103	274	90	114
DEPDC5	277854	AV016528	DEP domain containing 5	57	26	44	36	29	48	28	109	74	90	59	34	26	31	30	31	28	60	28	34
DERL1	67819	1110021N07Rik|AI195141|AW551338|Derlin-1	Der1-like domain family_ member 1	49	28	38	30	21	46	29	87	75	97	63	38	24	26	26	27	34	94	37	45
DERL2	116891	CGI-101|Derlin-2|F-lana|Flana	Der1-like domain family_ member 2	67	29	47	39	27	35	42	92	71	77	58	51	32	37	36	37	28	89	56	46
DIAPH1	13367	D18Wsu154e|Dia1|Diaph1|Drf1|p140mDia|Diap1	diaphanous homolog 1 (Drosophila)	175	94	185	151	111	261	574	891	531	559	316	102	71	79	117	74	75	240	120	130
DLL1	13388	Delta1	delta-like 1 (Drosophila)	37	16	51	31	26	46	66	81	84	64	53	38	28	28	13	31	23	83	54	45
DLL4	54485	Delta4	delta-like 4 (Drosophila)	69	34	52	48	38	65	42	105	117	120	78	70	35	39	58	34	57	63	32	34
DOCK1	330662	9130006G06Rik|AI854900|D630004B07Rik	dedicator of cytokinesis 1	111	57	91	94	76	88	80	242	244	224	133	48	42	45	97	61	81	118	81	55
DOCK2	94176	AI662014|AW122239|CED-5|Hch|MBC	dedicator of cyto-kinesis 2	43	29	55	37	35	56	147	651	225	593	48	24	19	16	12	25	22	173	48	56
DUSP7	235584	AU015694|Mkpx|Pyst2	dual specificity phosphatase 7	258	127	142	222	244	224	256	290	265	254	369	114	101	153	196	114	171	291	129	132
DUSP8	18218	5530400B01Rik|AI593498|Nttp1	dual specificity phosphatase 8	54	20	44	41	25	19	30	26	36	17	47	32	30	17	18	10	9	34	14	18
DYNLL1	56455	Dlc8|Dnclc1|Pin	dynein light chain LC8-type 1	27	15	39	21	25	29	28	45	54	46	39	30	30	26	34	31	30	43	40	36
E2F4	104394	2010111M04Rik|AI427446	E2F transcription factor 4	85	35	83	53	39	171	263	390	190	228	148	34	40	29	45	32	40	132	97	70
EEF2K	13631	C86191|eEF-2K	eukaryotic elongation factor-2 kinase	89	45	100	108	59	85	78	139	231	179	114	72	55	54	57	21	65	107	83	61
EGFR	13649	9030024J15Rik|AI552599|Erbb|Errb1|Errp|Wa5|wa-2|wa2	epidermal growth factor receptor	135	64	200	129	112	144	181	243	284	168	217	145	96	81	165	76	118	191	89	91
EGR1	13653	A530045N19Rik|ETR103|Egr-1|Krox-1|Krox-24|Krox24|NGF1-A|NGFI-A|NGFIA|TIS8|Zenk|Zfp-6|Zif268|egr	early growth response 1	75	32	3564	3161	4260	790	3254	253	162	219	1219	1251	497	131	500	657	240	143	60	64
EHMT1	77683	9230102N17Rik|D330003E03|Eu-HMTase1|GLP|GLP1|KMT1D|mKIAA1876	euchromatic histone methyltransferase 1	29	16	30	21	22	22	17	65	54	68	32	18	17	9	9	8	19	23	8	13
ELN	13717	AI385707|AI480567|E030024M20Rik	elastin	453	208	445	493	318	170	57	246	595	467	196	192	155	300	165	151	169	371	184	123
ELOVL6	170439	C77826|FAE|LCE	ELOVL family member 6_ elongation of long chain fatty acids (yeast)	28	13	20	24	17	29	15	58	44	46	35	24	20	21	26	47	18	30	18	24
EOMES	13813	C77258|TBR-2|Tbr2	eomesodermin homolog (Xenopus laevis)	18	19	28	24	24	28	20	49	30	36	40	25	12	28	22	20	28	33	23	33
EP300	328572	A430090G16|A730011L11|KAT3B|p300|p300 HAT	E1A binding protein p300	144	91	148	144	99	123	149	387	304	355	188	68	57	87	92	50	70	181	89	87
EP400	75560	1700020J09Rik|AU023439|mDomino|mKIAA1498|p400	E1A binding protein p400	67	35	95	67	41	80	74	219	147	188	91	59	40	34	62	45	61	128	56	51
EPAS1	13819	HIF-2alpha|HIF2A|HLF|HRF|MOP2|bHLHe73	endothelial PAS domain protein 1	412	212	460	467	429	413	297	666	579	668	668	227	263	289	420	211	224	420	166	139
EPHX2	13850	CEH|Eph2|SEH|sEP	epoxide hydrolase 2_ cytoplasmic	156	52	52	66	87	45	124	163	124	120	75	124	31	39	165	109	28	68	32	32
ERC1	111173	4930404L01Rik|5033405M01Rik|9630025C19Rik|B430107L16Rik|CAST2|ELKS|RAB6IP2A|RAB6IP2B|Rab6ip2|mKIAA1081	ELKS/RAB6-interacting/CAST family member 1	195	113	160	101	97	123	165	194	190	159	162	127	101	95	129	105	107	193	102	99
ERN1	78943	9030414B18Rik|AI225830|C85377|Ire1a|Ire1alpha|Ire1p	endoplasmic reticulum (ER) to nucleus signalling 1	42	34	41	37	33	70	70	141	114	82	65	30	23	22	40	35	35	54	34	27
ERO1L	50527	ERO1-L	ERO1-like (S. cerevisiae)	42	32	70	47	31	60	147	619	144	122	79	33	35	30	43	45	31	76	40	36
ERP29	67397	1200015M03Rik|2810446M09Rik|AW209030|Erp28|Erp31|PDI-Db	endoplasmic reticulum protein 29	78	36	121	93	60	78	72	591	510	472	92	46	20	17	53	60	33	176	65	57
F11R	16456	9130004G24|AA638916|ESTM33|JAM|JAM-1|JAM-A|Jcam|Jcam1|Ly106	F11 receptor	85	46	87	102	68	80	101	230	171	203	86	63	28	44	62	131	50	109	50	43
F5	14067	AI173222|Cf-5|Cf5	coagulation factor V	21	10	16	15	16	18	32	53	33	18	21	42	20	14	21	23	19	32	19	30
F8	14069	Cf-8|Cf8|FVIII	coagulation factor VIII	30	12	36	17	13	31	22	35	45	32	24	18	13	10	27	28	8	21	20	14
FABP4	11770	422/aP2|ALBP/Ap2|Ap2|Lbpl	fatty acid binding protein 4_ adipocyte	897	405	1403	2207	1328	696	845	2991	4083	4483	1261	326	226	287	409	137	408	1928	467	256
FABP5	16592	E-FABP|Fabpe|Klbp|PA-FABP|mal1	fatty acid binding protein 5_ epidermal	188	177	210	188	108	107	140	1585	1717	1048	144	173	91	132	70	174	97	996	372	300
FADD	14082	Mort1/FADD	Fas (TNFRSF6)-associated via death domain	26	18	17	12	9	17	7	52	49	45	33	32	19	19	10	15	16	46	19	20
FAP	14089	SIMP	fibroblast activation protein	99	69	91	48	38	25	20	89	244	191	37	32	31	29	37	11	49	81	57	34
FAS	14102	AI196731|APO1|APT1|CD95|TNFR6|Tnfrsf6|lpr	Fas (TNF receptor superfamily member 6)	14	10	41	27	23	42	37	75	41	55	62	25	18	24	31	20	21	28	19	22
FASN	14104	A630082H08Rik|FAS	fatty acid synthase	294	53	225	289	106	32	50	140	176	141	57	26	11	38	40	96	24	90	32	20
FBP1	14121	Fbp-2|Fbp2|Fbp3	fructose bisphosphatase 1	44	16	31	26	24	13	72	94	27	15	28	94	23	15	62	74	19	11	14	17
FCER1A	14125	FcERI|Fce1a|Fcr-5|fcepsilonri	Fc receptor_ IgE_ high affinity I_ alpha polypeptide	20	9	27	20	10	20	20	23	38	31	32	20	18	16	28	17	30	35	20	31
FCER1G	14127	AI573376|CD23|FcR-gamma|FcR[g]|FcRgamma|Fce1g|FcepsilonRI|Ly-50	Fc receptor_ IgE_ high affinity I_ gamma polypeptide	85	54	155	90	68	211	838	1396	968	624	203	35	27	29	58	85	72	561	265	280
FCGR4	246256	4833442P21Rik|CD16-2|FcgRIV|FcgammaRIV|Fcgr3a|Fcrl3	Fc receptor_ IgG_ low affinity IV	24	18	34	23	20	39	125	289	86	65	46	29	36	25	17	33	27	64	18	34
FCRLB	435653	FREB-2|FREB2|FcRL2|Fcrlm2|Fcry|mFCRL2	Fc receptor-like B	7	5	8	2	6	6	8	17	16	6	9	11	5	4	5	7	7	14	5	2
FGA	14161	ENSMUSG00000059807|Fib	fibrinogen alpha chain	501	23	41	28	112	46	321	404	41	37	48	882	60	91	409	375	38	51	50	35
FGB	110135	2510049G14Rik	fibrinogen beta chain	751	17	25	19	103	38	296	432	45	19	31	1296	68	85	531	364	21	43	41	30
FGD2	26382	Tcd-2|Tcd2|ZFYVE4|tcs-2|tcs2	FYVE_ RhoGEF and PH domain containing 2	71	42	65	23	20	30	38	200	111	177	42	41	40	35	36	29	40	114	63	59
FGF15	14170	FGF19	fibroblast growth factor 15	5	4	12	4	4	7	5	16	12	7	15	6	6	12	7	6	12	17	10	15
FGF2	14173	Fgf-2|Fgfb|bFGF	fibroblast growth factor 2	34	14	44	36	28	47	51	31	47	31	76	26	45	18	33	31	29	39	28	20
FGF21	56636	-	fibroblast growth factor 21	19	18	36	21	21	26	23	28	37	38	38	27	19	22	38	20	22	15	16	21
FGG	99571	3010002H13Rik|AI256424	fibrinogen gamma chain	451	15	26	19	78	30	198	261	25	27	35	721	50	47	274	148	21	19	37	15
FGL2	14190	AI385601|musfiblp	fibrinogen-like protein 2	113	58	944	486	616	1640	2437	674	523	510	1550	355	135	61	1131	690	386	375	129	205
FLI1	14247	EWSR2|Fli-1|SIC-1|Sic1	Friend leukemia integration 1	50	32	82	65	46	54	34	270	210	283	63	38	22	30	26	29	40	105	51	41
FLNB	286940	AL024016|Fln-b	filamin_ beta	76	36	78	71	67	122	134	239	197	181	111	34	46	42	62	56	40	94	57	46
FLT1	14254	AI323757|Flt-1|VEGFR-1|VEGFR1|sFlt1	FMS-like tyrosine kinase 1	90	46	137	97	121	138	123	149	123	112	205	74	67	53	135	67	105	102	45	39
FLT4	14257	AI323512|Chy|Flt-4|VEGFR-3|VEGFR3	FMS-like tyrosine kinase 4	60	42	59	47	56	61	56	114	114	92	85	59	39	49	59	68	57	83	52	44
FN1	14268	E330027I09|Fn|Fn-1	fibronectin 1	697	377	1316	495	529	447	463	2589	2720	1631	794	417	256	242	591	370	353	1372	647	576
FNIP2	329679	D630023B12Rik|mKIAA1450	folliculin interacting protein 2	44	45	54	35	21	53	107	164	158	84	80	41	27	24	59	35	34	73	56	42
FOXP3	20371	JM2|scurfin|sf	forkhead box P3	11	7	16	3	13	14	12	64	22	48	15	6	19	11	9	19	9	9	8	4
FPR1	14293	FPR|LXA4R|fMLF-R	formyl peptide receptor 1	33	17	72	34	23	92	239	140	113	63	76	44	36	32	37	51	39	99	39	61
FRS2	327826	4732458E18|C330018A15Rik|Frs2alpha|SNT1	fibroblast growth factor receptor substrate 2	49	29	44	28	24	40	41	90	63	77	42	35	25	32	30	28	18	48	28	31
FST	14313	AL033346|FS	follistatin	28	15	41	33	30	90	202	59	84	72	83	10	16	5	32	25	21	35	18	16
FURIN	18550	9130404I01Rik|Fur|PACE|Pcsk3|SPC1	furin (paired basic amino acid cleaving enzyme)	308	179	317	230	216	389	647	874	679	607	430	158	94	115	201	160	173	331	188	161
FZD2	57265	AL033370|AW456835|Fz10|Fzd10|Mfz10|Mfz10a	frizzled homolog 2 (Drosophila)	71	32	53	44	44	65	39	79	99	83	88	71	54	41	37	33	58	118	68	50
FZD5	14367	5330434N09Rik|AI427138|Fz-5|Fz5|mFz5	frizzled homolog 5 (Drosophila)	16	4	11	12	3	13	4	13	13	10	18	16	8	12	15	12	13	24	7	11
GAB1	14388	AA408973|AW107238	growth factor receptor bound protein 2-associated protein 1	110	65	122	83	86	90	68	208	191	172	134	81	67	74	91	59	114	147	85	76
GAS1	14451	AW554192|Gas-1	growth arrest specific 1	194	116	352	121	143	43	22	209	416	231	78	80	60	50	70	38	71	184	117	54
GATA3	14462	Gata-3|jal	GATA binding protein 3	12	20	11	14	12	12	11	33	20	32	20	16	10	12	16	6	11	45	10	20
GBP3	55932	AW228655|GBP-3|GBP-4|Gbp4	guanylate binding protein 3	18	7	15	8	9	18	27	143	54	65	14	8	7	6	8	12	6	13	4	8
GBP5	229898	5330409J06Rik|Gbp5a	guanylate binding protein 5	26	17	32	28	25	49	46	308	97	121	58	21	16	10	19	20	29	22	19	10
GCNT1	14537	5630400D21Rik|B130048E03|C2 GlcNAcT|C2GNT|IGnT	glucosaminyl (N-acetyl) transferase 1_ core 2	11	6	25	12	17	37	175	128	69	98	59	18	10	13	9	21	11	71	19	31
GLI1	14632	AV235269|Zfp-5|Zfp5	GLI-Kruppel family member GLI1	35	19	48	42	30	40	37	46	53	59	68	38	29	34	35	43	33	52	27	21
GLI2	14633	-	GLI-Kruppel family member GLI2	17	7	19	13	14	12	10	20	34	28	23	23	18	17	14	9	21	30	18	28
GLI3	14634	AI854843|AU023367|Bph|GLI3-190|GLI3FL|Pdn|Xt|add	GLI-Kruppel family member GLI3	29	20	34	30	32	38	23	53	61	56	51	22	26	20	30	23	22	34	28	53
GLP1R	14652	GLP-1R|GLP1Rc	glucagon-like peptide 1 receptor	25	18	27	26	17	27	25	26	17	29	50	47	49	32	36	29	42	51	19	41
GNB4	14696	6720453A21Rik|G(beta)4	guanine nucleotide binding protein (G protein)_ beta 4	21	21	17	16	10	22	16	31	22	35	22	26	16	20	9	8	15	29	19	26
GNG2	14702	-	guanine nucleotide binding protein (G protein)_ gamma 2	36	19	49	29	25	29	29	101	77	108	39	40	37	36	46	32	30	70	46	45
GNPTAB	432486	EG432486|mKIAA1208	N-acetylglucosamine-1-phosphate transferase_ alpha and beta subunits	58	25	41	32	27	35	47	193	136	143	59	39	26	23	21	26	31	78	47	55
GOT2	14719	AL022787|FABP-pm|Got-2|mAspAT	glutamatic-oxaloacetic transaminase 2_ mitochondrial	611	295	531	343	413	571	352	536	650	576	721	252	212	248	383	147	257	298	182	128
GPC4	14735	9530073D23Rik|AF311610|AI385680|AI661372|K-glypican	glypican 4	128	75	181	141	108	120	95	257	406	348	109	61	32	43	96	29	47	103	61	37
GPR65	14744	Dig1|Gpcr25|TDAG8	G-protein coupled receptor 65	24	7	39	19	16	10	28	103	57	63	23	23	11	17	18	22	10	42	16	15
GPX2	14776	GI-GPx|GPx-GI|GSHPx-2|GSHPx-GI	glutathione peroxidase 2	12	4	10	9	6	7	13	7	9	8	27	16	7	17	14	12	9	32	8	33
GPX3	14778	AA960521|EGPx|GPx|GSHPx-3|GSHPx-P	glutathione peroxidase 3	40	26	33	37	25	25	33	45	46	45	48	38	26	33	35	20	25	42	32	30
GRB10	14783	5730571D09Rik|AI325020|Meg1|mKIAA0207	growth factor receptor bound protein 10	102	64	199	159	118	146	107	232	320	244	148	77	45	41	68	26	82	101	70	24
GREM1	23892	Cktsf1b1|Drm|Grem|ld	gremlin 1	35	14	60	31	27	30	36	91	39	66	51	51	33	32	39	44	28	50	32	33
GSK3B	56637	7330414F15Rik|8430431H08Rik|C86142|GSK-3|GSK-3beta|GSK3	glycogen synthase kinase 3 beta	160	91	152	118	114	124	119	376	299	287	188	81	51	61	96	48	74	144	75	74
GZMA	14938	AW494114|Ctla-3|Ctla3|Hf|SE1|TSP-1|TSP1	granzyme A	28	15	36	29	22	25	25	225	49	58	39	29	16	8	22	17	27	39	19	15
GZMB	14939	AI553453|CCP-1/C11|CCP1|Ctla-1|Ctla1|GZB	granzyme B	8	8	8	7	6	24	4	189	19	34	19	22	17	17	14	11	8	20	10	17
GZMD	14941	CCP5|Ctla-5|Ctla5	granzyme D	13	7	5	9	7	11	8	16	9	19	9	6	7	8	3	5	8	11	3	9
GZME	14942	CCP3|Ctla-6|Ctla6|MCSP-2	granzyme E	11	5	15	10	6	10	6	8	9	2	21	24	13	11	8	14	11	14	6	14
H2-AA	14960	Aalpha|H-2Aa|H2Aa|I-Aalpha|IAalpha|Ia-1|Ia1	histocompatibility 2_ class II antigen A_ alpha	80	51	120	76	63	54	60	635	236	1715	81	49	39	37	44	180	64	77	48	55
H2-AB1	14961	AI845868|Abeta|H-2Ab|H2-Ab|I-Abeta|IAb|Ia-2|Ia2|Rmcs1	histocompatibility 2_ class II antigen A_ beta 1	121	97	129	66	35	60	79	1102	130	675	67	32	27	29	32	82	26	62	33	25
H2-D1	14964	H-2D|H2-D	histocompatibility 2_ D region locus 1	1057	385	1244	509	572	469	1159	4573	4574	7186	765	245	124	163	335	459	146	1672	269	464
H2-DMA	14998	H-2Ma|H2-Ma	histocompatibility 2_ class II_ locus DMa	30	20	49	42	23	35	28	119	47	121	49	27	25	32	28	29	22	41	29	23
H2-DMB1	14999	AI385589|H-2Mb1|H2-Mb1	histocompatibility 2_ class II_ locus Mb1	61	29	47	28	26	29	39	289	80	425	51	41	31	26	22	54	36	74	31	41
H2-DMB2	15000	H-2Mb2|H2-Mb2	histocompatibility 2_ class II_ locus Mb2	24	15	35	29	22	36	33	263	43	342	38	30	30	19	29	35	28	29	23	40
H2-EB1	14969	Eb|H-2Eb|H2Eb|Ia-4|Ia4	histocompatibility 2_ class II antigen E beta	132	153	43	66	54	74	100	947	178	903	83	73	52	57	83	79	52	178	69	69
H2-K1	14972	H-2K|H-2K(d)|H2-K|K-f	histocompatibility 2_ K1_ K region	86	9	14	12	10	15	171	121	33	26	20	147	18	23	98	60	11	21	17	13
H2-M3	14991	H-2M3|Hmt|M3a|MuprM3|MuprM301|MuprM302|R4B2	histocompatibility 2_ M region locus 3	29	18	16	20	12	14	12	149	79	145	16	13	10	8	5	22	6	42	16	15
H2-OB	15002	A-beta-2|A-beta2|H-2Ab|H-2I|H-2Ob|H2-Ab|H2-Ab2|H2-IAb2|Ob	histocompatibility 2_ O region beta locus	15	4	18	8	7	17	14	205	33	512	20	33	20	13	21	18	10	40	20	29
H2-PA	15003	H2-Pa-ps	histocompatibility 2_ P region alpha locus	13	14	29	23	18	23	17	27	16	16	31	25	14	13	23	13	21	26	15	26
H2-Q1	15006	H-2Q1|Q1|Q1b|Q1d|Q1k|Qa-1|Qa1|Qed-1	histocompatibility 2_ Q region locus 1	7	4	7	6	8	6	7	7	8	9	14	9	7	5	6	5	5	20	5	15
H2-Q10	15007	H-2Q10|Q10|Qa10	histocompatibility 2_ Q region locus 10	145	13	23	22	40	27	168	232	27	24	25	240	30	45	147	135	11	21	28	33
H2-Q2	15013	BE136769|ENSMUSG00000079507|Gm11132|H-2Q2|gs14-2	histocompatibility 2_ Q region locus 2	8	11	15	8	9	13	3	17	16	13	18	15	7	9	12	7	10	17	10	15
H2-T23	15040	37b|37c|H-2T23|H2-Qa1|Qa-1|Qa-1(b)|Qa1|Qed-1|T18c|T18c(37)|T23b|T23d	histocompatibility 2_ T region locus 23	45	19	20	25	13	19	67	220	67	167	35	49	15	28	36	41	12	25	21	22
HADH	15107	AA409008|AU019341|AW742602|HCDH|Hadhsc|Schad	hydroxyacyl-Coenzyme A dehydrogenase	675	395	367	414	317	373	279	515	561	572	419	270	182	222	350	154	225	243	162	114
HADHA	97212	C77020|Mtpa	hydroxyacyl-Coenzyme A dehydrogenase/3-ketoacyl-Coenzyme A thiolase/enoyl-Coenzyme A hydratase (trifunctional protein)_ alpha subunit	461	256	474	461	450	590	404	819	927	1084	640	208	173	171	335	140	207	261	165	91
HAVCR1	171283	AI503787|KIM-1|TIM-1|Tim1|Timd1	hepatitis A virus cellular receptor 1	12	6	11	10	11	17	11	11	17	42	24	16	20	22	12	18	12	23	11	25
HC	15139	C5|C5a|He	hemolytic complement	59	8	16	10	21	11	14	30	6	9	10	61	11	6	39	40	8	10	8	7
HCAR2	80885	Gpr109a|Gpr109b|HM74|Niacr1|PUMA-G|Pumag|mHM74b	hydroxycarboxylic acid receptor 2	30	22	40	50	40	91	329	140	96	63	90	46	27	26	34	40	44	67	27	43
HCFC1	15161	AW060991|HCF|HCF1	host cell factor C1	168	77	119	108	73	118	111	407	325	340	158	69	37	31	100	51	74	150	112	62
HCK	15162	AI849071|Bmk	hemopoietic cell kinase	55	20	71	56	42	112	241	445	274	220	120	47	30	35	52	63	53	200	88	116
HDAC4	208727	4932408F19Rik|HD4	histone deacetylase 4	90	41	97	95	46	110	92	154	202	208	124	47	42	50	78	34	63	107	82	48
HDC	380629	Gm869|HDC|HDCL|Heca	headcase homolog (Drosophila)	13	3	75	56	27	117	487	54	36	15	102	28	7	11	17	18	12	25	4	10
HIF1A	15251	AA959795|HIF-1-alpha|HIF1-alpha|HIF1alpha|MOP1|bHLHe78	hypoxia inducible factor 1_ alpha subunit	200	121	319	259	183	571	1037	1519	1162	839	590	121	97	99	229	173	153	527	221	218
HIF3A	53417	Ipas|MOP7|NEPAS|bHLHe17	hypoxia inducible factor 3_ alpha subunit	9	2	19	19	11	13	9	15	15	10	26	15	11	12	11	9	14	16	9	21
HIKESHI	67669	0610007P06Rik|1110002N09Rik|Hikeshi|l(7)6Rn|l7Rn6	lethal_ Chr 7_ Rinchik 6	244	116	170	132	119	131	173	262	279	254	206	97	76	72	116	45	102	143	102	106
HKDC1	216019	BC016235	hexokinase domain containing 1	16	14	20	18	11	16	10	22	20	24	31	15	13	7	9	10	12	10	12	11
HMGCS2	15360	1300002P16|mHS	3-hydroxy-3-methylglutaryl-Coenzyme A synthase 2	10	4	26	14	15	15	18	20	17	12	7	26	12	13	23	20	10	11	8	15
HMOX1	15368	D8Wsu38e|HO-1|HO1|Hemox|Hmox|Hsp32	heme oxygenase 1	31	19	234	151	82	917	1020	4152	3972	1533	627	41	43	28	145	116	126	385	199	141
HSBP1	68196	0610007A03Rik|AA408769|Hsp25	heat shock factor binding protein 1	91	64	75	73	41	68	60	176	200	200	96	35	22	33	31	22	30	100	33	28
HSD11B1	15483	-	hydroxysteroid 11-beta dehydrogenase 1	95	23	41	72	50	46	134	243	133	147	69	136	40	40	125	134	25	75	40	51
HSD17B4	15488	17-beta-HSD|17[b]-HSD|DBP|MFE-2|MFP2|MPF-2|Mfp-2|perMFE-2	hydroxysteroid (17-beta) dehydrogenase 4	51	16	45	53	34	50	62	179	177	148	71	32	10	24	50	31	17	51	24	25
HSP90AA1	15519	86kDa|89kDa|AL024080|AL024147|Hsp86-1|Hsp89|Hsp90|Hspca|hsp4	heat shock protein 90_ alpha (cytosolic)_ class A member 1	173	74	267	205	175	305	632	1682	996	866	415	177	88	102	156	134	100	429	189	229
HSP90AB1	15516	90kDa|AL022974|C81438|Hsp84|Hsp84-1|Hsp90|Hspcb	heat shock protein 90 alpha (cytosolic)_ class B member 1	351	227	483	322	441	488	479	1985	2398	2009	561	142	63	71	169	70	71	279	133	165
HSPG2	15530	AI852380|Pcn|Plc|per	perlecan (heparan sulfate proteoglycan 2)	554	205	723	339	312	232	368	997	924	871	566	332	251	201	217	71	230	593	110	228
HTRA2	64704	AI481710|Omi|Prss25|mnd2	HtrA serine peptidase 2	35	31	58	28	29	47	42	154	129	136	63	30	31	23	26	23	28	93	38	50
HVCN1	74096	0610039P13Rik|AI450555|BTS|HV1|Vsop.|mVSOP	hydrogen voltage-gated channel 1	11	14	24	21	20	25	18	151	58	294	35	12	15	19	21	14	19	28	22	20
ICAM1	15894	CD54|Icam-1|Ly-47|MALA-2	intercellular adhesion molecule 1	28	12	59	41	35	34	40	127	99	102	42	31	25	22	23	58	22	45	19	30
ICOS	54167	AILIM|CCLP|CRP-1|H4|Ly115	inducible T cell co-stimulator	17	7	34	15	14	10	10	59	28	86	30	19	13	8	10	15	10	29	12	19
IFI27	52668	1110013J02Rik|2900026P10Rik|D12Ertd647e|ISG12a|Ifi27l1	interferon_ alpha-inducible protein 27	218	92	328	378	188	168	229	653	748	523	192	122	92	109	138	88	89	404	173	127
IFI35	70110	2010008K16Rik|AW986054|IFP35|ifi-35	interferon-induced protein 35	73	40	79	59	46	105	109	413	369	363	101	50	38	39	47	56	45	99	87	47
IFNG	15978	IFN-g|Ifg	interferon gamma	23	16	33	17	23	33	19	40	35	32	36	32	28	29	30	29	29	44	20	38
IFNGR1	15979	CD119|IFN-gammaR|Ifgr|Ifngr|Nktar	interferon gamma receptor 1	77	32	91	91	60	85	86	277	203	232	115	45	32	34	58	54	45	101	34	26
IGF1	16000	C730016P09Rik|Igf-1|Igf-I	insulin-like growth factor 1	82	43	124	70	43	54	49	179	277	171	89	56	38	50	44	38	39	102	72	46
IGF1R	16001	A330103N21Rik|CD221|D930020L01|IGF-1R|hyft	insulin-like growth factor I receptor	143	104	198	165	151	334	674	472	333	341	449	113	90	102	151	112	173	267	124	133
IHH	16147	HHG-2	Indian hedgehog	12	7	15	9	5	7	11	11	16	7	19	9	14	14	13	11	16	21	3	9
IKBKB	16150	AI132552|IKK-2|IKK-beta|IKK2|IKK[b]|IKKbeta	inhibitor of kappaB kinase beta	45	25	37	37	33	54	57	258	128	252	76	33	20	40	34	24	37	74	31	32
IL10	16153	CSIF|Il-10	interleukin 10	12	2	5	5	4	9	6	11	13	10	12	9	4	10	8	11	2	11	1	8
IL10RA	16154	AW553859|CDw210|CDw210a|Il10r|mIL-10R	interleukin 10 receptor_ alpha	33	18	33	35	32	62	276	217	89	162	77	29	15	22	25	30	21	71	32	45
IL11	16156	IL-11	interleukin 11	8	6	12	5	6	8	13	10	13	9	17	15	8	7	5	7	6	8	7	10
IL12RB2	16162	A930027I18Rik|IL-12RB2|Ifnm	interleukin 12 receptor_ beta 2	15	12	22	17	11	16	11	46	25	17	16	11	6	10	15	6	7	12	9	10
IL13	16163	Il-13	interleukin 13	31	29	55	43	32	57	29	42	47	48	42	33	34	33	45	39	33	42	53	45
IL17A	16171	Ctla-8|Ctla8|IL-17|IL-17A|Il17	interleukin 17A	36	22	52	33	20	36	31	43	50	36	50	37	27	32	50	33	26	37	42	29
IL18R1	16182	Il18ralpha|Il1rrp	interleukin 18 receptor 1	18	7	20	18	16	26	37	88	29	63	38	29	15	12	18	26	21	43	10	23
IL1B	16176	IL-1beta|Il-1b	interleukin 1 beta	32	21	299	349	251	595	2533	301	360	98	498	138	31	33	62	101	51	255	36	74
IL1R1	16177	CD121a|CD121b|IL-1R1|IL-iR|Il1r-1	interleukin 1 receptor_ type I	53	25	98	111	51	246	433	345	330	218	313	65	52	24	183	99	133	308	116	111
IL1RAP	16180	6430709H04Rik|AI255955|AV239853|IL-1RAcP	interleukin 1 receptor accessory protein	14	4	14	14	7	51	108	73	28	21	49	23	11	9	16	12	17	24	11	30
IL21R	60504	NILR	interleukin 21 receptor	18	4	8	14	12	16	7	199	50	263	26	10	13	17	9	14	20	33	11	22
IL27	246779	IL-27|IL-27p28|Il30|p28	interleukin 27	16	5	25	20	14	24	20	26	23	7	26	22	11	11	30	16	21	12	14	10
IL2RA	16184	CD25|Il2r|Ly-43	interleukin 2 receptor_ alpha chain	16	8	13	14	12	26	9	57	25	101	21	12	11	19	10	21	7	14	12	8
IL2RB	16185	CD122|IL-15Rbeta|IL15Rbeta|Il-2/15Rbeta|Il-2Rbeta|p70	interleukin 2 receptor_ beta chain	37	13	29	15	16	31	18	379	47	312	48	25	10	14	19	6	10	57	29	29
IL33	77125	9230117N10Rik|Il-33|Il1f11|NF-HEV	interleukin 33	27	19	27	37	34	234	194	231	132	121	175	24	12	20	33	63	21	111	24	51
IL4	16189	BSF-1|Il-4	interleukin 4	7	1	8	10	10	9	9	9	11	8	14	16	12	11	8	12	12	21	13	20
IL6	16193	Il-6	interleukin 6	7	7	414	216	248	276	810	60	37	22	271	179	30	14	54	55	48	42	23	37
IL6ST	16195	5133400A03Rik|AA389424|BB405851|CD130|D13Ertd699e|gp130	interleukin 6 signal transducer	299	153	297	245	196	355	390	923	790	802	452	113	131	85	202	97	172	447	213	182
ILK	16202	AA511515|ESTM24	integrin linked kinase	88	54	158	109	75	100	80	363	369	266	111	61	50	47	70	55	64	113	71	51
INPP5D	16331	SHIP|SHIP-1|SHIP1|SIP-145|p150Ship|s-SHIP	inositol polyphosphate-5-phosphatase D	11	12	26	18	11	19	48	81	77	73	25	10	16	5	16	11	11	36	18	12
INSR	16337	4932439J01Rik|CD220|D630014A15Rik|IR|IR-A|IR-B	insulin receptor	155	66	112	82	76	99	61	143	135	147	155	51	62	65	105	43	88	88	43	46
IQGAP1	29875	AA682088|D7Ertd237e|D7Ertd257e|mKIAA0051	IQ motif containing GTPase activating protein 1	69	53	121	98	55	147	231	587	413	401	109	58	47	43	55	92	57	189	84	53
IRAK3	73914	4833428C18Rik|AI563835|IRAK-M	interleukin-1 receptor-associated kinase 3	41	33	106	73	64	81	110	138	103	88	137	74	56	36	94	42	47	102	43	45
IRF1	16362	AU020929|Irf-1	interferon regulatory factor 1	67	59	281	155	212	68	172	1124	305	496	124	170	38	30	67	62	52	126	74	48
IRF3	54131	C920001K05Rik|IRF-3	interferon regulatory factor 3	87	32	85	71	62	64	63	278	171	211	88	47	33	32	31	40	45	97	73	42
IRF4	16364	AI385587|IRF-4|LSIRF|Spip	interferon regulatory factor 4	24	11	18	13	10	23	9	64	24	114	33	24	27	13	22	10	19	41	13	31
IRF8	15900	AI893568|ICSBP|IRF-8|Icsbp1|Myls	interferon regulatory factor 8	40	30	53	39	49	42	48	281	116	227	65	50	32	35	44	49	31	65	40	32
IRS1	16367	G972R|IRS-1	insulin receptor substrate 1	220	76	89	67	93	73	50	155	151	146	75	78	81	65	56	33	51	132	85	78
ISG15	100038882	G1p2|IGI15|IP17|Irfp|UCRP	ISG15 ubiquitin-like modifier	43	11	43	104	99	282	623	789	761	644	239	53	25	19	33	96	33	93	30	50
ISG20	57444	1600023I01Rik|2010107M23Rik|20kDa|DnaQL|HEM45	interferon-stimulated protein	37	26	94	88	258	208	319	180	172	153	137	28	30	25	36	64	24	75	30	40
ITCH	16396	6720481N21Rik|8030492O04Rik|A130065M08|AIP4|C230047C07Rik	itchy_ E3 ubiquitin protein ligase	147	81	127	122	103	142	145	491	316	393	174	78	53	97	108	73	84	225	112	101
ITGA1	109700	CD49A|E130012M19Rik|Vla1	integrin alpha 1	185	117	202	169	152	169	105	334	309	384	164	129	80	137	145	93	101	158	108	60
ITGA4	16401	CD49D|Itga4B	integrin alpha 4	51	31	65	62	40	51	63	370	126	262	58	42	30	43	31	30	41	94	55	59
ITGA5	16402	Cd49e|Fnra|VLA5	integrin alpha 5 (fibronectin receptor alpha)	98	44	472	231	214	330	518	458	352	214	396	146	151	87	148	155	114	260	180	151
ITGA9	104099	(alpha)9|2610002H11Rik|6720458D17Rik|AI461869|D130073C02|D9Ertd428e	integrin alpha 9	81	45	103	89	51	90	70	142	161	137	93	52	34	46	48	39	63	99	55	58
ITGB1	16412	4633401G24Rik|AA409975|AA960159|CD29|ENSMUSG00000051907|Fnrb|Gm9863|gpIIa	integrin beta 1 (fibronectin receptor beta)	548	288	1040	736	539	1131	1298	3423	2929	2199	1159	343	230	232	480	333	367	896	557	360
ITGB3	16416	CD61|GP3A|INGRB3	integrin beta 3	28	19	33	18	22	19	34	105	57	76	20	22	13	16	6	13	11	37	19	29
ITPR2	16439	AI649341|InsP3R-2|InsP3R-5|Ip3r2|Itpr5|insP3R2	inositol 1_4_5-triphosphate receptor 2	126	69	118	147	102	82	110	293	180	400	136	105	73	82	87	66	83	159	85	86
JAG1	16449	ABE2|Gsfabe2|Htu|Ozz|Ser-1	jagged 1	75	53	71	56	51	73	56	147	164	143	75	43	28	34	47	41	29	127	47	28
JAG2	16450	D12Ggc2e|Serh|mJagged2-1|sm	jagged 2	214	116	152	121	103	103	102	175	216	202	152	129	89	113	122	55	97	196	188	100
JAK1	16451	AA960307|BAP004|C130039L05Rik	Janus kinase 1	272	126	308	270	170	377	534	844	625	826	411	125	88	69	201	91	117	234	150	135
JAK2	16452	Fd17	Janus kinase 2	93	46	89	101	80	170	295	328	214	274	168	57	60	38	64	56	57	139	44	75
JMJD4	194952	6430559I23	jumonji domain containing 4	80	33	70	58	33	69	36	103	66	90	60	52	24	43	37	35	35	61	34	39
JUN	16476	AP-1|Junc|c-jun	jun proto-oncogene	251	85	336	498	616	221	337	362	310	279	287	161	131	66	148	120	106	155	97	61
KANSL1	76719	1700081L11Rik|9430041J06Rik|mKIAA1267	KAT8 regulatory NSL complex subunit 1	181	94	103	111	86	136	137	429	320	441	182	61	60	55	76	56	90	188	87	75
KAT6A	244349	1500036M03|9930021N24Rik|MOZ|Myst3|Zfp220	K(lysine) acetyltransferase 6A	211	98	116	117	113	125	175	466	309	399	187	81	55	68	112	61	73	206	118	104
KDM2A	104263	1700105C21Rik|C230043E16Rik|JHDM2a|Jmjd1|Jmjd1a|KDM2A|TGSA|Tsga|Kdm3a	lysine (K)-specific demethylase 3A	140	68	108	77	64	92	119	396	242	342	129	53	55	43	72	32	45	116	71	70
KDM3B	277250	5830462I21Rik|JHDM2B|Jmjd1b|mKIAA1082	KDM3B lysine (K)-specific demethylase 3B	14	12	13	7	9	10	9	13	13	19	18	11	9	8	9	9	10	9	12	13
KDM5D	20592	HY|Jarid1d|Smcy	lysine (K)-specific demethylase 5D	12	9	28	17	20	23	11	25	31	18	18	14	14	23	22	16	16	13	15	17
KDR	16542	6130401C07|Flk-1|Flk1|Krd-1|Ly73|VEGFR-2|VEGFR2|sVEGFR-2	kinase insert domain protein receptor	84	44	83	60	87	47	46	140	152	148	53	51	34	37	42	23	29	58	35	27
KIF3A	16568	Kif3|Kifl|Kns3	kinesin family member 3A	24	18	28	16	23	24	22	46	33	51	31	17	20	12	15	18	15	40	21	30
KIR3DL1/2	NA	NA	NA	14	12	23	21	17	21	22	23	32	23	30	35	28	32	27	34	34	35	26	45
KLF5	12224	4930520J07Rik|Bteb2|CKLF|IKLF	Kruppel-like factor 5	41	26	62	51	46	315	346	177	99	78	251	39	26	41	60	125	51	79	45	72
KLKB1	16621	APS|Kal-3|Kal3|Klk3|PSA	kallikrein B_ plasma 1	43	12	18	13	13	13	27	37	26	8	9	39	12	9	36	33	13	11	6	6
KLRB1	100043861	4930431A04Rik|Gm4696|Klrb1g|Klrb6|Ly-55|Ly55|NKR-P1G|Nkrp-1e|Nkrp1g	killer cell lectin-like receptor subfamily B member 1	7	5	12	6	2	7	7	12	12	10	12	14	7	8	10	8	6	14	6	12
KLRD1	16643	CD94	killer cell lectin-like receptor_ subfamily D_ member 1	14	9	25	16	19	9	11	73	27	46	19	22	15	14	13	19	14	31	12	35
KLRK1	27007	D6H12S2489E|NKG2-D|Nkg2d	killer cell lectin-like receptor subfamily K_ member 1	35	21	49	35	23	22	27	78	52	38	40	40	26	25	34	38	32	39	32	28
KMT2D	381022	ALR|BC032281|BC058659|C430014K11Rik|KMT2B|Mll2|Mll4	lysine (K)-specific methyltransferase 2D	193	118	196	174	133	181	225	661	395	594	221	87	71	72	124	63	124	180	113	93
KNG1	16644	Kng	kininogen 1	98	15	16	15	27	14	112	125	17	14	13	177	16	17	129	104	14	13	15	8
KNG2	385643	-	kininogen 2	32	6	14	19	15	14	25	50	42	35	18	53	10	12	31	43	13	31	14	18
KRAS	16653	AI929937|K-ras|Ki-ras|Kras-2|Kras2|p21B|ras	v-Ki-ras2 Kirsten rat sarcoma viral oncogene homolog	58	25	48	43	29	46	53	115	113	105	56	32	28	32	30	28	23	57	35	48
LAG3	16768	CD223|LAG-3|Ly66	lymphocyte-activation gene 3	32	21	42	34	28	35	23	52	61	51	37	39	33	25	35	26	21	35	32	16
LAMA3	16774	Lama3B|[a]3B	laminin_ alpha 3	23	23	35	18	31	29	19	32	39	38	41	21	19	25	25	29	21	55	25	21
LAMC1	226519	Lamb2	laminin_ gamma 1	436	224	564	469	337	459	396	1023	1014	960	573	261	190	198	322	108	331	453	272	193
LAMTOR2	83409	2010111E04Rik|AL022628|Mapbpip|P14|Rab25|Robld3	late endosomal/lysosomal adaptor_ MAPK and MTOR activator 2	543	347	377	339	264	294	326	717	696	743	440	215	154	188	233	138	226	397	287	174
LAMTOR4	66096	0910001L09Rik|AV006840	late endosomal/lysosomal adaptor_ MAPK and MTOR activator 4	9	9	19	8	7	15	15	15	13	15	37	24	21	21	17	9	21	57	10	54
LATS1	16798	AW208599	large tumor suppressor	158	103	166	103	120	129	155	273	233	269	144	58	70	76	94	71	100	173	94	99
LATS2	50523	4932411G09Rik|AV277261|AW228608	large tumor suppressor 2	142	83	149	121	101	139	108	316	281	307	196	68	84	70	84	71	76	214	100	81
LDLRAP1	100017	AA691260|ARH2|Arh|Arh1|FHCB1|FHCB2	low density lipoprotein receptor adaptor protein 1	54	33	58	50	37	46	37	189	143	138	47	21	18	17	30	30	39	48	46	26
LEP	16846	ob|obese	leptin	23	7	19	39	11	10	10	18	36	51	24	9	10	12	7	4	11	44	7	24
LEPR	16847	LEPROT|Leprb|Modb1|OB-RGRP|Obr|db|diabetes|obese-like|obl	leptin receptor	23	13	44	24	30	32	18	53	52	56	41	25	25	15	27	28	23	40	18	24
LGALS3	16854	GBP|L-34|Mac-2|gal3	lectin_ galactose binding_ soluble 3	6	2	2	7	4	8	4	11	16	15	16	17	8	4	10	5	8	12	10	15
LGMN	19141	AEP|AI746452|AU022324|Prsc1	legumain	103	65	177	108	72	178	171	1100	1254	753	156	49	39	40	89	127	52	506	134	115
LIPA	16889	AA960673|Lal|Lip-1|Lip1	lysosomal acid lipase A	73	68	71	70	48	33	65	526	475	328	81	54	44	34	73	94	60	232	104	65
LIPC	15450	AI256194|HL|Hpl	lipase_ hepatic	27	9	22	13	14	19	25	35	23	10	26	41	18	19	34	32	14	29	16	19
LIPG	16891	3110013K01Rik|EL|lipase|mEDL	lipase_ endothelial	24	12	52	28	18	65	79	45	37	135	71	26	25	20	38	30	29	32	24	32
LOX	16948	AI893619|TSC-160|rrg	lysyl oxidase	137	84	963	123	338	322	261	1523	1801	874	535	123	131	73	420	182	147	571	300	164
LOXL1	16949	Loxl	lysyl oxidase-like 1	204	90	268	149	108	139	94	959	1288	913	179	85	46	64	75	113	63	514	199	188
LOXL2	94352	1110004B06Rik|4930526G11Rik|9430067E15Rik	lysyl oxidase-like 2	146	96	486	117	160	91	77	220	307	204	166	91	108	55	116	50	94	196	74	61
LOXL4	67573	4833426I20Rik|Loxc	lysyl oxidase-like 4	18	8	119	27	61	29	35	38	40	32	40	22	7	15	21	17	7	37	14	24
LPAR5	381810	GPR93|Gm1072|Gpr92|LPA5	lysophosphatidic acid receptor 5	25	21	43	25	21	34	30	60	52	65	47	37	43	32	40	30	23	77	39	47
LPCAT1	210992	2900035H07Rik|Aytl2|BB137372|BC005662|C87117|LPCAT|rd11	lysophosphatidylcholine acyltransferase 1	43	22	38	38	23	20	24	151	98	153	39	15	17	9	14	60	27	56	26	23
LPL	16956	-	lipoprotein lipase	438	202	455	356	505	439	188	459	737	700	822	153	170	159	316	77	163	298	125	80
LRP1	16971	A2mr|AI316852|CD91|Lrp|b2b1554Clo	low density lipoprotein receptor-related protein 1	244	140	357	181	187	193	172	1118	1295	864	323	138	71	75	151	105	135	560	203	177
LRP2	14725	AI315343|AW536255|D230004K18Rik|Gp330|Megalin|b2b1625.2Clo	low density lipoprotein receptor-related protein 2	8	8	17	13	5	10	13	17	18	22	33	7	9	6	14	40	11	26	12	18
LRP6	16974	C030016K15Rik|Cd|Gw|ska26|ska<m26Jus>|skax26	low density lipoprotein receptor-related protein 6	199	96	182	116	118	118	138	246	272	275	188	80	72	62	128	56	102	169	105	79
LRRC32	434215	AI426318|D11S833Eh|D7H11S833E|EG434215|Garp	leucine rich repeat containing 32	36	22	86	58	60	89	122	193	137	102	102	31	33	28	31	32	41	107	39	45
LTA	16992	LT|LT-[a]|LT-alpha|LT[a]|LTalpha|Ltx|TNF-beta|TNFSF1|Tnfb|Tnfsf1b|hlb382	lymphotoxin A	14	4	12	8	4	15	8	30	14	49	26	30	13	10	14	17	7	22	13	29
LTB	16994	AI662801|LTbeta|Tnfc|Tnfsf3|p33	lymphotoxin B	14	3	17	17	17	33	30	426	94	727	31	15	13	20	13	11	13	47	11	18
LYN	17096	AA407514|Hck-2|p53Lyn|p56Lyn	Yamaguchi sarcoma viral (v-yes-1) oncogene homolog	76	49	132	88	51	118	263	487	338	364	142	68	60	59	69	71	64	228	82	106
MAF	17132	2810401A20Rik|A230108G15Rik|AW047063|c-maf	avian musculoaponeurotic fibrosarcoma (v-maf) AS42 oncogene homolog	111	64	65	82	51	48	72	192	190	180	47	50	22	20	49	14	32	81	51	37
MAML1	103806	AI644666|AW743257|D930008C07Rik|Mam-1|Mam1|mKIAA0200	mastermind like 1 (Drosophila)	112	67	116	79	93	110	134	214	196	202	158	78	52	54	72	60	71	145	88	66
MAML2	270118	5930431H10|BC032967	mastermind like 2 (Drosophila)	38	21	49	27	33	49	27	108	72	93	59	47	41	36	32	28	30	59	29	33
MAML3	433586	AV234550|BC049812|Mam-2|mKIAA1816	mastermind like 3 (Drosophila)	47	23	54	24	27	46	25	77	65	65	50	32	21	28	25	22	27	70	30	36
MAP1LC3A	66734	1010001H21Rik|4922501H04Rik|LC3|LC3a	microtubule-associated protein 1 light chain 3 alpha	2729	2010	2776	1114	1097	1593	1054	1251	1809	1559	1977	1111	907	946	1674	586	1124	1504	1258	642
MAP2K1	26395	MAPKK1|MEKK1|Mek1|Prkmk1	mitogen-activated protein kinase kinase 1	191	120	144	154	93	173	221	584	433	425	232	85	55	69	113	54	46	201	122	96
MAP3K1	26401	MAPKKK1|MEKK1|Mekk	mitogen-activated protein kinase kinase kinase 1	74	48	63	42	35	53	64	185	131	230	70	31	24	25	33	24	43	78	35	27
MAPK1	26413	9030612K14Rik|AA407128|AU018647|C78273|ERK|Erk2|MAPK2|PRKM2|Prkm1|p41mapk|p42mapk	mitogen-activated protein kinase 1	179	106	197	166	137	219	216	603	511	569	248	89	55	65	100	87	107	168	90	79
MAPK10	26414	C230008H04Rik|JNK3|JNK3B1|JNK3B2|SAPK(beta)|Serk2|p493F12|p54bSAPK	mitogen-activated protein kinase 10	22	16	40	16	23	31	20	29	32	30	31	25	25	24	24	28	18	25	19	13
MAPK11	19094	P38b|Prkm11|Sapk2|Sapk2b|p38-2|p38beta|p38beta2	mitogen-activated protein kinase 11	24	10	21	18	12	31	19	48	37	67	19	16	26	12	18	15	17	51	20	19
MAPK8	26419	AI849689|JNK|JNK1|Prkm8|SAPK1	mitogen-activated protein kinase 8	71	40	77	68	54	84	78	184	175	164	93	46	39	36	43	33	38	78	52	63
MAPK9	26420	AI851083|JNK2|Prkm9|p54aSAPK	mitogen-activated protein kinase 9	122	58	87	91	77	99	85	272	234	235	122	60	48	63	70	45	46	126	92	78
MARCO	17167	AI323439|Ly112|Scara2	macrophage receptor with collagenous structure	20	7	57	19	19	24	17	159	184	225	14	17	15	10	23	31	29	82	38	9
MASP1	17174	AW048060|CCPII|Crarf|Masp1/3	mannan-binding lectin serine peptidase 1	15	7	7	9	8	9	27	26	33	23	15	28	16	7	18	24	10	15	9	8
MBTPS2	270669	9630032G22Rik|AI662535	membrane-bound transcription factor peptidase_ site 2	14	18	19	15	8	18	8	45	42	39	29	6	6	12	9	7	10	9	15	12
MECP2	17257	1500041B07Rik|D630021H01Rik|Mbd5|WBP10	methyl CpG binding protein 2	162	90	110	103	65	128	104	224	182	202	119	78	71	69	122	53	71	111	100	64
MEF2A	17258	A430079H05Rik	myocyte enhancer factor 2A	113	68	119	92	74	112	121	270	307	271	110	62	47	41	53	25	47	124	85	57
MEFV	54483	FMF|TRIM20|pyrin	Mediterranean fever	17	3	26	15	9	46	114	90	54	39	55	20	10	9	18	19	20	48	8	29
MET	17295	AI838057|HGF|HGFR|Par4|c-Met	met proto-oncogene	80	53	82	65	56	116	137	167	141	139	110	37	37	28	66	57	44	62	42	44
MFAP3	216760	2610509F16Rik|2700079M14Rik|AW536327	microfibrillar-associated protein 3	18	14	22	18	20	18	21	94	70	69	29	12	12	12	12	10	14	34	19	41
MKI67	17345	D630048A14Rik|Ki-67|Ki67	antigen identified by monoclonal antibody Ki 67	29	6	33	41	24	22	16	264	264	133	11	22	14	15	12	30	22	119	70	62
MLXIPL	58805	ChREBP|WS-bHLH|Wbscr14|bHLHd14	MLX interacting protein-like	275	139	237	196	192	127	101	190	218	258	197	138	144	134	104	47	73	155	69	53
MMP10	17384	AV377895|MMP-10|SL-2	matrix metallopeptidase 10	10	8	24	10	9	11	8	4	21	13	18	9	10	10	14	11	11	9	7	10
MMP11	17385	MMP-11|SL-3|ST3|Stmy3	matrix metallopeptidase 11	15	13	11	5	10	8	1	20	40	30	5	10	7	5	7	1	10	56	15	8
MMP12	17381	AV378681|Mmel	matrix metallopeptidase 12	11	36	12	10	9	8	12	57	62	36	28	20	13	24	13	22	12	35	20	25
MMP13	17386	Clg|MMP-13|Mmp1	matrix metallopeptidase 13	15	4	7	6	6	9	4	29	21	7	14	15	5	11	8	8	10	21	10	14
MMP14	17387	AI325305|MT-MMP-1|MT1-MMP|sabe	matrix metallopeptidase 14 (membrane-inserted)	170	129	238	122	73	151	103	449	712	500	178	79	46	51	97	87	89	273	121	124
MMP16	17389	MT3-MMP|Mt3mmp	matrix metallopeptidase 16	44	27	49	35	23	38	20	34	55	32	43	41	39	35	30	34	35	53	26	34
MMP1A	83995	Mcol-A|Mcola	matrix metallopeptidase 1a (interstitial collagenase)	13	6	10	4	5	8	11	8	14	2	14	17	10	10	10	11	5	11	10	17
MMP1B	83996	Mcol-B|Mcolb	matrix metallopeptidase 1b (interstitial collagenase)	16	8	12	9	7	13	15	15	16	16	20	24	8	18	7	6	12	29	4	16
MMP2	17390	Clg4a|GelA|MMP-2	matrix metallopeptidase 2	255	171	306	165	166	146	129	396	760	478	211	71	69	66	149	69	93	312	121	105
MMP3	17392	EMS-2|MMP-3|SL-1|SLN-1|SLN1|STR-1|Stmy1|Str1	matrix metallopeptidase 3	37	43	47	28	29	98	254	308	844	485	167	66	39	36	53	36	47	488	125	164
MMP7	17393	MAT	matrix metallopeptidase 7	8	9	10	10	4	8	9	15	11	5	24	17	12	16	6	16	16	16	8	25
MMP8	17394	BB138268	matrix metallopeptidase 8	7	5	65	44	35	57	377	59	50	24	107	19	6	10	13	13	17	27	9	21
MMP9	17395	AW743869|B/MMP9|Clg4b|MMP-9|pro-MMP-9	matrix metallopeptidase 9	11	15	47	34	19	63	141	262	119	66	37	15	6	13	15	19	19	84	19	26
MMRN1	70945	4921530G03Rik|Emilin4|Mmrn	multimerin 1	68	38	41	30	41	59	35	70	66	79	81	29	23	20	32	23	26	47	29	34
MMUT	NA	NA	NA	138	96	94	101	102	97	89	175	171	229	135	60	37	54	86	39	54	83	56	34
MOB1B	68473	1110003E08Rik|AU015450|B230364F10|Mobkl1a	MOB kinase activator 1B	208	106	202	141	106	147	135	372	347	306	164	111	86	95	111	80	114	193	123	139
MS4A1	12482	AA960661|Cd20|Ly-44|Ms4a2	membrane-spanning 4-domains_ subfamily A_ member 1	5	6	19	17	6	14	12	275	28	722	26	17	14	19	13	20	13	30	10	25
MS4A2	14126	FcRB|Fce1b|Fcer1b|Fcrbeta|Ms4a1|fcERI	membrane-spanning 4-domains_ subfamily A_ member 2	26	17	53	26	21	34	22	29	43	27	30	16	13	18	25	12	18	21	14	25
MS4A4A	666907	EG666907	membrane-spanning 4-domains_ subfamily A_ member 4A	8	10	37	25	15	36	70	269	236	131	42	27	27	20	40	19	34	61	20	37
MTMR4	170749	AA596759|ESTM44|FYVE-DSP2|ZFYVE11|mKIAA0647	myotubularin related protein 4	85	29	37	45	34	37	28	226	120	179	53	41	31	33	46	27	37	107	46	47
MTOR	56717	2610315D21Rik|AI327068|FRAP|FRAP2|Frap1|RAFT1|RAPT1|flat	mechanistic target of rapamycin (serine/threonine kinase)	131	65	108	101	88	128	103	305	269	275	162	57	51	65	73	34	80	119	84	94
MUC5B	74180	2300002I04Rik|A130042M24|AV085033|MUC5|MUC9|mucin 5b	mucin 5_ subtype B_ tracheobronchial	11	5	10	8	10	9	7	11	10	10	31	15	18	21	8	8	14	30	5	35
MYD88	17874	-	myeloid differentiation primary response gene 88	40	14	100	68	56	156	196	306	215	187	140	40	20	24	69	76	42	120	42	46
MYL2	17906	MLC-2|MLC-2v|Mlc2v|Mylpc	myosin_ light polypeptide 2_ regulatory_ cardiac_ slow	2250	985	3312	413	1495	893	10	198	735	617	4632	672	803	642	797	184	115	306	138	21
MYLK	107589	9530072E15Rik|A930019C19Rik|AW489456|KRP|MLCK108|MLCK210|Mlck|nmMlck|smMLCK	myosin_ light polypeptide kinase	264	126	301	190	178	109	69	337	287	361	217	158	179	287	145	74	161	296	185	115
NCAM1	17967	CD56|E-NCAM|NCAM-1|Ncam	neural cell adhesion molecule 1	67	31	162	64	52	76	23	117	257	141	82	55	47	38	47	17	48	105	109	45
NCEH1	320024	Aadacl1|B230106I24Rik|CPO-BP|Nceh	neutral cholesterol ester hydrolase 1	38	23	49	15	25	31	22	88	101	66	68	34	30	31	43	22	8	49	36	34
NCF1	17969	NCF-47K|NOXO2|Ncf-1|p47-phox|p47<phox>|p47phox	neutrophil cytosolic factor 1	47	32	90	52	41	79	139	515	264	394	72	45	52	35	48	60	45	218	102	133
NCF4	17972	AI451400|p40phox	neutrophil cytosolic factor 4	41	34	76	47	36	74	265	527	258	303	87	23	25	18	40	72	32	141	40	50
NCK2	17974	4833426I10Rik|Grb4|NCKbeta|Nck-2	non-catalytic region of tyrosine kinase adaptor protein 2	47	37	55	46	40	55	52	76	68	71	53	37	21	23	40	36	24	62	31	40
NCKAP1L	105855	4930568P13Rik|AI463083|Hem1|Hemp1	NCK associated protein 1 like	67	34	73	59	46	96	237	532	334	421	93	33	37	33	33	54	44	213	80	88
NCOA2	17978	D1Ertd433e|GRIP-1|Grip1|KAT13C|NCoA-2|SRC-2|TIF2|bHLHe75	nuclear receptor coactivator 2	46	34	55	39	42	53	48	156	129	142	81	36	26	23	40	46	24	86	36	40
NCOR2	20602	N-CoR|SMRT|SMRTe	nuclear receptor co-repressor 2	288	163	169	193	130	206	213	477	348	401	270	107	99	93	138	83	107	241	155	114
NCR1	17086	Ly94|NKp46	natural cytotoxicity triggering receptor 1	9	6	7	2	6	9	4	26	14	21	9	9	5	2	4	6	4	11	2	13
NCSTN	59287	9430068N19Rik|AA727311|Aph2|D1Dau13e|Kiaa0253|Nct|mKIAA0253	nicastrin	38	28	66	54	45	39	67	206	226	225	59	25	20	16	34	21	38	74	32	25
NDUFA1	54405	1810049F12Rik|MWFE	NADH dehydrogenase (ubiquinone) 1 alpha subcomplex_ 1	870	434	692	713	612	735	623	1161	1360	1328	879	270	204	210	493	167	350	336	218	141
NDUFB5	66046	0610007D05Rik|AU015782|CI-SGDH|SGDH	NADH dehydrogenase (ubiquinone) 1 beta subcomplex_ 5	1832	1110	1396	1255	1078	1647	1247	1439	2273	1830	1899	757	655	671	1200	402	853	924	532	339
NDUFB6	230075	CI-B17|Gm137	NADH dehydrogenase (ubiquinone) 1 beta subcomplex_ 6	809	428	620	615	536	690	653	1125	1438	1274	854	249	168	208	317	127	273	336	206	146
NDUFB8	67264	2900010I05Rik|AI987932	NADH dehydrogenase (ubiquinone) 1 beta subcomplex 8	1320	695	1153	1154	973	1254	1091	1637	2273	2016	1627	433	354	409	670	254	453	565	372	251
NDUFC1	66377	2310016K22Rik|KFYI	NADH dehydrogenase (ubiquinone) 1_ subcomplex unknown_ 1	2488	1298	1524	1688	1499	1799	1657	2239	3079	3041	2136	661	512	641	988	321	701	893	574	363
NDUFS3	68349	0610010M09Rik|CI-30kD	NADH dehydrogenase (ubiquinone) Fe-S protein 3	1332	645	1339	1229	999	1425	1252	1570	1964	1795	1650	493	431	463	676	259	536	582	392	280
NDUFS5	595136	AI256693	NADH dehydrogenase (ubiquinone) Fe-S protein 5	1389	744	1275	1110	831	1058	940	1389	1913	1634	1404	620	469	527	880	267	602	724	570	348
NEDD8	18002	Rub1	neural precursor cell expressed_ developmentally down-regulated gene 8	479	263	446	342	252	426	360	1008	933	889	477	210	128	158	263	156	251	399	301	200
NF1	18015	AW494271|E030030H24Rik|Nf-1	neurofibromatosis 1	25	16	31	19	12	29	21	52	53	45	33	16	11	12	29	17	17	26	19	13
NFAM1	74039	4921501M20Rik|Cnaip	Nfat activating molecule with ITAM motif 1	24	10	41	33	26	53	121	290	191	136	45	11	7	4	10	22	15	164	33	44
NFKB1	18033	NF-KB1|NF-kappaB|NF-kappaB1|p105|p50|p50/p105	nuclear factor of kappa light polypeptide gene enhancer in B cells 1_ p105	59	45	103	61	55	130	168	290	210	297	128	55	20	46	48	37	44	102	62	44
NID1	18073	A630025O17|Nid|entactin|entactin-1|nidogen-1	nidogen 1	381	187	544	422	314	398	298	575	920	810	466	168	128	152	243	102	250	338	142	130
NID2	18074	AW547149|Ly111|NID-2|entactin-2|nidogen-2	nidogen 2	105	58	114	76	50	51	47	202	303	234	67	55	26	44	66	23	74	157	64	55
NKG7	72310	2500004F03Rik	natural killer cell group 7 sequence	13	6	17	12	11	20	13	161	16	76	21	11	14	8	11	9	14	19	13	16
NLRC4	268973	9530011P19Rik|CLAN|CLAN1|CLANA|CLANB|CLANC|CLAND|Card12|IPAF	NLR family_ CARD domain containing 4	30	16	45	16	25	24	21	64	57	57	28	16	21	31	40	37	21	29	33	25
NLRP3	216799	AGTAVPRL|AII/AVP|Cias1|FCAS|FCU|MWS|Mmig1|NALP3|Pypaf1	NLR family_ pyrin domain containing 3	18	9	59	60	39	72	430	95	78	54	107	39	9	18	26	18	18	72	20	38
NOS1	18125	2310005C01Rik|N-NOS|NC-NOS|NO|NOS|NOS-I|Nos-1|bNOS|nNOS	nitric oxide synthase 1_ neuronal	130	61	57	60	63	34	72	68	113	71	119	37	31	47	44	27	50	52	37	20
NOS3	18127	2310065A03Rik|Nos-3|eNOS|ecNOS	nitric oxide synthase 3_ endothelial cell	36	28	60	44	45	66	78	81	68	60	87	42	28	39	73	37	47	56	28	46
NOTCH1	18128	9930111A19Rik|Mis6|N1|Tan1|lin-12	notch 1	175	97	186	235	178	241	308	530	344	388	239	166	117	99	155	112	134	267	140	127
NOTCH2	18129	AI853703|N2	notch 2	47	25	63	39	30	61	119	166	129	112	66	20	19	17	37	30	33	72	31	37
NOTCH3	18131	AW229011|N3|hpbk	notch 3	47	19	41	28	22	21	13	73	70	67	37	25	30	28	25	21	29	49	30	19
NOTCH4	18132	Int-3|Int3|N4	notch 4	86	43	56	58	50	71	43	112	121	64	103	66	49	51	78	37	51	74	47	42
NPC1	18145	A430089E03Rik|C85354|D18Ertd139e|D18Ertd723e|lcsd|nmf164|spm	Niemann-Pick type C1	74	30	58	50	56	65	136	317	216	212	173	39	30	36	53	46	30	148	49	61
NPHP4	260305	4930564O18Rik|nmf192	nephronophthisis 4 (juvenile) homolog (human)	27	18	32	24	24	36	19	34	31	40	28	24	12	16	24	10	17	24	13	25
NR1H2	22260	AI194859|LXR|LXRB|LXRBSV|LXRbeta|NER1|OR-1|RIP15|UR|Unr|Unr2	nuclear receptor subfamily 1_ group H_ member 2	126	87	92	78	73	97	129	369	211	263	121	62	53	50	69	22	63	150	89	88
NR1H3	22259	AU018371|LXR|RLD1|Unr1	nuclear receptor subfamily 1_ group H_ member 3	166	80	91	93	108	72	80	255	289	306	115	81	58	78	89	63	84	170	111	96
NR1H4	20186	AI957360|Fxr|HRR1|RIP14|Rxrip14	nuclear receptor subfamily 1_ group H_ member 4	40	36	74	48	49	36	59	56	66	54	44	82	34	25	78	53	42	49	52	42
NRIP3	78593	A330103B05Rik|D7H11orf14|ICRFP703B1614Q5.2	nuclear receptor interacting protein 3	19	10	35	23	17	29	15	33	39	27	30	28	17	15	20	26	19	25	17	28
NRP2	18187	1110048P06Rik|Np-2|Np2|Npn-2|Npn2	neuropilin 2	96	40	88	83	60	58	55	225	221	146	79	71	50	52	52	47	45	156	73	70
NUMB	18222	Nb	numb gene homolog (Drosophila)	85	43	68	65	42	59	73	141	134	127	93	45	43	54	42	43	42	124	50	46
OAS1A/G	NA	NA	NA	31	13	41	26	28	44	55	46	105	65	56	35	26	33	22	24	21	62	25	57
OAS1B	23961	Flv|L1|Mmu-L1|Oas1|Oias-2|Oias2|Wnv	2'-5' oligoadenylate synthetase 1B	27	10	24	17	13	22	19	47	39	41	33	21	33	23	23	30	22	32	21	30
OASL1	231655	7530414C13Rik|oasl9	2'-5' oligoadenylate synthetase-like 1	17	13	27	24	11	42	106	132	155	100	82	16	8	12	13	19	14	33	10	19
OCLN	18260	AI503564|Ocl	occludin	15	21	22	21	19	24	14	11	26	26	25	24	19	17	24	17	17	20	17	21
OGT	108155	1110038P24Rik|4831420N21Rik|AI115525|Ogtl	O-linked N-acetylglucosamine (GlcNAc) transferase (UDP-N-acetylglucosamine:polypeptide-N-acetylglucosaminyl transferase)	788	490	505	554	409	522	556	1437	1047	1503	645	270	332	300	411	189	519	808	393	353
OSBPL5	79196	1110006M06Rik|AI462538|ORP5|Obph1|Osbp2	oxysterol binding protein-like 5	122	63	178	116	89	133	90	329	260	268	117	62	43	49	79	73	69	126	101	72
P2RY13	74191	2010001L06Rik|GPCR1|GPR94|Gpr86|P2Y13|P2yr13|SP174	purinergic receptor P2Y_ G-protein coupled 13	8	8	13	12	8	10	30	31	25	24	27	13	10	11	9	16	10	33	8	24
P3H3	14789	BC016431|Grcb|Leprel2	prolyl 3-hydroxylase 3	56	42	166	60	57	47	41	159	185	148	91	41	64	37	51	33	53	106	77	52
P4HB	18453	ERp59|PDI|Pdia1|Thbp	prolyl 4-hydroxylase_ beta polypeptide	611	317	644	490	416	533	798	3568	2840	1979	691	340	163	158	409	308	205	932	441	368
PANX1	55991	AI847747	pannexin 1	28	16	42	27	18	23	30	122	98	71	44	31	19	14	15	22	17	33	19	28
PARP1	11545	5830444G22Rik|AI893648|ARTD1|Adprp|Adprt1|C80510|PARP|PPOL|parp-1|sPARP-1	poly (ADP-ribose) polymerase family_ member 1	41	18	40	45	33	43	50	212	163	182	64	25	12	22	17	18	15	47	22	24
PARP4	328417	Adprtl1|C030027K23Rik|E230037B21Rik|Gm743|PARPL|PH5P|VAULT3|VPARP|p193	poly (ADP-ribose) polymerase family_ member 4	117	57	111	89	69	98	91	307	228	289	142	90	66	65	119	46	69	177	89	94
PCCB	66904	1300012P06Rik|AI314687|R74805	propionyl Coenzyme A carboxylase_ beta polypeptide	111	64	123	143	99	143	145	260	275	324	145	70	51	41	95	51	54	95	59	44
PCK1	18534	AI265463|PEPCK|Pck-1	phosphoenolpyruvate carboxykinase 1_ cytosolic	110	13	84	229	108	21	143	318	242	172	28	245	24	39	54	66	18	84	22	24
PCX	18563	Pc|Pcb	pyruvate carboxylase	226	53	54	72	66	40	99	122	147	114	125	64	18	26	56	62	34	70	22	38
PDE2A	207728	CGS-PDE|cGSPDE	phosphodiesterase 2A_ cGMP-stimulated	207	120	179	198	174	195	251	452	387	371	329	114	115	121	182	111	185	331	167	137
PDE3B	18576	9830102A01Rik|AI847709	phosphodiesterase 3B_ cGMP-inhibited	30	17	59	39	37	15	22	94	52	69	21	24	16	11	20	23	14	33	20	13
PDGFB	18591	PDGF-B|Sis	platelet derived growth factor_ B polypeptide	201	115	189	184	98	216	218	322	356	314	156	79	59	89	66	73	76	153	125	87
PDGFRB	18596	AI528809|CD140b|PDGFR-1|Pdgfr	platelet derived growth factor receptor_ beta polypeptide	66	41	72	48	58	69	39	197	196	128	99	50	32	41	55	28	51	109	48	43
PDHA1	18597	Pdha-1	pyruvate dehydrogenase E1 alpha 1	1802	1046	1059	1044	1099	1323	992	1522	2128	2146	1798	422	316	443	805	262	473	643	430	251
PECAM1	18613	C85791|Cd31|PECAM-1|Pecam	platelet/endothelial cell adhesion molecule 1	115	54	137	143	79	155	138	468	401	464	173	65	57	61	82	73	76	130	76	38
PELI1	67245	2810468L03Rik|A930031K15Rik|AA409794|AI586297|D11Ertd676e	pellino 1	40	25	54	60	45	63	72	222	99	209	70	31	24	20	43	39	38	44	24	18
PELI2	93834	AW047589|BB129927	pellino 2	64	29	63	78	29	62	45	89	99	83	94	46	60	37	56	31	45	76	45	45
PGM2	72157	2610020G18Rik|AA407108|AI098105|Pgm-2|Pgm1	phosphoglucomutase 2	630	279	512	295	222	392	209	282	609	601	193	124	81	58	199	56	139	196	122	165
PHLPP1	98432	AI836256|Phlpp|Plekhe1|SCOP|mKIAA0606	PH domain and leucine rich repeat protein phosphatase 1	64	38	86	54	52	55	55	106	100	118	77	78	55	49	53	44	56	66	50	51
PHYKPL	72947	2900006B13Rik|Agxt2l2	5-phosphohydroxy-L-lysine phospholyase	75	40	84	55	52	74	77	107	111	107	79	41	51	39	74	36	56	77	59	38
PIDD1	57913	1200011D09Rik|AU042446|Lrdd|Pidd	p53 induced death domain protein 1	27	19	29	27	13	33	23	44	52	34	30	35	25	22	25	25	22	51	26	36
PIK3C3	225326	5330434F23Rik|Vps34	phosphoinositide-3-kinase_ class 3	26	7	40	20	21	25	16	72	56	64	31	16	8	15	16	16	23	38	18	21
PIK3CA	18706	6330412C24Rik|caPI3K|p110|p110alpha	phosphatidylinositol 3-kinase_ catalytic_ alpha polypeptide	134	74	142	108	99	107	195	325	244	269	244	73	43	55	75	51	68	105	50	54
PIK3CB	74769	1110001J02Rik|AI447572|p110beta	phosphatidylinositol 3-kinase_ catalytic_ beta polypeptide	37	28	39	37	33	28	33	149	89	105	38	37	20	26	21	17	20	71	33	36
PIK3R4	75669	2210010O15Rik|C730038E05Rik|C85833|D9Ertd418e	phosphatidylinositol 3 kinase_ regulatory subunit_ polypeptide 4_ p150	69	37	67	39	34	65	36	165	129	165	91	38	29	29	35	37	45	117	59	53
PIK3R5	320207	AV230647|F730038I15Rik	phosphoinositide-3-kinase_ regulatory subunit 5_ p101	12	8	30	15	16	28	32	74	50	53	25	14	14	13	13	23	10	42	22	27
PKHD1	241035	AI118496|AI182499|FPC|Tigm1	polycystic kidney and hepatic disease 1	22	17	57	26	17	26	20	31	39	27	24	35	27	21	29	30	34	37	27	33
PLCB2	18796	AI550384|B230205M18Rik|B230399N12	phospholipase C_ beta 2	13	9	18	18	7	22	11	88	36	76	22	13	17	15	14	20	15	40	13	35
PLCB3	18797	mKIAA4098	phospholipase C_ beta 3	66	42	65	65	58	61	38	204	198	136	83	34	34	37	38	36	32	95	50	48
PLCG1	18803	AI894140|Cded|Plc-1|Plc-gamma1|Plcg-1	phospholipase C_ gamma 1	159	89	122	120	96	94	62	324	218	323	133	91	89	86	80	46	105	184	110	77
PLCG2	234779	PLCgamma2|Plcg-2	phospholipase C_ gamma 2	22	18	24	33	23	25	52	321	153	371	30	16	12	11	7	21	20	117	44	55
PLG	18815	AI649309|Pg	plasminogen	301	16	35	23	92	40	289	324	27	27	48	525	58	58	341	322	17	42	43	31
PLIN4	57435	S3-12|mKIAA1881	perilipin 4	1172	580	2303	2829	2199	1492	1202	1654	1883	2043	3875	1223	1423	1142	3468	482	2230	1344	648	334
PLPP4	NA	NA	NA	10	3	11	19	11	11	10	17	19	16	22	17	18	10	13	15	14	26	13	18
PLTP	18830	Bpife|OD107	phospholipid transfer protein	273	175	320	169	163	96	101	313	354	433	159	119	90	117	86	79	178	418	199	120
PNOC	18155	N/OFQ|Npnc1|OFQ/N	prepronociceptin	21	13	23	26	13	32	15	22	33	24	27	25	21	16	19	19	13	26	19	26
PNPLA3	116939	Adpn	patatin-like phospholipase domain containing 3	55	20	51	58	26	28	5	23	17	30	55	33	22	36	51	26	65	55	13	24
POSTN	50706	A630052E07Rik|AI747096|OSF-2|Osf2|PLF|PN	periostin_ osteoblast specific factor	256	215	691	317	120	186	240	793	1780	1227	397	146	125	95	227	56	185	768	252	184
PPARA	19013	4933429D07Rik|AW742785|Nr1c1|PPAR-alpha|PPARalpha|Ppar	peroxisome proliferator activated receptor alpha	80	34	75	58	92	44	47	66	61	65	106	75	49	51	93	68	36	47	26	20
PPARD	19015	NUC-1|NUC1|Nr1c2|PPAR-beta|PPAR-delta|PPAR[b]|PPARdelta|Pparb|Pparb/d	peroxisome proliferator activator receptor delta	117	78	153	137	120	185	246	218	170	188	250	124	101	90	180	77	127	143	80	96
PPARG	19016	Nr1c3|PPAR-gamma|PPAR-gamma2|PPARgamma|PPARgamma2	peroxisome proliferator activated receptor gamma	38	14	51	77	40	32	25	82	78	81	30	31	22	9	30	10	13	62	17	30
PPARGC1A	19017	A830037N07Rik|ENSMUSG00000079510|Gm11133|PGC-1|PGC-1v|Pgc-1alpha|Pgc1|Pgco1|Ppargc1	peroxisome proliferative activated receptor_ gamma_ coactivator 1 alpha	94	61	163	194	156	87	66	90	80	90	166	86	147	187	93	29	76	68	27	43
PPM1A	19042	2310003C21Rik|2900017D14Rik|AI427932|AU017636|MMPa-2|MPPa-1	protein phosphatase 1A_ magnesium dependent_ alpha isoform	1625	800	837	736	725	713	811	1174	1049	1007	1129	499	445	483	677	294	574	874	502	481
PPP2CA	19052	PP2A|R75353	protein phosphatase 2 (formerly 2A)_ catalytic subunit_ alpha isoform	273	123	383	298	247	393	410	1175	895	888	417	146	94	99	182	140	134	269	138	128
PRAP1	22264	Upa	proline-rich acidic protein 1	6	4	11	5	10	14	6	12	10	6	21	23	12	15	12	16	5	19	8	25
PRDX1	18477	MSP23|NkefA|OSF-3|OSF3|PAG|Paga|PrdxI|PrxI|TDX2|TPxA|Tdpx2|prx1	peroxiredoxin 1	43	23	45	30	39	48	50	116	99	84	60	52	34	27	44	49	38	62	31	57
PRDX6	11758	1-Cys Prx|1-cysPrx|9430088D19Rik|AA690119|Aop2|Brp-12|CP-3|GPx|Ltw-4|Ltw4|Lvtw-4|NSGPx|ORF06|Prdx5|aiPLA2	peroxiredoxin 6	34	19	39	26	13	28	40	28	32	29	30	32	18	21	16	21	18	33	31	34
PREX1	277360	G630042G04|P-REX1|Setd6	phosphatidylinositol-3_4_5-trisphosphate-dependent Rac exchange factor 1	49	40	68	43	48	33	52	146	114	135	58	64	33	36	53	36	43	74	47	44
PRF1	18646	Pfn|Pfp|Prf-1	perforin 1 (pore forming protein)	35	24	50	29	27	39	30	118	63	85	35	51	44	32	42	39	25	47	38	44
PRKAA1	105787	AI194361|AI450832|AL024255|AMPKalpha1|C130083N04Rik	protein kinase_ AMP-activated_ alpha 1 catalytic subunit	129	59	118	87	60	124	116	362	245	242	129	50	46	44	62	40	52	137	86	106
PRKAB2	108097	5730553K21Rik|AW049591|BB124140	protein kinase_ AMP-activated_ beta 2 non-catalytic subunit	968	579	479	489	521	472	893	1021	1068	1086	769	177	165	146	375	163	317	427	370	307
PRKACA	18747	PKCD|Pkaca	protein kinase_ cAMP dependent_ catalytic_ alpha	610	311	599	524	346	493	407	832	980	909	595	253	179	185	316	120	248	361	276	152
PRKACB	18749	CbPKA|Pkacb	protein kinase_ cAMP dependent_ catalytic_ beta	111	66	74	73	60	78	76	319	246	255	101	52	34	50	39	43	49	146	87	65
PRKAG1	19082	AA571379|BB036179|Prkaac	protein kinase_ AMP-activated_ gamma 1 non-catalytic subunit	443	264	261	201	193	229	257	427	334	383	357	209	160	164	289	108	205	335	213	186
PRKAG2	108099	2410051C13Rik|AAKG|AAKG2|AI854673|H91620p|WPWS	protein kinase_ AMP-activated_ gamma 2 non-catalytic subunit	26	16	36	39	24	21	33	77	58	54	39	24	7	20	17	21	18	51	17	36
PRKCA	18750	AI875142|Pkca	protein kinase C_ alpha	136	74	76	82	67	46	49	66	76	87	104	42	20	45	50	12	48	36	35	41
PRKDC	19090	AI326420|AU019811|DNA-PKcs|DNAPDcs|DNAPK|DNPK1|DOXNPH|HYRC1|XRCC7|dxnph|p460|scid|slip	protein kinase_ DNA activated_ catalytic polypeptide	49	34	33	23	32	29	19	112	82	121	47	24	16	22	18	24	15	62	26	30
PRLR	19116	AI987712|Pr-1|Pr-3|Prlr-rs1	prolactin receptor	14	8	19	24	10	29	19	25	30	28	29	27	19	14	21	44	19	23	11	15
PROS1	19128	AW214361	protein S (alpha)	70	46	92	60	63	96	63	311	368	258	105	46	34	28	69	62	43	217	72	81
PSEN2	19165	ALG-3|Ad4h|Alg3|PS-2|PS2|Psnl2|STM2	presenilin 2	32	14	47	42	16	36	32	155	92	134	60	30	19	19	26	22	23	74	23	20
PSENEN	66340	1700023M09Rik|Pen-2	presenilin enhancer 2 homolog (C. elegans)	414	215	338	335	315	371	431	1142	870	959	484	207	165	176	220	151	200	518	284	291
PSMB1	19170	AA409053|C81484|Lmpc5	proteasome (prosome_ macropain) subunit_ beta type 1	96	54	124	77	65	92	62	245	253	233	116	62	33	50	47	45	44	116	80	78
PSMB7	19177	AU020723|MC14	proteasome (prosome_ macropain) subunit_ beta type 7	189	95	299	251	210	346	301	1147	1027	1031	335	68	52	43	118	103	90	182	110	72
PSMB8	16913	Lmp-7|Lmp7	proteasome (prosome_ macropain) subunit_ beta type 8 (large multifunctional peptidase 7)	153	82	90	102	67	148	139	1790	690	1482	134	50	39	38	49	112	48	284	123	113
PSMC3	19182	TBP-1	proteasome (prosome_ macropain) 26S subunit_ ATPase 3	551	325	535	529	387	551	455	1897	1585	1502	572	268	151	182	296	154	279	476	436	294
PSMD13	23997	S11	proteasome (prosome_ macropain) 26S subunit_ non-ATPase_ 13	159	73	219	173	145	223	208	995	752	667	217	122	55	64	125	62	84	208	143	111
PTAFR	19204	PAFR	platelet-activating factor receptor	49	39	43	36	26	111	324	335	322	143	88	21	22	20	15	27	20	99	51	45
PTCH1	19206	A230106A15Rik|Ptc|Ptc1|Ptch|mes	patched homolog 1	32	16	33	19	30	32	26	66	61	56	58	25	20	21	21	21	24	54	31	25
PTGER4	19219	EP4|Ptgerep4	prostaglandin E receptor 4 (subtype EP4)	28	17	53	46	35	37	46	99	63	92	41	39	18	23	19	19	31	48	26	25
PTGS2	19225	COX2|Cox-2|PES-2|PGHS-2|PHS II|PHS-2|Pghs2|TIS10|gripghs	prostaglandin-endoperoxide synthase 2	31	15	281	175	400	146	762	64	116	28	307	133	48	22	36	40	29	53	39	26
PTK2	14083	FAK|FRNK|Fadk|mKIAA4203|p125FAK	PTK2 protein tyrosine kinase 2	133	87	100	118	92	113	116	350	297	267	173	71	59	56	73	40	67	158	90	69
PTK2B	19229	CADTK|CAKB|CAKbeta|E430023O05Rik|FADK2|FAK2|PYK2|Raftk	PTK2 protein tyrosine kinase 2 beta	22	20	32	41	28	43	110	293	129	297	54	24	14	14	24	30	28	87	28	40
PTPA	19262	Ptpa|Ptpalpha|Rptpalpha|Rptra|Rptralpha|Ptpra	protein tyrosine phosphatase_ receptor type_ A	1163	652	701	590	517	667	652	1641	1527	1579	796	456	346	374	495	261	412	1165	977	725
PTPN1	19246	PTP-1B|PTP-HA2|PTP1B	protein tyrosine phosphatase_ non-receptor type 1	62	37	100	73	52	188	317	591	332	389	187	40	36	28	80	62	62	179	79	44
PTPN11	19247	2700084A17Rik|AW536184|PTP1D|PTP2C|SAP-2|SH-PTP2|SH-PTP3|SHP-2|Shp2|Syp	protein tyrosine phosphatase_ non-receptor type 11	466	240	348	336	215	311	328	733	568	573	505	188	163	153	240	128	201	372	198	207
PTPN12	19248	P19-PTP|PTP-P19|PTP-PEST|PTPG1	protein tyrosine phosphatase_ non-receptor type 12	103	49	197	145	130	235	310	435	286	225	253	80	57	46	125	82	79	185	81	72
PTPN6	15170	70Z-SHP|Hcph|PTPTY-42|Ptp1C|SH-PTP1|SHP-1|hcp|me	protein tyrosine phosphatase_ non-receptor type 6	34	30	54	39	31	66	71	674	251	655	68	31	19	24	31	55	22	163	50	66
PTPRC	19264	B220|CD45R|Cd45|L-CA|Ly-5|Lyt-4|T200|loc	protein tyrosine phosphatase_ receptor type_ C	103	51	98	93	55	105	329	1549	492	1504	127	33	23	15	24	52	28	288	103	126
PYGM	19309	AI115133|PG	muscle glycogen phosphorylase	17234	10012	12481	14534	13926	13249	19293	16634	20034	22586	18630	4545	4405	4320	8063	2085	7250	6840	5079	4364
RAB7B	226421	5430435G22Rik	RAB7B_ member RAS oncogene family	27	20	53	22	16	18	12	136	157	81	39	22	22	19	14	23	14	83	35	27
RAC1	19353	AL023026|D5Ertd559e	RAS-related C3 botulinum substrate 1	395	255	410	350	276	423	474	1383	1202	1183	534	143	100	122	226	171	126	422	215	207
RAC2	19354	AI323801|AI452260	RAS-related C3 botulinum substrate 2	10	6	27	16	17	29	72	176	43	181	51	22	13	12	14	18	8	51	17	33
RAC3	170758	Rac1B	RAS-related C3 botulinum substrate 3	16	9	17	11	7	14	20	26	25	18	19	19	19	11	11	11	12	32	22	24
RAP1B	215449	2810443E11Rik	RAS related protein 1b	86	44	187	149	121	176	271	1274	834	817	194	68	49	37	79	123	56	286	88	88
RAPGEF1	107746	4932418O06Rik|C3G|Grf2	Rap guanine nucleotide exchange factor (GEF) 1	316	177	320	260	215	263	310	790	572	659	408	172	118	148	157	98	110	292	176	170
RAPGEF2	76089	5830453M24Rik|CNRasGEF|Pdzgef1|RA-GEF-1|mKIAA0313|nRapGEP	Rap guanine nucleotide exchange factor (GEF) 2	157	83	128	108	55	68	85	253	212	251	131	87	79	89	128	43	68	160	76	103
RASGRP4	233046	-	RAS guanyl releasing protein 4	82	36	85	52	46	113	214	399	291	173	116	36	39	40	37	34	42	312	114	180
RBX1	56438	1500002P15Rik|AA517855|ROC1	ring-box 1	204	86	93	128	72	98	80	241	190	243	144	62	46	60	62	35	65	102	56	63
RELA	19697	p65	v-rel reticuloendotheliosis viral oncogene homolog A (avian)	42	24	113	62	61	75	110	164	91	136	85	64	38	25	51	32	45	99	40	53
RELB	19698	shep	avian reticuloendotheliosis viral (v-rel) oncogene related B	74	40	150	98	93	75	116	381	194	389	96	74	38	38	57	46	43	128	80	93
RELN	19699	reeler|rl	reelin	19	11	20	20	23	17	14	26	27	37	34	19	4	5	17	13	10	20	10	11
RETN	57264	ADSF|Fizz3|Rstn|Xcp4	resistin	41	16	45	32	14	19	13	93	79	103	23	11	11	12	12	16	4	49	14	15
RGS7	24012	-	regulator of G protein signaling 7	22	17	32	28	14	31	29	28	39	24	55	30	21	35	20	37	26	37	24	32
RHO	104194	Ea-2|H-14|R|R-Z|RHO|Ea2	erythrocyte antigen 2	17	8	7	9	7	14	6	8	9	7	14	8	8	7	10	9	11	12	5	14
RIPK3	56532	2610528K09Rik|AW107945|Rip3	receptor-interacting serine-threonine kinase 3	23	19	37	21	16	43	61	192	143	118	54	28	16	30	35	27	22	68	53	44
RNF111	93836	ARK|Arkadia	ring finger 111	166	120	122	126	95	159	187	344	279	314	174	90	86	88	118	63	89	203	121	85
RNF152	320311	A930029B02Rik	ring finger protein 152	27	17	26	20	9	29	17	15	21	21	37	34	38	28	24	27	29	37	26	41
ROCK2	19878	B230113H15Rik|ROKalpha|Rho-kinase|Rock-II|Rock2m|mKIAA0619	Rho-associated coiled-coil containing protein kinase 2	211	84	190	140	88	156	212	291	309	227	266	90	76	71	155	69	96	165	83	84
RORA	19883	9530021D13Rik|Nr1f1|ROR1|ROR2|ROR3|nmf267|sg|staggerer|tmgc26	RAR-related orphan receptor alpha	213	166	231	187	199	245	282	435	456	451	372	96	103	75	185	84	174	234	177	133
RPS27A	78294	0610006J14Rik|Uba52|Ubb|Ubc	ribosomal protein S27A	11	9	17	13	10	21	20	22	25	11	28	22	22	14	12	12	14	32	20	15
RPS6KA2	20112	90kDa|D17Wsu134e|Rps6ka-rs1|Rsk3|p90rsk|pp90rsk	ribosomal protein S6 kinase_ polypeptide 2	277	160	186	158	230	178	155	256	194	228	209	115	80	93	99	57	81	94	67	68
RPS6KB2	58988	70kDa|S6K2	ribosomal protein S6 kinase_ polypeptide 2	84	55	74	55	39	66	52	139	114	152	81	39	26	27	41	18	36	60	46	30
S100A4	20198	18A2|42a|Capl|FSp1|Mts1|PeL98|metastasin|pk9a	S100 calcium binding protein A4	139	103	364	73	97	108	129	1448	1329	920	102	58	41	44	53	63	43	998	487	424
SAA1/2	NA	NA	NA	189	9	57	48	83	248	70	282	256	269	190	624	41	36	221	105	111	135	101	70
SCD1	20249	AA589638|AI265570|Scd|Scd-1|ab	stearoyl-Coenzyme A desaturase 1	5023	907	3020	4419	1618	699	1703	3042	1529	3336	3901	812	414	576	1194	2188	1007	2824	445	305
SCD2	20250	Mir5114|Scd-2|mir-5114|swty	stearoyl-Coenzyme A desaturase 2	199	95	161	132	64	69	28	312	370	370	124	62	40	47	47	145	53	197	75	57
SCD3	30049	4930513N16Rik	stearoyl-coenzyme A desaturase 3	6	8	10	8	4	4	8	6	13	8	18	8	8	16	12	4	4	28	6	27
SCD4	329065	ACOD4	stearoyl-coenzyme A desaturase 4	12	4	13	6	7	8	9	17	13	14	29	20	16	14	8	16	19	21	13	19
SCIN	20259	AW545522|adseverin	scinderin	19	9	24	24	17	16	11	25	25	25	27	16	14	10	16	14	13	22	17	20
SDC3	20970	Synd3|mKIAA0468|syn-3	syndecan 3	72	43	126	62	51	67	56	375	366	318	95	45	39	38	62	39	46	213	66	91
SEC24C	218811	2610204K03Rik|mKIAA0079	Sec24 related gene family_ member C (S. cerevisiae)	159	91	165	147	126	171	164	585	479	520	202	129	71	68	141	85	88	252	118	105
SEC61B	66212	1190006C12Rik|AI326121|AW122942	Sec61 beta subunit	534	197	393	383	252	278	278	1588	1145	997	379	262	215	154	231	186	216	756	417	449
SEH1L	72124	2610007A16Rik|AW540070|SEC13L|SEH1A|SEH1B|Seh1	SEH1-like (S. cerevisiae	37	34	72	60	63	112	140	332	204	203	113	54	36	34	55	71	53	119	38	44
SELENOS	NA	NA	NA	95	51	99	70	51	48	89	439	374	292	88	49	24	27	52	59	32	100	40	72
SEM1	NA	NA	NA	753	398	566	548	406	671	730	1707	1369	1323	691	301	198	227	366	221	315	601	411	237
SERPINE1	18787	PAI-1|PAI1|Planh1	serine (or cysteine) peptidase inhibitor_ clade E_ member 1	39	37	500	344	472	678	1452	835	458	176	717	125	158	65	197	156	103	246	138	158
SERPINF1	20317	AI195227|EPC-1|Pedf|Pedfl|Sdf3	serine (or cysteine) peptidase inhibitor_ clade F_ member 1	1072	527	2397	516	1233	454	773	998	1942	1083	1179	536	583	344	703	219	444	707	449	308
SERPING1	12258	C1INH|C1nh	serine (or cysteine) peptidase inhibitor_ clade G_ member 1	291	134	308	182	192	221	239	730	1057	924	354	141	84	79	214	88	122	444	163	157
SERPINH1	12406	BERF-1|Cbp1|Cbp2|Hsp47|J6|Serpinh2|gp46	serine (or cysteine) peptidase inhibitor_ clade H_ member 1	941	460	1507	694	642	481	433	3951	4530	3207	703	409	385	313	391	182	355	2187	944	746
SH2D1A	20400	Gm686|SAP	SH2 domain containing 1A	9	7	19	5	4	16	3	41	7	47	19	12	11	13	13	13	12	16	3	20
SIGLECF	233186	Siglec5|mSiglec-F	sialic acid binding Ig-like lectin F	11	3	11	11	3	8	7	40	28	15	13	11	7	10	9	12	6	46	11	19
SIL1	81500	1810057E01Rik|AI042831|wz	endoplasmic reticulum chaperone SIL1 homolog (S. cerevisiae)	97	42	113	69	48	68	83	180	194	173	85	68	36	49	73	43	53	87	59	60
SIRT1	93759	AA673258|SIR2L1|Sir2|Sir2a|Sir2alpha	sirtuin 1	54	22	69	58	51	85	122	129	112	117	115	43	36	35	53	33	50	95	47	46
SKI	108077	4930534J06Rik|AW214248|Ddx13|SKI|Ski2w|Skiv2l	superkiller viralicidic activity 2-like (S. cerevisiae)	429	233	425	306	310	253	435	619	618	582	310	246	236	234	224	133	193	465	345	361
SKP1A	21402	15kDa|2610043E24Rik|2610206H23Rik|EMC19|OCP-II|OCP2|SKP1|Tceb1l|p19A|p19Skp1	S-phase kinase-associated protein 1A	282	162	287	328	255	356	317	745	816	861	352	116	51	65	126	146	115	178	104	83
SKP2	27401	4930500A04Rik|FBXL1|FWD1|p45	S-phase kinase-associated protein 2 (p45)	21	18	28	19	28	29	32	53	50	52	23	25	31	34	31	21	27	34	28	29
SLC25A10	27376	Dic	solute carrier family 25 (mitochondrial carrier_ dicarboxylate transporter)_ member 10	73	32	74	66	38	50	45	144	141	137	47	58	27	35	64	77	33	127	59	60
SLC25A13	50799	AI785475|Ctrn	solute carrier family 25 (mitochondrial carrier_ adenine nucleotide translocator)_ member 13	25	6	23	15	15	22	23	59	33	32	21	31	15	22	47	31	15	23	13	26
SLC2A2	20526	AI266973|Glut-2|Glut2	solute carrier family 2 (facilitated glucose transporter)_ member 2	17	8	20	10	12	11	18	22	11	13	8	26	16	13	25	20	6	17	13	1
SLC37A4	14385	G6PT|G6pt1|GSD-1b|mG6PT	solute carrier family 37 (glucose-6-phosphate transporter)_ member 4	138	76	213	334	159	153	231	89	174	148	299	118	68	59	168	25	147	62	44	35
SMAD2	17126	7120426M23Rik|Madh2|Madr2|Smad-2|mMad2	SMAD family member 2	38	12	41	36	25	37	29	101	77	70	46	28	23	27	24	23	23	44	25	36
SMAD3	17127	AU022421|Madh3	SMAD family member 3	439	253	474	526	353	563	563	449	675	630	783	311	199	166	824	204	296	312	249	121
SMAD4	17128	AW743858|D18Wsu70e|DPC4|Madh4	SMAD family member 4	156	85	103	103	98	117	130	277	217	220	175	62	52	55	89	37	73	126	70	63
SMAD6	17130	Madh6|b2b390Clo	SMAD family member 6	70	35	53	43	36	58	40	83	129	88	75	45	54	37	37	46	50	98	76	57
SMARCC2	68094	5930405J04Rik	SWI/SNF related_ matrix associated_ actin dependent regulator of chromatin_ subfamily c_ member 2	139	67	106	92	84	83	101	292	222	252	118	49	49	55	56	54	75	168	85	59
SMURF1	75788	4930431E10Rik|mKIAA1625	SMAD specific E3 ubiquitin protein ligase 1	32	11	30	24	15	16	13	74	44	50	38	17	16	22	16	16	20	32	25	22
SNAI2	20583	Slug|Slugh|Snail2	snail family zinc finger 2	50	20	45	26	22	43	24	63	62	65	59	44	43	30	31	44	42	72	38	35
SOD1	20655	B430204E11Rik|Cu/Zn-SOD|CuZnSOD|Ipo-1|Ipo1|SODC|Sod-1	superoxide dismutase 1_ soluble	859	449	738	734	569	643	760	3001	2537	2378	799	480	183	234	590	441	289	730	489	416
SORBS1	20411	2310065E01Rik|9530001P15Rik|CAP|SH3P12|Sh3d5|mKIAA1296	sorbin and SH3 domain containing 1	201	119	489	180	205	398	145	406	270	330	484	168	144	178	370	95	170	267	96	61
SOS1	20662	4430401P03Rik|9630010N06|AI449023	son of sevenless homolog 1 (Drosophila)	113	79	85	78	70	71	57	164	135	155	97	62	33	71	56	44	63	107	43	65
SP1	20683	1110003E12Rik|AA450830|AI845540|Sp1-1	trans-acting transcription factor 1	63	49	70	35	51	50	65	192	140	165	73	34	21	29	45	38	42	81	38	35
SP3	20687	D130027J01Rik	trans-acting transcription factor 3	234	110	170	135	99	217	214	635	482	589	198	83	73	73	108	93	120	272	163	135
SPIB	272382	Spi-B	Spi-B transcription factor (Spi-1/PU.1 related)	25	19	20	18	19	35	22	182	38	392	49	49	30	41	29	29	36	55	24	30
SPOP	20747	AI315626|Pcif1|TEF2	speckle-type POZ protein	258	151	146	152	150	158	150	301	276	297	244	107	73	75	93	55	80	164	106	82
SPOPL	76857	4921517N04Rik|AU014935|BB233739|E430033K04Rik	speckle-type POZ protein-like	55	20	41	26	23	45	39	134	104	123	63	29	14	19	27	22	24	42	31	36
SPP1	20750	2AR|Apl-1|BNSP|BSPI|Bsp|ETA-1|Eta|OP|Opn|Opnl|Ric|Spp-1	secreted phosphoprotein 1	41	119	56	65	53	310	871	3163	3119	655	214	32	31	18	37	147	33	819	405	298
SRC	20779	AW259666|pp60c-src	Rous sarcoma oncogene	24	22	36	25	17	31	24	108	87	119	42	22	22	28	29	28	25	84	27	36
SREBF1	20787	ADD-1|ADD1|D630008H06|SREBP-1|SREBP-1a|SREBP-1c|SREBP1|SREBP1c|bHLHd1	sterol regulatory element binding transcription factor 1	178	80	104	81	63	47	71	193	208	240	70	43	16	33	39	52	20	132	65	50
SSR2	66256	1500032E05Rik|AI315033|AU020133|TLAP|TRAPB|TRAPbeta	signal sequence receptor_ beta	104	73	142	143	86	147	134	693	542	460	139	69	46	44	64	69	51	236	94	117
SSR4	20832	AW743063|C78062|Trap	signal sequence receptor_ delta	118	71	135	119	87	90	122	543	482	396	136	61	37	40	70	77	54	134	60	45
STAT1	20846	2010005J02Rik|AA408197	signal transducer and activator of transcription 1	77	39	90	92	48	109	105	1195	434	660	136	52	36	34	48	69	38	166	39	70
STAT3	20848	1110034C02Rik|AW109958|Aprf	signal transducer and activator of transcription 3	202	109	403	366	295	789	1157	1254	939	927	911	159	98	61	368	179	184	378	196	128
STAT5A	20850	AA959963|STAT5	signal transducer and activator of transcription 5A	122	59	89	81	86	134	156	299	244	322	198	75	45	47	82	44	72	188	98	67
STAT5B	20851	-	signal transducer and activator of transcription 5B	274	140	115	176	149	165	149	307	278	369	271	64	58	52	158	39	116	132	84	56
STK4	58231	AI447339|AU020804|Kas-2|Mst1|Ysk3	serine/threonine kinase 4	72	44	82	62	47	62	81	339	149	331	71	51	38	36	55	47	51	86	61	52
SUFU	24069	Su(fu)	suppressor of fused homolog (Drosophila)	63	31	39	39	29	34	25	150	123	142	55	27	16	29	32	19	31	70	40	33
SUGT1	67955	2410174K12Rik|SGT1	SGT1_ suppressor of G2 allele of SKP1 (S. cerevisiae)	188	82	161	176	126	151	175	512	395	529	188	77	53	64	91	55	85	157	100	88
SYK	20963	Sykb	spleen tyrosine kinase	80	47	138	93	71	216	529	721	299	603	227	69	50	36	89	81	69	249	94	120
TBC1D4	210789	5930406J04Rik|A930035N22|AV295684|As160	TBC1 domain family_ member 4	111	65	138	112	104	93	104	168	142	170	123	98	112	81	103	33	81	136	81	66
TBL1XR1	81004	8030499H02Rik|A630076E03Rik|AW539987|C21|C230089I12Rik|DC42|Ira1|TBLR1	transducin (beta)-like 1X-linked receptor 1	266	182	224	226	152	338	326	426	365	433	463	125	92	91	236	108	236	245	164	142
TBX21	57765	TBT1|Tbet|Tblym	T-box 21	19	8	13	15	9	15	9	38	21	26	19	10	17	16	16	7	10	19	10	13
TCF7L1	21415	Tcf-3|Tcf3|bHLHb21	transcription factor 7 like 1 (T cell specific_ HMG box)	43	19	51	51	13	27	23	91	96	81	56	36	21	45	33	14	40	99	43	47
TCF7L2	21416	TCF4B|TCF4E|Tcf-4|Tcf4|mTcf-4B|mTcf-4E	transcription factor 7 like 2_ T cell specific_ HMG box	38	23	67	46	33	37	43	146	95	114	47	42	28	37	39	27	33	83	44	43
TCL1	21432	Tcl1a	T cell lymphoma breakpoint 1	23	13	19	15	14	21	11	25	26	12	29	15	17	14	21	13	14	19	21	32
TEK	21687	AA517024|Cd202b|Hyk|STK1|Tie-2|Tie2	endothelial-specific receptor tyrosine kinase	108	65	96	102	84	59	18	108	178	188	50	59	40	37	37	25	45	71	52	22
TGFB1	21803	TGF-beta1|TGFbeta1|Tgfb|Tgfb-1	transforming growth factor_ beta 1	82	49	95	97	38	138	154	582	419	560	105	40	24	22	51	78	35	205	95	86
TGFB1I1	21804	ARA55|Hic5|TSC-5|hic-5	transforming growth factor beta 1 induced transcript 1	37	24	73	44	44	44	46	72	108	81	55	50	29	43	35	33	35	54	45	41
TGFBR1	21812	ALK5|AU017191|Alk-5|ESK2|TGFR-1|TbetaR-I|TbetaRI	transforming growth factor_ beta receptor I	126	70	133	104	96	125	219	287	224	263	187	74	44	36	93	78	59	143	92	73
TGFBR2	21813	1110020H15Rik|AU042018|DNIIR|RIIDN|TBR-II|TbetaR-II|TbetaRII	transforming growth factor_ beta receptor II	194	92	221	166	109	212	179	612	555	784	214	118	87	87	134	116	99	334	151	135
THBS1	21825	TSP-1|TSP1|Thbs-1|tbsp1	thrombospondin 1	106	64	1679	695	885	1024	2470	468	350	146	716	457	218	126	522	217	209	239	119	113
THBS2	21826	TSP2|Thbs-2	thrombospondin 2	95	47	335	65	102	33	46	160	378	156	74	48	62	50	55	30	46	162	76	72
THBS3	21827	TSP3|Thbs-3	thrombospondin 3	114	60	121	54	76	47	38	114	182	132	81	68	60	59	72	40	59	121	69	75
TIMP1	21857	Clgi|EPA|TIMP-1|TPA-S1|Timp	tissue inhibitor of metalloproteinase 1	52	26	308	68	83	511	554	1434	1361	527	306	60	50	18	127	166	60	622	335	246
TIMP2	21858	D11Bwg1104e|Timp-2	tissue inhibitor of metalloproteinase 2	547	309	1040	448	557	287	263	856	1621	1189	540	228	242	191	290	164	282	765	372	272
TJP1	21872	ZO1	tight junction protein 1	77	50	107	103	81	102	65	199	233	216	148	65	57	44	59	59	65	129	78	53
TJP2	21873	ZO-2	tight junction protein 2	113	47	137	98	76	172	354	216	173	144	174	94	65	61	92	98	62	222	97	70
TLN1	21894	Tln	talin 1	134	60	161	157	139	213	263	1220	696	781	205	57	52	39	85	93	60	299	146	110
TLR1	21897	-	toll-like receptor 1	22	18	33	21	21	29	86	173	100	239	43	24	12	11	21	19	28	96	24	28
TLR2	24088	Ly105	toll-like receptor 2	19	8	59	19	23	41	137	68	75	50	42	13	17	11	11	16	10	50	23	21
TLR4	21898	Lps|Ly87|Ran/M1|Rasl2-8	toll-like receptor 4	64	36	68	48	54	129	259	234	162	137	111	39	32	39	52	37	46	121	37	70
TLR6	21899	-	toll-like receptor 6	14	12	21	11	4	21	60	38	44	52	20	16	12	16	13	14	15	35	13	27
TLR8	170744	-	toll-like receptor 8	16	6	22	20	8	23	41	65	51	38	34	16	11	13	13	21	16	55	17	23
TM6SF2	107770	-	transmembrane 6 superfamily member 2	28	9	25	11	6	12	14	23	21	13	23	20	13	12	18	27	7	16	15	11
TNF	21926	DIF|TNF-a|TNF-alpha|TNFSF2|TNFalpha|Tnfa|Tnfsf1a	tumor necrosis factor	50	34	65	44	34	58	89	201	143	129	62	60	40	24	51	35	31	95	56	59
TNFRSF17	21935	BCM|BCMA|Tnfrsf13|Tnfrsf13a	tumor necrosis factor receptor superfamily_ member 17	30	20	43	28	23	29	21	32	56	33	37	36	31	33	35	31	21	36	28	33
TNFSF10	22035	A330042I21Rik|AI448571|APO-2L|Ly81|TL2|Trail	tumor necrosis factor (ligand) superfamily_ member 10	48	28	22	26	23	17	20	87	71	118	28	19	11	22	19	28	20	59	35	40
TNFSF14	50930	HVEM-L|HVEML|LIGHT|LTg|Ly113	tumor necrosis factor (ligand) superfamily_ member 14	4	4	11	12	6	24	77	64	30	30	45	13	7	13	5	6	11	31	7	23
TNN	329278	Tnw|tenascin-W	tenascin N	8	3	13	2	7	8	7	12	19	12	18	14	15	7	9	10	15	21	12	23
TPR	108989	2610029M07Rik|C77892	translocated promoter region_ nuclear basket protein	206	131	184	160	151	206	184	802	576	699	230	90	66	80	140	69	101	294	192	114
TPSAB1	100503895	MMCP-7|Mcp-7|Mcp7|Mcpt7	tryptase alpha/beta 1	40	25	46	30	21	43	28	79	145	75	43	46	26	30	33	37	38	63	31	48
TPSB2	17229	AV011504|MMCP-6|Mcp-6|Mcp6|Mcpt6	tryptase beta 2	27	8	23	18	10	23	14	79	151	78	21	18	18	11	14	10	21	68	24	31
TRADD	71609	9130005N23Rik|AA930854	TNFRSF1A-associated via death domain	30	23	49	28	20	33	25	103	82	91	42	32	30	31	20	29	25	77	63	46
TRAF2	22030	AI325259	TNF receptor-associated factor 2	127	62	93	82	62	125	82	382	245	376	105	55	51	51	58	44	49	165	119	107
TRAF6	22034	2310003F17Rik|AI851288|C630032O20Rik	TNF receptor-associated factor 6	69	35	68	70	31	71	55	142	103	136	75	27	38	39	50	32	34	56	52	38
TRAT1	77647	C030046M14Rik|Tcrim|Trim	T cell receptor associated transmembrane adaptor 1	10	6	10	6	7	5	6	50	8	59	15	11	10	10	12	8	9	12	11	21
TRIB3	228775	Ifld2|Nipk|SINK|SKIP3|TRB-3|Trb3	tribbles homolog 3 (Drosophila)	19	11	14	19	19	23	19	34	28	15	40	24	13	19	20	13	14	30	18	21
TRRAP	100683	AI481500	transformation/transcription domain-associated protein	85	52	74	73	49	65	66	233	163	199	61	46	39	37	48	28	43	77	55	35
TTN	22138	1100001C23Rik|2310036G12Rik|2310057K23Rik|2310074I15Rik|AF006999|AV006427|D330041I19Rik|D830007G01Rik|L56|mdm|shru	titin	20604	11250	11961	11737	10992	11902	11292	16399	20180	23198	17062	4497	4278	3811	8174	1670	5994	6437	4963	3019
TXN1	22166	ADF|AW550880|Trx1|Txn	thioredoxin 1	241	110	377	387	263	501	769	4368	2639	2277	517	169	87	69	270	322	113	679	393	325
TXN2	56551	2510006J11Rik|AI788873|Trx2	thioredoxin 2	510	260	514	418	343	581	419	754	748	705	559	244	155	152	295	125	219	280	181	120
TXNDC5	105245	AL022641|ERp46|PC-TRP	thioredoxin domain containing 5	82	27	63	48	35	51	43	291	275	221	51	33	20	21	38	49	19	109	27	44
UBA52	107729	UBA52|Ubg	ubiquitin_ beta-galactosidase related	1909	954	1588	1376	1039	1556	1440	5052	4030	4152	1744	756	499	526	956	691	603	1363	676	631
UBE2D2A	56550	1500034D03Rik|Ubc2e|Ube2d2|ubc4	ubiquitin-conjugating enzyme E2D 2A	87	62	89	60	61	71	84	199	175	176	96	72	52	55	60	31	56	133	66	67
UBE2N	93765	1500026J17Rik|AL022654|BB101821|UBC13	ubiquitin-conjugating enzyme E2N	361	191	274	201	161	248	268	685	524	554	287	198	116	117	170	105	170	361	237	221
UBE4B	63958	4930551I19Rik|4933406G05Rik|AU014668|D4Bwg0973e|UFD2|UFD2a|Ufd2p|mKIAA0684	ubiquitination factor E4B	53	47	48	61	27	56	50	252	197	197	38	30	19	20	51	22	32	63	33	23
UQCRB	67530	2210415M14Rik|QP-C|QPC|UQBC|UQBP|UQPC	ubiquinol-cytochrome c reductase binding protein	3260	1736	2598	2549	2198	2931	2579	3905	4870	4672	3552	1205	938	989	1723	668	1357	1353	833	591
UQCRFS1	66694	4430402G14Rik|AI875505	ubiquinol-cytochrome c reductase_ Rieske iron-sulfur polypeptide 1	1622	901	1833	1820	1751	2287	1718	1926	2774	2934	2464	889	639	737	1305	355	910	840	486	291
UQCRH	66576	2210416J04Rik|2310021J10Rik|2610041P16Rik	ubiquinol-cytochrome c reductase hinge protein	1885	1293	2325	1797	1625	1463	2158	2854	3937	3140	2868	905	641	923	1222	457	782	822	799	367
VAMP8	22320	AU041171|Edb|endobrevin	vesicle-associated membrane protein 8	138	73	103	100	74	90	94	214	204	159	145	84	53	55	95	82	72	147	79	66
VAV1	22324	Vav|vav-T	vav 1 oncogene	13	8	25	17	16	28	82	332	166	238	36	11	6	5	10	12	9	96	46	39
VCAM1	22329	CD106|Vcam-1	vascular cell adhesion molecule 1	47	33	71	59	38	47	47	207	141	169	61	65	37	36	53	34	34	89	65	47
VEGFA	22339	Vegf|Vpf	vascular endothelial growth factor A	717	351	439	454	470	344	432	400	365	333	535	249	246	319	325	172	239	254	126	93
VEGFB	22340	VEGF-B|Vrf	vascular endothelial growth factor B	548	292	301	184	206	234	221	281	303	266	397	131	115	165	227	84	122	157	88	53
VIM	22352	-	vimentin	992	608	1955	1124	738	964	1268	6122	5274	3945	1341	674	637	617	549	503	724	4292	1986	1663
WAS	22376	U42471|Wasp	Wiskott-Aldrich syndrome homolog (human)	34	12	49	35	24	34	43	148	72	123	37	29	32	28	38	36	29	74	46	31
WWC1	211652	AA408228|AU017197|BC037006|Kibra|mKIAA0869	WW_ C2 and coiled-coil domain containing 1	15	13	17	11	8	12	17	16	21	20	13	21	17	19	17	23	14	38	14	18
XAF1	327959	Fbox39	XIAP associated factor 1	47	14	37	50	46	85	129	301	232	225	89	33	39	29	24	45	32	91	26	40
XBP1	22433	D11Ertd39e|TREB-5|TREB5|XBP-1	X-box binding protein 1	383	182	244	266	169	512	834	1107	845	786	529	117	84	89	227	169	130	440	189	194
XCL1	16963	AI661682|ATAC|LTN|Lptn|SCM-1|SCM-1a|Scyc1	chemokine (C motif) ligand 1	11	7	18	12	10	14	16	56	18	32	20	23	15	20	18	20	17	17	22	26
XIAP	11798	1110015C02Rik|Aipa|Api3|Birc4|IAP3|ILP-1|MIHA	X-linked inhibitor of apoptosis	297	146	195	165	133	162	189	577	510	508	257	161	101	113	123	129	123	319	162	185
YWHAB	54401	1300003C17Rik	tyrosine 3-monooxygenase/tryptophan 5-monooxygenase activation protein_ beta polypeptide	94	46	111	106	58	100	105	472	430	318	130	69	35	43	59	37	56	162	68	69
YWHAE	22627	AU019196	tyrosine 3-monooxygenase/tryptophan 5-monooxygenase activation protein_ epsilon polypeptide	1607	907	1472	1504	1079	1513	1849	3544	3501	3270	1730	565	374	456	730	377	578	1081	697	491
YWHAG	22628	14-3-3gamma|D7Bwg1348e	tyrosine 3-monooxygenase/tryptophan 5-monooxygenase activation protein_ gamma polypeptide	1484	789	1296	1333	980	1245	1166	3093	2920	2481	1507	693	529	580	715	318	665	1410	1006	710
YWHAQ	22630	2700028P07Rik|AA409740|AU021156|R74690	tyrosine 3-monooxygenase/tryptophan 5-monooxygenase activation protein_ theta polypeptide	77	43	70	73	46	49	44	257	267	239	65	42	36	39	34	57	36	158	74	57
ZFYVE16	218441	AI035632|B130024H06Rik|B130031L15|mKIAA0305	zinc finger_ FYVE domain containing 16	110	50	104	61	53	65	70	180	159	170	95	70	53	58	67	50	55	122	86	71

## Sheet: Log2-Norrmalized Counts
Gene Name	GeneID	Alias	Description	Control-1	Control-2	BA-A-1h	BA-B-1h	BA-C-1h	BA-A-6h	BA-B-6h	BA-C-6h	BA-A-24h	BA-B-24h	BA-C-24h	DR-A-1h	DR-B-1h	DR-C-1h	DR-A-6h	DR-B-6h	DR-C-6h	DR-A-24h	DR-B-24h	DR-C-24h
ABCA1	11303	ABC-1|Abc1	ATP-binding cassette_ sub-family A (ABC1)_ member 1	6.49808	6.56432	7.31464	6.29921	6.75772	7.27177	6.84686	6.56516	6.78154	7.05319	6.62697	6.92267	7.31869	6.8351	7.30075	7.41583	7.63504	7.6982	6.82153	7.0504				Control-1
ABCB11	27413	ABC16|Bsep|Lith1|PFIC2|PGY4|SPGP	ATP-binding cassette_ sub-family B (MDR/TAP)_ member 11	4.91312	4.75697	4.81714	4.62114	5.26897	4.65402	5.34239	3.5517	3.77692	3.37439	5.09409	6.2706	5.23623	5.57207	6.34583	6.88908	4.99118	4.51233	4.57361	5.25069				Control-2
ACAA2	52538	0610011L04Rik|AI255831|AI265397|D18Ertd240e	acetyl-Coenzyme A acyltransferase 2 (mitochondrial 3-oxoacyl-Coenzyme A thiolase)	8.99586	9.0049	8.68678	9.07795	9.29205	8.84589	8.43183	7.33829	8.08211	7.81894	8.92321	8.98232	9.13745	9.12297	9.16582	8.91333	8.24668	7.93187	7.64399	7.15402				BA-A-1h
ACACA	107476	A530025K05Rik|Acac|Acc1|Gm738	acetyl-Coenzyme A carboxylase alpha	8.27067	7.55138	7.84862	8.34361	7.7742	6.73855	6.57434	6.65183	6.79986	6.79089	7.29439	7.58663	7.79262	7.8351	7.49339	7.46587	7.20841	7.61667	7.19419	7.21005				BA-B-1h
ACACB	100705	AI597064|AW743042|Acc2|Accb	acetyl-Coenzyme A carboxylase beta	8.454	8.63348	8.11338	8.50085	8.84225	8.38475	8.24704	6.65183	7.2092	7.39748	8.63226	7.88471	8.66446	8.27694	9.05479	7.56103	9.20453	7.26365	7.51846	6.62509				BA-C-1h
ACOX2	93732	THCCox	acyl-Coenzyme A oxidase 2_ branched chain	4.83066	4.56432	4.43012	4.62114	4.6367	4.55093	4.87032	3.65603	3.70097	3.62965	4.66879	6.04821	5.47069	5.01568	5.84703	5.81379	5.12869	4.36033	4.57361	5.13966				BA-A-6h
ACSL4	50790	9430020A05Rik|ACS4|AU018108|Facl4|Lacs4	acyl-CoA synthetase long-chain family member 4	5.78759	5.84443	6.23747	6.35233	5.95863	6.41075	6.92735	5.62209	5.77692	5.47548	6.63753	6.14774	6.43417	5.57207	6.27766	7.57629	5.71365	5.36033	5.89553	5.08077				BA-B-6h
ACSM3	20216	Sa|Sah	acyl-CoA synthetase medium-chain family member 3	4.26676	4.92689	4.122	4.67773	4.95863	4.25547	4.50109	3.18397	3.6208	3.27818	3.62697	6.17945	5.47069	4.51318	5.71578	6.25436	4.25422	3.99776	4.71111	4.81774				BA-C-6h
ACTA2	11475	0610041G09Rik|Actvs|SMalphaA|a-SMA|alphaSMA	actin_ alpha 2_ smooth muscle_ aorta	7.7432	7.62733	8.26106	8.87815	7.71565	7.41075	6.37556	7.35389	8.18326	7.61495	7.226	8.41078	8.18219	10.0523	7.28925	7.00644	8.1122	8.89776	8.5278	7.97962				BA-A-24h
ACTR1A	54130	Arp1|alpha-Arp1	ARP1 actin-related protein 1A_ centractin alpha	6.70898	7.09682	6.64854	6.43672	6.5046	6.5774	6.39186	6.70955	6.58428	6.6442	6.50529	7.04821	6.76347	6.6831	6.66332	6.91333	6.819	7.00632	6.71111	7.09572				BA-B-24h
ACVRL1	11482	AI115505|AI427544|Acvrlk1|Alk1	activin A receptor_ type II-like 1	5.62584	5.71116	5.87943	5.592	5.67232	6.00549	6.10595	4.90219	4.73945	5.03491	5.68925	6.04821	6.43417	6.25014	5.13082	5.81379	6.02681	5.75519	5.46113	5.85336				BA-C-24h
ADA	11486	-	adenosine deaminase	4.44364	5.28053	4.77407	4.3696	4.12213	4.8835	4.91613	4.03712	4.27288	3.74213	4.5839	5.24085	5.39669	5.17614	4.71578	5.70688	5.19282	4.77536	5.05903	4.30316				DR-A-1h
ADAM17	11491	CD156b|Tace	a disintegrin and metallopeptidase domain 17	6.93302	6.86549	6.51104	6.6355	6.86936	6.5774	7.02465	6.99795	6.69119	6.62965	6.40987	6.65589	6.64062	6.62865	6.34583	7.11496	6.22384	6.92737	6.29607	6.72463				DR-B-1h
ADAM9	11502	AU020942|MDC9|Mltng|mKIAA0021	a disintegrin and metallopeptidase domain 9 (meltrin gamma)	7.81466	7.91684	7.45078	7.4285	7.52423	7.67255	8.21075	7.69941	7.90303	7.57248	7.97829	7.72198	7.87668	7.72263	7.90843	7.90125	8.02681	8.08117	7.67794	7.74373				DR-C-1h
ADCY7	11513	AA407758	adenylate cyclase 7	5.41562	5.66386	5.22153	4.06475	4.4847	3.49648	3.37556	5.90925	5.44572	6.14812	3.78743	5.11532	5.79262	5.45177	4.13082	5.25436	4.75672	5.99776	4.95212	5.5402				DR-A-6h
ADH1	11522	ADH-AA|AI194826|Adh-1|Adh-1-t|Adh-1e|Adh-1t|Adh-3e|Adh1-e|Adh1-t|Adh1tl|Adh3-e	alcohol dehydrogenase 1 (class I)	7.71474	6.11452	7.30711	7.70521	7.98011	7.61622	8.87613	6.56516	5.97533	6.16167	8.20839	9.44379	7.31869	8.08808	9.76018	10.3662	8.67488	6.99776	6.85159	5.92207				DR-B-6h
ADH4	26876	Adh2	alcohol dehydrogenase 4 (class II)_ pi polypeptide	4.13551	3.34193	3.72968	3.78464	4.12213	3.79604	4.96052	3.08775	2.49152	2.4202	3.86143	6.2706	5.60819	5.25014	5.74973	5.39875	4.83918	4.30588	4.4996	4.08077				DR-C-6h
ADH6A	69117	1810009C16Rik|Adh5a	alcohol dehydrogenase 6A (class V)	4.91312	4.92689	4.68388	4.88418	4.89974	4.65402	3.50109	3.18397	3.49152	3.22755	4.23994	4.90382	5.60819	5.57207	5.07835	5.91333	5.47661	4.2493	4.57361	4.49581				DR-A-24h
ADIPOQ	11450	30kDa|APN|Acdc|Acrp30|Ad|GBP28|adipo|apM1	adiponectin_ C1Q and collagen domain containing	5.35791	5.40082	5.66042	7.11684	6.19742	4.3196	5.30844	5.75333	6.65139	7.18507	6.15421	5.04821	5.14876	5.97261	4.32347	4.46587	3.83918	7.50026	5.33914	5.78121				DR-B-24h
ADIPOR1	72674	2810031L11Rik|ACDCR1|CGI-45|Paqr1	adiponectin receptor 1	7.65609	7.29613	7.27657	7.1572	7.39159	7.09982	7.47837	6.45377	7.06517	6.46459	7.19771	6.56278	6.73373	6.51318	7.03771	6.5914	6.77778	6.29194	6.20587	6.72463				DR-C-24h
ADPGK	72141	2610017G09Rik|Adp-gk|C77577	ADP-dependent glucokinase	5.35791	5.14929	6.122	5.81018	4.89974	5.49648	7.41597	5.3278	5.2597	5.38598	6.12447	6.14774	6.00674	5.62865	5.74973	5.86442	5.75672	5.87223	5.60923	5.5402
AIM2	383619	Gm1313|Ifi210	absent in melanoma 2	4.20263	4.34193	3.97761	4.22521	4.6367	4.55093	5.53084	4.79963	3.98337	5.18838	4.86143	5.11532	5.67233	5.32053	4.57139	5.46587	3.99118	5.129	4.71111	5.49581
AKR1B7	11997	AR|Avdp|MVDP	aldo-keto reductase family 1_ member B7	2.91312	1.75697	2.72968	1.56225	1.89974	3.25547	2.23805	1.03712	1.81345	1.22755	2.5395	3.46324	3.73373	4.38764	3.32347	3.81379	3.25422	3.41279	3.57361	5.13966
AKR1B8	14187	FR-1|Fgfrp|Fgrp	aldo-keto reductase family 1_ member B8	3.99112	4.45741	5.48457	4.29921	4.6367	5.25547	5.12558	4.91627	5.68134	4.92799	5.56187	5.65589	4.47069	5.51318	4.84703	5.32836	4.75672	6.17529	5.80627	6.13966
AKT1	11651	Akt|PKB|PKB/Akt|PKBalpha|Rac	thymoma viral proto-oncogene 1	8.04698	7.96642	7.98234	7.98291	7.73263	7.63524	7.93849	8.10935	8.13718	7.69399	7.8016	7.74335	8.06763	7.9835	7.96009	7.63579	7.86893	8.59979	8.4216	8.67572
ALAD	17025	ALADH|Lv	aminolevulinate_ delta-_ dehydratase	8.22298	7.90672	7.77953	7.52418	8.01521	7.47552	7.93293	6.96448	7.58955	7.52086	7.76832	8.41744	7.59171	8.25913	8.38416	8.73436	7.74607	8.09328	7.3602	7.18231
ALDH3A2	11671	AI194803|Ahd-3|Ahd-3r|Ahd3|Ahd3-r|Aldh4|Aldh4-r|FALDH	aldehyde dehydrogenase family 3_ subfamily A2	5.91312	6.14929	5.77407	5.75865	5.95863	5.41075	6.42392	5.73756	5.61046	5.94376	5.4937	6.70028	6.60819	6.32053	6.7992	7.46587	6.19282	6.2493	5.80627	6.16823
ALDH7A1	110695	Atq1|D18Wsu181e	aldehyde dehydrogenase family 7_ member A1	5.72048	5.2164	5.66042	5.33484	5.44406	4.96596	5.93849	5.06266	5.44572	5.25309	5.06306	6.24085	5.31869	5.62865	6.13082	6.5914	5.42414	5.22015	5.20587	5.01937
ALDH9A1	56752	AA139417|Abaldh|ESTM40|TMABA-DH|Tmabadh	aldehyde dehydrogenase 9_ subfamily A1	5.44364	5.28053	5.63657	4.67773	5.01521	4.60339	5.16405	5.72162	5.41038	5.40888	5.39748	6.65589	6.19316	5.09814	6.53292	6.25436	6.16111	5.6929	5.15857	5.45
ALDOB	230163	Aldo-2|Aldo2|BC016435	aldolase B_ fructose-bisphosphate	8.2108	3.0789	4.05161	4.3696	7.60939	4.8835	8.84094	7.53127	3.66144	2.81252	4.23994	10.0801	7.14876	7.46737	9.92709	10.1814	5.52724	4.99776	5.46113	5.4027
AMOTL1	75723	2310010G08Rik|2310067L22Rik|4932416D09Rik|JEAP|mFLJ00155	angiomotin-like 1	9.75302	9.94926	9.54506	8.99131	9.25141	8.98091	9.20384	7.63491	7.99931	7.61741	9.3404	9.15971	8.98165	8.92257	8.46812	7.60635	8.36969	7.99346	8.2573	7.83566
AMOTL2	56332	AW549739|C79691|Lccp|MASCOT|mKIAA0989	angiomotin-like 2	6.10075	5.51186	6.26884	6.08581	6.01521	5.84043	6.06587	5.65603	6.06895	5.35094	6.44639	6.70028	6.39669	5.88241	5.36786	5.86442	6.06157	6.45093	5.95212	6.60433
ANAPC1	17222	2610021O03Rik|AI047775|AI853536|AW547281|Apc1|Mcpr|tsg24	anaphase promoting complex subunit 1	5.78759	6.68771	5.4576	5.67773	5.4847	4.79604	5.04541	5.62209	5.8044	5.69632	5.91454	5.78517	6.19316	5.51318	5.87806	5.86442	5.75672	5.67153	5.29607	5.98766
ANAPC10	68999	1500026N15Rik|A830003M23Rik|APC10	anaphase promoting complex subunit 10	5.80928	5.96642	5.4576	5.592	6.01521	5.3196	4.77411	5.41959	5.55761	5.60011	5.21193	6.01344	5.14876	5.57207	5.74973	6.49829	5.12869	5.64983	5.60923	6.72463
ANAPC7	56317	APC7|AW545589	anaphase promoting complex subunit 7	5.47112	6.0049	5.66042	5.14721	4.83833	5.43989	5.34239	5.17228	5.2597	5.07841	5.42215	6.24085	6.19316	6.25014	5.60887	6.0939	5.99118	5.27786	5.64399	5.66573
ANGPTL4	57875	Arp4|Bk89|Fiaf|Hfarp|Ng27|Pgar|Pgarg|Pp1158	angiopoietin-like 4	5.72048	6.14929	7.64257	7.55472	6.40224	9.84725	9.34449	7.56739	7.3557	6.20156	8.79925	7.80564	7.03141	6.95058	7.88571	8.5914	8.69716	7.61106	6.89553	7.06566
AP1G1	11765	AA409002|AU041323|AW551707|Adtg|D8Ertd374e	adaptor protein complex AP-1_ gamma 1 subunit	7.03782	7.44347	7.16431	7.04338	7.09613	6.76182	7.50858	6.94745	6.90515	6.80822	7.07088	7.08215	6.95612	6.9943	7.07835	7.11496	6.95466	7.31968	7.01986	6.92207
AP1S1	11769	AP19	adaptor protein complex AP-1_ sigma 1	5.38705	5.92689	5.01508	4.78464	4.7742	5.08144	4.87032	4.85913	5.4802	4.74213	4.74896	5.74335	4.8492	5.17614	5.18145	6.17636	4.75672	5.36033	5.33914	5.4027
AP2S1	232910	AI043088	adaptor-related protein complex 2_ sigma 1 subunit	8.7003	8.76259	8.3407	8.50085	8.54359	8.28789	8.24256	8.97712	9.07272	8.78105	8.30105	8.49509	8.60819	8.57207	8.47828	9.06172	8.69162	9.42881	9.41658	9.34443
APC	11789	AI047805|AU020952|AW124434|CC1|Min|mAPC	adenomatosis polyposis coli	6.63801	6.53833	6.01508	6.04338	5.5627	5.70293	6.42392	6.17814	5.96725	6.13444	5.96577	5.51387	5.05565	5.62865	5.71578	6.13572	5.66926	5.92737	6.15857	5.81774
APCS	20219	Sap	serum amyloid P-component	5.41562	4.34193	4.37354	3.97729	5.4847	4.49648	5.43969	3.43922	3.88384	3.17509	4.4937	7.35633	6.14876	6.01568	6.30075	7.00644	5.42414	4.55964	5.05903	5.01937
APLP2	11804	AI790698|APLP-2	amyloid beta (A4) precursor-like protein 2	8.4471	8.45045	7.66042	8.49692	7.99425	7.35828	7.56718	7.22412	7.9489	7.63209	7.68416	7.41078	7.31869	7.21362	7.92338	8.05083	7.17705	7.51833	6.9796	6.78121
APOA1	11806	Alp-1|Apoa-1|Brp-14|Ltw-1|Lvtw-1|Sep-1|Sep-2|Sep2|apo-AI|apoA-I	apolipoprotein A-I	10.1736	4.34193	4.53703	3.88418	8.39692	4.55093	10.2176	8.50589	2.95095	2.4202	4.66879	11.2834	7.64062	8.43601	10.5961	10.4431	5.19282	4.81489	6.93818	4.81774
APOA2	11807	Alp-2|Apo-AII|ApoA-II|ApoAII|Apoa-2|Hdl-1	apolipoprotein A-II	9.10733	4.2164	4.63657	4.56225	7.54359	4.75023	10.0454	8.16935	3.24641	2.59012	4.4937	11.3957	7.59171	8.54292	10.9326	11.6912	5.71365	4.1904	5.89553	4.74373
APOA4	11808	Apoa-4	apolipoprotein A-IV	4.87248	5.0789	4.122	4.14721	7.06966	4.25547	5.40798	4.33829	3.84907	3.66813	4.23994	5.78517	5.54108	6.01568	7.24233	5.65029	5.42414	4.51233	5.00656	4.81774
APOB	238055	AI315052|Apo B-100|apob-100|apob-48	apolipoprotein B	7.04698	4.56432	3.97761	4.29921	6.88463	4.381	7.90481	6.04995	3.44572	3.22755	4.99893	9.03527	6.00674	7.15703	8.61349	9.31022	5.25422	4.30588	4.95212	4.74373
APOC2	11813	apo-CII|apoC-II	apolipoprotein C-II	5.20263	4.56432	4.8996	4.22521	5.4847	4.3196	6.10595	5.241	3.88384	3.32709	4.39748	6.53853	5.47069	5.45177	8.01695	7.51423	4.99118	4.55964	5.05903	5.25069
APOC3	11814	apo-CIII|apoC-III	apolipoprotein C-III	8.76556	3.56432	4.25324	4.73217	7.79859	4.60339	9.47263	7.82409	3.57898	3.17509	4.5839	10.5014	6.82119	7.93944	10.126	10.8551	4.25422	4.60544	5.64399	5.49581
APOH	11818	B2GPI|beta-2-GPI|beta2-GPI	apolipoprotein H	7.00998	3.92689	3.43012	4.43672	6.19742	4.70293	7.84686	5.90925	3.3495	2.74213	4.4937	8.11532	5.39669	6.35448	8.27766	8.62849	4.47661	3.92737	4.33914	4.49581
APP	11820	Abeta|Abpp|Adap|Ag|Cvap|E030013M08Rik|betaApp	amyloid beta (A4) precursor protein	8.74882	8.84973	9.57517	9.00243	9.28632	8.93303	9.33187	8.95854	9.10347	8.79306	8.90364	8.76441	8.75609	8.46737	8.76641	8.53782	8.95466	9.22749	8.63969	8.33501
AQP8	11833	AI255744|AQP-8	aquaporin 8	5.26676	5.45741	4.93913	4.62114	5.7742	4.75023	5.47071	4.18397	4.39841	3.4202	4.8249	5.90382	6.19316	6.13767	6.73286	7.25436	5.66926	4.64983	5.25168	5.30316
ARG1	11846	AI|AI256583|Arg-1|PGIF	arginase_ liver	7.34311	4.45741	4.122	3.88418	5.31477	5.25547	7.13529	8.70348	7.28593	4.62965	4.4937	8.69481	6.00674	5.57207	8.23036	8.40732	4.75672	6.39985	5.15857	6.0504
ARHGAP35	232906	6430596G11Rik|AI841135|Grlf1|mKIAA1722|p190A|p190RhoGAP	Rho GTPase activating protein 35	6.23505	5.56432	5.56257	5.56225	5.80663	6.36589	6.39186	6.01767	5.87522	5.8039	6.48202	5.56278	5.67233	5.8351	6.2542	6.32836	6.45061	5.92737	5.60923	5.85336
ARHGEF2	16800	AA408978|GEF|GEF-H1|GEFH1|LFP40|Lbcl1|Lfc|P40|mKIAA0651	rho/rac guanine nucleotide exchange factor (GEF) 2	7.48466	7.44347	7.38789	6.90802	6.94413	7.00549	7.02465	7.6851	7.4311	7.34798	7.13942	7.7327	7.10296	7.66968	6.96732	7.21589	7.35576	8.00632	8.22322	8.09572
ARHGEF6	73341	1600028C08Rik|1700038J06Rik|4930592P22Rik|alpha-PIX	Rac/Cdc42 guanine nucleotide exchange factor (GEF) 6	6.34311	6.48489	6.31464	6.45302	6.52423	6.00549	5.53084	5.99132	5.96725	6.30284	5.98245	6.04821	5.90365	5.92821	6.20611	5.96063	5.66926	5.6929	5.38096	5.66573
ARRB1	109689	1200006I17Rik|AW208571|G430100A01Rik	arrestin_ beta 1	5.26676	6.18323	5.34439	5.46914	5.40224	5.18836	5.82302	5.99795	5.74891	5.43143	5.91454	5.46324	5.47069	5.6831	5.53292	6.25436	6.09552	6.20535	5.57361	6.22373
ATF4	11911	Atf-4|C/ATF|CREB2|TAXREB67	activating transcription factor 4	8.61971	8.78487	8.86411	9.08842	9.24551	9.15139	10.1876	9.14789	8.51942	8.46869	9.49806	8.01344	8.46165	7.894	8.70717	8.85193	8.32747	8.41279	7.75947	8.32236
ATF7IP	54343	2610204M12Rik|AM|Mcaf1	activating transcription factor 7 interacting protein	6.93302	6.86549	6.03346	5.88418	6.54359	6.43989	6.67101	7.02419	6.77229	7.08908	6.67905	5.70028	6.60819	5.6831	5.99589	5.76132	6.34168	6.92737	6.05903	6.58327
ATG101	68118	9430023L20Rik|AA407441|AU022967	autophagy related 101	5.13551	5.66386	5.56257	5.73217	5.22166	4.92532	4.96052	5.08775	5.17802	5.22755	4.74896	5.51387	5.39669	5.01568	5.71578	5.76132	5.12869	4.89084	4.33914	5.13966
ATG2B	76559	2410024A21Rik|AI047755|AI503411|AW558123|C030004M05Rik|C630028L02Rik|mKIAA4067	autophagy related 2B	6.34311	6.51186	6.08723	5.78464	6.22166	6.28789	6.00359	5.97796	5.74891	5.83805	6.16886	5.86534	6.47069	5.97261	6.36786	5.86442	6.19282	6.2493	6.05903	6.5619
ATOX1	11927	AI256639|Atx1	ATX1 (antioxidant protein 1) homolog 1 (yeast)	6.97201	7.35688	7.31464	7.19646	7.33714	7.2223	7.35075	7.41216	7.14257	7.06405	6.94038	7.70028	7.5238	7.0575	7.52314	7.82662	7.3835	7.32654	7.29607	7.30316
ATP6V1E1	11973	2410029D23Rik|Atp6e|Atp6e2|Atp6v1e|D6Ertd385e|E2|P31|Vma4	ATPase_ H+ transporting_ lysosomal V1 subunit E1	9.12474	9.19576	8.86667	8.80701	8.88842	8.94324	9.01416	8.07526	8.36496	8.14301	8.91019	8.89906	8.75609	8.85895	8.80325	8.34629	8.82407	8.43833	8.68213	8.29022
ATP6V1F	66144	1110004G16Rik	ATPase_ H+ transporting_ lysosomal V1 subunit F	6.79848	7.13201	6.87943	7.11684	7.05624	7.23067	7.32552	7.36932	7.4887	7.38309	7.11693	6.65589	5.79262	6.25014	6.51329	6.96063	6.66926	6.20535	6.4805	6.4027
ATP6V1G2	66237	1500002D01Rik|Atp6g2|NG38|VAG2	ATPase_ H+ transporting_ lysosomal V1 subunit G2	5.10075	5.0049	6.60004	4.93148	6.06966	4.70293	5.08605	4.20705	4.84907	4.46459	5.32086	5.94129	5.73373	6.21362	5.64539	5.81379	5.57615	5.67153	5.05903	5.25069
ATP7A	11977	MNK	ATPase_ Cu++ transporting_ alpha polypeptide	4.87248	5.34193	5.8382	5.53188	5.35917	5.52396	6.30844	5.81473	5.78614	5.61987	5.8249	5.90382	6.50632	6.09814	4.71578	5.96063	6.22384	6.59412	6.18241	6.51817
AXL	26362	AI323647|Ark|Tyro7|Ufo	AXL receptor tyrosine kinase	8.30544	8.46433	8.35173	7.70521	8.03587	7.27985	6.90481	6.97796	7.4887	6.99005	7.47024	8.08215	8.48861	8.23199	7.43199	7.7878	8.12047	8.07711	7.78306	8.13243
BANF1	23825	Baf|Bcrp1|L2bp1/Baf	barrier to autointegration factor 1	7.89294	7.79039	7.33701	7.39514	7.44406	7.39595	7.26485	7.24658	7.07272	7.1102	7.4937	7.19505	7.00674	7.11804	7.14365	6.73436	6.87871	7.36033	7.32849	7.36617
BAX	12028	-	BCL2-associated X protein	5.97201	6.34193	5.66042	5.85993	5.52423	5.49648	5.55998	6.4047	5.98337	6.20156	5.99893	6.24085	5.8492	5.57207	5.87806	6.67886	5.91718	6.50026	6.4415	6.30316
BCAP31	27061	Bap31	B cell receptor associated protein 31	7.19441	6.98579	7.68388	7.65677	7.49468	7.31174	7.35907	7.80531	7.92406	7.78433	7.21193	7.79544	7.35822	7.11804	7.36786	7.72068	7.36969	7.76026	7.37062	7.55109
BCL2	12043	AW986256|Bcl-2|C430015F12Rik|D630044D05Rik|D830018M01Rik	B cell leukemia/lymphoma 2	5.49808	5.2164	5.75205	4.88418	5.74104	4.60339	4.55998	5.40968	4.73945	6.12064	5.09409	5.78517	5.90365	5.88241	5.96732	5.46587	6.06157	5.58272	5.10966	5.5402
BCL2L1	12048	Bcl(X)L|Bcl-XL|Bcl2l|BclX|bcl-x|bcl2-L-1	BCL2-like 1	5.80928	5.14929	7.06953	7.21569	7.49468	7.48952	8.6942	6.38459	6.05376	5.61987	7.36605	6.14774	7.89023	7.26806	6.98168	7.70688	6.50215	6.53618	6.22896	6.30316
BIRC3	11796	AW107670|Api1|Api2|Birc2|HIAP2|IAP1|IAP2|MIAP1|MIAP2|MIHB|MIHC|RNF49|cIAP-1|cIAP-2|cIAP1|cIAP2	baculoviral IAP repeat-containing 3	3.83066	3.92689	6.78496	5.73217	6.09613	5.41075	6.81094	5.81473	4.73945	6.01266	5.4937	5.82581	4.95612	5.17614	5.81532	5.46587	5.19282	5.64983	4.64399	5.4027
BLK	12143	-	B lymphoid kinase	2.32816	4.45741	3.31464	3.56225	2.31477	3.25547	0.916126	5.38964	2.29887	6.35684	3.44639	4.46324	4.73373	3.92821	4.02391	4.17636	4.12869	3.92737	3.83664	4.66573
BMP10	12154	-	bone morphogenetic protein 10	2.91312	4.84443	3.72968	3.29921	3.12213	3.8835	3.37556	2.5517	2.49152	1.59012	4.4937	5.29974	5.39669	4.73557	4.32347	4.46587	3.47661	4.60544	4.25168	4.74373
BPI	329547	9230105K17Rik|Bpifd1	bactericidal permeablility increasing protein	3.20263	3.75697	3.53703	3.14721	3.31477	3.381	2.91613	1.6892	2.07648	1.74213	4.06306	4.24085	3.95612	3.92821	3.13082	4.81379	2.25422	3.06487	4.05903	3.81774
BRAF	109880	9930012E13Rik|AA120551|AA387315|AA473386|B-raf|Braf-2|Braf2|C230098H17|C87398|D6Ertd631e	Braf transforming gene	5.65009	6.37168	6.26884	6.16711	6.33714	6.43989	6.71054	5.97124	5.84025	5.8878	6.42215	6.92267	7.10296	6.45177	6.7992	6.5914	6.85908	6.62781	6.25168	6.85336
BRPF3	268936	AI413466|AW493400|mKIAA1286	bromodomain and PHD finger containing_ 3	4.65009	4.75697	4.93913	4.56225	4.31477	4.60339	4.61657	4.29586	4.3495	4.32709	4.70943	5.24085	5.67233	5.25014	4.71578	5.17636	4.75672	4.99776	4.05903	5.08077
BST2	69550	2310015I10Rik|Bst-2|C87040|CD317|DAMP-1|GREG	bone marrow stromal cell antigen 2	5.60118	4.75697	5.66042	5.88418	6.06966	6.20543	6.69749	7.51748	7.52769	7.52611	5.91454	6.14774	5.31869	5.32053	5.81532	8.38148	5.19282	6.36033	5.46113	5.35379
C1S1	50908	AA959438|AI255193|AI327365|C1s|C1sa	complement component 1_ s subcomponent 1	7.60738	7.47121	6.51104	6.60664	6.74104	6.43989	6.61657	7.07212	7.64127	7.74213	7.01524	7.41078	6.43417	6.09814	7.06493	7.48217	7.28397	7.6982	6.46113	7.06566
C3	12266	AI255234|ASP|HSE-MSF|Plp	complement component 3	9.47282	8.75132	6.90959	7.1572	8.29205	6.85132	8.91331	9.27962	9.12451	9.55719	7.48787	9.9868	7.41555	7.45177	9.46302	10.3507	6.73534	9.15811	8.37062	8.0504
C3AR1	12267	AZ3B|C3AR|HNFAG09	complement component 3a receptor 1	5.76556	6.37168	6.13907	5.29921	5.4847	6.13589	6.64405	7.95769	7.73469	7.24357	5.26742	5.04821	5.05565	4.92821	5.27766	6.98372	5.57615	8.39985	7.77524	7.97962
C6	12274	AW111623	complement component 6	4.91312	5.2164	4.8996	4.29921	5.22166	4.79604	5.77411	3.81473	3.70097	3.12064	5.03136	6.97782	6.14876	5.8351	5.60887	5.53	5.12869	5.06487	4.83664	5.49581
C8A	230558	-	complement component 8_ alpha polypeptide	6.37255	3.0789	3.18911	3.14721	4.40224	2.96596	5.79877	4.49656	2.49152	1.87963	3.23994	7.51387	4.31869	4.92821	5.71578	4.70688	3.25422	4.30588	3.25168	4.74373
C8B	110382	4930439B20Rik|AI595927	complement component 8_ beta polypeptide	4.20263	2.34193	2.05161	1.56225	3.6367	2.381	4.23805	3.13666	2.07648	1.59012	3.23994	6.11532	5.31869	3.25014	4.57139	3.5914	3.66926	3.6929	3.25168	3.95524
C9	12279	-	complement component 9	6.73188	3.34193	3.72968	3.56225	5.40224	3.381	5.08605	4.76893	2.73945	1.74213	3.44639	8.32831	5.79262	5.32053	6.38956	6.29184	4.36969	4.60544	3.71111	5.13966
CALM1	12313	AI256814|AI327027|AI461935|AL024000|CaM|Calm	calmodulin 1	9.7032	9.66686	8.87179	9.43261	9.38086	8.29986	9.11088	7.67478	8.52632	8.65741	9.06306	8.59253	9.06165	8.84708	8.40562	8.01766	8.37661	8.75772	8.73952	8.77193
CAPN5	12337	nCL-3	calpain 5	4.44364	5.2164	4.18911	3.78464	3.89974	3.11797	2.23805	3.62209	4.24641	4.14812	3.99893	4.56278	3.95612	4.73557	4.23036	4.17636	5.36969	5.1904	4.15857	5.5402
CARD9	332579	Gm782	caspase recruitment domain family_ member 9	2.7432	4.75697	4.77407	4.06475	3.4847	4.96596	4.82302	4.06266	4.24641	3.32709	4.39748	5.17945	4.8492	5.09814	4.32347	5.17636	4.57615	4.96299	4.95212	5.30316
CASP12	12364	-	caspase 12	6.26676	6.31156	6.03346	6.04338	5.70709	6.23898	5.20153	6.47294	6.81345	6.40319	6.76832	6.17945	6.79262	6.65613	6.55229	6.65029	6.85908	6.74499	6.4805	6.68563
CASP3	12367	A830040C14Rik|AC-3|Apopain|CASP-3|CC3|CPP-32|CPP32|Caspase-3|Lice|SCA-1|Yama|mldy	caspase 3	4.65009	4.92689	5.37354	5.22521	4.95863	5.15359	5.04541	5.96448	5.76764	5.8878	4.62697	5.29974	5.47069	5.09814	4.57139	5.96063	4.99118	5.06487	5.00656	4.88812
CASP4	12363	CASP-11|CASP-4|Casp11|Caspl|ich-3	caspase 4_ apoptosis-related cysteine peptidase	2.55055	3.0789	5.4576	5.10657	4.83833	5.65402	5.93849	5.60481	4.84907	5.03491	5.74896	5.11532	5.05565	4.62865	5.07835	5.81379	5.66926	5.48808	4.05903	5.35379
CASP6	12368	CASP-6|Mch2	caspase 6	5.41562	5.34193	5.56257	5.33484	5.35917	5.55093	5.50109	5.39969	5.24641	5.03491	5.26742	5.90382	6.23623	5.6831	5.84703	6.32836	5.99118	5.16003	5.64399	6.0504
CASP7	12369	AI314680|CMH-1|ICE-IAP3|Mch3|caspase-7|mCASP-7	caspase 7	6.23505	6.28053	5.85896	5.18674	5.4847	5.52396	5.84686	6.30123	5.64127	6.05682	5.86143	6.14774	6.39669	6.01568	6.13082	6.49829	5.79854	6.46342	6.13432	6.68563
CASP8	12370	CASP-8|FLICE|MACH|Mch5	caspase 8	5.38705	5.84443	5.43012	5.06475	5.17275	6.25547	7.1158	6.70144	6.40441	6.63937	5.60559	5.94129	5.8492	5.45177	5.41093	6.13572	5.71365	6.42562	5.95212	6.74373
CAT	12359	2210418N07|Cas-1|Cas1|Cs-1	catalase	8.51138	8.0049	7.59387	7.87815	8.28056	7.38849	8.87902	8.39593	7.91358	7.84016	7.80629	9.88711	7.37758	7.82303	9.60655	10.1839	7.09552	7.40634	7.18241	6.5402
CBL	12402	4732447J05Rik|Cbl-2|c-Cbl|cbl|Cbl	Casitas B-lineage lymphoma	5.44364	5.75697	5.43012	4.97729	5.22166	5.28789	5.79877	5.95087	5.29887	5.78652	5.62697	5.86534	5.73373	5.6831	5.49339	6.0939	5.87871	6.129	5.4216	6.19625
CCL19	24047	CKb11|ELC|MIP3B|Scya19|exodus-3	chemokine (C-C motif) ligand 19	7.04698	7.72275	5.85896	6.48508	6.60018	6.80727	5.74902	7.46578	5.50275	8.07304	7.39125	7.03093	7.43417	7.54292	7.28925	6.73436	7.58812	6.90922	6.40142	7.3287
CCL2	20296	AI323594|HC11|JE|MCAF|MCP-1|MCP1|SMC-CF|Scya2|Sigje	chemokine (C-C motif) ligand 2	4.06512	3.92689	8.52084	8.06475	8.51934	9.30185	10.6542	9.70195	9.22453	8.29825	8.82259	7.68931	6.05565	5.45177	6.13082	8.24484	6.77778	8.76279	7.99314	8.72943
CCL4	20303	AT744.1|Act-2|MIP-1B|Mip1b|Scya4	chemokine (C-C motif) ligand 4	2.55055	1.75697	4.31464	2.78464	3.12213	4.55093	6.81094	3.6892	3.44572	2.50766	4.23994	3.65589	4.31869	4.62865	3.7829	4.32836	4.66926	4.51233	3.95212	4.74373
CCN2	14219	Ccn2|Fisp12|Hcs24|fisp-12|Ctgf	connective tissue growth factor	7.46429	7.91684	10.2483	8.50867	9.67232	8.09982	8.54548	6.95428	7.44572	5.9359	8.89485	8.9733	9.90031	8.6831	9.57849	9.16631	8.56407	7.66613	7.56456	7.08077
CCNA2	12428	AA408589|Ccn-1|Ccn1|Ccna|CycA2|Cyca	cyclin A2	4.06512	4.75697	5.08723	5.06475	4.01521	5.04397	4.30844	6.13666	6.51389	5.69632	4.39748	6.24085	5.73373	6.25014	4.71578	6.91333	5.36969	7.16768	7.00656	6.9052
CCR1	12768	Cmkbr1|Mip-1a-R	chemokine (C-C motif) receptor 1	4.44364	4.84443	5.4021	5.18674	4.7742	6.73855	8.73631	6.08775	5.66144	4.7056	6.78743	5.74335	5.60819	5.88241	5.71578	6.70688	5.25422	6.0317	5.74353	6.25069
CCR2	12772	Cc-ckr-2|Ccr2a|Ccr2b|Ckr2|Ckr2a|Ckr2b|Cmkbr2|mJe-r	chemokine (C-C motif) receptor 2	6.75442	6.94679	5.31464	4.78464	5.52423	6.51028	7.57434	8.56069	7.76298	7.12756	6.47024	6.32831	6.50632	6.42007	6.05139	6.39875	6.28397	8.34691	7.82153	8.43832
CCR4	104625	CCR4|Cnot6	CCR4-NOT transcription complex_ subunit 6	3.65009	4.45741	4.63657	4.06475	4.31477	3.96596	4.23805	3.72162	3.81345	4.14812	4.66879	5.17945	4.8492	4.73557	5.32347	5.5914	4.83918	4.41279	4.57361	4.81774
CCR7	12775	CC-CKR-7|CCR-7|CD197|Cdw197|Cmkbr7|EBI1|Ebi1h	chemokine (C-C motif) receptor 7	2.91312	4.34193	3.72968	3.88418	4.40224	3.79604	3.23805	5.35905	2.66144	6.04955	4.5839	5.35633	4.47069	5.32053	3.49339	4.91333	5.12869	4.30588	4.05903	5.01937
CCS	12460	Ccsd	copper chaperone for superoxide dismutase	6.49808	6.48489	6.37354	6.48508	6.61855	5.72678	6.27368	5.95769	5.88384	5.86314	6.12447	7.11532	6.87668	7.0575	6.98168	6.70688	6.69162	6.1904	6.00656	5.70526
CD14	12475	-	CD14 antigen	4.7432	5.34193	8.24538	8.15221	7.8922	9.77332	11.9413	7.05314	7.18849	5.67759	8.97204	7.08215	6.27805	5.73557	7.38956	7.38148	7.22384	7.05665	5.95212	6.5619
CD163	93671	CD163v2|CD163v3	CD163 antigen	3.7432	4.45741	4.72968	3.29921	3.6367	4.11797	3.37556	3.35905	4.42226	2.87963	3.93182	4.56278	5.05565	5.17614	4.49339	5.65029	4.91718	5.09729	4.57361	4.74373
CD180	17079	F630107B15|Ly78|RP105	CD180 antigen	5.10075	5.61495	4.85896	4.93148	4.12213	5.18836	4.82302	7.08152	6.07648	7.16503	5.06306	5.82581	5.79262	6.09814	5.36786	6.39875	5.31311	6.82461	6.08457	6.42654
CD19	12478	AW495831	CD19 antigen	3.44364	4.34193	4.122	4.14721	4.12213	3.79604	3.82302	6.53811	3.29887	7.93393	3.34686	3.82581	4.31869	3.92821	4.02391	5.17636	4.25422	3.51233	3.71111	4.66573
CD209E	170780	SIGNR4|mSIGNR4	CD209e antigen	3.55055	3.92689	4.48457	4.29921	4.6367	4.8835	3.72348	2.93021	3.88384	3.12064	4.5395	5.41078	4.95612	4.92821	4.23036	5.25436	3.99118	4.55964	4.15857	5.08077
CD244A	NA	NA	NA	3.65009	4.0789	3.05161	3.97729	3.7742	3.11797	4.00359	2.4777	2.57898	2.81252	3.70943	3.97782	4.31869	3.92821	3.64539	4.46587	3.83918	3.77536	4.33914	3.49581
CD34	12490	AU040960	CD34 antigen	8.03782	7.60246	8.25324	8.28563	8.31477	7.08144	6.20153	7.37697	8.01312	7.96709	7.42215	7.95967	8.30863	7.9169	7.50338	7.60635	7.96388	8.40957	7.69462	7.74373
CD36	12491	FAT|GPIV|Scarb3	CD36 antigen	8.40853	8.75132	8.82771	8.89615	9.41806	8.381	7.82302	7.9423	8.5603	8.32859	8.8838	8.21048	8.5238	8.55026	8.54263	8.48217	8.57615	8.26722	7.4216	6.79959
CD3D	12500	T3d	CD3 antigen_ delta polypeptide	4.60118	4.66386	5.25324	4.83527	5.06966	5.11797	5.47071	6.20705	4.07648	6.1413	5.37239	5.74335	5.95612	5.8351	5.84703	6.21589	5.57615	5.43833	4.89553	5.70526
CD3E	12501	AI504783|CD3|CD3epsilon|T3e	CD3 antigen_ epsilon polypeptide	4.87248	4.56432	4.31464	4.56225	4.7742	4.92532	4.82302	6.89155	3.81345	6.86314	5.03136	6.01344	5.79262	5.25014	5.32347	5.81379	5.57615	5.06487	4.89553	5.66573
CD3G	12502	Ctg-3|Ctg3|T3g	CD3 antigen_ gamma polypeptide	5.23505	5.14929	4.97761	4.56225	5.22166	5.08144	5.23805	5.81473	4.51389	5.9359	5.60559	6.2706	6.70335	6.38764	6.07835	6.0939	5.87871	5.51233	5.25168	5.49581
CD4	12504	L3T4|Ly-4	CD4 antigen	3.06512	4.45741	3.05161	3.29921	2.31477	2.96596	3.61657	5.06266	2.57898	5.51823	4.39748	5.29974	4.31869	4.51318	3.49339	4.17636	4.47661	4.55964	3.25168	4.58327
CD44	12505	AU023126|AW121933|AW146109|HERMES|Ly-24|Pgp-1	CD44 antigen	3.65009	3.56432	4.122	4.14721	3.4847	4.92532	4.23805	3.39969	3.19196	2.87963	4.44639	5.24085	5.54108	5.25014	3.7829	5.00644	4.47661	4.6929	4.4216	5.01937
CD6	12511	-	CD6 antigen	3.99112	4.66386	4.43012	4.29921	4.12213	4.43989	3.23805	4.5517	2.88384	4.72398	3.93182	5.29974	5.54108	4.8351	4.84703	5.5914	4.75672	4.55964	4.4996	4.74373
CD68	12514	Lamp4|Scard1|gp110	CD68 antigen	5.72048	6.82306	6.18911	5.90802	5.26897	7.11797	8.33398	8.82129	8.77113	7.71941	6.71941	6.29974	6.64062	5.92821	5.74973	7.81379	6.39718	8.71396	7.55546	8.0504
CD84	12523	A130013D22Rik|CDw84|SLAMF5	CD84 antigen	4.38705	6.04237	5.25324	5.18674	5.12213	5.00549	6.79877	7.20418	6.63618	6.92799	4.96577	4.97782	4.60819	4.38764	4.41093	6.32836	5.36969	6.46342	6.13432	6.51817
CD86	12524	B7|B7-2|B7.2|B70|CLS1|Cd28l2|ETC-1|Ly-58|Ly58|MB7|MB7-2|TS/A-2	CD86 antigen	3.20263	0.756968	4.31464	4.22521	4.12213	3.96596	4.67101	3.95769	3.66144	4.50766	3.78743	4.74335	5.39669	4.09814	2.90843	4.5914	4.36969	4.41279	3.25168	5.19625
CD8A	12525	BB154331|Ly-2|Ly-35|Ly-B|Lyt-2	CD8 antigen_ alpha chain	3.32816	3.75697	3.81714	3.67773	3.31477	4.18836	4.00359	4.13666	3.07648	3.50766	4.23994	4.24085	5.14876	4.92821	3.90843	4.91333	3.83918	3.92737	3.83664	4.30316
CD8B1	12526	Cd8b|Ly-3|Ly-C|Lyt-3	CD8 antigen_ beta chain 1	4.26676	4.75697	4.53703	4.62114	4.22166	4.55093	3.72348	4.01113	3.07648	3.50766	5.12447	5.35633	5.54108	6.01568	5.32347	5.17636	5.47661	4.64983	4.95212	5.01937
CDH2	12558	CDHN|N-cadherin|Ncad	cadherin 2	5.0286	4.84443	5.66042	5.33484	5.35917	4.11797	5.34239	4.73756	4.60004	4.68698	5.47024	6.43725	6.57503	5.97261	5.84703	6.17636	5.75672	5.58272	5.20587	5.74373
CDH5	12562	7B4|AA408225|Cd144|VE-Cad|VECD|VEcad|Vec	cadherin 5	7.29009	7.44347	7.7631	8.06475	8.10919	8.34293	8.20153	7.14863	7.70584	7.31502	7.91454	7.96877	7.71862	7.84708	8.04457	7.93717	7.77778	7.53025	7.31777	6.76259
CDK4	12567	Crk3	cyclin-dependent kinase 4	5.38705	5.14929	5.66042	5.18674	4.83833	5.70293	5.43969	6.51517	6.50833	6.08553	5.37239	5.82581	6.00674	5.88241	5.41093	6.76132	5.06157	6.08117	4.95212	5.4027
CDKN1A	12575	CAP20|CDKI|CIP1|Cdkn1|P21|SDI1|Waf1|mda6|p21Cip1|p21WAF	cyclin-dependent kinase inhibitor 1A (P21)	6.52456	6.82306	9.31464	9.05944	8.9258	10.0791	10.7275	7.7728	7.14257	6.52872	10.2451	8.62167	7.60819	7.81086	9.14365	8.9073	9.17705	7.5243	7.30696	7.94702
CDKN2C	12580	C77269|INK4c|p18|p18-INK4c|p18-INK6|p18INK4c	cyclin-dependent kinase inhibitor 2C (p18_ inhibits CDK4)	5.62584	5.40082	5.18911	5.53188	5.01521	5.60339	4.16405	4.88798	5.39841	5.24038	5.12447	5.56278	6.10296	5.78619	5.45275	6.67886	5.87871	6.20535	5.57361	5.74373
CDON	57810	CDO|Cd0|Orcam	cell adhesion molecule-related/down-regulated by oncogenes	5.23505	5.66386	5.34439	4.78464	4.70709	4.49648	2.91613	4.20705	5.4573	4.89593	4.70943	5.04821	5.39669	4.8351	3.7829	4.32836	4.99118	5.6929	4.77524	5.5402
CEACAM3	384557	EG384557|Psg24|cea12	carcinoembryonic antigen-related cell adhesion molecule 3	2.32816	3.56432	3.31464	3.97729	3.31477	4.04397	3.37556	2.62209	2.66144	2.66813	4.29439	5.51387	4.8492	5.51318	3.64539	4.70688	4.66926	4.36033	2.83664	4.74373
CEBPA	12606	C/ebpalpha|CBF-A|Cebp	CCAAT/enhancer binding protein (C/EBP)_ alpha	7.10952	6.24882	6.31464	6.9198	6.38086	6.70293	7.21075	6.66856	6.75831	6.89593	6.30769	6.95967	6.39669	5.97261	6.68102	8.11496	5.83918	7.74499	7.03304	6.47309
CFH	12628	Mud-1|NOM|Sas-1|Sas1	complement component factor h	3.55055	3.75697	3.53703	4.22521	4.12213	4.11797	3.91613	2.4777	3.39841	2.87963	4.23994	5.41078	5.05565	5.09814	4.96732	5.39875	5.25422	4.60544	4.15857	5.45
CFHR1	50702	AI194696|CFHRB|Cfhl1	complement factor H-related 1	3.55055	2.34193	3.8996	3.67773	3.7742	4.49648	4.77411	3.51517	2.07648	2.00516	4.06306	6.67826	5.14876	5.09814	5.53292	6.13572	4.66926	3.92737	3.71111	5.01937
CFHR2	545366	Cfhrb_4/2	complement factor H-related 2	7.80928	5.88625	6.23747	5.90802	6.7742	6.69086	7.51604	7.17228	6.97533	6.87141	7.06306	9.53547	7.05565	7.37116	8.59025	8.64306	7.45061	7.41922	6.93818	7.80869
CFI	12630	-	complement component factor i	6.38705	3.0789	4.48457	4.3696	5.6367	4.04397	6.12558	4.88798	3.66144	3.37439	4.06306	7.67826	5.39669	5.88241	7.06493	7.51423	4.75672	4.41279	4.77524	4.58327
CFLAR	12633	2310024N18Rik|A430105C05Rik|CLARP|Cash|Casper|ENSMUSG00000072980|FLAME|FLAME-1|Flip|Gm9845|I-FLICE|MRIT|c-Flip	CASP8 and FADD-like apoptosis regulator	6.9816	6.84443	7.05161	6.64971	6.67232	6.93559	7.87032	7.07526	6.89666	7.20483	6.84328	6.70028	6.98165	6.90549	6.66332	7.5456	6.71365	7.21277	7.2629	7.3413
CFTR	12638	AW495489|Abcc7	cystic fibrosis transmembrane conductance regulator	2.91312	4.0789	3.53703	3.29921	3.4847	3.49648	3.23805	1.93021	2.66144	2.22755	3.5395	4.65589	5.14876	3.92821	4.32347	4.32836	3.47661	3.99776	4.05903	4.81774
CHIL1	12654	AW208766|Brp39|Chi3l1|Gp39	chitinase-like 1	-0.256804	3.92689	4.37354	4.56225	3.7742	5.2223	6.14494	5.85913	4.37416	4.06405	4.5839	4.24085	5.14876	4.8351	3.49339	7.31022	3.99118	6.1446	4.64399	4.30316
CHMP4B	75608	2010012F05Rik|C76846|Snf7-2	charged multivesicular body protein 4B	9.17782	9.45741	8.60926	8.54334	8.74104	8.95338	9.27368	8.60372	8.55356	8.17007	9.03735	8.70028	8.61637	8.6831	9.10483	8.53	8.63504	8.63886	8.84413	8.7579
CHUK	12675	AI256658|Chuk1|Fbx24|Fbxo24|IKBKA|IKK1|Ikka|NFKBIKA	conserved helix-loop-helix ubiquitous kinase	7.15259	7.37168	7.06953	6.93148	7.22166	7.32742	7.30844	7.00785	6.72992	7.02382	7.23299	7.43725	7.6245	7.23199	7.53292	7.57629	7.64654	7.13682	7.2629	7.12516
CIITA	12265	C2ta|EG669998|Gm9475|Mhc2ta	class II transactivator	4.87248	5.75697	5.122	5.02168	4.5627	4.55093	4.23805	6.05632	4.21944	7.12756	4.86143	5.29974	5.54108	5.6831	4.71578	5.5914	5.06157	4.99776	4.4996	5.58327
CKAP4	216197	5630400A09Rik|CLIMP-63|P63	cytoskeleton-associated protein 4	7.08305	7.28053	7.81183	6.85993	6.89974	7.56422	7.51604	8.41712	8.53864	7.88372	6.98245	6.74335	7.27805	7.21362	6.96732	7.44938	6.71365	8.8581	8.4216	8.65568
COL10A1	12813	Col10|Col10a-1	collagen_ type X_ alpha 1	4.06512	4.2164	3.81714	4.3696	4.31477	3.60339	3.50109	2.93021	3.19196	3.06405	4.4937	5.24085	5.73373	5.38764	3.64539	5.32836	4.12869	4.129	3.05903	5.01937
COL14A1	12818	5730412L22Rik|AW108078	collagen_ type XIV_ alpha 1	6.99112	7.02375	7.15594	6.70521	6.5046	5.92532	6.06587	5.95769	7.92406	7.131	6.29439	6.41078	6.27805	6.6831	6.02391	6.05083	6.62345	7.34691	7.03304	6.87085
COL16A1	107581	2700007F12Rik|A530052M23Rik|AI838662|CA1F	collagen_ type XVI_ alpha 1	6.28235	6.2164	7.19728	5.3696	5.60018	4.92532	4.87032	5.16051	5.82244	5.00516	5.60559	6.11532	6.98165	6.0575	5.93818	5.39875	6.16111	6.27786	5.83664	6.13966
COL1A1	12842	Col1a-1|Cola-1|Cola1|Mov-13|Mov13	collagen_ type I_ alpha 1	11.8183	12.1002	14.9675	11.5952	13.4181	10.5467	10.7561	10.745	12.5414	11.2643	12.0416	11.9424	13.3851	11.6578	12.7455	10.6503	12.1445	11.9282	11.1653	10.0115
COL1A2	12843	AA960264|AI325291|Col1a-2|Cola-2|Cola2|oim	collagen_ type I_ alpha 2	11.506	11.735	14.0534	10.8736	12.7116	9.95717	10.3403	10.0563	11.7926	10.5218	11.489	11.2286	12.6128	11.1156	11.97	10.1097	11.3955	11.4367	10.5815	10.077
COL3A1	12825	AW550625|Col3a-1|MMS10-W|Ms10w|mKIAA4231	collagen_ type III_ alpha 1	11.483	11.5819	11.9015	11.5062	10.7463	10.7097	10.798	10.8048	12.6633	11.7556	10.7132	10.8955	10.4639	10.3098	10.9373	9.94895	11.3013	12.1562	10.9081	10.8784
COL4A1	12826	Bru|Col4a-1|Del(8)44H|Raw|Svc	collagen_ type IV_ alpha 1	9.78622	9.66085	10.3834	10.2499	10.2791	10.3611	10.081	9.60861	10.0718	9.70155	10.2801	10.1853	9.91031	10.2456	10.169	9.72754	10.4258	10.0191	9.72944	9.33816
COL4A2	12827	Col4a-2	collagen_ type IV_ alpha 2	8.95751	8.91179	9.18911	9.13716	8.91096	9.07681	8.86157	8.42206	9.08491	8.60631	8.96157	9.21431	9.14876	9.36284	9.25716	8.91333	9.23531	9.129	8.89553	8.60955
COL5A1	12831	AI413331	collagen_ type V_ alpha 1	8.46087	8.43645	8.75205	8.18186	8.04948	7.56422	7.51604	7.90219	8.99037	8.4103	7.85239	8.00462	7.8492	8.0575	7.64539	6.7878	8.07013	8.69555	7.94516	7.94702
COL5A3	53867	-	collagen_ type V_ alpha 3	8.16946	8.06985	8.40916	7.45302	7.44406	7.09066	6.96052	7.01113	7.53591	6.72398	7.71941	7.88471	7.73373	8.15703	6.7992	6.62115	7.31311	7.81489	7.10966	7.78121
COL6A3	12835	AI507288|Col6a-3	collagen_ type VI_ alpha 3	8.76279	9.00963	9.6062	8.85687	8.53394	8.18406	8.31273	8.51864	9.45441	8.66099	8.53668	8.57475	9.07358	8.45959	8.19998	8.69294	8.34874	9.08522	8.49485	8.50143
COL6A5	665033	Col29a1|EG665033|Gm7455	collagen_ type VI_ alpha 5	4.06512	4.66386	4.85896	4.43672	4.6367	4.43989	4.55998	3.27416	4.07648	3.7056	5.03136	5.65589	6.00674	4.92821	5.32347	5.81379	5.25422	5.2493	4.83664	5.62509
COL7A1	12836	AW209154	collagen_ type VII_ alpha 1	3.32816	2.75697	2.8996	2.29921	2.6367	3.25547	3.08605	1.6892	2.29887	2.32709	4.39748	4.65589	4.14876	4.8351	4.13082	4.17636	3.66926	4.1904	3.4216	4.58327
COX4I2	84682	Cox4b|CoxIV-2	cytochrome c oxidase subunit IV isoform 2	5.13551	5.61495	6.01508	5.40355	5.6367	5.04397	4.37556	4.35905	4.88384	4.54948	5.44639	6.08215	6.39669	5.6831	5.53292	6.67886	5.95466	5.0317	5.25168	5.35379
COX6A1	12861	VIaL	cytochrome c oxidase subunit VIa polypeptide 1	8.60428	8.67583	8.66632	9.25108	9.10594	7.9407	8.52715	9.13966	9.05757	8.92104	8.16886	9.03959	8.68014	8.45177	8.8665	9.83616	8.32031	9.25649	8.47085	8.23727
COX6B1	110323	2010000G05Rik|Cox6b	cytochrome c oxidase_ subunit VIb polypeptide 1	11.378	11.5301	10.5546	10.676	10.7966	10.524	10.4688	9.58016	10.0784	9.83065	10.6243	10.6643	10.7072	10.5971	10.8193	9.9548	10.4846	9.6982	9.63322	9.25069
COX7B	66142	1100001F07Rik|1110004F07Rik|C80563	cytochrome c oxidase subunit VIIb	4.26676	4.66386	4.25324	3.56225	4.12213	4.18836	4.23805	2.87363	3.01508	2.32709	3.93182	5.17945	4.95612	4.8351	4.13082	4.70688	4.12869	3.85337	3.71111	4.58327
COX7C	12867	COXVIIc|Cox7c1	cytochrome c oxidase subunit VIIc	12.3307	12.4094	11.977	12.1368	12.352	12.0863	11.9707	10.7949	11.3123	11.0964	12.1025	11.9602	12.092	11.8788	12.2572	11.3618	11.9793	11.0953	11.1525	10.6519
CPA3	12873	MC-CPA	carboxypeptidase A3_ mast cell	5.06512	4.45741	4.77407	4.93148	3.7742	4.79604	4.61657	4.87363	6.17802	5.21461	4.8249	5.46324	5.39669	4.38764	5.27766	5.81379	5.42414	6.06487	5.10966	5.45
CPB2	12345	1700120C01Rik|AI325129|CPB1|CPB2|CPbeat2|CPbeta1|CPbeta2|Cappb1|Capzb	capping protein (actin filament) muscle Z-line_ beta	5.78759	3.34193	4.05161	3.43672	5.31477	4.43989	5.53084	4.39969	2.81345	2.22755	4.18336	7.48878	5.79262	4.62865	6.73286	7.44938	4.57615	4.77536	4.4216	5.49581
CPN1	110115	AA389061|CPN1|Cyp11b|Cyp11b-1|FHI|Cyp11b1	cytochrome P450_ family 11_ subfamily b_ polypeptide 1	4.44364	4.56432	3.81714	4.56225	5.22166	4.65402	5.34239	3.78436	3.19196	2.87963	3.62697	5.90382	5.05565	5.17614	5.93818	6.67886	4.57615	2.77536	4.15857	4.30316
CPT1A	12894	C730027G07|CPTI|Cpt1	carnitine palmitoyltransferase 1a_ liver	5.13551	5.34193	6.23747	5.53188	5.40224	5.62893	6.21991	6.12459	5.93446	5.62965	5.18336	6.04821	5.90365	5.97261	6.20611	6.5914	6.19282	6.43833	6.00656	6.11052
CREB1	12912	2310001E10Rik|3526402H21Rik|AV083133|Creb|Creb-1	cAMP responsive element binding protein 1	5.06512	5.56432	4.58766	4.3696	5.01521	4.3196	3.61657	4.53355	4.6208	5.03491	4.5839	5.17945	4.8492	5.6831	4.41093	5.25436	4.36969	5.129	4.83664	4.95524
CREB3	12913	AU044960|AW538053|C80076|LZIP|LZIP-1|LZIP-2|Luman	cAMP responsive element binding protein 3	5.52456	5.71116	5.05161	5.06475	4.40224	4.25547	4.50109	5.30659	4.77692	5.07841	4.99893	6.11532	6.31869	6.0575	4.90843	5.76132	5.71365	5.2493	6.18241	5.92207
CREBBP	12914	AW558298|CBP|CBP/p300|KAT3A|p300/CBP	CREB binding protein	7.26676	7.24882	7.13907	7.27191	7.09613	7.07216	7.08605	6.94401	6.85784	6.89998	7.32086	7.17945	7.54108	6.88241	7.21828	6.67886	7.48943	7.08117	6.93818	7.0504
CRK	12928	Crk-I|Crk-II|Crk-III|Crk3|CrkIII|Crko|c-Crk|p38	v-crk sarcoma virus CT10 oncogene homolog (avian)	7.55698	8.16636	7.51104	7.69839	7.73263	7.77903	7.95505	7.37443	7.3833	7.39174	7.33392	7.50138	7.57503	7.30325	7.4215	7.19626	7.29861	7.76026	7.5278	7.55109
CRKL	12929	1110025F07Rik|AA589403|AI325100|Crkol	v-crk sarcoma virus CT10 oncogene homolog (avian)-like	6.52456	6.28053	6.68388	6.18674	6.52423	6.02486	6.45528	5.33829	5.70097	5.55975	6.18336	6.70028	6.67233	6.85895	6.66332	7.0939	6.57615	6.20535	6.4415	6.19625
CRP	12945	CRP|CRP-[a]|CRP-[b]|Crpd|DBMT1|gp300|p80|Dmbt1	deleted in malignant brain tumors 1	4.83066	3.34193	3.05161	2.97729	4.40224	3.79604	5.61657	3.90219	1.81345	2.4202	3.44639	6.86534	4.31869	4.73557	5.90843	6.46587	3.83918	3.92737	2.57361	5.08077
CSF1R	12978	AI323359|CD115|CSF-1R|Csfmr|Fim-2|Fms|M-CSF-R|M-CSFR	colony stimulating factor 1 receptor	6.93302	7.24882	7.01508	5.97729	6.6367	5.79604	6.40798	7.62209	7.23635	6.91205	5.8249	6.56278	6.54108	6.57207	5.32347	6.88908	6.39718	7.93636	7.12204	7.45
CSF3R	12986	Cd114|Csfgr|G-CSF-R|G-CSFR	colony stimulating factor 3 receptor (granulocyte)	4.49808	4.56432	6.06953	6.14721	6.17275	7.381	9.08605	7.08464	6.76298	5.09262	7.29439	6.43725	6.14876	5.97261	4.64539	6.4327	5.75672	7.75519	5.67794	7.12516
CSNK1A1	93687	2610208K14Rik|4632404G05Rik|5430427P18Rik|CK1a|Csnk1a	casein kinase 1_ alpha 1	9.00058	9.2123	9.2669	9.0832	8.98011	9.38475	9.69091	8.9483	9.0141	8.80282	9.39281	8.74335	8.78539	8.52813	9.26305	8.69294	9.02681	8.70347	8.69876	8.60433
CSNK1D	104318	1200006A05Rik|AA409348|D930010H05Rik	casein kinase 1_ delta	5.72048	5.51186	6.23747	5.99965	5.74104	6.2223	6.69749	5.52439	5.2597	5.47548	6.23994	6.61008	6.54108	6.21362	6.38956	6.29184	6.25422	6.20535	6.15857	6.30316
CSNK1E	27373	AI426939|AI551861|AW457082|CK1epsilon|CKIe|KC1epsilon|tau	casein kinase 1_ epsilon	5.55055	6.11452	5.15594	5.73217	5.4847	5.72678	5.93849	4.91627	4.91778	4.95936	5.89705	5.56278	6.05565	5.57207	5.60887	5.0939	5.25422	5.6929	4.95212	5.25069
CSNK1G3	70425	3300002K07Rik|C330049O21Rik	casein kinase 1_ gamma 3	5.80928	5.66386	6.49786	5.93148	5.4847	6.02486	5.89341	5.58732	5.27288	5.79524	5.96577	6.58663	6.67233	6.7611	6.10483	6.46587	6.45061	5.6929	5.83664	5.88812
CSNK2A1	12995	Csnk2a1-rs4	casein kinase 2_ alpha 1 polypeptide	9.26676	9.40082	8.40564	8.66028	8.42851	8.36589	8.45916	8.21276	8.26301	8.34798	8.61364	8.65024	8.57503	8.59355	8.74553	8.0939	8.72995	8.36699	8.5463	8.46159
CSNK2B	13001	CK II beta	casein kinase 2_ beta polypeptide	8.27847	8.53833	8.06953	8.46513	8.34268	8.47903	8.64745	8.32253	8.19196	8.2032	8.36287	8.23332	8.19316	8.11804	8.21221	7.90125	8.47016	8.00632	8.09088	7.98766
CTBP2	13017	AA407280|D7Ertd45e|Gtrgeo6|Ribeye	C-terminal binding protein 2	6.13551	6.28053	5.18911	5.73217	5.22166	5.35063	5.04541	5.28505	5.4688	5.35094	5.26742	5.90382	5.39669	5.62865	4.90843	6.05083	5.57615	5.64983	5.71111	6.3287
CTNNB1	12387	Bfc|Catnb|Mesc	catenin (cadherin associated protein)_ beta 1	9.56815	9.82575	9.40564	9.50281	9.66129	9.48778	9.82001	9.25698	9.36342	9.34427	9.45239	9.2706	9.34352	9.31192	9.29788	9.83298	9.47339	9.7841	9.61143	9.4057
CTNND1	12388	AA409437|AU019353|Catns|Ctnnd|P120|mKIAA0384	catenin (cadherin associated protein)_ delta 1	7.46429	7.48489	7.66042	7.32601	7.16026	6.93559	6.68431	6.42944	6.80893	6.33906	6.87935	7.94129	7.86301	7.55757	7.41093	7.21589	7.58812	7.73987	7.66953	7.62509
CTSB	13030	CB	cathepsin B	7.86732	8.18323	8.33701	8.39514	8.55318	8.86213	9.14494	10.112	10.2539	9.55847	8.46134	7.63317	7.29851	6.73557	7.9308	8.80085	7.29861	9.48655	7.90273	8.10314
CTSD	13033	CD|CatD	cathepsin D	9.75162	10.3268	9.95006	10.1928	10.154	10.0605	10.6243	11.3447	11.382	10.8796	10.1788	9.18727	9.42489	9.16662	9.66998	10.0149	9.58812	10.9707	10.4254	10.335
CTSL	13039	1190035F06Rik|CatL|Ctsl1|MEP|fs|nkt	cathepsin L	5.55055	5.66386	6.47115	6.26269	6.29205	6.59045	6.98222	7.96955	8.04034	6.92799	6.65844	6.74335	4.95612	4.73557	6.36786	6.76132	5.99118	6.90922	6.05903	6.47309
CTSW	13041	lymphopain	cathepsin W	4.38705	4.2164	3.97761	2.97729	4.70709	4.04397	4.00359	5.81473	3.70097	5.18838	4.12447	5.35633	5.60819	5.09814	5.18145	4.81379	5.06157	4.89084	5.29607	5.5402
CUL1	26965	-	cullin 1	8.21487	8.31921	7.82244	7.99965	7.9514	8.00061	7.99828	8.07683	7.9713	7.94572	7.86143	7.61008	7.60819	7.7737	7.74973	7.38148	7.70268	7.77536	7.85159	7.46159
CUL3	26554	KIAA0617	cullin 3	8.25495	8.1916	7.96808	8.04875	8.13495	7.86213	8.34658	7.74152	7.75126	7.79306	8.20484	7.42407	7.59171	7.03674	7.49339	7.25436	7.50215	7.29893	7.20587	7.41467
CXCL1	14825	Fsp|Gro1|KC|Mgsa|N51|Scyb1|gro	chemokine (C-X-C motif) ligand 1	3.06512	3.0789	8.66337	8.28563	9.26606	8.02486	10.1341	4.84448	4.10623	3.91205	8.5395	8.06528	5.47069	4.62865	6.05139	6.70688	5.99118	5.94529	4.89553	5.45
CXCL10	15945	C7|CRG-2|INP10|IP-10|IP10|Ifi10|Scyb10|gIP-10|mob-1	chemokine (C-X-C motif) ligand 10	4.38705	3.75697	6.26884	5.64971	5.44406	6.79604	6.53084	7.59609	5.99136	6.30894	6.0473	7.16368	6.05565	5.09814	5.02391	6.32836	5.12869	5.64983	4.83664	5.45
CXCL11	56066	Cxc11|H174|I-tac|Ip9|Itac|Scyb11|Scyb9b|b-R1|betaR1	chemokine (C-X-C motif) ligand 11	5.47112	5.28053	5.68388	5.56225	5.74104	5.28789	5.30844	4.20705	3.88384	3.97479	5.32086	5.74335	6.47069	6.17614	5.64539	6.32836	5.66926	5.43833	5.29607	6.0504
CXCL12	20315	Pbsf|Scyb12|Sdf1|Tlsf|Tpar1	chemokine (C-X-C motif) ligand 12	7.69739	7.51186	7.49786	7.73884	7.86936	7.17108	7.51604	8.77666	8.85017	8.40746	7.35968	7.89429	7.43417	7.42007	7.13082	7.48217	6.95466	8.96957	7.60923	7.65568
CXCL16	66102	0910001K24Rik|AV290116|BB024863|CXCL16v1|CXCL16v2|SR-PSOX|Zmynd15|b2b498Clo	chemokine (C-X-C motif) ligand 16	5.29778	5.75697	5.70696	5.70521	5.17275	4.65402	5.40798	5.50589	4.98337	5.33906	5.06306	5.97782	5.54108	5.92821	5.74973	7.90125	5.91718	5.55964	5.53708	4.74373
CXCL2	20310	CINC-2a|GROb|Gro2|MIP-2|MIP-2a|Mgsa-b|Mip2|Scyb|Scyb2	chemokine (C-X-C motif) ligand 2	3.91312	3.34193	5.58766	5.592	5.9872	6.55093	9.24704	3.87363	4.81345	2.87963	6.75867	5.11532	4.8492	3.92821	4.64539	5.65029	4.36969	3.85337	3.05903	4.19625
CXCR1	227288	Il8ra	chemokine (C-X-C motif) receptor 1	4.06512	5.0049	4.85896	4.43672	4.6367	4.3196	4.30844	3.18397	3.49152	2.87963	4.70943	5.29974	5.73373	5.57207	4.84703	5.17636	5.06157	4.129	3.83664	5.58327
CXCR3	12766	Cd183|Cmkar3	chemokine (C-X-C motif) receptor 3	2.55055	3.34193	3.63657	3.67773	3.7742	3.70293	3.72348	3.93021	2.73945	3.12064	2.99893	4.11532	4.73373	3.73557	3.13082	4.32836	3.66926	4.41279	3.57361	4.58327
CXCR4	12767	CD184|Cmkar4|LESTR|PB-CKR|PBSF/SDF-1|Sdf1r|b2b220Clo	chemokine (C-X-C motif) receptor 4	4.06512	5.0049	5.05161	5.53188	5.35917	5.52396	6.21991	5.38964	4.95095	5.76893	5.18336	5.61008	5.39669	5.62865	4.71578	6.17636	5.62345	5.64983	5.33914	5.4027
CXCR6	80901	BB217514|BONZO|STRL33	chemokine (C-X-C motif) receptor 6	3.06512	3.0789	3.31464	3.14721	1.89974	3.11797	3.72348	4.58732	2.81345	3.54948	3.99893	4.82581	4.73373	3.51318	4.02391	4.00644	3.66926	3.85337	3.57361	4.08077
CYBB	13058	C88302|CGD91-phox|Cgd|Cyd|Nox2|gp91-1|gp91phox	cytochrome b-245_ beta polypeptide	4.65009	5.56432	4.63657	4.3696	5.31477	5.11797	6.35907	7.42699	6.21262	6.50235	4.44639	4.90382	4.95612	4.09814	4.23036	7.15618	5.06157	5.48808	5.10966	5.08077
CYCS	13063	-	cytochrome c_ somatic	5.0286	5.56432	4.18911	4.3696	4.01521	5.04397	4.16405	3.84448	3.73945	4.06405	4.86143	4.90382	5.60819	5.51318	5.27766	5.5914	4.99118	4.81489	4.57361	5.74373
CYFIP1	20430	E030028J09Rik|P140SRA-1|P140sra1|Shyc|Sra-1|Sra1|l(7)1Rl|l71Rl|l7Rl1|mKIAA0068|pl-1	cytoplasmic FMR1 interacting protein 1	6.55055	6.61495	7.10472	6.95457	6.85393	6.69086	7.076	7.92674	7.77461	7.40034	6.79689	6.80564	6.57503	6.51318	6.51329	7.07253	6.93604	7.56544	6.89553	7.37845
CYP1A1	13076	AHH|AHRR|CP11|Cyp1a2|P450-1	cytochrome P450_ family 1_ subfamily a_ polypeptide 1	4.06512	5.0049	5.08723	5.02168	4.89974	4.43989	4.30844	2.93021	3.29887	3.22755	4.8249	5.78517	5.95612	5.62865	4.96732	5.5914	5.42414	4.41279	4.64399	5.45
CYP1A2	13077	CP12|Cyp1a1|P450-3	cytochrome P450_ family 1_ subfamily a_ polypeptide 2	5.06512	4.66386	4.37354	4.29921	5.40224	4.8835	7.50109	4.01113	3.13537	3.00516	5.03136	7.4503	5.90365	5.8351	7.74132	7.5914	5.71365	4.73472	4.95212	5.58327
CYP27A1	104086	1300013A03Rik|Cyp27	cytochrome P450_ family 27_ subfamily a_ polypeptide 1	7.29009	7.26476	6.71836	7.29017	7.12213	6.64153	7.24704	4.97124	5.44572	5.24038	7.10936	8.09883	7.47069	7.38764	8.19998	7.48217	8.44404	6.45093	6.29607	6.35379
CYP2C29	13095	AHOH|AHOHase|AI159681|AI196010|Ah-2|Ahh-1|Cyp2c|P450-2C	cytochrome P450_ family 2_ subfamily c_ polypeptide 29	5.49808	3.56432	3.8996	3.97729	5.12213	3.70293	9.10842	5.4777	2.29887	2.74213	3.78743	7.71117	5.39669	5.6831	8.52804	9.24484	5.19282	4.46342	4.83664	5.45
CYP2C65	72303	2210009K14Rik	cytochrome P450_ family 2_ subfamily c_ polypeptide 65	3.65009	3.75697	4.05161	3.97729	4.12213	4.381	3.08605	2.13666	2.07648	2.59012	3.86143	5.11532	5.47069	5.51318	3.90843	5.65029	4.66926	4.73472	4.05903	5.92207
CYP2E1	13106	Cyp2e	cytochrome P450_ family 2_ subfamily e_ polypeptide 1	7.22701	5.14929	5.05161	5.06475	6.4847	4.92532	9.3063	5.90219	3.98337	4.20156	3.23994	9.91563	6.54108	6.32053	9.11788	9.52214	4.75672	4.46342	4.83664	4.88812
CYP2J6	13110	-	cytochrome P450_ family 2_ subfamily j_ polypeptide 6	4.95265	5.2164	4.77407	4.93148	4.12213	4.84043	5.43969	3.31723	3.84907	3.12064	4.93182	5.51387	5.95612	5.32053	5.13082	5.96063	5.57615	4.81489	5.46113	5.30316
CYP4A10/31/32	NA	NA	NA	4.91312	4.45741	4.8996	4.50085	4.40224	4.55093	4.96052	3.43922	3.6208	3.12064	4.23994	6.56278	5.31869	5.78619	6.41093	7.82662	5.42414	4.36033	4.77524	4.81774
CYP4A12A	277753	BC025936|Cyp4a12	cytochrome P450_ family 4_ subfamily a_ polypeptide 12a	4.60118	2.75697	2.53703	2.29921	4.31477	2.96596	6.78649	4.39969	2.19196	0.420198	3.78743	6.99574	4.8492	3.51318	6.47321	5.17636	3.66926	3.1904	3.4216	3.81774
CYP7A1	13122	-	cytochrome P450_ family 7_ subfamily a_ polypeptide 1	3.44364	3.56432	3.72968	2.29921	3.4847	4.11797	5.43969	3.22977	2.49152	2.22755	4.34686	5.86534	5.67233	5.09814	5.13082	5.17636	4.75672	4.55964	3.95212	5.08077
CYP8B1	13124	-	cytochrome P450_ family 8_ subfamily b_ polypeptide 1	4.7432	3.34193	2.8996	3.56225	4.22166	3.49648	5.23805	3.90219	1.81345	0.742126	3.44639	7.22574	4.14876	5.32053	6.27766	7.34629	3.47661	4.06487	3.83664	4.49581
DAPK1	69635	D13Ucla1|DAP-Kinase	death associated protein kinase 1	6.25099	6.40082	6.32959	6.43672	5.67232	5.90456	4.61657	4.91627	6.20576	5.43143	5.68925	6.51387	5.31869	6.28577	5.90843	6.21589	7.06157	6.57122	6.25168	6.5402
DAXX	13163	-	Fas death domain-associated protein	4.91312	5.66386	5.58766	5.14721	5.52423	5.43989	6.25598	5.60481	5.39841	5.38598	5.94889	5.97782	5.79262	5.32053	5.60887	5.70688	5.95466	5.1904	5.05903	5.78121
DDIT3	13198	CHOP-10|CHOP10|chop|gadd153	DNA-damage inducible transcript 3	6.31305	6.34193	6.53703	6.43672	7.19742	5.79604	6.87032	5.87363	5.20576	5.18838	6.03136	6.61008	6.54108	6.25014	5.27766	6.25436	5.31311	5.64983	5.74353	6.47309
DDR2	18214	AW495251|Ntrkr3|tyro10	discoidin domain receptor family_ member 2	6.86214	6.80136	6.99647	6.79747	7.22166	7.44709	7.25598	6.65183	6.87522	6.47548	7.59479	6.53853	7.41555	6.70957	7.48334	6.76132	7.35576	7.70347	6.74353	7.3287
DEPDC5	277854	AV016528	DEP domain containing 5	5.57609	5.45741	5.18911	5.14721	5.17275	5.381	4.72348	4.99795	4.70097	4.91205	5.42215	5.74335	5.8492	5.88241	5.23036	5.96063	5.47661	5.51233	5.05903	5.58327
DERL1	67819	1110021N07Rik|AI195141|AW551338|Derlin-1	Der1-like domain family_ member 1	5.35791	5.56432	4.97761	4.88418	4.70709	5.3196	4.77411	4.67271	4.72034	5.02011	5.51678	5.90382	5.73373	5.62865	5.02391	5.76132	5.75672	6.16003	5.46113	5.98766
DERL2	116891	CGI-101|Derlin-2|F-lana|Flana	Der1-like domain family_ member 2	5.80928	5.61495	5.28427	5.26269	5.06966	4.92532	5.30844	4.75333	4.64127	4.68698	5.39748	6.32831	6.14876	6.13767	5.49339	6.21589	5.47661	6.08117	6.05903	6.01937
DIAPH1	13367	D18Wsu154e|Dia1|Diaph1|Drf1|p140mDia|Diap1	diaphanous homolog 1 (Drosophila)	7.19441	7.31156	7.26106	7.21569	7.10919	7.82394	9.08103	8.02905	7.54409	7.5469	7.84328	7.32831	7.29851	7.23199	7.19383	7.21589	6.89807	7.51233	7.15857	7.51817
DLL1	13388	Delta1	delta-like 1 (Drosophila)	4.95265	4.75697	5.4021	4.93148	5.01521	5.3196	5.96052	4.56962	4.88384	4.4202	5.26742	5.90382	5.95612	5.73557	4.02391	5.96063	5.19282	5.98048	6.00656	5.98766
DLL4	54485	Delta4	delta-like 4 (Drosophila)	5.85172	5.84443	5.43012	5.56225	5.5627	5.81841	5.30844	4.94401	5.36188	5.32709	5.8249	6.78517	6.27805	6.21362	6.18145	6.0939	6.50215	5.58272	5.25168	5.58327
DOCK1	330662	9130006G06Rik|AI854900|D630004B07Rik	dedicator of cytokinesis 1	6.53761	6.58986	6.23747	6.53188	6.5627	6.25547	6.23805	6.14863	6.42226	6.22755	6.59479	6.24085	6.54108	6.42007	6.92338	6.93717	7.00911	6.48808	6.59153	6.27717
DOCK2	94176	AI662014|AW122239|CED-5|Hch|MBC	dedicator of cyto-kinesis 2	5.16946	5.61495	5.51104	5.18674	5.44406	5.60339	7.1158	7.57628	6.3053	7.63209	5.12447	5.24085	5.39669	4.92821	3.90843	5.65029	5.12869	7.04007	5.83664	6.30316
DUSP7	235584	AU015694|Mkpx|Pyst2	dual specificity phosphatase 7	7.75442	7.74565	6.87943	7.7717	8.24551	7.60339	7.91613	6.40968	6.54137	6.40888	8.06698	7.48878	7.80697	8.1856	7.93818	7.83933	8.08711	7.79031	7.2629	7.5402
DUSP8	18218	5530400B01Rik|AI593498|Nttp1	dual specificity phosphatase 8	5.49808	5.0789	5.18911	5.33484	4.95863	4.04397	4.82302	2.93021	3.66144	2.50766	5.09409	5.65589	6.05565	5.01568	4.49339	4.32836	3.83918	4.6929	4.05903	4.66573
DYNLL1	56455	Dlc8|Dnclc1|Pin	dynein light chain LC8-type 1	4.49808	4.66386	5.01508	4.3696	4.95863	4.65402	4.72348	3.72162	4.24641	3.94376	4.8249	5.56278	6.05565	5.62865	5.41093	5.96063	5.57615	5.0317	5.57361	5.66573
E2F4	104394	2010111M04Rik|AI427446	E2F transcription factor 4	6.15259	5.88625	6.10472	5.70521	5.60018	7.21389	7.95505	6.8371	6.06137	6.25309	6.74896	5.74335	6.47069	5.78619	5.81532	6.00644	5.99118	6.64983	6.85159	6.62509
EEF2K	13631	C86191|eEF-2K	eukaryotic elongation factor-2 kinase	6.21893	6.24882	6.37354	6.73217	6.19742	6.20543	6.20153	5.34871	6.34327	5.90401	6.37239	6.82581	6.93012	6.6831	6.15636	5.39875	6.69162	6.34691	6.62672	6.42654
EGFR	13649	9030024J15Rik|AI552599|Erbb|Errb1|Errp|Wa5|wa-2|wa2	epidermal growth factor receptor	6.82001	6.75697	7.37354	6.98851	7.12213	6.96596	7.41597	6.15458	6.64127	5.81252	7.30105	7.8358	7.73373	7.26806	7.68979	7.25436	7.5519	7.18287	6.72741	7.0036
EGR1	13653	A530045N19Rik|ETR103|Egr-1|Krox-1|Krox-24|Krox24|NGF1-A|NGFI-A|NGFIA|TIS8|Zenk|Zfp-6|Zif268|egr	early growth response 1	5.97201	5.75697	11.529	11.6035	12.3714	9.42175	11.5841	6.21276	5.83137	6.19499	9.79099	10.9448	10.1059	7.96164	9.28925	10.3662	8.57615	6.76531	6.15857	6.49581
EHMT1	77683	9230102N17Rik|D330003E03|Eu-HMTase1|GLP|GLP1|KMT1D|mKIAA1876	euchromatic histone methyltransferase 1	4.60118	4.75697	4.63657	4.3696	4.7742	4.25547	4.00359	4.25214	4.24641	4.50766	4.5395	4.82581	5.23623	4.09814	3.49339	4.00644	4.91718	4.129	3.25168	4.19625
ELN	13717	AI385707|AI480567|E030024M20Rik	elastin	8.56656	8.45741	8.52734	8.92273	8.62766	7.20543	5.74902	6.17228	7.70826	7.28748	7.15421	8.24085	8.42489	9.15703	7.68979	8.24484	8.07013	8.14071	7.77524	7.43832
ELOVL6	170439	C77826|FAE|LCE	ELOVL family member 6_ elongation of long chain fatty acids (yeast)	4.55055	4.45741	4.05161	4.56225	4.40224	4.65402	3.82302	4.08775	3.95095	3.94376	4.66879	5.24085	5.47069	5.32053	5.02391	6.56103	4.83918	4.51233	4.4216	5.08077
EOMES	13813	C77258|TBR-2|Tbr2	eomesodermin homolog (Xenopus laevis)	3.91312	5.0049	4.53703	4.56225	4.89974	4.60339	4.23805	3.84448	3.39841	3.59012	4.86143	5.29974	4.73373	5.73557	4.7829	5.32836	5.47661	4.64983	4.77524	5.5402
EP300	328572	A430090G16|A730011L11|KAT3B|p300|p300 HAT	E1A binding protein p300	6.91312	7.26476	6.93913	7.14721	6.94413	6.73855	7.13529	6.82596	6.73945	6.89187	7.09409	6.74335	6.98165	7.37116	6.84703	6.65029	6.79854	7.10528	6.72741	6.93875
EP400	75560	1700020J09Rik|AU023439|mDomino|mKIAA1498|p400	E1A binding protein p400	5.80928	5.88625	6.29953	6.04338	5.67232	6.11797	6.12558	6.00456	5.69119	5.97479	6.0473	6.53853	6.47069	6.01568	6.27766	6.49829	6.59999	6.60544	6.05903	6.16823
EPAS1	13819	HIF-2alpha|HIF2A|HLF|HRF|MOP2|bHLHe73	endothelial PAS domain protein 1	8.4297	8.48489	8.57517	8.84457	9.05961	8.48604	8.13045	7.60915	7.66894	7.8039	8.92321	8.48244	9.18768	9.10314	9.03771	8.72754	8.47661	8.31968	7.62672	7.61475
EPHX2	13850	CEH|Eph2|SEH|sEP	epoxide hydrolase 2_ cytoplasmic	7.0286	6.45741	5.43012	6.02168	6.75772	5.28789	6.87032	5.5785	5.44572	5.32709	5.76832	7.61008	6.10296	6.21362	7.68979	7.77462	5.47661	5.6929	5.25168	5.49581
ERC1	111173	4930404L01Rik|5033405M01Rik|9630025C19Rik|B430107L16Rik|CAST2|ELKS|RAB6IP2A|RAB6IP2B|Rab6ip2|mKIAA1081	ELKS/RAB6-interacting/CAST family member 1	7.35053	7.57715	7.05161	6.6355	6.91469	6.73855	7.28245	5.82968	6.06137	5.73308	6.87935	7.64457	7.80697	7.49807	7.33469	7.72068	7.41072	7.1979	6.9241	7.12516
ERN1	78943	9030414B18Rik|AI225830|C85377|Ire1a|Ire1alpha|Ire1p	endoplasmic reticulum (ER) to nucleus signalling 1	5.13551	5.84443	5.08723	5.18674	5.35917	5.92532	6.04541	5.36932	5.32441	4.77775	5.56187	5.56278	5.67233	5.38764	5.64539	6.13572	5.79854	5.36033	5.33914	5.25069
ERO1L	50527	ERO1-L	ERO1-like (S. cerevisiae)	5.13551	5.75697	5.85896	5.53188	5.26897	5.70293	7.1158	7.50357	5.66144	5.35094	5.84328	5.70028	6.27805	5.8351	5.74973	6.49829	5.62345	5.85337	5.57361	5.66573
ERP29	67397	1200015M03Rik|2810446M09Rik|AW209030|Erp28|Erp31|PDI-Db	endoplasmic reticulum protein 29	6.0286	5.92689	6.64854	6.51645	6.22166	6.08144	6.08605	7.43678	7.48587	7.30284	6.06306	6.17945	5.47069	5.01568	6.05139	6.91333	5.71365	7.06487	6.27404	6.3287
F11R	16456	9130004G24|AA638916|ESTM33|JAM|JAM-1|JAM-A|Jcam|Jcam1|Ly106	F11 receptor	6.15259	6.28053	6.17262	6.64971	6.40224	6.11797	6.57434	6.07526	5.90937	6.08553	5.96577	6.63317	5.95612	6.38764	6.27766	8.03986	6.31311	6.37362	5.89553	5.92207
F5	14067	AI173222|Cf-5|Cf5	coagulation factor V	4.13551	4.0789	3.72968	3.88418	4.31477	3.96596	4.91613	3.95769	3.53591	2.59012	3.93182	6.04821	5.47069	4.73557	4.71578	5.53	4.91718	4.60544	4.4996	5.4027
F8	14069	Cf-8|Cf8|FVIII	coagulation factor VIII	4.65009	4.34193	4.8996	4.06475	4.01521	4.75023	4.37556	3.35905	3.98337	3.4202	4.12447	4.82581	4.8492	4.25014	5.07835	5.81379	3.66926	3.99776	4.57361	4.30316
FABP4	11770	422/aP2|ALBP/Ap2|Ap2|Lbpl	fatty acid binding protein 4_ adipocyte	9.55216	9.41875	10.184	11.0852	10.6898	9.23898	9.63893	9.77618	10.4869	10.5504	9.83986	9.00462	8.96894	9.09312	8.99942	8.10447	9.34168	10.5183	9.11896	8.49581
FABP5	16592	E-FABP|Fabpe|Klbp|PA-FABP|mal1	fatty acid binding protein 5_ epidermal	7.29778	8.22457	7.44392	7.53188	7.06966	6.5375	7.04541	8.86004	9.23719	8.45362	6.70943	8.09052	7.65656	7.97261	6.45275	8.44938	7.26917	9.56544	8.79084	8.72463
FADD	14082	Mort1/FADD	Fas (TNFRSF6)-associated via death domain	4.44364	4.92689	3.81714	3.56225	3.4847	3.8835	2.72348	3.93021	4.10623	3.91205	4.5839	5.65589	5.39669	5.17614	3.64539	4.91333	4.66926	5.129	4.4996	4.81774
FAP	14089	SIMP	fibroblast activation protein	6.37255	6.86549	6.23747	5.56225	5.5627	4.43989	4.23805	4.7055	6.42226	5.99763	4.74896	5.65589	6.10296	5.78619	5.53292	4.46587	6.28397	5.94529	6.08457	5.58327
FAS	14102	AI196731|APO1|APT1|CD95|TNFR6|Tnfrsf6|lpr	Fas (TNF receptor superfamily member 6)	3.55055	4.0789	5.08723	4.73217	4.83833	5.18836	5.12558	4.45859	3.84907	4.20156	5.4937	5.29974	5.31869	5.51318	5.27766	5.32836	5.06157	4.41279	4.4996	4.95524
FASN	14104	A630082H08Rik|FAS	fatty acid synthase	7.94287	6.48489	7.54346	8.15221	7.04269	4.79604	5.55998	5.35905	5.95095	5.55975	5.37239	5.35633	4.60819	6.17614	5.64539	7.5914	5.25422	6.09729	5.25168	4.81774
FBP1	14121	Fbp-2|Fbp2|Fbp3	fructose bisphosphatase 1	5.20263	4.75697	4.68388	4.67773	4.89974	3.49648	6.08605	4.78436	3.24641	2.32709	4.34686	7.21048	5.67233	4.8351	6.27766	7.21589	4.91718	3.06487	4.05903	4.58327
FCER1A	14125	FcERI|Fce1a|Fcr-5|fcepsilonri	Fc receptor_ IgE_ high affinity I_ alpha polypeptide	4.06512	3.92689	4.48457	4.29921	3.6367	4.11797	4.23805	2.75333	3.73945	3.37439	4.5395	4.97782	5.31869	4.92821	5.13082	5.0939	5.57615	4.73472	4.57361	5.45
FCER1G	14127	AI573376|CD23|FcR-gamma|FcR[g]|FcRgamma|Fce1g|FcepsilonRI|Ly-50	Fc receptor_ IgE_ high affinity I_ gamma polypeptide	6.15259	6.51186	7.0058	6.46914	6.40224	7.51714	9.62693	8.67685	8.41038	7.7056	7.20484	5.78517	5.90365	5.78619	6.18145	7.41583	6.83918	8.7373	8.30153	8.62509
FCGR4	246256	4833442P21Rik|CD16-2|FcgRIV|FcgammaRIV|Fcgr3a|Fcrl3	Fc receptor_ IgG_ low affinity IV	4.32816	4.92689	4.81714	4.50085	4.6367	5.08144	6.88191	6.4047	4.91778	4.44257	5.06306	5.51387	6.31869	5.57207	4.41093	6.05083	5.42414	5.60544	4.4216	5.58327
FCRLB	435653	FREB-2|FREB2|FcRL2|Fcrlm2|Fcry|mFCRL2	Fc receptor-like B	2.55055	3.0789	2.72968	0.977287	2.89974	2.381	2.91613	2.31723	2.49152	1.00516	2.70943	4.11532	3.47069	2.92821	2.64539	3.81379	3.47661	3.41279	2.57361	1.49581
FGA	14161	ENSMUSG00000059807|Fib	fibrinogen alpha chain	8.71186	5.28053	5.08723	4.78464	7.12213	5.3196	8.24256	6.88798	3.84907	3.62965	5.12447	10.4405	7.05565	7.43601	8.99942	9.55718	5.91718	5.27786	5.89553	5.62509
FGB	110135	2510049G14Rik	fibrinogen beta chain	9.29586	4.84443	4.37354	4.22521	7.00127	5.04397	8.12558	6.98466	3.98337	2.66813	4.4937	10.9957	7.23623	7.3376	9.37603	9.51423	5.06157	5.0317	5.60923	5.4027
FGD2	26382	Tcd-2|Tcd2|ZFYVE4|tcs-2|tcs2	FYVE_ RhoGEF and PH domain containing 2	5.89294	6.14929	5.75205	4.50085	4.6367	4.70293	5.16405	5.87363	5.28593	5.8878	4.93182	6.01344	6.47069	6.0575	5.49339	5.86442	5.99118	6.43833	6.22896	6.37845
FGF15	14170	FGF19	fibroblast growth factor 15	2.06512	2.75697	3.31464	1.97729	2.31477	2.60339	2.23805	2.22977	2.07648	1.22755	3.44639	3.24085	3.73373	4.51318	3.13082	3.5914	4.25422	3.6929	3.57361	4.4027
FGF2	14173	Fgf-2|Fgfb|bFGF	fibroblast growth factor 2	4.83066	4.56432	5.18911	5.14721	5.12213	5.35063	5.58855	3.18397	4.04611	3.37439	5.78743	5.35633	6.64062	5.09814	5.36786	5.96063	5.52724	4.89084	5.05903	4.81774
FGF21	56636	-	fibroblast growth factor 21	3.99112	4.92689	4.8996	4.3696	4.70709	4.49648	4.43969	3.03712	3.70097	3.66813	4.78743	5.41078	5.39669	5.38764	5.57139	5.32836	5.12869	3.51233	4.25168	4.88812
FGG	99571	3010002H13Rik|AI256424	fibrinogen gamma chain	8.56018	4.66386	4.43012	4.22521	6.60018	4.70293	7.54548	6.25768	3.13537	3.17509	4.66879	10.1497	6.79262	6.4828	8.4215	8.21589	5.06157	3.85337	5.46113	4.4027
FGL2	14190	AI385601|musfiblp	fibrinogen-like protein 2	6.56337	6.61495	9.61232	8.9021	9.58156	10.4755	11.167	7.62637	7.52219	7.41455	10.1376	9.12756	8.22558	6.85895	10.4668	10.4369	9.26171	8.15619	7.2629	8.17529
FLI1	14247	EWSR2|Fli-1|SIC-1|Sic1	Friend leukemia integration 1	5.38705	5.75697	6.08723	5.99965	5.83833	5.55093	5.00359	6.30659	6.20576	6.56486	5.51678	5.90382	5.60819	5.8351	5.02391	5.86442	5.99118	6.31968	5.9241	5.85336
FLNB	286940	AL024016|Fln-b	filamin_ beta	5.99112	5.92689	6.01508	6.12703	6.38086	6.72678	6.98222	6.13064	6.11357	5.92004	6.33392	5.74335	6.67233	6.32053	6.27766	6.81379	5.99118	6.16003	6.08457	6.01937
FLT1	14254	AI323757|Flt-1|VEGFR-1|VEGFR1|sFlt1	FMS-like tyrosine kinase 1	6.23505	6.28053	6.82771	6.5772	7.23364	6.90456	6.85864	5.44894	5.43403	5.22755	7.21898	6.86534	7.21485	6.65613	7.40028	7.07253	7.3835	6.27786	5.74353	5.78121
FLT4	14257	AI323512|Chy|Flt-4|VEGFR-3|VEGFR3	FMS-like tyrosine kinase 4	5.65009	6.14929	5.61232	5.53188	6.12213	5.72678	5.72348	5.06266	5.32441	4.94376	5.94889	6.53853	6.43417	6.54292	6.20611	7.0939	6.50215	5.98048	5.95212	5.95524
FN1	14268	E330027I09|Fn|Fn-1	fibronectin 1	9.18821	9.31539	10.0916	8.92857	9.3619	8.60017	8.77099	9.56795	9.90091	9.09174	9.1725	9.35979	9.14876	8.84708	9.53048	9.53782	9.13278	10.0275	9.5893	9.66573
FNIP2	329679	D630023B12Rik|mKIAA1450	folliculin interacting protein 2	5.20263	6.24882	5.48457	5.10657	4.70709	5.52396	6.65759	5.58732	5.7953	4.81252	5.86143	6.01344	5.90365	5.51318	6.20611	6.13572	5.75672	5.79526	6.05903	5.88812
FOXP3	20371	JM2|scurfin|sf	forkhead box P3	3.20263	3.56432	3.72968	1.56225	4.01521	3.60339	3.50109	4.22977	2.95095	4.00516	3.44639	3.24085	5.39669	4.38764	3.49339	5.25436	3.83918	2.77536	3.25168	2.49581
FPR1	14293	FPR|LXA4R|fMLF-R	formyl peptide receptor 1	4.78759	4.84443	5.8996	5.06475	4.83833	6.3196	7.81699	5.35905	5.3117	4.39748	5.78743	6.11532	6.31869	5.92821	5.53292	6.67886	5.95466	6.2348	5.53708	6.42654
FRS2	327826	4732458E18|C330018A15Rik|Frs2alpha|SNT1	fibroblast growth factor receptor substrate 2	5.35791	5.61495	5.18911	4.78464	4.89974	5.11797	5.27368	4.72162	4.4688	4.68698	4.93182	5.78517	5.79262	5.92821	5.23036	5.81379	4.83918	5.1904	5.05903	5.45
FST	14313	AL033346|FS	follistatin	4.55055	4.66386	5.08723	5.02168	5.22166	6.28789	7.57434	4.11241	4.88384	4.59012	5.91454	3.97782	5.14876	3.25014	5.32347	5.65029	5.06157	4.73472	4.4216	4.49581
FURIN	18550	9130404I01Rik|Fur|PACE|Pcsk3|SPC1	furin (paired basic amino acid cleaving enzyme)	8.00998	8.24078	8.03802	7.82278	8.06966	8.39966	9.25375	8.00126	7.89879	7.66575	8.2877	7.95967	7.70335	7.7737	7.97452	8.32836	8.10388	7.97613	7.80627	7.82672
FZD2	57265	AL033370|AW456835|Fz10|Fzd10|Mfz10|Mfz10a	frizzled homolog 2 (Drosophila)	5.89294	5.75697	5.4576	5.43672	5.7742	5.81841	5.20153	4.53355	5.12088	4.79524	5.99893	6.80564	6.90365	6.28577	5.53292	6.05083	6.52724	6.48808	6.33914	6.13966
FZD5	14367	5330434N09Rik|AI427138|Fz-5|Fz5|mFz5	frizzled homolog 5 (Drosophila)	3.7432	2.75697	3.18911	3.56225	1.89974	3.49648	1.91613	1.93021	2.19196	1.74213	3.70943	4.65589	4.14876	4.51318	4.23036	4.5914	4.36969	4.1904	3.05903	3.95524
GAB1	14388	AA408973|AW107238	growth factor receptor bound protein 2-associated protein 1	6.52456	6.77934	6.66042	6.35233	6.74104	6.28789	6.00359	5.93021	6.06895	5.84646	6.60559	6.99574	7.21485	7.13767	6.83126	6.88908	7.50215	6.80511	6.66107	6.74373
GAS1	14451	AW554192|Gas-1	growth arrest specific 1	7.34311	7.61495	8.18911	6.89615	7.47464	5.2223	4.37556	5.93713	7.19196	6.27195	5.8249	6.97782	7.05565	6.57207	6.45275	6.25436	6.819	7.129	7.12204	6.25069
GATA3	14462	Gata-3|jal	GATA binding protein 3	3.32816	5.0789	3.18911	3.78464	3.89974	3.381	3.37556	3.27416	2.81345	3.4202	3.86143	4.65589	4.47069	4.51318	4.32347	3.5914	4.12869	5.09729	3.57361	4.81774
GBP3	55932	AW228655|GBP-3|GBP-4|Gbp4	guanylate binding protein 3	3.91312	3.56432	3.63657	2.97729	3.4847	3.96596	4.67101	5.38964	4.24641	4.44257	3.34686	3.65589	3.95612	3.51318	3.32347	4.5914	3.25422	3.30588	2.25168	3.49581
GBP5	229898	5330409J06Rik|Gbp5a	guanylate binding protein 5	4.44364	4.84443	4.72968	4.78464	4.95863	5.41075	5.43969	6.49656	5.09143	5.33906	5.39748	5.04821	5.14876	4.25014	4.57139	5.32836	5.52724	4.06487	4.4996	3.81774
GCNT1	14537	5630400D21Rik|B130048E03|C2 GlcNAcT|C2GNT|IGnT	glucosaminyl (N-acetyl) transferase 1_ core 2	3.20263	3.34193	4.37354	3.56225	4.40224	5.00549	7.36734	5.22977	4.60004	5.03491	5.42215	4.82581	4.47069	4.62865	3.49339	5.39875	4.12869	5.75519	4.4996	5.45
GLI1	14632	AV235269|Zfp-5|Zfp5	GLI-Kruppel family member GLI1	4.87248	5.0049	5.31464	5.3696	5.22166	5.11797	5.12558	3.75333	4.21944	4.30284	5.62697	5.90382	6.00674	6.01568	5.45275	6.4327	5.71365	5.30588	5.00656	4.88812
GLI2	14633	-	GLI-Kruppel family member GLI2	3.83066	3.56432	3.97761	3.67773	4.12213	3.381	3.23805	2.5517	3.57898	3.22755	4.06306	5.17945	5.31869	5.01568	4.13082	4.17636	5.06157	4.51233	4.4216	5.30316
GLI3	14634	AI854843|AU023367|Bph|GLI3-190|GLI3FL|Pdn|Xt|add	GLI-Kruppel family member GLI3	4.60118	5.0789	4.81714	4.88418	5.31477	5.04397	4.43969	3.95769	4.42226	4.22755	5.21193	5.11532	5.8492	5.25014	5.23036	5.53	5.12869	4.6929	5.05903	6.22373
GLP1R	14652	GLP-1R|GLP1Rc	glucagon-like peptide 1 receptor	4.38705	4.92689	4.48457	4.67773	4.40224	4.55093	4.55998	2.93021	2.57898	3.27818	5.18336	6.21048	6.76347	5.92821	5.49339	5.86442	6.06157	5.27786	4.4996	5.85336
GNB4	14696	6720453A21Rik|G(beta)4	guanine nucleotide binding protein (G protein)_ beta 4	4.13551	5.14929	3.81714	3.97729	3.6367	4.25547	3.91613	3.18397	2.95095	3.54948	3.99893	5.35633	5.14876	5.25014	3.49339	4.00644	4.57615	4.46342	4.4996	5.19625
GNG2	14702	-	guanine nucleotide binding protein (G protein)_ gamma 2	4.91312	5.0049	5.34439	4.83527	4.95863	4.65402	4.77411	4.88798	4.75831	5.17509	4.8249	5.97782	6.35822	6.09814	5.84703	6.00644	5.57615	5.73472	5.77524	5.98766
GNPTAB	432486	EG432486|mKIAA1208	N-acetylglucosamine-1-phosphate transferase_ alpha and beta subunits	5.60118	5.40082	5.08723	4.97729	5.06966	4.92532	5.47071	5.82223	5.57898	5.58007	5.42215	5.94129	5.8492	5.45177	4.71578	5.70688	5.62345	5.89084	5.80627	6.27717
GOT2	14719	AL022787|FABP-pm|Got-2|mAspAT	glutamatic-oxaloacetic transaminase 2_ mitochondrial	8.99822	8.96154	8.78225	8.39935	9.00477	8.95338	8.37556	7.29586	7.83581	7.59012	9.03336	8.63317	8.87668	8.88241	8.90467	8.20611	8.67488	7.82461	7.75947	7.49581
GPC4	14735	9530073D23Rik|AF311610|AI385680|AI661372|K-glypican	glypican 4	6.7432	6.98579	7.22953	7.11684	7.06966	6.70293	6.48598	6.23539	7.15685	6.86314	6.30769	6.58663	6.14876	6.35448	6.90843	5.86442	6.22384	6.29194	6.18241	5.70526
GPR65	14744	Dig1|Gpcr25|TDAG8	G-protein coupled receptor 65	4.32816	3.56432	5.01508	4.22521	4.31477	3.11797	4.72348	4.91627	4.32441	4.39748	4.06306	5.17945	4.60819	5.01568	4.49339	5.46587	3.99118	4.99776	4.25168	4.4027
GPX2	14776	GI-GPx|GPx-GI|GSHPx-2|GSHPx-GI	glutathione peroxidase 2	3.32816	2.75697	3.05161	3.14721	2.89974	2.60339	3.61657	1.03712	1.66144	1.4202	4.29439	4.65589	3.95612	5.01568	4.13082	4.5914	3.83918	4.60544	3.25168	5.5402
GPX3	14778	AA960521|EGPx|GPx|GSHPx-3|GSHPx-P	glutathione peroxidase 3	5.06512	5.45741	4.77407	5.18674	4.95863	4.43989	4.96052	3.72162	4.01508	3.91205	5.12447	5.90382	5.8492	5.97261	5.45275	5.32836	5.31311	4.99776	5.25168	5.4027
GRB10	14783	5730571D09Rik|AI325020|Meg1|mKIAA0207	growth factor receptor bound protein 10	6.41562	6.75697	7.3663	7.29017	7.19742	6.98586	6.65759	6.08775	6.81345	6.35094	6.74896	6.92267	6.64062	6.28577	6.41093	5.70688	7.02681	6.26365	6.38096	5.08077
GREM1	23892	Cktsf1b1|Drm|Grem|ld	gremlin 1	4.87248	4.56432	5.63657	4.93148	5.06966	4.70293	5.08605	4.73756	3.77692	4.46459	5.21193	6.32831	6.19316	5.92821	5.60887	6.46587	5.47661	5.2493	5.25168	5.5402
GSK3B	56637	7330414F15Rik|8430431H08Rik|C86142|GSK-3|GSK-3beta|GSK3	glycogen synthase kinase 3 beta	7.06512	7.26476	6.97761	6.85993	7.14766	6.75023	6.81094	6.78436	6.71552	6.58511	7.09409	6.99574	6.82119	6.85895	6.90843	6.5914	6.87871	6.77536	6.4805	6.70526
GZMA	14938	AW494114|Ctla-3|Ctla3|Hf|SE1|TSP-1|TSP1	granzyme A	4.55055	4.66386	4.8996	4.83527	4.7742	4.43989	4.55998	6.04355	4.10623	4.27818	4.8249	5.51387	5.14876	3.92821	4.7829	5.0939	5.42414	4.89084	4.4996	4.4027
GZMB	14939	AI553453|CCP-1/C11|CCP1|Ctla-1|Ctla1|GZB	granzyme B	2.7432	3.75697	2.72968	2.78464	2.89974	4.381	1.91613	5.79201	2.73945	3.50766	3.78743	5.11532	5.23623	5.01568	4.13082	4.46587	3.66926	3.92737	3.57361	4.58327
GZMD	14941	CCP5|Ctla-5|Ctla5	granzyme D	3.44364	3.56432	2.05161	3.14721	3.12213	3.25547	2.91613	2.22977	1.66144	2.66813	2.70943	3.24085	3.95612	3.92821	1.90843	3.32836	3.66926	3.06487	1.83664	3.66573
GZME	14942	CCP3|Ctla-6|Ctla6|MCSP-2	granzyme E	3.20263	3.0789	3.63657	3.29921	2.89974	3.11797	2.50109	1.22977	1.66144	-0.579802	3.93182	5.24085	4.8492	4.38764	3.32347	4.81379	4.12869	3.41279	2.83664	4.30316
H2-AA	14960	Aalpha|H-2Aa|H2Aa|I-Aalpha|IAalpha|Ia-1|Ia1	histocompatibility 2_ class II antigen A_ alpha	6.06512	6.42939	6.63657	6.22521	6.29205	5.55093	5.82302	7.54038	6.37416	9.16419	5.87935	6.2706	6.43417	6.13767	5.7829	8.49829	6.66926	5.87223	5.83664	6.27717
H2-AB1	14961	AI845868|Abeta|H-2Ab|H2-Ab|I-Abeta|IAb|Ia-2|Ia2|Rmcs1	histocompatibility 2_ class II antigen A_ beta 1	6.66206	7.35688	6.74091	6.02168	5.44406	5.70293	6.21991	8.33568	5.51389	7.81894	5.60559	5.65589	5.90365	5.78619	5.32347	7.36399	5.36969	5.55964	5.29607	5.13966
H2-D1	14964	H-2D|H2-D	histocompatibility 2_ D region locus 1	9.78896	9.34568	10.0104	8.96881	9.47464	8.66948	10.0948	10.3887	10.6508	11.2312	9.11882	8.59253	8.10296	8.27694	8.71148	9.84879	7.85908	10.3128	8.32314	9.35379
H2-DMA	14998	H-2Ma|H2-Ma	histocompatibility 2_ class II_ locus DMa	4.65009	5.0789	5.34439	5.3696	4.83833	4.92532	4.72348	5.12459	4.04611	5.33906	5.15421	5.41078	5.79262	5.92821	5.13082	5.86442	5.12869	4.96299	5.10966	5.01937
H2-DMB1	14999	AI385589|H-2Mb1|H2-Mb1	histocompatibility 2_ class II_ locus Mb1	5.67393	5.61495	5.28427	4.78464	5.01521	4.65402	5.20153	6.4047	4.81345	7.15152	5.21193	6.01344	6.10296	5.62865	4.7829	6.76132	5.83918	5.81489	5.20587	5.85336
H2-DMB2	15000	H-2Mb2|H2-Mb2	histocompatibility 2_ class II_ locus Mb2	4.32816	4.66386	4.85896	4.83527	4.7742	4.96596	4.96052	6.26869	3.91778	6.83805	4.78743	5.56278	6.05565	5.17614	5.18145	6.13572	5.47661	4.46342	4.77524	5.81774
H2-EB1	14969	Eb|H-2Eb|H2Eb|Ia-4|Ia4	histocompatibility 2_ class II antigen E beta	6.78759	8.01436	5.15594	6.02168	6.06966	6.00549	6.55998	8.11699	5.96725	8.23878	5.91454	6.84571	6.8492	6.7611	6.69851	7.31022	6.36969	7.08117	6.3602	6.60433
H2-K1	14972	H-2K|H-2K(d)|H2-K|K-f	histocompatibility 2_ K1_ K region	6.16946	3.92689	3.53703	3.56225	3.6367	3.70293	7.33398	5.14863	3.53591	3.12064	3.86143	7.85556	5.31869	5.45177	6.93818	6.91333	4.12869	3.99776	4.33914	4.19625
H2-M3	14991	H-2M3|Hmt|M3a|MuprM3|MuprM301|MuprM302|R4B2	histocompatibility 2_ M region locus 3	4.60118	4.92689	3.72968	4.29921	3.89974	3.60339	3.50109	5.44894	4.7953	5.60011	3.5395	4.35633	4.47069	3.92821	2.64539	5.46587	3.25422	4.99776	4.25168	4.4027
H2-OB	15002	A-beta-2|A-beta2|H-2Ab|H-2I|H-2Ob|H2-Ab|H2-Ab2|H2-IAb2|Ob	histocompatibility 2_ O region beta locus	3.65009	2.75697	3.8996	2.97729	3.12213	3.8835	3.72348	5.90925	3.53591	7.4202	3.86143	5.70028	5.47069	4.62865	4.71578	5.17636	3.99118	4.92737	4.57361	5.35379
H2-PA	15003	H2-Pa-ps	histocompatibility 2_ P region alpha locus	3.44364	4.56432	4.58766	4.50085	4.4847	4.3196	4.00359	2.98466	2.49152	2.4202	4.4937	5.29974	4.95612	4.62865	4.84703	4.70688	5.06157	4.30588	4.15857	5.19625
H2-Q1	15006	H-2Q1|Q1|Q1b|Q1d|Q1k|Qa-1|Qa1|Qed-1	histocompatibility 2_ Q region locus 1	2.55055	2.75697	2.53703	2.56225	3.31477	2.381	2.72348	1.03712	1.49152	1.59012	3.34686	3.82581	3.95612	3.25014	2.90843	3.32836	2.99118	3.92737	2.57361	4.4027
H2-Q10	15007	H-2Q10|Q10|Qa10	histocompatibility 2_ Q region locus 10	6.9231	4.45741	4.25324	4.43672	5.6367	4.55093	7.30844	6.08775	3.24641	3.00516	4.18336	8.56278	6.05565	6.42007	7.52314	8.08325	4.12869	3.99776	5.05903	5.5402
H2-Q2	15013	BE136769|ENSMUSG00000079507|Gm11132|H-2Q2|gs14-2	histocompatibility 2_ Q region locus 2	2.7432	4.2164	3.63657	2.97729	3.4847	3.49648	1.50109	2.31723	2.49152	2.12064	3.70943	4.56278	3.95612	4.09814	3.90843	3.81379	3.99118	3.6929	3.57361	4.4027
H2-T23	15040	37b|37c|H-2T23|H2-Qa1|Qa-1|Qa-1(b)|Qa1|Qed-1|T18c|T18c(37)|T23b|T23d	histocompatibility 2_ T region locus 23	5.23505	5.0049	4.05161	4.62114	4.01521	4.04397	5.98222	6.01113	4.55761	5.8039	4.66879	6.2706	5.05565	5.73557	5.49339	6.36399	4.25422	4.2493	4.64399	4.95524
HADH	15107	AA409008|AU019341|AW742602|HCDH|Hadhsc|Schad	hydroxyacyl-Coenzyme A dehydrogenase	9.14194	9.38268	8.24932	8.67077	8.62311	8.33907	8.04025	7.2382	7.62338	7.58007	8.25031	8.7327	8.65656	8.72263	8.77468	8.27322	8.48304	7.53025	7.59153	7.3287
HADHA	97212	C77020|Mtpa	hydroxyacyl-Coenzyme A dehydrogenase/3-ketoacyl-Coenzyme A thiolase/enoyl-Coenzyme A hydratase (trifunctional protein)_ alpha subunit	8.59182	8.75697	8.61842	8.82591	9.12855	9.00061	8.57434	7.90749	8.34794	8.50235	8.86143	8.35633	8.58339	8.34607	8.71148	8.13572	8.36274	7.63334	7.618	7.0036
HAVCR1	171283	AI503787|KIM-1|TIM-1|Tim1|Timd1	hepatitis A virus cellular receptor 1	3.32816	3.34193	3.18911	3.29921	3.7742	3.8835	3.37556	1.6892	2.57898	3.81252	4.12447	4.65589	5.47069	5.38764	3.90843	5.17636	4.25422	4.129	3.71111	5.13966
HC	15139	C5|C5a|He	hemolytic complement	5.62584	3.75697	3.72968	3.29921	4.70709	3.25547	3.72348	3.13666	1.07648	1.59012	2.86143	6.58663	4.60819	3.51318	5.60887	6.32836	3.66926	2.92737	3.25168	3.30316
HCAR2	80885	Gpr109a|Gpr109b|HM74|Niacr1|PUMA-G|Pumag|mHM74b	hydroxycarboxylic acid receptor 2	4.65009	5.2164	5.05161	5.62114	5.6367	6.30383	8.27807	5.35905	5.07648	4.39748	6.03136	6.17945	5.90365	5.62865	5.41093	6.32836	6.12869	5.67153	5.00656	5.92207
HCFC1	15161	AW060991|HCF|HCF1	host cell factor C1	7.13551	7.02375	6.6245	6.73217	6.5046	6.67868	6.71054	6.89865	6.83581	6.82959	6.84328	6.76441	6.35822	5.88241	6.96732	6.67886	6.87871	6.83426	7.05903	6.45
HCK	15162	AI849071|Bmk	hemopoietic cell kinase	5.52456	5.0789	5.87943	5.78464	5.70709	6.60339	7.82902	7.02743	6.58955	6.20156	6.44639	6.21048	6.05565	6.0575	6.02391	6.98372	6.39718	7.2493	6.71111	7.35379
HDAC4	208727	4932408F19Rik|HD4	histone deacetylase 4	6.23505	6.11452	6.32959	6.54714	5.83833	6.5774	6.43969	5.49656	6.14973	6.12064	6.4937	6.21048	6.54108	6.57207	6.60887	6.0939	6.64654	6.34691	6.60923	6.08077
HDC	380629	Gm869|HDC|HDCL|Heca	headcase homolog (Drosophila)	3.44364	2.34193	5.9585	5.78464	5.06966	6.6664	8.8439	3.98466	3.66144	2.32709	6.21193	5.46324	3.95612	4.38764	4.41093	5.17636	4.25422	4.2493	2.25168	3.81774
HIF1A	15251	AA959795|HIF-1-alpha|HIF1-alpha|HIF1alpha|MOP1|bHLHe78	hypoxia inducible factor 1_ alpha subunit	7.38705	7.67583	8.04709	7.99409	7.83047	8.95338	9.93433	8.79868	8.67391	8.13273	8.74407	7.57475	7.74868	7.55757	8.16267	8.44106	7.92664	8.6471	8.03958	8.26399
HIF3A	53417	Ipas|MOP7|NEPAS|bHLHe17	hypoxia inducible factor 3_ alpha subunit	2.91312	1.75697	3.97761	4.22521	3.7742	3.49648	3.08605	2.13666	2.39841	1.74213	4.23994	4.56278	4.60819	4.51318	3.7829	4.17636	4.47661	3.60544	3.4216	4.88812
HIKESHI	67669	0610007P06Rik|1110002N09Rik|Hikeshi|l(7)6Rn|l7Rn6	lethal_ Chr 7_ Rinchik 6	7.67393	7.61495	7.13907	7.02168	7.20959	6.82946	7.35075	6.26319	6.61564	6.40888	7.226	7.2558	7.39669	7.09814	7.18145	6.49829	7.34168	6.76531	6.9241	7.22373
HKDC1	216019	BC016235	hexokinase domain containing 1	3.7432	4.56432	4.05161	4.14721	3.7742	3.79604	3.23805	2.6892	2.81345	3.00516	4.4937	4.56278	4.8492	3.73557	3.49339	4.32836	4.25422	2.92737	3.83664	3.95524
HMGCS2	15360	1300002P16|mHS	3-hydroxy-3-methylglutaryl-Coenzyme A synthase 2	3.06512	2.75697	4.43012	3.78464	4.22166	3.70293	4.08605	2.5517	2.57898	2.00516	2.34686	5.35633	4.73373	4.62865	4.84703	5.32836	3.99118	3.06487	3.25168	4.4027
HMOX1	15368	D8Wsu38e|HO-1|HO1|Hemox|Hmox|Hsp32	heme oxygenase 1	4.69739	5.0049	7.60004	7.21569	6.67232	9.63682	9.91048	10.2494	10.4472	9.00234	8.83182	6.01344	6.57503	5.73557	7.50338	7.86442	7.64654	8.19415	7.8883	7.63536
HSBP1	68196	0610007A03Rik|AA408769|Hsp25	heat shock factor binding protein 1	6.25099	6.75697	5.9585	6.16711	5.67232	5.8835	5.82302	5.6892	6.13537	6.06405	6.12447	5.78517	5.60819	5.97261	5.27766	5.46587	5.57615	6.2493	5.29607	5.30316
HSD11B1	15483	-	hydroxysteroid 11-beta dehydrogenase 1	6.31305	5.28053	5.08723	6.14721	5.95863	5.3196	6.98222	6.15458	5.5468	5.61987	5.64803	7.74335	6.47069	6.25014	7.28925	8.07253	5.31311	5.83426	5.57361	6.16823
HSD17B4	15488	17-beta-HSD|17[b]-HSD|DBP|MFE-2|MFP2|MPF-2|Mfp-2|perMFE-2	hydroxysteroid (17-beta) dehydrogenase 4	5.41562	4.75697	5.22153	5.70521	5.40224	5.43989	5.87032	5.71359	5.95912	5.62965	5.68925	5.65589	4.47069	5.51318	5.96732	5.96063	4.75672	5.27786	4.83664	5.13966
HSP90AA1	15519	86kDa|89kDa|AL024080|AL024147|Hsp86-1|Hsp89|Hsp90|Hspca|hsp4	heat shock protein 90_ alpha (cytosolic)_ class A member 1	7.17782	6.96642	7.79038	7.65677	7.76598	8.0487	9.21991	8.94573	8.45152	8.17842	8.23647	8.12349	7.60819	7.60064	7.60887	8.07253	7.31311	8.35027	7.81392	8.33501
HSP90AB1	15516	90kDa|AL022974|C81438|Hsp84|Hsp84-1|Hsp90|Hspcb	heat shock protein 90 alpha (cytosolic)_ class B member 1	8.19852	8.58352	8.64556	8.3082	9.09941	8.72678	8.82001	9.18469	9.71913	9.39246	8.67136	7.80564	7.12604	7.07796	7.72435	7.13572	6.819	7.72956	7.30696	7.86213
HSPG2	15530	AI852380|Pcn|Plc|per	perlecan (heparan sulfate proteoglycan 2)	8.85694	8.43645	9.22753	8.38243	8.60018	7.65402	8.43969	8.19122	8.34327	8.18673	8.68416	9.03093	9.12031	8.57926	8.08502	7.15618	8.51475	8.81733	7.03304	8.3287
HTRA2	64704	AI481710|Omi|Prss25|mnd2	HtrA serine peptidase 2	4.87248	5.71116	5.58766	4.78464	5.17275	5.35063	5.30844	5.49656	5.50275	5.50766	5.51678	5.56278	6.10296	5.45177	5.02391	5.53	5.47661	6.1446	5.4996	6.13966
HVCN1	74096	0610039P13Rik|AI450555|BTS|HV1|Vsop.|mVSOP	hydrogen voltage-gated channel 1	3.20263	4.56432	4.31464	4.3696	4.6367	4.43989	4.08605	5.46817	4.3495	6.61987	4.66879	4.24085	5.05565	5.17614	4.71578	4.81379	4.91718	4.41279	4.71111	4.81774
ICAM1	15894	CD54|Icam-1|Ly-47|MALA-2	intercellular adhesion molecule 1	4.55055	4.34193	5.61232	5.33484	5.44406	4.8835	5.23805	5.21845	5.12088	5.09262	4.93182	5.61008	5.79262	5.38764	4.84703	6.86442	5.12869	5.09729	4.4996	5.4027
ICOS	54167	AILIM|CCLP|CRP-1|H4|Ly115	inducible T cell co-stimulator	3.83066	3.56432	4.81714	3.88418	4.12213	3.11797	3.23805	4.11241	3.29887	4.84646	4.44639	4.90382	4.8492	3.92821	3.64539	4.91333	3.99118	4.46342	3.83664	4.74373
IFI27	52668	1110013J02Rik|2900026P10Rik|D12Ertd647e|ISG12a|Ifi27l1	interferon_ alpha-inducible protein 27	7.51138	7.28053	8.08723	8.53953	7.86936	7.18836	7.75533	7.58071	8.03841	7.45087	7.12447	7.58663	7.67233	7.6964	7.43199	7.46587	7.14499	8.26365	7.68631	7.48449
IFI35	70110	2010008K16Rik|AW986054|IFP35|ifi-35	interferon-induced protein 35	5.93302	6.0789	6.03346	5.85993	5.83833	6.51028	6.68431	6.91977	7.019	6.92402	6.19771	6.29974	6.39669	6.21362	5.87806	6.81379	6.16111	6.2348	6.69462	6.0504
IFNG	15978	IFN-g|Ifg	interferon gamma	4.26676	4.75697	4.77407	4.06475	4.83833	4.84043	4.16405	3.5517	3.6208	3.4202	4.70943	5.65589	5.95612	5.78619	5.23036	5.86442	5.52724	5.06487	4.57361	5.74373
IFNGR1	15979	CD119|IFN-gammaR|Ifgr|Ifngr|Nktar	interferon gamma receptor 1	6.00998	5.75697	6.23747	6.48508	6.22166	6.20543	6.34239	6.34351	6.15685	6.27818	6.38499	6.14774	6.14876	6.01568	6.18145	6.76132	6.16111	6.26365	5.33914	5.19625
IGF1	16000	C730016P09Rik|Igf-1|Igf-I	insulin-like growth factor 1	6.10075	6.18323	6.68388	6.10657	5.74104	5.55093	5.53084	5.71359	6.60526	5.83805	6.01524	6.46324	6.39669	6.57207	5.7829	6.25436	5.95466	6.27786	6.4216	6.01937
IGF1R	16001	A330103N21Rik|CD221|D930020L01|IGF-1R|hyft	insulin-like growth factor I receptor	6.90307	7.45741	7.35904	7.34361	7.55318	8.17974	9.31273	7.11241	6.8709	6.83383	8.35007	7.47607	7.64062	7.60064	7.56187	7.81379	8.10388	7.66613	7.20587	7.55109
IHH	16147	HHG-2	Indian hedgehog	3.32816	3.56432	3.63657	3.14721	2.6367	2.60339	3.37556	1.6892	2.49152	1.22755	3.78743	3.82581	4.95612	4.73557	4.02391	4.46587	4.66926	3.99776	1.83664	3.66573
IKBKB	16150	AI132552|IKK-2|IKK-beta|IKK2|IKK[b]|IKKbeta	inhibitor of kappaB kinase beta	5.23505	5.40082	4.93913	5.18674	5.35917	5.55093	5.74902	6.241	5.49152	6.39748	5.78743	5.70028	5.47069	6.25014	5.41093	5.5914	5.87871	5.81489	5.20587	5.49581
IL10	16153	CSIF|Il-10	interleukin 10	3.32816	1.75697	2.05161	2.29921	2.31477	2.96596	2.50109	1.6892	2.19196	1.74213	3.12447	3.82581	3.14876	4.25014	3.32347	4.46587	1.66926	3.06487	0.251677	3.49581
IL10RA	16154	AW553859|CDw210|CDw210a|Il10r|mIL-10R	interleukin 10 receptor_ alpha	4.78759	4.92689	4.77407	5.10657	5.31477	5.75023	8.02465	5.99132	4.96725	5.76005	5.80629	5.51387	5.05565	5.38764	4.96732	5.91333	5.06157	5.75519	5.25168	5.98766
IL11	16156	IL-11	interleukin 11	2.7432	3.34193	3.31464	2.29921	2.89974	2.79604	3.61657	1.5517	2.19196	1.59012	3.62697	4.56278	4.14876	3.73557	2.64539	3.81379	3.25422	2.60544	3.05903	3.81774
IL12RB2	16162	A930027I18Rik|IL-12RB2|Ifnm	interleukin 12 receptor_ beta 2	3.65009	4.34193	4.18911	4.06475	3.7742	3.79604	3.37556	3.75333	3.13537	2.50766	3.5395	4.11532	3.73373	4.25014	4.23036	3.5914	3.47661	3.1904	3.4216	3.81774
IL13	16163	Il-13	interleukin 13	4.69739	5.61495	5.51104	5.40355	5.31477	5.62893	4.77411	3.62209	4.04611	4.00516	4.93182	5.70028	6.23623	5.97261	5.81532	6.29184	5.71365	4.99776	5.9796	5.98766
IL17A	16171	Ctla-8|Ctla8|IL-17|IL-17A|Il17	interleukin 17A	4.91312	5.2164	5.43012	5.02168	4.6367	4.96596	4.87032	3.65603	4.13537	3.59012	5.18336	5.86534	5.90365	5.92821	5.96732	6.05083	5.36969	4.81489	5.64399	5.35379
IL18R1	16182	Il18ralpha|Il1rrp	interleukin 18 receptor 1	3.91312	3.56432	4.05161	4.14721	4.31477	4.49648	5.12558	4.6892	3.3495	4.39748	4.78743	5.51387	5.05565	4.51318	4.49339	5.70688	5.06157	5.0317	3.57361	5.01937
IL1B	16176	IL-1beta|Il-1b	interleukin 1 beta	4.7432	5.14929	7.95368	8.42437	8.28632	9.01278	11.2228	6.46339	6.98337	5.03491	8.4995	7.76441	6.10296	5.97261	6.27766	7.66465	6.34168	7.59979	5.4216	6.70526
IL1R1	16177	CD121a|CD121b|IL-1R1|IL-iR|Il1r-1	interleukin 1 receptor_ type I	5.47112	5.40082	6.34439	6.7717	5.9872	7.73855	8.67435	6.66022	6.85784	6.18838	7.82952	6.67826	6.8492	5.51318	7.83917	7.63579	7.72454	7.87223	7.10966	7.29022
IL1RAP	16180	6430709H04Rik|AI255955|AV239853|IL-1RAcP	interleukin 1 receptor accessory protein	3.55055	2.75697	3.53703	3.78464	3.12213	5.46846	6.67101	4.41959	3.29887	2.81252	5.15421	5.17945	4.60819	4.09814	4.32347	4.5914	4.75672	4.1904	3.71111	5.4027
IL21R	60504	NILR	interleukin 21 receptor	3.91312	2.75697	2.72968	3.78464	3.89974	3.79604	2.72348	5.86639	4.13537	6.45912	4.23994	3.97782	4.8492	5.01568	3.49339	4.81379	4.99118	4.64983	3.71111	4.95524
IL27	246779	IL-27|IL-27p28|Il30|p28	interleukin 27	3.7432	3.0789	4.37354	4.29921	4.12213	4.381	4.23805	2.93021	3.01508	1.22755	4.23994	5.11532	4.60819	4.38764	5.23036	5.00644	5.06157	3.1904	4.05903	3.81774
IL2RA	16184	CD25|Il2r|Ly-43	interleukin 2 receptor_ alpha chain	3.7432	3.75697	3.43012	3.78464	3.89974	4.49648	3.08605	4.06266	3.13537	5.07841	3.93182	4.24085	4.60819	5.17614	3.64539	5.39875	3.47661	3.41279	3.83664	3.49581
IL2RB	16185	CD122|IL-15Rbeta|IL15Rbeta|Il-2/15Rbeta|Il-2Rbeta|p70	interleukin 2 receptor_ beta chain	4.95265	4.45741	4.58766	3.88418	4.31477	4.75023	4.08605	6.79582	4.04611	6.7056	5.12447	5.29974	4.47069	4.73557	4.57139	3.5914	3.99118	5.43833	5.10966	5.35379
IL33	77125	9230117N10Rik|Il-33|Il1f11|NF-HEV	interleukin 33	4.49808	5.0049	4.48457	5.18674	5.40224	7.6664	7.51604	6.08152	5.53591	5.33906	6.99071	5.24085	4.73373	5.25014	5.36786	6.98372	5.06157	6.39985	4.83664	6.16823
IL4	16189	BSF-1|Il-4	interleukin 4	2.55055	0.756968	2.72968	3.29921	3.6367	2.96596	3.08605	1.39969	1.95095	1.4202	3.34686	4.65589	4.73373	4.38764	3.32347	4.5914	4.25422	3.99776	3.95212	4.81774
IL6	16193	Il-6	interleukin 6	2.55055	3.56432	8.42317	7.73217	8.26897	7.90456	9.5779	4.13666	3.70097	2.87963	7.62165	8.1397	6.05565	4.73557	6.07835	6.7878	6.25422	4.99776	4.77524	5.70526
IL6ST	16195	5133400A03Rik|AA389424|BB405851|CD130|D13Ertd699e|gp130	interleukin 6 signal transducer	7.9672	8.01436	7.944	7.91392	7.92948	8.26771	8.52346	8.07996	8.11723	8.06766	8.35968	7.47607	8.18219	7.3376	7.98168	7.60635	8.09552	8.40957	7.98639	8.0036
ILK	16202	AA511515|ESTM24	integrin linked kinase	6.20263	6.51186	7.03346	6.74547	6.54359	6.43989	6.23805	6.7336	7.019	6.47548	6.33392	6.58663	6.79262	6.4828	6.45275	6.7878	6.66926	6.42562	6.40142	6.16823
INPP5D	16331	SHIP|SHIP-1|SHIP1|SIP-145|p150Ship|s-SHIP	inositol polyphosphate-5-phosphatase D	3.20263	4.34193	4.43012	4.14721	3.7742	4.04397	5.50109	4.56962	4.75831	4.61002	4.18336	3.97782	5.14876	3.25014	4.32347	4.46587	4.12869	4.77536	4.4216	4.08077
INSR	16337	4932439J01Rik|CD220|D630014A15Rik|IR|IR-A|IR-B	insulin receptor	7.01932	6.80136	6.53703	6.33484	6.5627	6.42539	5.84686	5.38964	5.56833	5.61987	6.81563	6.32831	7.10296	6.95058	7.03771	6.4327	7.12869	6.06487	5.67794	6.01937
IQGAP1	29875	AA682088|D7Ertd237e|D7Ertd257e|mKIAA0051	IQ motif containing GTPase activating protein 1	5.85172	6.48489	6.64854	6.592	6.09613	6.99571	7.76788	7.42699	7.18152	7.06766	6.30769	6.51387	6.70335	6.35448	6.10483	7.53	6.50215	7.16768	6.64399	6.22373
IRAK3	73914	4833428C18Rik|AI563835|IRAK-M	interleukin-1 receptor-associated kinase 3	5.10075	5.80136	6.4576	6.16711	6.31477	6.13589	6.69749	5.33829	5.17802	4.87963	6.63753	6.86534	6.95612	6.09814	6.87806	6.39875	6.22384	6.27786	5.67794	5.98766
IRF1	16362	AU020929|Irf-1	interferon regulatory factor 1	5.80928	6.63961	7.86411	7.25341	8.04269	5.8835	7.34239	8.3642	6.74418	7.37439	6.4937	8.06528	6.39669	5.8351	6.38956	6.96063	6.36969	6.58272	6.46113	6.08077
IRF3	54131	C920001K05Rik|IRF-3	interferon regulatory factor 3	6.18614	5.75697	6.13907	6.12703	6.26897	5.79604	5.89341	6.34871	5.90937	6.1413	5.99893	6.21048	6.19316	5.92821	5.27766	6.32836	6.16111	6.20535	6.4415	5.88812
IRF4	16364	AI385587|IRF-4|LSIRF|Spip	interferon regulatory factor 4	4.32816	4.2164	3.8996	3.67773	3.6367	4.3196	3.08605	4.22977	3.07648	5.25309	4.5839	5.24085	5.90365	4.62865	4.7829	4.32836	4.91718	4.96299	3.95212	5.45
IRF8	15900	AI893568|ICSBP|IRF-8|Icsbp1|Myls	interferon regulatory factor 8	5.06512	5.66386	5.4576	5.26269	5.92948	5.18836	5.50109	6.3642	5.3495	6.24675	5.56187	6.29974	6.14876	6.0575	5.7829	6.62115	5.62345	5.62781	5.57361	5.49581
IRS1	16367	G972R|IRS-1	insulin receptor substrate 1	7.52456	7.0049	6.20541	6.04338	6.85393	5.98586	5.55998	5.50589	5.72992	5.61002	5.76832	6.94129	7.48861	6.95058	6.13082	6.05083	6.34168	6.64983	6.66107	6.78121
ISG15	100038882	G1p2|IGI15|IP17|Irfp|UCRP	ISG15 ubiquitin-like modifier	5.16946	4.2164	5.15594	6.67773	6.94413	7.93559	9.19921	7.85365	8.06327	7.75112	7.44037	6.38381	5.79262	5.17614	5.36786	7.5914	5.71365	6.1446	5.15857	6.13966
ISG20	57444	1600023I01Rik|2010107M23Rik|20kDa|DnaQL|HEM45	interferon-stimulated protein	4.95265	5.45741	6.28427	6.43672	8.326	7.49648	8.23354	5.72162	5.91778	5.67759	6.63753	5.46324	6.05565	5.57207	5.49339	7.00644	5.25422	5.83426	5.15857	5.81774
ITCH	16396	6720481N21Rik|8030492O04Rik|A130065M08|AIP4|C230047C07Rik	itchy_ E3 ubiquitin protein ligase	6.94287	7.09682	6.71836	6.90802	7.00127	6.94578	7.09604	7.16935	6.7953	7.03858	6.98245	6.94129	6.87668	7.52813	7.07835	7.19626	7.06157	7.41922	7.05903	7.15402
ITGA1	109700	CD49A|E130012M19Rik|Vla1	integrin alpha 1	7.27458	7.62733	7.38789	7.37817	7.5627	7.19692	6.63037	6.61347	6.76298	7.00516	6.89705	7.66712	7.47069	8.02625	7.50338	7.5456	7.32747	6.90922	7.00656	6.4027
ITGA4	16401	CD49D|Itga4B	integrin alpha 4	5.41562	5.71116	5.75205	5.93148	5.6367	5.46846	5.89341	6.76115	5.4688	6.45362	5.39748	6.04821	6.05565	6.35448	5.27766	5.91333	6.02681	6.16003	6.03304	6.37845
ITGA5	16402	Cd49e|Fnra|VLA5	integrin alpha 5 (fibronectin receptor alpha)	6.35791	6.2164	8.61232	7.82904	8.05624	8.16236	8.93293	7.06897	6.95095	6.16167	8.16886	7.84571	8.38717	7.37116	7.53292	8.28256	7.50215	7.62781	7.74353	7.73421
ITGA9	104099	(alpha)9|2610002H11Rik|6720458D17Rik|AI461869|D130073C02|D9Ertd428e	integrin alpha 9	6.08305	6.24882	6.41618	6.45302	5.9872	6.28789	6.04541	5.37952	5.82244	5.51823	6.07866	6.35633	6.23623	6.45177	5.90843	6.29184	6.64654	6.2348	6.03304	6.35379
ITGB1	16412	4633401G24Rik|AA409975|AA960159|CD29|ENSMUSG00000051907|Fnrb|Gm9863|gpIIa	integrin beta 1 (fibronectin receptor beta)	8.84123	8.92689	9.75205	9.50085	9.38891	9.93942	10.2582	9.97082	10.0077	9.52283	9.71817	9.07795	8.99425	8.78619	9.23036	9.38581	9.18889	9.41279	9.37321	8.98766
ITGB3	16416	CD61|GP3A|INGRB3	integrin beta 3	4.55055	5.0049	4.77407	4.14721	4.7742	4.04397	5.00359	4.94401	4.32441	4.66813	3.86143	5.11532	4.8492	4.92821	2.90843	4.70688	4.12869	4.81489	4.4996	5.35379
ITPR2	16439	AI649341|InsP3R-2|InsP3R-5|Ip3r2|Itpr5|insP3R2	inositol 1_4_5-triphosphate receptor 2	6.72048	6.86549	6.61232	7.17696	6.9872	6.15359	6.69749	6.42453	5.98337	7.06405	6.62697	7.37013	7.33859	7.28577	6.76641	7.05083	7.04429	6.91832	6.66107	6.92207
JAG1	16449	ABE2|Gsfabe2|Htu|Ozz|Ser-1	jagged 1	5.97201	6.48489	5.87943	5.78464	5.9872	5.98586	5.72348	5.42944	5.84907	5.58007	5.76832	6.08215	5.95612	6.01568	5.87806	6.36399	5.52724	6.59412	5.80627	5.30316
JAG2	16450	D12Ggc2e|Serh|mJagged2-1|sm	jagged 2	7.48466	7.61495	6.97761	6.89615	7.00127	6.48254	6.58855	5.68098	6.24641	6.07841	6.78743	7.66712	7.6245	7.74839	7.2542	6.7878	7.26917	7.22015	7.80627	7.13966
JAK1	16451	AA960307|BAP004|C130039L05Rik	Janus kinase 1	7.83066	7.73425	7.99647	8.0541	7.72416	8.35446	8.97682	7.95087	7.77923	8.1102	8.2225	7.62167	7.60819	7.03674	7.97452	7.51423	7.53962	7.4758	7.4805	7.57262
JAK2	16452	Fd17	Janus kinase 2	6.28235	6.28053	6.20541	6.6355	6.6367	7.20543	8.1207	6.58732	6.23299	6.51823	6.93182	6.48878	7.05565	6.17614	6.32347	6.81379	6.50215	6.72438	5.71111	6.72463
JMJD4	194952	6430559I23	jumonji domain containing 4	6.06512	5.80136	5.85896	5.83527	5.35917	5.90456	5.08605	4.91627	4.53591	4.91205	5.44639	6.35633	5.73373	6.35448	5.53292	6.13572	5.79854	5.53618	5.33914	5.78121
JUN	16476	AP-1|Junc|c-jun	jun proto-oncogene	7.71474	7.16636	8.122	8.93729	9.58156	7.58394	8.31273	6.72962	6.76764	6.54432	7.70441	7.9868	8.18219	6.97261	7.53292	7.91333	7.39718	6.88156	6.85159	6.42654
KANSL1	76719	1700081L11Rik|9430041J06Rik|mKIAA1267	KAT8 regulatory NSL complex subunit 1	7.24304	7.31156	6.41618	6.7717	6.74104	6.8835	7.01416	6.9746	6.81345	7.20483	7.0473	6.58663	7.05565	6.70957	6.57139	6.81379	7.16111	7.16003	6.69462	6.72463
KAT6A	244349	1500036M03|9930021N24Rik|MOZ|Myst3|Zfp220	K(lysine) acetyltransferase 6A	7.46429	7.37168	6.58766	6.84765	7.13495	6.76182	7.36734	7.09396	6.76298	7.06044	7.0864	6.99574	6.93012	7.01568	7.13082	6.93717	6.85908	7.29194	7.13432	7.19625
KDM2A	104263	1700105C21Rik|C230043E16Rik|JHDM2a|Jmjd1|Jmjd1a|KDM2A|TGSA|Tsga|Kdm3a	lysine (K)-specific demethylase 3A	6.87248	6.84443	6.48457	6.24407	6.31477	6.3196	6.81094	6.85913	6.41038	6.83805	6.55073	6.38381	6.93012	6.35448	6.49339	6.00644	6.16111	6.46342	6.40142	6.62509
KDM3B	277250	5830462I21Rik|JHDM2B|Jmjd1b|mKIAA1082	KDM3B lysine (K)-specific demethylase 3B	3.55055	4.34193	3.43012	2.78464	3.4847	3.11797	3.08605	1.93021	2.19196	2.66813	3.70943	4.11532	4.31869	3.92821	3.49339	4.17636	3.99118	2.77536	3.83664	4.19625
KDM5D	20592	HY|Jarid1d|Smcy	lysine (K)-specific demethylase 5D	3.32816	3.92689	4.53703	4.06475	4.6367	4.3196	3.37556	2.87363	3.44572	2.59012	3.70943	4.46324	4.95612	5.45177	4.7829	5.00644	4.66926	3.30588	4.15857	4.58327
KDR	16542	6130401C07|Flk-1|Flk1|Krd-1|Ly73|VEGFR-2|VEGFR2|sVEGFR-2	kinase insert domain protein receptor	6.13551	6.2164	6.10472	5.88418	6.75772	5.35063	5.43969	5.35905	5.73945	5.62965	5.26742	6.32831	6.23623	6.13767	5.71578	5.53	5.52724	5.46342	5.38096	5.25069
KIF3A	16568	Kif3|Kifl|Kns3	kinesin family member 3A	4.32816	4.92689	4.53703	3.97729	4.83833	4.381	4.37556	3.75333	3.53591	4.09262	4.4937	4.74335	5.47069	4.51318	4.23036	5.17636	4.57615	4.92737	4.64399	5.4027
KIR3DL1/2	NA	NA	NA	3.55055	4.34193	4.25324	4.3696	4.40224	4.18836	4.37556	2.75333	3.49152	2.94376	4.44639	5.78517	5.95612	5.92821	5.07835	6.0939	5.75672	4.73472	4.95212	5.98766
KLF5	12224	4930520J07Rik|Bteb2|CKLF|IKLF	Kruppel-like factor 5	5.10075	5.45741	5.68388	5.64971	5.83833	8.09525	8.35075	5.69738	5.12088	4.7056	7.51105	5.94129	5.8492	6.28577	6.23036	7.97222	6.34168	5.90922	5.74353	6.66573
KLKB1	16621	APS|Kal-3|Kal3|Klk3|PSA	kallikrein B_ plasma 1	5.16946	4.34193	3.8996	3.67773	4.01521	3.49648	4.67101	3.43922	3.19196	1.4202	2.70943	5.94129	4.73373	4.09814	5.49339	6.05083	4.36969	3.06487	2.83664	3.08077
KLRB1	100043861	4930431A04Rik|Gm4696|Klrb1g|Klrb6|Ly-55|Ly55|NKR-P1G|Nkrp-1e|Nkrp1g	killer cell lectin-like receptor subfamily B member 1	2.55055	3.0789	3.31464	2.56225	1.31477	2.60339	2.72348	1.81473	2.07648	1.74213	3.12447	4.46324	3.95612	3.92821	3.64539	4.00644	3.25422	3.41279	2.83664	4.08077
KLRD1	16643	CD94	killer cell lectin-like receptor_ subfamily D_ member 1	3.55055	3.92689	4.37354	3.97729	4.5627	2.96596	3.37556	4.41959	3.24641	3.94376	3.78743	5.11532	5.05565	4.73557	4.02391	5.25436	4.47661	4.55964	3.83664	5.62509
KLRK1	27007	D6H12S2489E|NKG2-D|Nkg2d	killer cell lectin-like receptor subfamily K_ member 1	4.87248	5.14929	5.34439	5.10657	4.83833	4.25547	4.67101	4.51517	4.19196	3.66813	4.86143	5.97782	5.8492	5.57207	5.41093	6.25436	5.66926	4.89084	5.25168	5.30316
KMT2D	381022	ALR|BC032281|BC058659|C430014K11Rik|KMT2B|Mll2|Mll4	lysine (K)-specific methyltransferase 2D	7.33565	7.63961	7.34439	7.42023	7.37006	7.29588	7.72991	7.59828	7.11723	7.63452	7.32741	7.09883	7.29851	7.09814	7.27766	6.98372	7.62345	7.09729	7.07186	7.03497
KNG1	16644	Kng	kininogen 1	6.35791	4.66386	3.72968	3.88418	5.06966	3.60339	6.72348	5.19555	2.57898	2.22755	3.23994	8.12349	5.14876	5.01568	7.33469	7.70688	4.47661	3.30588	4.15857	3.49581
KNG2	385643	-	kininogen 2	4.7432	3.34193	3.53703	4.22521	4.22166	3.60339	4.55998	3.87363	3.88384	3.54948	3.70943	6.38381	4.47069	4.51318	5.27766	6.4327	4.36969	4.55964	4.05903	4.66573
KRAS	16653	AI929937|K-ras|Ki-ras|Kras-2|Kras2|p21B|ras	v-Ki-ras2 Kirsten rat sarcoma viral oncogene homolog	5.60118	5.40082	5.31464	5.40355	5.17275	5.3196	5.64405	5.07526	5.3117	5.13444	5.34686	5.65589	5.95612	5.92821	5.23036	5.81379	5.19282	5.43833	5.38096	6.08077
LAG3	16768	CD223|LAG-3|Ly66	lymphocyte-activation gene 3	4.7432	5.14929	5.122	5.06475	5.12213	4.92532	4.43969	3.93021	4.42226	4.09262	4.74896	5.94129	6.19316	5.57207	5.45275	5.70688	5.06157	4.73472	5.25168	4.49581
LAMA3	16774	Lama3B|[a]3B	laminin_ alpha 3	4.26676	5.28053	4.85896	4.14721	5.26897	4.65402	4.16405	3.22977	3.77692	3.66813	4.89705	5.04821	5.39669	5.57207	4.96732	5.86442	5.06157	5.3868	4.89553	4.88812
LAMC1	226519	Lamb2	laminin_ gamma 1	8.51138	8.56432	8.86923	8.85073	8.71138	8.63839	8.54548	8.22836	8.47736	8.32709	8.70189	8.68379	8.71862	8.55757	8.65438	7.76132	9.03994	8.42881	8.33914	8.08826
LAMTOR2	83409	2010111E04Rik|AL022628|Mapbpip|P14|Rab25|Robld3	late endosomal/lysosomal adaptor_ MAPK and MTOR activator 2	8.828	9.19576	8.2881	8.38243	8.35917	7.99571	8.26485	7.7156	7.93446	7.95742	8.32086	8.40408	8.41555	8.4828	8.18765	8.11496	8.48943	8.23843	8.41658	7.93875
LAMTOR4	66096	0910001L09Rik|AV006840	late endosomal/lysosomal adaptor_ MAPK and MTOR activator 4	2.91312	3.92689	3.97761	2.97729	3.12213	3.70293	3.82302	2.13666	2.19196	2.32709	4.74896	5.24085	5.54108	5.32053	4.41093	4.17636	5.06157	5.43833	3.57361	6.25069
LATS1	16798	AW208599	large tumor suppressor	7.04698	7.44347	7.10472	6.66379	7.22166	6.80727	7.19225	6.32253	6.3557	6.49166	6.70943	6.51387	7.27805	7.17614	6.87806	7.15618	7.31311	7.04007	6.80627	7.12516
LATS2	50523	4932411G09Rik|AV277261|AW228608	large tumor suppressor 2	6.89294	7.13201	6.94885	6.89615	6.97298	6.91498	6.67101	6.53355	6.62595	6.68229	7.15421	6.74335	7.54108	7.0575	6.71578	7.15618	6.91718	7.34691	6.89553	6.83566
LDLRAP1	100017	AA691260|ARH2|Arh|Arh1|FHCB1|FHCB2	low density lipoprotein receptor adaptor protein 1	5.49808	5.80136	5.58766	5.62114	5.52423	5.3196	5.12558	5.79201	5.65139	5.52872	5.09409	5.04821	5.31869	5.01568	5.23036	5.91333	5.95466	5.1904	5.77524	5.19625
LEP	16846	ob|obese	leptin	4.26676	3.56432	3.97761	5.26269	3.7742	3.11797	3.23805	2.39969	3.66144	4.09262	4.12447	3.82581	4.47069	4.51318	3.13082	3.00644	4.12869	5.06487	3.05903	5.08077
LEPR	16847	LEPROT|Leprb|Modb1|OB-RGRP|Obr|db|diabetes|obese-like|obl	leptin receptor	4.26676	4.45741	5.18911	4.56225	5.22166	4.79604	4.08605	3.95769	4.19196	4.22755	4.89705	5.29974	5.79262	4.8351	5.07835	5.81379	5.19282	4.92737	4.4216	5.08077
LGALS3	16854	GBP|L-34|Mac-2|gal3	lectin_ galactose binding_ soluble 3	2.32816	1.75697	0.729679	2.78464	2.31477	2.79604	1.91613	1.6892	2.49152	2.32709	3.5395	4.74335	4.14876	2.92821	3.64539	3.32836	3.66926	3.1904	3.57361	4.4027
LGMN	19141	AEP|AI746452|AU022324|Prsc1	legumain	6.4297	6.77934	7.19728	6.73217	6.4847	7.27177	7.33398	8.33306	8.78384	7.9767	6.8249	6.2706	6.43417	6.25014	6.7992	7.99512	6.36969	8.58843	7.31777	7.3413
LIPA	16889	AA960673|Lal|Lip-1|Lip1	lysosomal acid lipase A	5.93302	6.84443	5.87943	6.10657	5.89974	4.84043	5.93849	7.26869	7.3833	6.77775	5.87935	6.41078	6.60819	6.01568	6.51329	7.56103	6.57615	7.46342	6.95212	6.51817
LIPC	15450	AI256194|HL|Hpl	lipase_ hepatic	4.49808	3.92689	4.18911	3.67773	4.12213	4.04397	4.55998	3.35905	3.01508	1.74213	4.23994	6.01344	5.31869	5.17614	5.41093	6.00644	4.47661	4.46342	4.25168	4.74373
LIPG	16891	3110013K01Rik|EL|lipase|mEDL	lipase_ endothelial	4.32816	4.34193	5.43012	4.78464	4.4847	5.81841	6.21991	3.72162	3.70097	5.49701	5.68925	5.35633	5.79262	5.25014	5.57139	5.91333	5.52724	4.60544	4.83664	5.49581
LOX	16948	AI893619|TSC-160|rrg	lysyl oxidase	6.84123	7.14929	9.64107	6.9198	8.71565	8.12695	7.94403	8.80247	9.3061	8.19169	8.6029	7.5984	8.18219	7.11804	9.03771	8.51423	7.86893	8.76279	8.4805	7.85336
LOXL1	16949	Loxl	lysyl oxidase-like 1	7.41562	7.24882	7.79577	7.19646	7.06966	6.91498	6.47071	8.13516	8.82244	8.25467	7.02332	7.06528	6.67233	6.92821	6.55229	7.82662	6.64654	8.61106	7.8883	8.0504
LOXL2	94352	1110004B06Rik|4930526G11Rik|9430067E15Rik	lysyl oxidase-like 2	6.93302	7.34193	8.65449	6.84765	7.6367	6.30383	6.18291	6.01113	6.75361	6.09262	6.91454	7.16368	7.90365	6.70957	7.18145	6.65029	7.22384	7.22015	6.46113	6.42654
LOXL4	67573	4833426I20Rik|Loxc	lysyl oxidase-like 4	3.91312	3.75697	6.6245	4.73217	6.24551	4.65402	5.04541	3.4777	3.81345	3.4202	4.86143	5.11532	3.95612	4.8351	4.71578	5.0939	3.47661	4.81489	4.05903	5.08077
LPAR5	381810	GPR93|Gm1072|Gpr92|LPA5	lysophosphatidic acid receptor 5	4.38705	5.14929	5.15594	4.62114	4.70709	4.8835	4.82302	4.13666	4.19196	4.44257	5.09409	5.86534	6.57503	5.92821	5.64539	5.91333	5.19282	5.87223	5.53708	6.0504
LPCAT1	210992	2900035H07Rik|Aytl2|BB137372|BC005662|C87117|LPCAT|rd11	lysophosphatidylcholine acyltransferase 1	5.16946	5.2164	4.97761	5.22521	4.83833	4.11797	4.50109	5.46817	5.10623	5.67759	4.8249	4.56278	5.23623	4.09814	4.13082	6.91333	5.42414	5.41279	4.95212	5.01937
LPL	16956	-	lipoprotein lipase	8.51798	8.41518	8.5594	8.45302	9.29491	8.57412	7.47071	7.07212	8.01704	7.87141	9.2225	7.91328	8.55815	8.2411	8.62725	7.27322	8.01798	7.82461	7.21746	6.81774
LRP1	16971	A2mr|AI316852|CD91|Lrp|b2b1554Clo	low density lipoprotein receptor-related protein 1	7.67393	7.88625	8.20946	7.47713	7.86167	7.38849	7.34239	8.35647	8.83026	8.17509	7.87489	7.76441	7.29851	7.15703	7.56187	7.72068	7.74607	8.73472	7.91701	7.96341
LRP2	14725	AI315343|AW536255|D230004K18Rik|Gp330|Megalin|b2b1625.2Clo	low density lipoprotein receptor-related protein 2	2.7432	3.75697	3.81714	3.67773	2.6367	3.11797	3.61657	2.31723	2.66144	2.87963	4.5839	3.46324	4.31869	3.51318	4.13082	6.32836	4.12869	4.30588	3.83664	4.66573
LRP6	16974	C030016K15Rik|Cd|Gw|ska26|ska<m26Jus>|skax26	low density lipoprotein receptor-related protein 6	7.37982	7.34193	7.23747	6.83527	7.19742	6.67868	7.02465	6.17228	6.57898	6.52349	7.09409	6.97782	7.31869	6.88241	7.32347	6.81379	7.34168	7.00632	6.96592	6.79959
LRRC32	434215	AI426318|D11S833Eh|D7H11S833E|EG434215|Garp	leucine rich repeat containing 32	4.91312	5.2164	6.15594	5.83527	6.22166	6.27177	6.84686	5.82223	5.58955	5.09262	6.21193	5.61008	6.19316	5.73557	5.27766	6.00644	6.02681	6.34691	5.53708	5.98766
LTA	16992	LT|LT-[a]|LT-alpha|LT[a]|LTalpha|Ltx|TNF-beta|TNFSF1|Tnfb|Tnfsf1b|hlb382	lymphotoxin A	3.55055	2.75697	3.31464	2.97729	2.31477	3.70293	2.91613	3.13666	2.29887	4.03491	4.23994	5.56278	4.8492	4.25014	4.13082	5.0939	3.47661	4.06487	3.95212	5.35379
LTB	16994	AI662801|LTbeta|Tnfc|Tnfsf3|p33	lymphotoxin B	3.55055	2.34193	3.81714	4.06475	4.40224	4.84043	4.82302	6.96448	5.04611	7.92601	4.4937	4.56278	4.8492	5.25014	4.02391	4.46587	4.36969	5.16003	3.71111	4.66573
LYN	17096	AA407514|Hck-2|p53Lyn|p56Lyn	Yamaguchi sarcoma viral (v-yes-1) oncogene homolog	5.99112	6.37168	6.77407	6.43672	5.9872	6.67868	7.95505	7.15755	6.8924	6.92799	6.68925	6.74335	7.05565	6.81086	6.43199	7.15618	6.66926	7.43833	6.60923	7.22373
MAF	17132	2810401A20Rik|A230108G15Rik|AW047063|c-maf	avian musculoaponeurotic fibrosarcoma (v-maf) AS42 oncogene homolog	6.53761	6.75697	5.75205	6.33484	5.9872	5.381	6.08605	5.81473	6.06137	5.91205	5.09409	6.29974	5.60819	5.25014	5.93818	4.81379	5.66926	5.94529	5.9241	5.70526
MAML1	103806	AI644666|AW743257|D930008C07Rik|Mam-1|Mam1|mKIAA0200	mastermind like 1 (Drosophila)	6.55055	6.82306	6.58766	6.28107	6.85393	6.5774	6.98222	5.97124	6.10623	6.07841	6.84328	6.94129	6.8492	6.6831	6.49339	6.91333	6.819	6.78535	6.71111	6.5402
MAML2	270118	5930431H10|BC032967	mastermind like 2 (Drosophila)	4.99112	5.14929	5.34439	4.73217	5.35917	5.41075	4.67101	4.98466	4.66144	4.95936	5.42215	6.21048	6.50632	6.09814	5.32347	5.81379	5.57615	5.48808	5.10966	5.5402
MAML3	433586	AV234550|BC049812|Mam-2|mKIAA1816	mastermind like 3 (Drosophila)	5.29778	5.28053	5.48457	4.56225	5.06966	5.3196	4.55998	4.49656	4.51389	4.44257	5.18336	5.65589	5.54108	5.73557	4.96732	5.46587	5.42414	5.73472	5.15857	5.66573
MAP1LC3A	66734	1010001H21Rik|4922501H04Rik|LC3|LC3a	microtubule-associated protein 1 light chain 3 alpha	11.1574	11.7299	11.1685	10.0988	10.4141	10.4336	9.95779	8.51864	9.3125	9.0266	10.4886	10.7735	10.9737	10.8139	11.0326	10.2012	10.8037	10.16	10.5486	9.82224
MAP2K1	26395	MAPKK1|MEKK1|Mek1|Prkmk1	mitogen-activated protein kinase kinase 1	7.32062	7.66386	6.8996	7.24407	6.85393	7.23067	7.70403	7.41959	7.24974	7.15152	7.39748	7.06528	6.93012	7.03674	7.14365	6.76132	6.19282	7.25649	7.18241	7.08077
MAP3K1	26401	MAPKKK1|MEKK1|Mekk	mitogen-activated protein kinase kinase kinase 1	5.95265	6.34193	5.70696	5.3696	5.44406	5.52396	5.91613	5.76115	5.52494	6.26569	5.66879	5.61008	5.73373	5.57207	5.36786	5.5914	6.09552	5.89084	5.38096	5.25069
MAPK1	26413	9030612K14Rik|AA407128|AU018647|C78273|ERK|Erk2|MAPK2|PRKM2|Prkm1|p41mapk|p42mapk	mitogen-activated protein kinase 1	7.22701	7.48489	7.35173	7.35233	7.4128	7.57082	7.67101	7.46578	7.4887	7.57248	7.4937	7.13162	6.93012	6.95058	6.96732	7.44938	7.41072	6.99776	6.74353	6.79959
MAPK10	26414	C230008H04Rik|JNK3|JNK3B1|JNK3B2|SAPK(beta)|Serk2|p493F12|p54bSAPK	mitogen-activated protein kinase 10	4.20263	4.75697	5.05161	3.97729	4.83833	4.75023	4.23805	3.08775	3.49152	3.32709	4.4937	5.29974	5.79262	5.51318	4.90843	5.81379	4.83918	4.2493	4.4996	4.19625
MAPK11	19094	P38b|Prkm11|Sapk2|Sapk2b|p38-2|p38beta|p38beta2	mitogen-activated protein kinase 11	4.32816	4.0789	4.122	4.14721	3.89974	4.75023	4.16405	3.81473	3.70097	4.48629	3.78743	4.65589	5.8492	4.51318	4.49339	4.91333	4.75672	5.27786	4.57361	4.74373
MAPK8	26419	AI849689|JNK|JNK1|Prkm8|SAPK1	mitogen-activated protein kinase 8	5.89294	6.0789	5.99647	6.06475	6.06966	6.18836	6.20153	5.75333	5.94273	5.77775	6.07866	6.17945	6.43417	6.09814	5.74973	6.05083	5.91718	5.89084	5.95212	6.47309
MAPK9	26420	AI851083|JNK2|Prkm9|p54aSAPK	mitogen-activated protein kinase 9	6.67393	6.61495	6.17262	6.48508	6.58156	6.42539	6.32552	6.31723	6.36188	6.29672	6.47024	6.56278	6.73373	6.90549	6.45275	6.49829	6.19282	6.58272	6.77524	6.78121
MARCO	17167	AI323439|Ly112|Scara2	macrophage receptor with collagenous structure	4.06512	3.56432	5.56257	4.22521	4.5627	4.381	4.00359	5.54265	6.01508	6.23398	3.34686	4.74335	5.05565	4.25014	4.84703	5.96063	5.52724	5.96299	5.4996	3.66573
MASP1	17174	AW048060|CCPII|Crarf|Masp1/3	mannan-binding lectin serine peptidase 1	3.65009	3.56432	2.53703	3.14721	3.31477	2.96596	4.67101	2.93021	3.53591	2.94376	3.44639	5.46324	5.14876	3.73557	4.49339	5.5914	3.99118	3.51233	3.4216	3.49581
MBTPS2	270669	9630032G22Rik|AI662535	membrane-bound transcription factor peptidase_ site 2	3.55055	4.92689	3.97761	3.88418	3.31477	3.96596	2.91613	3.72162	3.88384	3.7056	4.39748	3.24085	3.73373	4.51318	3.49339	3.81379	3.99118	2.77536	4.15857	4.08077
MECP2	17257	1500041B07Rik|D630021H01Rik|Mbd5|WBP10	methyl CpG binding protein 2	7.08305	7.24882	6.51104	6.66379	6.33714	6.79604	6.61657	6.03712	5.99931	6.07841	6.43432	6.94129	7.29851	7.03674	7.2542	6.73436	6.819	6.39985	6.89553	6.49581
MEF2A	17258	A430079H05Rik	myocyte enhancer factor 2A	6.56337	6.84443	6.6245	6.50085	6.52423	6.60339	6.83499	6.30659	6.75361	6.50235	6.32086	6.61008	6.70335	6.28577	6.05139	5.65029	6.22384	6.55964	6.66107	6.3287
MEFV	54483	FMF|TRIM20|pyrin	Mediterranean fever	3.83066	2.34193	4.43012	3.88418	3.4847	5.3196	6.74902	4.72162	4.24641	3.7056	5.32086	4.97782	4.47069	4.09814	4.49339	5.25436	4.99118	5.1904	3.25168	5.35379
MET	17295	AI838057|HGF|HGFR|Par4|c-Met	met proto-oncogene	6.06512	6.48489	6.08723	5.99965	6.12213	6.65402	7.01416	5.61347	5.63107	5.53914	6.32086	5.86534	6.35822	5.73557	6.36786	6.83933	6.12869	5.55964	5.64399	5.95524
MFAP3	216760	2610509F16Rik|2700079M14Rik|AW536327	microfibrillar-associated protein 3	3.91312	4.56432	4.18911	4.14721	4.6367	3.96596	4.30844	4.78436	4.6208	4.52872	4.39748	4.24085	4.73373	4.51318	3.90843	4.32836	4.47661	4.6929	4.4996	5.85336
MKI67	17345	D630048A14Rik|Ki-67|Ki67	antigen identified by monoclonal antibody Ki 67	4.60118	3.34193	4.77407	5.33484	4.89974	4.25547	3.91613	6.27416	6.53591	5.47548	2.99893	5.11532	4.95612	4.8351	3.90843	5.91333	5.12869	6.50026	6.38096	6.45
MLXIPL	58805	ChREBP|WS-bHLH|Wbscr14|bHLHd14	MLX interacting protein-like	7.84648	7.87591	7.61842	7.592	7.89974	6.78472	6.57434	5.79963	6.2597	6.43143	7.16155	7.76441	8.31869	7.9943	7.02391	6.56103	6.85908	6.88156	6.3602	6.22373
MMP10	17384	AV377895|MMP-10|SL-2	matrix metallopeptidase 10	3.06512	3.75697	4.31464	3.29921	3.4847	3.25547	2.91613	0.229769	2.88384	2.12064	3.70943	3.82581	4.47069	4.25014	4.13082	4.46587	4.12869	2.77536	3.05903	3.81774
MMP11	17385	MMP-11|SL-3|ST3|Stmy3	matrix metallopeptidase 11	3.65009	4.45741	3.18911	2.29921	3.6367	2.79604	-0.0838739	2.5517	3.81345	3.32709	1.86143	3.97782	3.95612	3.25014	3.13082	1.00644	3.99118	5.41279	4.15857	3.49581
MMP12	17381	AV378681|Mmel	matrix metallopeptidase 12	3.20263	5.92689	3.31464	3.29921	3.4847	2.79604	3.50109	4.06266	4.44572	3.59012	4.34686	4.97782	4.8492	5.51318	4.02391	5.46587	4.25422	4.73472	4.57361	5.13966
MMP13	17386	Clg|MMP-13|Mmp1	matrix metallopeptidase 13	3.65009	2.75697	2.53703	2.56225	2.89974	2.96596	1.91613	3.08775	2.88384	1.22755	3.34686	4.56278	3.47069	4.38764	3.32347	4.00644	3.99118	3.99776	3.57361	4.30316
MMP14	17387	AI325305|MT-MMP-1|MT1-MMP|sabe	matrix metallopeptidase 14 (membrane-inserted)	7.15259	7.7682	7.6245	6.90802	6.5046	7.03444	6.60263	7.04034	7.96725	7.38598	7.01524	6.95967	6.67233	6.60064	6.92338	7.44938	7.14499	7.6982	7.17054	7.45
MMP16	17389	MT3-MMP|Mt3mmp	matrix metallopeptidase 16	5.20263	5.51186	5.34439	5.10657	4.83833	5.04397	4.23805	3.31723	4.27288	3.4202	4.96577	6.01344	6.43417	6.0575	5.23036	6.0939	5.79854	5.33336	4.95212	5.58327
MMP1A	83995	Mcol-A|Mcola	matrix metallopeptidase 1a (interstitial collagenase)	3.44364	3.34193	3.05161	1.97729	2.6367	2.79604	3.37556	1.22977	2.29887	-0.579802	3.34686	4.74335	4.47069	4.25014	3.64539	4.46587	2.99118	3.06487	3.57361	4.58327
MMP1B	83996	Mcol-B|Mcolb	matrix metallopeptidase 1b (interstitial collagenase)	3.7432	3.75697	3.31464	3.14721	3.12213	3.49648	3.82302	2.13666	2.49152	2.4202	3.86143	5.24085	4.14876	5.09814	3.13082	3.5914	4.25422	4.46342	2.25168	4.49581
MMP2	17390	Clg4a|GelA|MMP-2	matrix metallopeptidase 2	7.73755	8.17482	7.98707	7.34361	7.68981	6.98586	6.92735	6.85913	8.06137	7.32106	7.2606	6.80564	7.25729	6.97261	7.54263	7.11496	7.20841	7.89084	7.17054	7.21005
MMP3	17392	EMS-2|MMP-3|SL-1|SLN-1|SLN1|STR-1|Stmy1|Str1	matrix metallopeptidase 3	4.95265	6.18323	5.28427	4.78464	5.17275	6.41075	7.90481	6.49656	8.21262	7.34204	6.92321	6.70028	6.43417	6.09814	6.05139	6.17636	6.22384	8.53618	7.21746	7.85336
MMP7	17393	MAT	matrix metallopeptidase 7	2.7432	3.92689	3.05161	3.29921	2.31477	2.79604	3.08605	2.13666	1.95095	0.742126	4.12447	4.74335	4.73373	4.92821	2.90843	5.00644	4.66926	3.60544	3.25168	5.13966
MMP8	17394	BB138268	matrix metallopeptidase 8	2.55055	3.0789	5.75205	5.43672	5.44406	5.62893	8.47455	4.11241	4.13537	3.00516	6.28097	4.90382	3.73373	4.25014	4.02391	4.70688	4.75672	4.36033	3.4216	4.88812
MMP9	17395	AW743869|B/MMP9|Clg4b|MMP-9|pro-MMP-9	matrix metallopeptidase 9	3.20263	4.66386	5.28427	5.06475	4.5627	5.77332	7.05568	6.26319	5.38634	4.46459	4.74896	4.56278	3.73373	4.62865	4.23036	5.25436	4.91718	5.99776	4.4996	5.19625
MMRN1	70945	4921530G03Rik|Emilin4|Mmrn	multimerin 1	5.83066	6.0049	5.08723	4.88418	5.67232	5.67868	5.04541	4.35905	4.53591	4.72398	5.87935	5.51387	5.67233	5.25014	5.32347	5.53	5.36969	5.16003	5.10966	5.58327
MMUT	NA	NA	NA	6.85172	7.34193	6.28427	6.6355	6.9872	6.39595	6.39186	5.68098	5.90937	6.2594	6.61632	6.56278	6.35822	6.6831	6.74973	6.29184	6.42414	5.98048	6.05903	5.58327
MOB1B	68473	1110003E08Rik|AU015450|B230364F10|Mobkl1a	MOB kinase activator 1B	7.44364	7.48489	7.38789	7.11684	7.04269	6.99571	6.99294	6.76893	6.93031	6.67759	6.89705	7.4503	7.57503	7.49807	7.11788	7.32836	7.50215	7.1979	7.19419	7.61475
MS4A1	12482	AA960661|Cd20|Ly-44|Ms4a2	membrane-spanning 4-domains_ subfamily A_ member 1	2.06512	3.34193	3.97761	4.06475	2.89974	3.60339	3.50109	6.33306	3.29887	7.91605	4.23994	4.74335	4.95612	5.17614	4.02391	5.32836	4.36969	4.51233	3.57361	5.13966
MS4A2	14126	FcRB|Fce1b|Fcer1b|Fcrbeta|Ms4a1|fcERI	membrane-spanning 4-domains_ subfamily A_ member 2	4.44364	4.84443	5.4576	4.67773	4.70709	4.8835	4.37556	3.08775	3.91778	3.17509	4.44639	4.65589	4.8492	5.09814	4.96732	4.5914	4.83918	3.99776	4.05903	5.13966
MS4A4A	666907	EG666907	membrane-spanning 4-domains_ subfamily A_ member 4A	2.7432	4.0789	4.93913	4.62114	4.22166	4.96596	6.04541	6.30123	6.37416	5.45362	4.93182	5.41078	5.90365	5.25014	5.64539	5.25436	5.75672	5.53618	4.57361	5.70526
MTMR4	170749	AA596759|ESTM44|FYVE-DSP2|ZFYVE11|mKIAA0647	myotubularin related protein 4	6.15259	5.61495	4.93913	5.46914	5.40224	5.00549	4.72348	6.04995	5.39841	5.90401	5.26742	6.01344	6.10296	5.97261	5.84703	5.76132	5.87871	6.34691	5.77524	6.0504
MTOR	56717	2610315D21Rik|AI327068|FRAP|FRAP2|Frap1|RAFT1|RAPT1|flat	mechanistic target of rapamycin (serine/threonine kinase)	6.77662	6.77934	6.48457	6.6355	6.7742	6.79604	6.60263	6.48243	6.56298	6.52349	6.87935	6.48878	6.82119	6.95058	6.51329	6.0939	6.99118	6.50026	6.64399	7.0504
MUC5B	74180	2300002I04Rik|A130042M24|AV085033|MUC5|MUC9|mucin 5b	mucin 5_ subtype B_ tracheobronchial	3.20263	3.0789	3.05161	2.97729	3.6367	2.96596	2.72348	1.6892	1.81345	1.74213	4.4937	4.56278	5.31869	5.32053	3.32347	4.00644	4.47661	4.51233	2.57361	5.62509
MYD88	17874	-	myeloid differentiation primary response gene 88	5.06512	4.56432	6.37354	6.06475	6.12213	7.08144	7.53084	6.48716	6.23971	5.96709	6.66879	5.97782	5.47069	5.51318	6.43199	7.25436	6.06157	6.51233	5.64399	6.01937
MYL2	17906	MLC-2|MLC-2v|Mlc2v|Mylpc	myosin_ light polypeptide 2_ regulatory_ cardiac_ slow	10.8789	10.7009	11.4232	8.66728	10.8607	9.59855	3.23805	5.85913	8.01312	7.68932	11.7169	10.0482	10.798	10.2546	9.9619	8.53	7.51475	7.86283	7.3602	4.88812
MYLK	107589	9530072E15Rik|A930019C19Rik|AW489456|KRP|MLCK108|MLCK210|Mlck|nmMlck|smMLCK	myosin_ light polypeptide kinase	7.78759	7.73425	7.9633	7.54714	7.79051	6.56422	6.02465	6.62637	6.65643	6.91605	7.30105	7.95967	8.63258	9.09312	7.50338	7.21589	8.00017	7.81489	7.78306	7.3413
NCAM1	17967	CD56|E-NCAM|NCAM-1|Ncam	neural cell adhesion molecule 1	5.80928	5.71116	7.06953	5.97729	6.01521	6.04397	4.43969	5.10013	6.49714	5.55975	5.89705	6.43725	6.70335	6.17614	5.87806	5.0939	6.25422	6.31968	7.01986	5.98766
NCEH1	320024	Aadacl1|B230106I24Rik|CPO-BP|Nceh	neutral cholesterol ester hydrolase 1	4.99112	5.28053	5.34439	3.88418	4.95863	4.75023	4.37556	4.6892	5.14973	4.46459	5.62697	5.74335	6.05565	5.88241	5.74973	5.46587	3.66926	5.22015	5.4216	5.58327
NCF1	17969	NCF-47K|NOXO2|Ncf-1|p47-phox|p47<phox>|p47phox	neutrophil cytosolic factor 1	5.29778	5.75697	6.22153	5.67773	5.67232	6.09982	7.03507	7.2382	6.53591	7.04225	5.70943	6.14774	6.8492	6.0575	5.90843	6.91333	6.16111	7.37362	6.9241	7.55109
NCF4	17972	AI451400|p40phox	neutrophil cytosolic factor 4	5.10075	5.84443	5.97761	5.53188	5.4847	6.00549	7.96597	7.27143	6.50275	6.66337	5.98245	5.17945	5.79262	5.09814	5.64539	7.17636	5.66926	6.74499	5.57361	6.13966
NCK2	17974	4833426I10Rik|Grb4|NCKbeta|Nck-2	non-catalytic region of tyrosine kinase adaptor protein 2	5.29778	5.96642	5.51104	5.50085	5.6367	5.5774	5.61657	4.4777	4.57898	4.56995	5.26742	5.86534	5.54108	5.45177	5.64539	6.17636	5.25422	5.55964	5.20587	5.81774
NCKAP1L	105855	4930568P13Rik|AI463083|Hem1|Hemp1	NCK associated protein 1 like	5.80928	5.84443	5.9195	5.85993	5.83833	6.381	7.80487	7.28505	6.87522	7.13787	6.07866	5.70028	6.35822	5.97261	5.36786	6.76132	6.12869	7.34015	6.57361	6.95524
NCOA2	17978	D1Ertd433e|GRIP-1|Grip1|KAT13C|NCoA-2|SRC-2|TIF2|bHLHe75	nuclear receptor coactivator 2	5.26676	5.84443	5.51104	5.26269	5.70709	5.52396	5.50109	5.51517	5.50275	5.56995	5.87935	5.82581	5.8492	5.45177	5.64539	6.53	5.25422	6.0317	5.4216	5.81774
NCOR2	20602	N-CoR|SMRT|SMRTe	nuclear receptor co-repressor 2	7.91312	8.1057	7.13056	7.56974	7.33714	7.48254	7.65084	7.12761	6.93446	7.06766	7.61632	7.39735	7.77812	7.46737	7.43199	7.38148	7.41072	7.51833	7.5278	7.3287
NCR1	17086	Ly94|NKp46	natural cytotoxicity triggering receptor 1	2.91312	3.34193	2.53703	0.977287	2.89974	2.96596	1.91613	2.93021	2.29887	2.81252	2.70943	3.82581	3.47069	1.92821	2.32347	3.5914	2.66926	3.06487	1.25168	4.19625
NCSTN	59287	9430068N19Rik|AA727311|Aph2|D1Dau13e|Kiaa0253|Nct|mKIAA0253	nicastrin	4.99112	5.56432	5.77407	5.73217	5.80663	5.08144	5.98222	5.91627	6.3117	6.23398	5.42215	5.29974	5.47069	4.92821	5.41093	5.39875	5.91718	5.81489	5.25168	5.13966
NDUFA1	54405	1810049F12Rik|MWFE	NADH dehydrogenase (ubiquinone) 1 alpha subcomplex_ 1	9.50807	9.51852	9.16431	9.45504	9.57216	9.31764	9.19921	8.41092	8.90091	8.79524	9.31922	8.7327	8.82119	8.64246	9.26891	8.39014	9.12047	7.99776	8.01986	7.63536
NDUFB5	66046	0610007D05Rik|AU015782|CI-SGDH|SGDH	NADH dehydrogenase (ubiquinone) 1 beta subcomplex_ 5	10.5824	10.8733	10.1768	10.2708	10.3889	10.4817	10.2004	8.72062	9.6419	9.25783	10.4305	10.22	10.5041	10.3184	10.5523	9.65749	10.4057	9.45719	9.30696	8.90095
NDUFB6	230075	CI-B17|Gm137	NADH dehydrogenase (ubiquinone) 1 beta subcomplex_ 6	9.40319	9.49843	9.0058	9.24173	9.38086	9.22649	9.26707	8.36548	8.98137	8.73535	9.27759	8.61589	8.54108	8.62865	8.63181	7.99512	8.76201	7.99776	7.93818	7.68563
NDUFB8	67264	2900010I05Rik|AI987932	NADH dehydrogenase (ubiquinone) 1 beta subcomplex 8	10.1095	10.1978	9.90086	10.1497	10.2411	10.0884	10.0076	8.90661	9.6419	9.39748	10.2075	9.41411	9.61637	9.60417	9.71148	8.99512	9.49262	8.74755	8.79084	8.46735
NDUFC1	66377	2310016K22Rik|KFYI	NADH dehydrogenase (ubiquinone) 1_ subcomplex unknown_ 1	11.024	11.099	10.3033	10.6984	10.8646	10.609	10.6105	9.35841	10.0798	9.99053	10.6002	10.0244	10.1488	10.2524	10.2718	9.33287	10.1225	9.40796	9.41658	8.99963
NDUFS3	68349	0610010M09Rik|CI-30kD	NADH dehydrogenase (ubiquinone) Fe-S protein 3	10.1226	10.0901	10.1166	10.2406	10.2791	10.2728	10.2061	8.84632	9.4311	9.22997	10.2278	9.60133	9.90031	9.78308	9.72435	9.02324	9.73534	8.79031	8.86639	8.62509
NDUFS5	595136	AI256693	NADH dehydrogenase (ubiquinone) Fe-S protein 5	10.183	10.2961	10.046	10.0936	10.0135	9.84316	9.79264	8.6696	9.39314	9.09439	9.99483	9.93201	10.0222	9.96987	10.1048	9.06713	9.90287	9.10528	9.4065	8.93875
NEDD8	18002	Rub1	neural precursor cell expressed_ developmentally down-regulated gene 8	8.64708	8.79589	8.53058	8.39514	8.29205	8.53075	8.40798	8.20705	8.35725	8.21624	8.43735	8.37013	8.14876	8.23199	8.36239	8.29184	8.6408	8.24568	8.4853	8.13966
NF1	18015	AW494271|E030030H24Rik|Nf-1	neurofibromatosis 1	4.38705	4.75697	4.68388	4.22521	3.89974	4.65402	4.30844	3.93021	4.21944	3.91205	4.5839	4.65589	4.60819	4.51318	5.18145	5.0939	4.75672	4.30588	4.4996	4.19625
NFAM1	74039	4921501M20Rik|Cnaip	Nfat activating molecule with ITAM motif 1	4.32816	4.0789	5.08723	5.02168	5.01521	5.52396	6.83499	6.40968	6.06895	5.50766	5.03136	4.11532	3.95612	2.92821	3.64539	5.46587	4.57615	6.96299	5.29607	5.95524
NFKB1	18033	NF-KB1|NF-kappaB|NF-kappaB1|p105|p50|p50/p105	nuclear factor of kappa light polypeptide gene enhancer in B cells 1_ p105	5.62584	6.24882	6.41618	5.90802	6.09613	6.81841	7.30844	6.40968	6.20576	6.63452	6.5395	6.43725	5.47069	6.45177	5.90843	6.21589	6.12869	6.27786	6.20587	5.95524
NID1	18073	A630025O17|Nid|entactin|entactin-1|nidogen-1	nidogen 1	8.31684	8.30386	8.81714	8.69839	8.60939	8.43266	8.13529	7.39719	8.33701	8.08198	8.40369	8.04821	8.14876	8.17614	8.24828	7.67886	8.63504	8.00632	7.40142	7.51817
NID2	18074	AW547149|Ly111|NID-2|entactin-2|nidogen-2	nidogen 2	6.45744	6.61495	6.56257	6.22521	5.95863	5.46846	5.47071	5.88798	6.73469	6.29056	5.60559	6.43725	5.8492	6.38764	6.36786	5.53	6.87871	6.90006	6.25168	6.27717
NKG7	72310	2500004F03Rik	natural killer cell group 7 sequence	3.44364	3.34193	3.81714	3.56225	3.7742	4.11797	3.61657	5.56069	2.49152	4.66813	3.93182	4.11532	4.95612	3.92821	3.7829	4.17636	4.47661	3.85337	3.95212	4.49581
NLRC4	268973	9530011P19Rik|CLAN|CLAN1|CLANA|CLANB|CLANC|CLAND|Card12|IPAF	NLR family_ CARD domain containing 4	4.65009	4.75697	5.22153	3.97729	4.95863	4.381	4.30844	4.22977	4.32441	4.25309	4.34686	4.65589	5.54108	5.88241	5.64539	6.21589	5.06157	4.46342	5.29607	5.13966
NLRP3	216799	AGTAVPRL|AII/AVP|Cias1|FCAS|FCU|MWS|Mmig1|NALP3|Pypaf1	NLR family_ pyrin domain containing 3	3.91312	3.92689	5.61232	5.88418	5.60018	5.96596	8.66432	4.79963	4.77692	4.17509	6.28097	5.94129	4.31869	5.09814	5.02391	5.17636	4.83918	5.77536	4.57361	5.74373
NOS1	18125	2310005C01Rik|N-NOS|NC-NOS|NO|NOS|NOS-I|Nos-1|bNOS|nNOS	nitric oxide synthase 1_ neuronal	6.76556	6.68771	5.56257	5.88418	6.29205	4.8835	6.08605	4.31723	5.3117	4.56995	6.43432	5.86534	6.10296	6.4828	5.7829	5.76132	6.31311	5.30588	5.46113	4.81774
NOS3	18127	2310065A03Rik|Nos-3|eNOS|ecNOS	nitric oxide synthase 3_ endothelial cell	4.91312	5.56432	5.63657	5.43672	5.80663	5.84043	6.20153	4.56962	4.57898	4.32709	5.98245	6.04821	5.95612	6.21362	6.51329	6.21589	6.22384	5.41279	5.05903	6.01937
NOTCH1	18128	9930111A19Rik|Mis6|N1|Tan1|lin-12	notch 1	7.19441	7.35688	7.26884	7.8538	7.79051	7.70893	8.18291	7.27962	6.91778	7.02011	7.44037	8.03093	8.01913	7.55757	7.59959	7.81379	7.73534	7.66613	7.38096	7.48449
NOTCH2	18129	AI853703|N2	notch 2	5.29778	5.40082	5.70696	5.26269	5.22166	5.72678	6.81094	5.60481	5.50275	5.22755	5.5839	4.97782	5.39669	5.01568	5.53292	5.91333	5.71365	5.77536	5.20587	5.70526
NOTCH3	18131	AW229011|N3|hpbk	notch 3	5.29778	5.0049	5.08723	4.78464	4.7742	4.18836	3.61657	4.41959	4.6208	4.48629	4.74896	5.29974	6.05565	5.73557	4.96732	5.39875	5.52724	5.22015	5.15857	4.74373
NOTCH4	18132	Int-3|Int3|N4	notch 4	6.16946	6.18323	5.53703	5.83527	5.95863	5.94578	5.34239	5.03712	5.41038	4.4202	6.226	6.70028	6.76347	6.60064	6.60887	6.21589	6.34168	5.81489	5.80627	5.88812
NPC1	18145	A430089E03Rik|C85354|D18Ertd139e|D18Ertd723e|lcsd|nmf164|spm	Niemann-Pick type C1	5.95265	5.66386	5.58766	5.62114	6.12213	5.81841	7.00359	6.53811	6.24641	6.14812	6.97413	5.94129	6.05565	6.09814	6.05139	6.53	5.57615	6.81489	5.86639	6.42654
NPHP4	260305	4930564O18Rik|nmf192	nephronophthisis 4 (juvenile) homolog (human)	4.49808	4.92689	4.72968	4.56225	4.89974	4.96596	4.16405	3.31723	3.44572	3.74213	4.34686	5.24085	4.73373	4.92821	4.90843	4.32836	4.75672	4.1904	3.95212	5.13966
NR1H2	22260	AI194859|LXR|LXRB|LXRBSV|LXRbeta|NER1|OR-1|RIP15|UR|Unr|Unr2	nuclear receptor subfamily 1_ group H_ member 2	6.72048	7.19991	6.25324	6.26269	6.5046	6.39595	6.92735	6.75725	6.21262	6.45912	6.45837	6.61008	6.87668	6.57207	6.43199	5.46587	6.64654	6.83426	6.72741	6.95524
NR1H3	22259	AU018371|LXR|RLD1|Unr1	nuclear receptor subfamily 1_ group H_ member 3	7.11824	7.0789	6.23747	6.51645	7.06966	5.96596	6.23805	6.22412	6.66644	6.67759	6.38499	6.99574	7.00674	7.21362	6.7992	6.98372	7.06157	7.01483	7.04609	7.08077
NR1H4	20186	AI957360|Fxr|HRR1|RIP14|Rxrip14	nuclear receptor subfamily 1_ group H_ member 4	5.06512	5.92689	5.93913	5.56225	5.92948	4.96596	5.79877	4.03712	4.53591	4.17509	4.99893	7.01344	6.23623	5.57207	6.60887	6.73436	6.06157	5.22015	5.95212	5.88812
NRIP3	78593	A330103B05Rik|D7H11orf14|ICRFP703B1614Q5.2	nuclear receptor interacting protein 3	3.99112	4.0789	4.85896	4.50085	4.40224	4.65402	3.82302	3.27416	3.77692	3.17509	4.44639	5.46324	5.23623	4.8351	4.64539	5.70688	4.91718	4.2493	4.33914	5.30316
NRP2	18187	1110048P06Rik|Np-2|Np2|Npn-2|Npn2	neuropilin 2	6.32816	6.0789	6.18911	6.35233	6.22166	5.65402	5.69749	6.04355	6.27942	5.61002	5.84328	6.80564	6.79262	6.62865	6.02391	6.56103	6.16111	6.89084	6.4415	6.62509
NUMB	18222	Nb	numb gene homolog (Drosophila)	6.15259	6.18323	5.81714	5.99965	5.70709	5.67868	6.10595	5.36932	5.55761	5.40888	6.07866	6.14774	6.57503	6.6831	5.71578	6.4327	6.06157	6.55964	5.89553	6.01937
OAS1A/G	NA	NA	NA	4.69739	4.45741	5.08723	4.67773	5.12213	5.25547	5.69749	3.75333	5.20576	4.44257	5.34686	5.78517	5.8492	5.97261	4.7829	5.5914	5.06157	5.55964	4.89553	6.3287
OAS1B	23961	Flv|L1|Mmu-L1|Oas1|Oias-2|Oias2|Wnv	2'-5' oligoadenylate synthetase 1B	4.49808	4.0789	4.31464	4.06475	4.01521	4.25547	4.16405	3.78436	3.77692	3.77775	4.5839	5.04821	6.19316	5.45177	4.84703	5.91333	5.12869	4.60544	4.64399	5.4027
OASL1	231655	7530414C13Rik|oasl9	2'-5' oligoadenylate synthetase-like 1	3.83066	4.45741	4.48457	4.56225	3.7742	5.18836	6.64405	5.27416	5.76764	5.06405	5.89705	4.65589	4.14876	4.51318	4.02391	5.25436	4.47661	4.64983	3.57361	4.74373
OCLN	18260	AI503564|Ocl	occludin	3.65009	5.14929	4.18911	4.3696	4.5627	4.381	3.72348	1.6892	3.19196	3.12064	4.18336	5.24085	5.39669	5.01568	4.90843	5.0939	4.75672	3.92737	4.33914	4.88812
OGT	108155	1110038P24Rik|4831420N21Rik|AI115525|Ogtl	O-linked N-acetylglucosamine (GlcNAc) transferase (UDP-N-acetylglucosamine:polypeptide-N-acetylglucosaminyl transferase)	9.36525	9.69361	8.70982	9.09103	8.99073	8.82394	9.03507	8.71861	8.52356	8.97383	8.87266	8.7327	9.5238	9.15703	9.00646	8.56868	9.68885	9.26365	8.87006	8.95933
OSBPL5	79196	1110006M06Rik|AI462538|ORP5|Obph1|Osbp2	oxysterol binding protein-like 5	6.67393	6.73425	7.20541	6.83527	6.79051	6.85132	6.40798	6.59171	6.51389	6.48629	6.40987	6.61008	6.57503	6.54292	6.62725	7.19626	6.77778	6.58272	6.90989	6.66573
P2RY13	74191	2010001L06Rik|GPCR1|GPR94|Gpr86|P2Y13|P2yr13|SP174	purinergic receptor P2Y_ G-protein coupled 13	2.7432	3.75697	3.43012	3.56225	3.31477	3.11797	4.82302	3.18397	3.13537	3.00516	4.29439	4.35633	4.47069	4.38764	3.49339	5.00644	3.99118	4.64983	3.25168	5.08077
P3H3	14789	BC016431|Grcb|Leprel2	prolyl 3-hydroxylase 3	5.55055	6.14929	7.10472	5.88418	6.14766	5.35063	5.27368	5.54265	6.0229	5.62965	6.0473	6.01344	7.14876	6.13767	5.99589	6.05083	6.39718	6.33336	6.51846	6.19625
P4HB	18453	ERp59|PDI|Pdia1|Thbp	prolyl 4-hydroxylase_ beta polypeptide	8.99822	9.06531	9.0606	8.91392	9.01521	8.85403	9.55637	10.0307	9.96319	9.37075	8.97204	9.06528	8.49749	8.23199	8.99942	9.27322	8.34874	9.46962	9.03631	9.01937
PANX1	55991	AI847747	pannexin 1	4.55055	4.75697	5.122	4.73217	4.4847	4.3196	4.82302	5.16051	5.10623	4.56995	4.99893	5.61008	5.39669	4.73557	4.23036	5.46587	4.75672	4.64983	4.4996	5.30316
PARP1	11545	5830444G22Rik|AI893648|ARTD1|Adprp|Adprt1|C80510|PARP|PPOL|parp-1|sPARP-1	poly (ADP-ribose) polymerase family_ member 1	5.10075	4.92689	5.05161	5.46914	5.35917	5.2223	5.55998	5.95769	5.84025	5.92799	5.5395	5.29974	4.73373	5.38764	4.41093	5.17636	4.57615	5.16003	4.71111	5.08077
PARP4	328417	Adprtl1|C030027K23Rik|E230037B21Rik|Gm743|PARPL|PH5P|VAULT3|VPARP|p193	poly (ADP-ribose) polymerase family_ member 4	6.61356	6.58986	6.5241	6.45302	6.4233	6.41075	6.42392	6.49186	6.32441	6.59512	6.68925	7.14774	7.19316	6.95058	7.21828	6.53	6.77778	7.07304	6.72741	7.0504
PCCB	66904	1300012P06Rik|AI314687|R74805	propionyl Coenzyme A carboxylase_ beta polypeptide	6.53761	6.75697	6.67219	7.13716	6.94413	6.95591	7.09604	6.25214	6.59481	6.76005	6.71941	6.78517	6.82119	6.28577	6.89332	6.67886	6.42414	6.17529	6.13432	5.95524
PCK1	18534	AI265463|PEPCK|Pck-1	phosphoenolpyruvate carboxykinase 1_ cytosolic	6.52456	4.45741	6.122	7.81649	7.06966	4.18836	7.076	6.54265	6.41038	5.84646	4.34686	8.59253	5.73373	6.21362	6.07835	7.05083	4.83918	5.99776	4.71111	5.08077
PCX	18563	Pc|Pcb	pyruvate carboxylase	7.56337	6.48489	5.48457	6.14721	6.35917	5.11797	6.54548	5.16051	5.69119	5.25309	6.50529	6.65589	5.31869	5.62865	6.13082	6.96063	5.75672	5.73472	4.71111	5.74373
PDE2A	207728	CGS-PDE|cGSPDE	phosphodiesterase 2A_ cGMP-stimulated	7.43668	7.66386	7.21349	7.60664	7.75772	7.40337	7.88767	7.04995	7.08771	6.95547	7.90145	7.48878	7.99425	7.84708	7.83126	7.80085	8.20064	7.97613	7.63538	7.59384
PDE3B	18576	9830102A01Rik|AI847709	phosphodiesterase 3B_ cGMP-inhibited	4.65009	4.84443	5.61232	5.26269	5.52423	3.70293	4.37556	4.78436	4.19196	4.52872	3.93182	5.24085	5.14876	4.38764	4.64539	5.53	4.47661	4.64983	4.57361	4.19625
PDGFB	18591	PDGF-B|Sis	platelet derived growth factor_ B polypeptide	7.39425	7.60246	7.29192	7.50085	6.92948	7.55093	7.68431	6.56069	6.96725	6.71482	6.8249	6.95967	7.03141	7.40395	6.36786	7.19626	6.91718	6.86283	7.21746	6.93875
PDGFRB	18596	AI528809|CD140b|PDGFR-1|Pdgfr	platelet derived growth factor receptor_ beta polypeptide	5.78759	6.11452	5.8996	5.56225	6.17275	5.90456	5.20153	5.85182	6.10623	5.4202	6.16886	6.29974	6.14876	6.28577	6.10483	5.81379	6.34168	6.37362	5.83664	5.92207
PDHA1	18597	Pdha-1	pyruvate dehydrogenase E1 alpha 1	10.5586	10.7876	9.77817	10.0052	10.4167	10.1656	9.87032	8.80152	9.5468	9.48763	10.3517	9.37699	9.45254	9.71938	9.97631	9.03986	9.55495	8.93411	8.99987	8.46735
PECAM1	18613	C85791|Cd31|PECAM-1|Pecam	platelet/endothelial cell adhesion molecule 1	6.58869	6.51186	6.82771	7.13716	6.61855	7.07216	7.02465	7.10013	7.13898	7.27818	6.97413	6.67826	6.98165	6.85895	6.68102	7.19626	6.91718	6.62781	6.4996	5.74373
PELI1	67245	2810468L03Rik|A930031K15Rik|AA409794|AI586297|D11Ertd676e	pellino 1	5.06512	5.40082	5.48457	5.88418	5.80663	5.77332	6.08605	6.02419	5.12088	6.12756	5.66879	5.61008	5.73373	5.25014	5.74973	6.29184	5.91718	5.06487	4.83664	4.66573
PELI2	93834	AW047589|BB129927	pellino 2	5.7432	5.61495	5.70696	6.26269	5.17275	5.75023	5.40798	4.7055	5.12088	4.79524	6.09409	6.17945	7.05565	6.13767	6.13082	5.96063	6.16111	5.85337	5.74353	5.98766
PGM2	72157	2610020G18Rik|AA407108|AI098105|Pgm-2|Pgm1	phosphoglucomutase 2	9.0424	8.88109	8.72968	8.18186	8.10919	8.41075	7.62349	6.36932	7.74182	7.65142	7.13196	7.61008	7.48861	6.78619	7.96009	6.81379	7.7882	7.22015	7.18241	7.86213
PHLPP1	98432	AI836256|Phlpp|Plekhe1|SCOP|mKIAA0606	PH domain and leucine rich repeat protein phosphatase 1	5.7432	6.0049	6.15594	5.73217	6.01521	5.5774	5.69749	4.95769	5.13537	5.30284	5.80629	6.94129	6.93012	6.54292	6.05139	6.46587	6.47661	5.64983	5.89553	6.16823
PHYKPL	72947	2900006B13Rik|Agxt2l2	5-phosphohydroxy-L-lysine phospholyase	5.97201	6.0789	6.122	5.75865	6.01521	6.00549	6.18291	4.97124	5.28593	5.16167	5.84328	6.01344	6.82119	6.21362	6.53292	6.17636	6.47661	5.87223	6.13432	5.74373
PIDD1	57913	1200011D09Rik|AU042446|Lrdd|Pidd	p53 induced death domain protein 1	4.49808	5.0049	4.58766	4.73217	4.01521	4.84043	4.43969	3.6892	4.19196	3.50766	4.44639	5.78517	5.79262	5.38764	4.96732	5.65029	5.12869	5.27786	4.95212	5.66573
PIK3C3	225326	5330434F23Rik|Vps34	phosphoinositide-3-kinase_ class 3	4.44364	3.56432	5.05161	4.29921	4.70709	4.43989	3.91613	4.39969	4.29887	4.4202	4.4937	4.65589	4.14876	4.8351	4.32347	5.00644	5.19282	4.85337	4.4216	4.88812
PIK3CA	18706	6330412C24Rik|caPI3K|p110|p110alpha	phosphatidylinositol 3-kinase_ catalytic_ alpha polypeptide	6.80928	6.96642	6.87943	6.73217	6.94413	6.5375	7.52346	6.57407	6.42226	6.49166	7.47024	6.84571	6.57503	6.70957	6.55229	6.67886	6.75672	6.31968	5.89553	6.25069
PIK3CB	74769	1110001J02Rik|AI447572|p110beta	phosphatidylinositol 3-kinase_ catalytic_ beta polypeptide	4.95265	5.56432	5.01508	5.18674	5.35917	4.60339	4.96052	5.44894	4.96725	5.13444	4.78743	5.86534	5.47069	5.62865	4.71578	5.0939	4.99118	5.75519	5.29607	5.66573
PIK3R4	75669	2210010O15Rik|C730038E05Rik|C85833|D9Ertd418e	phosphatidylinositol 3 kinase_ regulatory subunit_ polypeptide 4_ p150	5.85172	5.96642	5.79577	5.26269	5.40224	5.81841	5.08605	5.59609	5.50275	5.78652	6.0473	5.90382	6.00674	5.78619	5.45275	6.21589	6.16111	6.4758	6.13432	6.22373
PIK3R5	320207	AV230647|F730038I15Rik	phosphoinositide-3-kinase_ regulatory subunit 5_ p101	3.32816	3.75697	4.63657	3.88418	4.31477	4.60339	4.91613	4.43922	4.13537	4.14812	4.18336	4.46324	4.95612	4.62865	4.02391	5.53	3.99118	4.99776	4.71111	5.25069
PKHD1	241035	AI118496|AI182499|FPC|Tigm1	polycystic kidney and hepatic disease 1	4.20263	4.84443	5.56257	4.67773	4.40224	4.49648	4.23805	3.18397	3.77692	3.17509	4.12447	5.78517	5.90365	5.32053	5.18145	5.91333	5.75672	4.81489	5.00656	5.5402
PLCB2	18796	AI550384|B230205M18Rik|B230399N12	phospholipase C_ beta 2	3.44364	3.92689	3.8996	4.14721	3.12213	4.25547	3.37556	4.6892	3.66144	4.66813	3.99893	4.35633	5.23623	4.8351	4.13082	5.32836	4.57615	4.92737	3.95212	5.62509
PLCB3	18797	mKIAA4098	phospholipase C_ beta 3	5.78759	6.14929	5.75205	5.99965	6.17275	5.72678	5.16405	5.90219	6.12088	5.50766	5.91454	5.74335	6.23623	6.13767	5.57139	6.17636	5.66926	6.17529	5.89553	6.08077
PLCG1	18803	AI894140|Cded|Plc-1|Plc-gamma1|Plcg-1	phospholipase C_ gamma 1	7.05608	7.2327	6.66042	6.88418	6.89974	6.35063	5.87032	6.56962	6.2597	6.75559	6.59479	7.16368	7.6245	7.35448	6.64539	6.53	7.3835	7.129	7.03304	6.76259
PLCG2	234779	PLCgamma2|Plcg-2	phospholipase C_ gamma 2	4.20263	4.92689	4.31464	5.02168	4.83833	4.43989	5.61657	6.5562	5.74891	6.95547	4.44639	4.65589	4.73373	4.38764	3.13082	5.39875	4.99118	6.4758	5.71111	6.27717
PLG	18815	AI649309|Pg	plasminogen	7.97682	4.75697	4.85896	4.50085	6.83833	5.11797	8.09105	6.56962	3.24641	3.17509	5.12447	9.69206	7.00674	6.78619	8.73709	9.33735	4.75672	4.99776	5.67794	5.45
PLIN4	57435	S3-12|mKIAA1881	perilipin 4	9.93795	9.93688	10.899	11.4434	11.4174	10.3391	10.1473	8.92151	9.37034	9.41667	11.4595	10.9121	11.6235	11.0856	12.0834	9.91933	11.7921	9.99776	9.59153	8.87951
PLPP4	NA	NA	NA	3.06512	2.34193	3.18911	4.22521	3.7742	3.25547	3.23805	2.31723	2.73945	2.4202	3.99893	4.74335	5.31869	4.25014	4.02391	4.91333	4.47661	4.30588	3.95212	4.66573
PLTP	18830	Bpife|OD107	phospholipid transfer protein	7.83595	8.20818	8.05161	7.37817	7.6635	6.381	6.57434	6.51979	6.95912	7.17842	6.85239	7.55071	7.64062	7.79858	6.74973	7.31022	8.14499	8.3128	7.8883	7.4027
PNOC	18155	N/OFQ|Npnc1|OFQ/N	prepronociceptin	4.13551	4.45741	4.25324	4.67773	4.01521	4.79604	3.82302	2.6892	3.53591	3.00516	4.29439	5.29974	5.54108	4.92821	4.57139	5.25436	4.36969	4.30588	4.4996	5.19625
PNPLA3	116939	Adpn	patatin-like phospholipase domain containing 3	5.52456	5.0789	5.4021	5.83527	5.01521	4.60339	2.23805	2.75333	2.57898	3.32709	5.32086	5.70028	5.60819	6.09814	5.99589	5.70688	6.69162	5.3868	3.95212	5.08077
POSTN	50706	A630052E07Rik|AI747096|OSF-2|Osf2|PLF|PN	periostin_ osteoblast specific factor	7.7432	8.50516	9.16222	8.28563	7.22166	7.3352	7.82302	7.86095	9.28918	8.68112	8.1725	7.84571	8.11455	7.49807	8.15001	6.81379	8.20064	9.1904	8.22896	8.01937
PPARA	19013	4933429D07Rik|AW742785|Nr1c1|PPAR-alpha|PPARalpha|Ppar	peroxisome proliferator activated receptor alpha	6.06512	5.84443	5.9585	5.83527	6.83833	5.25547	5.47071	4.27416	4.42226	4.44257	6.26742	6.88471	6.76347	6.60064	6.86263	7.0939	5.83918	5.16003	4.95212	4.81774
PPARD	19015	NUC-1|NUC1|Nr1c2|PPAR-beta|PPAR-delta|PPAR[b]|PPARdelta|Pparb|Pparb/d	peroxisome proliferator activator receptor delta	6.61356	7.04237	6.98707	7.07532	7.22166	7.32742	7.85864	5.99795	5.90091	5.97479	7.50529	7.61008	7.80697	7.42007	7.81532	7.27322	7.65794	6.76531	6.57361	7.08077
PPARG	19016	Nr1c3|PPAR-gamma|PPAR-gamma2|PPARgamma|PPARgamma2	peroxisome proliferator activated receptor gamma	4.99112	4.56432	5.4021	6.24407	5.6367	4.79604	4.55998	4.58732	4.77692	4.76005	4.44639	5.61008	5.60819	4.09814	5.23036	4.32836	4.36969	5.55964	4.33914	5.4027
PPARGC1A	19017	A830037N07Rik|ENSMUSG00000079510|Gm11133|PGC-1|PGC-1v|Pgc-1alpha|Pgc1|Pgco1|Ppargc1	peroxisome proliferative activated receptor_ gamma_ coactivator 1 alpha	6.29778	6.68771	7.07841	7.5772	7.60018	6.23898	5.96052	4.72162	4.81345	4.91205	6.91454	7.08215	8.34844	8.47511	6.86263	5.86442	6.91718	5.6929	5.00656	5.92207
PPM1A	19042	2310003C21Rik|2900017D14Rik|AI427932|AU017636|MMPa-2|MPPa-1	protein phosphatase 1A_ magnesium dependent_ alpha isoform	10.4094	10.4008	9.43876	9.50085	9.81661	9.2738	9.57968	8.42699	8.52632	8.39605	9.68033	9.61878	9.94642	9.84409	9.72648	9.20611	9.83416	9.37693	9.22322	9.4057
PPP2CA	19052	PP2A|R75353	protein phosphatase 2 (formerly 2A)_ catalytic subunit_ alpha isoform	7.83595	7.69948	8.31088	8.19646	8.26314	8.41442	8.59561	8.42821	8.29726	8.21461	8.24341	7.84571	7.70335	7.55757	7.83126	8.13572	7.73534	7.6769	7.3602	7.49581
PRAP1	22264	Upa	proline-rich acidic protein 1	2.32816	2.75697	3.18911	2.29921	3.6367	3.60339	2.50109	1.81473	1.81345	1.00516	3.93182	5.17945	4.73373	4.8351	3.90843	5.00644	2.99118	3.85337	3.25168	5.13966
PRDX1	18477	MSP23|NkefA|OSF-3|OSF3|PAG|Paga|PrdxI|PrxI|TDX2|TPxA|Tdpx2|prx1	peroxiredoxin 1	5.16946	5.28053	5.22153	4.88418	5.60018	5.381	5.55998	5.08775	5.12088	4.81252	5.44639	6.35633	6.23623	5.6831	5.7829	6.62115	5.91718	5.55964	5.20587	6.3287
PRDX6	11758	1-Cys Prx|1-cysPrx|9430088D19Rik|AA690119|Aop2|Brp-12|CP-3|GPx|Ltw-4|Ltw4|Lvtw-4|NSGPx|ORF06|Prdx5|aiPLA2	peroxiredoxin 6	4.83066	5.0049	5.01508	4.67773	4.01521	4.60339	5.23805	3.03712	3.49152	3.27818	4.44639	5.65589	5.31869	5.32053	4.32347	5.39875	4.83918	4.64983	5.20587	5.58327
PREX1	277360	G630042G04|P-REX1|Setd6	phosphatidylinositol-3_4_5-trisphosphate-dependent Rac exchange factor 1	5.35791	6.0789	5.81714	5.40355	5.89974	4.84043	5.61657	5.41959	5.32441	5.49701	5.39748	6.65589	6.19316	6.09814	6.05139	6.17636	6.09552	5.81489	5.80627	5.95524
PRF1	18646	Pfn|Pfp|Prf-1	perforin 1 (pore forming protein)	4.87248	5.34193	5.37354	4.83527	5.06966	5.08144	4.82302	5.11241	4.4688	4.82959	4.66879	6.32831	6.60819	5.92821	5.71578	6.29184	5.31311	5.16003	5.4996	5.95524
PRKAA1	105787	AI194361|AI450832|AL024255|AMPKalpha1|C130083N04Rik	protein kinase_ AMP-activated_ alpha 1 catalytic subunit	6.75442	6.63961	6.61232	6.42023	6.22166	6.75023	6.77411	6.72962	6.42816	6.33906	6.55073	6.29974	6.67233	6.38764	6.27766	6.32836	6.36969	6.70347	6.67794	7.22373
PRKAB2	108097	5730553K21Rik|AW049591|BB124140	protein kinase_ AMP-activated_ beta 2 non-catalytic subunit	9.66206	9.93439	8.63356	8.91098	9.33991	8.67868	9.71864	8.22554	8.55221	8.50501	9.12634	8.12349	8.51509	8.11804	8.87421	8.35516	8.97759	8.34353	8.78306	8.7579
PRKACA	18747	PKCD|Pkaca	protein kinase_ cAMP dependent_ catalytic_ alpha	8.99586	9.03774	8.95609	9.01071	8.7494	8.74148	8.58501	7.93021	8.42816	8.24833	8.75625	8.63888	8.63258	8.45959	8.62725	7.91333	8.62345	8.10129	8.3602	7.74373
PRKACB	18749	CbPKA|Pkacb	protein kinase_ cAMP dependent_ catalytic_ beta	6.53761	6.80136	5.93913	6.16711	6.22166	6.08144	6.16405	6.54718	6.43403	6.41455	6.19771	6.35633	6.23623	6.57207	5.60887	6.4327	6.28397	6.79526	6.69462	6.51817
PRKAG1	19082	AA571379|BB036179|Prkaac	protein kinase_ AMP-activated_ gamma 1 non-catalytic subunit	8.53436	8.80136	7.75759	7.62834	7.90723	7.63524	7.92175	6.96786	6.87522	7.0014	8.01928	8.36325	8.47069	8.28577	8.49839	7.76132	8.34874	7.99346	7.98639	8.03497
PRKAG2	108099	2410051C13Rik|AAKG|AAKG2|AI854673|H91620p|WPWS	protein kinase_ AMP-activated_ gamma 2 non-catalytic subunit	4.44364	4.75697	4.8996	5.26269	4.89974	4.18836	4.96052	4.49656	4.3495	4.17509	4.8249	5.24085	3.95612	5.25014	4.41093	5.39875	4.83918	5.27786	4.33914	5.66573
PRKCA	18750	AI875142|Pkca	protein kinase C_ alpha	6.83066	6.96642	5.97761	6.33484	6.38086	5.3196	5.53084	4.27416	4.73945	4.86314	6.23994	6.04821	5.47069	6.42007	5.96732	4.5914	6.25422	4.77536	5.38096	5.85336
PRKDC	19090	AI326420|AU019811|DNA-PKcs|DNAPDcs|DNAPK|DNPK1|DOXNPH|HYRC1|XRCC7|dxnph|p460|scid|slip	protein kinase_ DNA activated_ catalytic polypeptide	5.35791	5.84443	4.77407	4.50085	5.31477	4.65402	4.16405	5.03712	4.84907	5.33906	5.09409	5.24085	5.14876	5.38764	4.49339	5.5914	4.57615	5.55964	4.95212	5.4027
PRLR	19116	AI987712|Pr-1|Pr-3|Prlr-rs1	prolactin receptor	3.55055	3.75697	3.97761	4.56225	3.6367	4.65402	4.16405	2.87363	3.39841	3.22755	4.39748	5.41078	5.39669	4.73557	4.71578	6.46587	4.91718	4.129	3.71111	4.4027
PROS1	19128	AW214361	protein S (alpha)	5.87248	6.28053	6.25324	5.88418	6.29205	6.381	5.89341	6.51054	7.01508	6.43143	6.25375	6.17945	6.23623	5.73557	6.43199	6.96063	6.09552	7.36699	6.4216	6.83566
PSEN2	19165	ALG-3|Ad4h|Alg3|PS-2|PS2|Psnl2|STM2	presenilin 2	4.7432	4.56432	5.28427	5.3696	4.31477	4.96596	4.91613	5.50589	5.01508	5.48629	5.44639	5.56278	5.39669	5.17614	5.02391	5.46587	5.19282	5.81489	4.77524	4.81774
PSENEN	66340	1700023M09Rik|Pen-2	presenilin enhancer 2 homolog (C. elegans)	8.43668	8.50516	8.13056	8.3653	8.61398	8.33131	8.66767	8.38712	8.25639	8.32559	8.45837	8.34937	8.51509	8.38764	8.10483	8.24484	8.31311	8.62225	8.40142	8.68068
PSMB1	19170	AA409053|C81484|Lmpc5	proteasome (prosome_ macropain) subunit_ beta type 1	6.32816	6.51186	6.68388	6.24407	6.33714	6.3196	5.87032	6.16641	6.47451	6.28438	6.39748	6.61008	6.19316	6.57207	5.87806	6.49829	6.12869	6.46342	6.57361	6.78121
PSMB7	19177	AU020723|MC14	proteasome (prosome_ macropain) subunit_ beta type 7	7.30544	7.32682	7.95368	7.94883	8.02902	8.23067	8.14975	8.39342	8.49574	8.43003	7.92752	6.74335	6.8492	6.35448	7.20611	7.69294	7.16111	7.11323	7.03304	6.66573
PSMB8	16913	Lmp-7|Lmp7	proteasome (prosome_ macropain) subunit_ beta type 8 (large multifunctional peptidase 7)	7.00058	7.11452	6.22153	6.64971	6.38086	7.00549	7.03507	9.03551	7.92197	8.95353	6.60559	6.29974	6.43417	6.17614	5.93818	7.81379	6.25422	7.75519	7.19419	7.31599
PSMC3	19182	TBP-1	proteasome (prosome_ macropain) 26S subunit_ ATPase 3	8.8491	9.10126	8.79307	9.02441	8.91096	8.90195	8.74585	9.11927	9.12179	8.97287	8.69937	8.72198	8.38717	8.43601	8.53292	8.27322	8.79338	8.50026	9.01986	8.69548
PSMD13	23997	S11	proteasome (prosome_ macropain) 26S subunit_ non-ATPase_ 13	7.05608	6.94679	7.50447	7.41191	7.49468	7.59694	7.61657	8.18832	8.04611	7.80174	7.30105	7.58663	6.93012	6.92821	7.28925	6.96063	7.06157	7.30588	7.41155	7.29022
PTAFR	19204	PAFR	platelet-activating factor receptor	5.35791	6.04237	5.15594	5.14721	5.01521	6.59045	8.25598	6.61779	6.82244	5.58007	5.99893	5.04821	5.60819	5.25014	4.23036	5.76132	4.99118	6.2348	5.9241	5.98766
PTCH1	19206	A230106A15Rik|Ptc|Ptc1|Ptch|mes	patched homolog 1	4.7432	4.75697	4.77407	4.22521	5.22166	4.79604	4.61657	4.27416	4.42226	4.22755	5.39748	5.29974	5.47069	5.32053	4.71578	5.39875	5.25422	5.36033	5.20587	5.13966
PTGER4	19219	EP4|Ptgerep4	prostaglandin E receptor 4 (subtype EP4)	4.55055	4.84443	5.4576	5.50085	5.44406	5.00549	5.43969	4.85913	4.4688	4.94376	4.89705	5.94129	5.31869	5.45177	4.57139	5.25436	5.62345	5.1904	4.95212	5.13966
PTGS2	19225	COX2|Cox-2|PES-2|PGHS-2|PHS II|PHS-2|Pghs2|TIS10|gripghs	prostaglandin-endoperoxide synthase 2	4.69739	4.66386	7.86411	7.4285	8.95863	6.98586	9.48977	4.22977	5.3495	3.22755	7.8016	7.71117	6.73373	5.38764	5.49339	6.32836	5.52724	5.33336	5.53708	5.19625
PTK2	14083	FAK|FRNK|Fadk|mKIAA4203|p125FAK	PTK2 protein tyrosine kinase 2	6.79848	7.19991	6.37354	6.85993	6.83833	6.61622	6.77411	6.68098	6.70584	6.48089	6.97413	6.80564	7.03141	6.73557	6.51329	6.32836	6.73534	6.90922	6.74353	6.60433
PTK2B	19229	CADTK|CAKB|CAKbeta|E430023O05Rik|FADK2|FAK2|PYK2|Raftk	PTK2 protein tyrosine kinase 2 beta	4.20263	5.0789	4.72968	5.33484	5.12213	5.2223	6.69749	6.42453	5.50275	6.63452	5.29439	5.24085	4.95612	4.73557	4.90843	5.91333	5.47661	6.04838	5.05903	5.81774
PTPA	19262	Ptpa|Ptpalpha|Rptpalpha|Rptra|Rptralpha|Ptpra	protein tyrosine phosphatase_ receptor type_ A	9.92683	10.1057	9.18295	9.18186	9.32879	9.17758	9.26485	8.91013	9.068	9.04499	9.17613	9.48878	9.58339	9.47511	9.27475	9.03434	9.35576	9.79155	10.1839	9.99764
PTPN1	19246	PTP-1B|PTP-HA2|PTP1B	protein tyrosine phosphatase_ non-receptor type 1	5.69739	5.96642	6.37354	6.16711	6.01521	7.35063	8.22447	7.43678	6.86656	7.02382	7.0864	5.97782	6.31869	5.73557	6.64539	6.96063	6.62345	7.08925	6.55546	5.95524
PTPN11	19247	2700084A17Rik|AW536184|PTP1D|PTP2C|SAP-2|SH-PTP2|SH-PTP3|SHP-2|Shp2|Syp	protein tyrosine phosphatase_ non-receptor type 11	8.60738	8.66386	8.17262	8.3696	8.06297	8.07681	8.27368	7.74744	7.64127	7.58259	8.51964	8.21048	8.49749	8.1856	8.23036	8.00644	8.32031	8.1446	7.88103	8.18929
PTPN12	19248	P19-PTP|PTP-P19|PTP-PEST|PTPG1	protein tyrosine phosphatase_ non-receptor type 12	6.4297	6.37168	7.35173	7.1572	7.33714	7.67255	8.19225	6.99464	6.65139	6.23398	7.5225	6.97782	6.98165	6.45177	7.28925	7.36399	6.97304	7.13682	6.59153	6.66573
PTPN6	15170	70Z-SHP|Hcph|PTPTY-42|Ptp1C|SH-PTP1|SHP-1|hcp|me	protein tyrosine phosphatase_ non-receptor type 6	4.83066	5.66386	5.48457	5.26269	5.26897	5.84043	6.06587	7.62637	6.46306	7.77555	5.62697	5.61008	5.39669	5.51318	5.27766	6.7878	5.12869	6.95417	5.89553	6.5402
PTPRC	19264	B220|CD45R|Cd45|L-CA|Ly-5|Lyt-4|T200|loc	protein tyrosine phosphatase_ receptor type_ C	6.4297	6.42939	6.34439	6.51645	6.09613	6.51028	8.27807	8.82689	7.43403	8.97479	6.52819	5.70028	5.67233	4.8351	4.90843	6.70688	5.47661	7.77536	6.93818	7.47309
PYGM	19309	AI115133|PG	muscle glycogen phosphorylase	13.8162	14.0464	13.3371	13.8044	14.0803	13.4896	14.1519	12.2516	12.7817	12.8833	13.7248	12.806	13.2537	13.005	13.3006	12.0323	13.493	12.3452	12.562	12.5872
RAB7B	226421	5430435G22Rik	RAB7B_ member RAS oncogene family	4.49808	5.0789	5.4576	4.43672	4.31477	3.96596	3.50109	5.31723	5.78614	4.76005	4.8249	5.11532	5.60819	5.17614	4.13082	5.53	4.47661	5.98048	5.38096	5.25069
RAC1	19353	AL023026|D5Ertd559e	RAS-related C3 botulinum substrate 1	8.3689	8.75132	8.40916	8.4285	8.4233	8.52055	8.80487	8.66335	8.72274	8.62843	8.6002	7.81576	7.79262	7.85895	8.14365	8.42429	7.64654	8.32654	7.99987	8.18929
RAC2	19354	AI323801|AI452260	RAS-related C3 botulinum substrate 2	3.06512	3.34193	4.48457	3.97729	4.40224	4.65402	6.08605	5.6892	3.91778	5.92004	5.21193	5.11532	4.8492	4.51318	4.13082	5.17636	3.66926	5.27786	4.33914	5.5402
RAC3	170758	Rac1B	RAS-related C3 botulinum substrate 3	3.7432	3.92689	3.81714	3.43672	3.12213	3.60339	4.23805	2.93021	3.13537	2.59012	3.78743	4.90382	5.39669	4.38764	3.7829	4.46587	4.25422	4.60544	4.71111	5.08077
RAP1B	215449	2810443E11Rik	RAS related protein 1b	6.16946	6.2164	7.27657	7.19646	7.23364	7.25547	7.99828	8.54492	8.19542	8.09439	7.13942	6.74335	6.76347	6.13767	6.62725	7.94895	6.47661	7.76531	6.71111	6.95524
RAPGEF1	107746	4932418O06Rik|C3G|Grf2	Rap guanine nucleotide exchange factor (GEF) 1	8.04698	8.22457	8.05161	7.99965	8.06297	7.83496	8.19225	7.85548	7.65139	7.78433	8.21193	8.08215	8.03141	8.13767	7.61809	7.62115	7.45061	7.79526	7.71111	7.9052
RAPGEF2	76089	5830453M24Rik|CNRasGEF|Pdzgef1|RA-GEF-1|mKIAA0313|nRapGEP	Rap guanine nucleotide exchange factor (GEF) 2	7.03782	7.13201	6.72968	6.73217	6.09613	5.8835	6.32552	6.21276	6.21944	6.39174	6.57293	7.09883	7.45254	7.40395	7.32347	6.4327	6.75672	6.92737	6.4996	7.18231
RASGRP4	233046	-	RAS guanyl releasing protein 4	6.10075	5.92689	6.13907	5.67773	5.83833	6.61622	7.65759	6.87001	6.67639	5.85483	6.39748	5.82581	6.43417	6.25014	5.53292	6.0939	6.06157	7.89084	7.08457	7.98766
RBX1	56438	1500002P15Rik|AA517855|ROC1	ring-box 1	7.41562	7.18323	6.26884	6.97729	6.4847	6.41075	6.23805	6.14266	6.06137	6.34501	6.70943	6.61008	6.67233	6.8351	6.27766	6.13572	6.69162	6.27786	6.05903	6.47309
RELA	19697	p65	v-rel reticuloendotheliosis viral oncogene homolog A (avian)	5.13551	5.34193	6.54986	5.93148	6.24551	6.02486	6.69749	5.58732	4.99931	5.50766	5.94889	6.65589	6.39669	5.57207	5.99589	6.00644	6.16111	6.2348	5.57361	6.22373
RELB	19698	shep	avian reticuloendotheliosis viral (v-rel) oncogene related B	5.95265	6.0789	6.9585	6.592	6.85393	6.02486	6.77411	6.80342	6.09143	7.02382	6.12447	6.86534	6.39669	6.17614	6.15636	6.53	6.09552	6.60544	6.57361	7.03497
RELN	19699	reeler|rl	reelin	3.99112	4.2164	4.05161	4.29921	4.83833	3.8835	3.72348	2.93021	3.24641	3.62965	4.62697	4.90382	3.14876	3.25014	4.41093	4.70688	3.99118	3.92737	3.57361	3.95524
RETN	57264	ADSF|Fizz3|Rstn|Xcp4	resistin	5.10075	4.75697	5.22153	4.97729	4.12213	4.04397	3.61657	4.76893	4.7953	5.1067	4.06306	4.11532	4.60819	4.51318	3.90843	5.00644	2.66926	5.22015	4.05903	4.4027
RGS7	24012	-	regulator of G protein signaling 7	4.20263	4.84443	4.72968	4.78464	4.12213	4.75023	4.77411	3.03712	3.77692	3.00516	5.32086	5.56278	5.54108	6.0575	4.64539	6.21589	5.36969	4.81489	4.83664	5.49581
RHO	104194	Ea-2|H-14|R|R-Z|RHO|Ea2	erythrocyte antigen 2	3.83066	3.75697	2.53703	3.14721	3.12213	3.60339	2.50109	1.22977	1.66144	1.22755	3.34686	3.65589	4.14876	3.73557	3.64539	4.17636	4.12869	3.1904	2.57361	4.30316
RIPK3	56532	2610528K09Rik|AW107945|Rip3	receptor-interacting serine-threonine kinase 3	4.26676	5.0049	4.93913	4.3696	4.31477	5.2223	5.84686	5.81473	5.65139	5.30284	5.29439	5.46324	5.14876	5.8351	5.45275	5.76132	5.12869	5.6929	5.9796	5.95524
RNF111	93836	ARK|Arkadia	ring finger 111	7.11824	7.66386	6.66042	6.95457	6.88463	7.10892	7.46302	6.65603	6.61564	6.71482	6.98245	7.14774	7.57503	7.38764	7.20611	6.98372	7.14499	7.27077	7.17054	6.9052
RNF152	320311	A930029B02Rik	ring finger protein 152	4.49808	4.84443	4.43012	4.29921	3.4847	4.65402	4.00359	2.13666	2.88384	2.81252	4.74896	5.74335	6.39669	5.73557	4.90843	5.76132	5.52724	4.81489	4.95212	5.85336
ROCK2	19878	B230113H15Rik|ROKalpha|Rho-kinase|Rock-II|Rock2m|mKIAA0619	Rho-associated coiled-coil containing protein kinase 2	7.46429	7.14929	7.29953	7.10657	6.7742	7.08144	7.64405	6.41464	6.76298	6.24675	7.59479	7.14774	7.39669	7.07796	7.59959	7.11496	7.25422	6.97176	6.62672	6.88812
RORA	19883	9530021D13Rik|Nr1f1|ROR1|ROR2|ROR3|nmf267|sg|staggerer|tmgc26	RAR-related orphan receptor alpha	7.47791	8.13201	7.58143	7.52418	7.9514	7.73268	8.05568	6.99464	7.32441	7.23718	8.07866	7.24085	7.83526	7.15703	7.85485	7.39875	8.1122	7.4758	7.71928	7.55109
RPS27A	78294	0610006J14Rik|Uba52|Ubb|Ubc	ribosomal protein S27A	3.20263	3.92689	3.81714	3.67773	3.6367	4.18836	4.23805	2.6892	3.13537	1.87963	4.34686	5.11532	5.60819	4.73557	3.90843	4.5914	4.47661	4.60544	4.57361	4.4027
RPS6KA2	20112	90kDa|D17Wsu134e|Rps6ka-rs1|Rsk3|p90rsk|pp90rsk	ribosomal protein S6 kinase_ polypeptide 2	7.85694	8.0789	7.26884	7.28107	8.16026	7.27177	7.19225	6.22977	6.09143	6.25309	7.24686	7.50138	7.47069	7.46737	6.95282	6.83933	7.00911	6.16003	6.31777	6.58327
RPS6KB2	58988	70kDa|S6K2	ribosomal protein S6 kinase_ polypeptide 2	6.13551	6.53833	5.93913	5.75865	5.60018	5.84043	5.61657	5.34871	5.32441	5.66813	5.87935	5.94129	5.8492	5.6831	5.68102	5.17636	5.83918	5.51233	5.77524	5.4027
S100A4	20198	18A2|42a|Capl|FSp1|Mts1|PeL98|metastasin|pk9a	S100 calcium binding protein A4	6.86214	7.44347	8.23747	6.16711	6.91469	6.55093	6.92735	8.72962	8.86764	8.26569	6.21193	6.51387	6.50632	6.38764	6.05139	6.98372	6.09552	9.56833	9.17946	9.22373
SAA1/2	NA	NA	NA	7.30544	3.92689	5.56257	5.56225	6.68981	7.75023	6.04541	6.36932	6.49152	6.49166	7.10936	9.94129	6.50632	6.09814	8.11137	7.72068	7.46367	6.68225	6.90989	6.62509
SCD1	20249	AA589638|AI265570|Scd|Scd-1|ab	stearoyl-Coenzyme A desaturase 1	12.0375	10.5819	11.29	12.0868	10.9748	9.24519	10.65	9.80057	9.06989	10.1241	11.4691	10.3212	9.84225	10.0981	10.5451	12.1018	10.6451	11.069	9.04934	8.74847
SCD2	20250	Mir5114|Scd-2|mir-5114|swty	stearoyl-Coenzyme A desaturase 2	7.37982	7.32682	7.0606	7.02168	6.31477	5.90456	4.72348	6.51517	7.0229	6.95158	6.4937	6.61008	6.47069	6.4828	5.87806	8.18635	6.39718	7.22749	6.4805	6.3287
SCD3	30049	4930513N16Rik	stearoyl-coenzyme A desaturase 3	2.32816	3.75697	3.05161	2.97729	2.31477	1.79604	2.91613	0.814732	2.19196	1.4202	3.70943	3.65589	4.14876	4.92821	3.90843	3.00644	2.66926	4.41279	2.83664	5.25069
SCD4	329065	ACOD4	stearoyl-coenzyme A desaturase 4	3.32816	2.75697	3.43012	2.56225	3.12213	2.79604	3.08605	2.31723	2.19196	2.22755	4.39748	4.97782	5.14876	4.73557	3.32347	5.00644	4.91718	3.99776	3.95212	4.74373
SCIN	20259	AW545522|adseverin	scinderin	3.99112	3.92689	4.31464	4.56225	4.40224	3.79604	3.37556	2.87363	3.13537	3.06405	4.29439	4.65589	4.95612	4.25014	4.32347	4.81379	4.36969	4.06487	4.33914	4.81774
SDC3	20970	Synd3|mKIAA0468|syn-3	syndecan 3	5.91312	6.18323	6.70696	5.93148	5.9872	5.86213	5.72348	6.78052	7.00722	6.73308	6.10936	6.14774	6.43417	6.17614	6.27766	6.29184	6.19282	7.34015	6.29607	7.0036
SEC24C	218811	2610204K03Rik|mKIAA0079	Sec24 related gene family_ member C (S. cerevisiae)	7.05608	7.26476	7.096	7.17696	7.29205	7.21389	7.27368	7.42206	7.3954	7.44257	7.19771	7.66712	7.29851	7.01568	7.46302	7.41583	7.12869	7.58272	7.13432	7.21005
SEC61B	66212	1190006C12Rik|AI326121|AW122942	Sec61 beta subunit	8.80389	8.37902	8.34806	8.55849	8.29205	7.91498	8.03507	8.86276	8.65265	8.38165	8.10556	8.68931	8.89696	8.195	8.17522	8.5456	8.42414	9.16768	8.95558	9.30638
SEH1L	72124	2610007A16Rik|AW540070|SEC13L|SEH1A|SEH1B|Seh1	SEH1-like (S. cerevisiae	4.95265	5.84443	5.8996	5.88418	6.29205	6.60339	7.04541	6.60481	6.16394	6.08553	6.35968	6.41078	6.31869	6.01568	6.10483	7.15618	6.39718	6.50026	5.4996	5.95524
SELENOS	NA	NA	NA	6.31305	6.42939	6.35904	6.10657	5.9872	5.381	6.39186	7.00785	7.03841	6.61002	5.99893	6.2706	5.73373	5.6831	6.02391	6.88908	5.66926	6.2493	5.57361	6.66573
SEM1	NA	NA	NA	9.2997	9.39359	8.87434	9.07532	8.98011	9.18621	9.42788	8.96702	8.91043	8.7898	8.97204	8.88951	8.77812	8.75476	8.83917	8.79434	8.96846	8.83666	8.93467	8.38455
SERPINE1	18787	PAI-1|PAI1|Planh1	serine (or cysteine) peptidase inhibitor_ clade E_ member 1	5.0286	5.96642	8.69546	8.40355	9.19742	9.20118	10.42	7.9354	7.33072	5.87963	9.02533	7.62167	8.45254	6.95058	7.94552	8.29184	7.35576	7.54795	7.3602	7.79959
SERPINF1	20317	AI195227|EPC-1|Pedf|Pedfl|Sdf3	serine (or cysteine) peptidase inhibitor_ clade F_ member 1	9.80928	9.79863	10.9567	8.98851	10.5827	8.62259	9.51045	8.19267	9.41485	8.50102	9.74285	9.72198	10.3361	9.35448	9.78085	8.78122	9.46367	9.07101	9.06225	8.76259
SERPING1	12258	C1INH|C1nh	serine (or cysteine) peptidase inhibitor_ clade G_ member 1	7.92807	7.82306	7.99647	7.48508	7.89974	7.58394	7.81699	7.74152	8.53728	8.27195	8.00711	7.79544	7.54108	7.23199	8.06493	7.46587	7.59999	8.39985	7.60041	7.79043
SERPINH1	12406	BERF-1|Cbp1|Cbp2|Hsp47|J6|Serpinh2|gp46	serine (or cysteine) peptidase inhibitor_ clade H_ member 1	9.62125	9.60246	10.2871	9.41608	9.6412	8.70593	8.67435	10.1778	10.6368	10.0672	8.99688	9.33184	9.73748	9.21823	8.93449	8.51423	9.14093	10.7002	10.1343	10.0388
SH2D1A	20400	Gm686|SAP	SH2 domain containing 1A	2.91312	3.56432	3.97761	2.29921	2.31477	3.79604	1.50109	3.58732	1.29887	3.97479	3.78743	4.24085	4.60819	4.62865	4.02391	4.70688	4.25422	3.60544	1.83664	4.81774
SIGLECF	233186	Siglec5|mSiglec-F	sialic acid binding Ig-like lectin F	3.20263	2.34193	3.18911	3.43672	1.89974	2.79604	2.72348	3.5517	3.29887	2.32709	3.23994	4.11532	3.95612	4.25014	3.49339	4.5914	3.25422	5.129	3.71111	4.74373
SIL1	81500	1810057E01Rik|AI042831|wz	endoplasmic reticulum chaperone SIL1 homolog (S. cerevisiae)	6.34311	6.14929	6.54986	6.08581	5.89974	5.8835	6.29117	5.72162	6.09143	5.85483	5.94889	6.74335	6.31869	6.54292	6.51329	6.4327	6.39718	6.04838	6.13432	6.4027
SIRT1	93759	AA673258|SIR2L1|Sir2|Sir2a|Sir2alpha	sirtuin 1	5.49808	5.2164	5.8382	5.83527	5.9872	6.20543	6.84686	5.241	5.29887	5.29056	6.38499	6.08215	6.31869	6.0575	6.05139	6.05083	6.31311	6.17529	5.80627	6.01937
SKI	108077	4930534J06Rik|AW214248|Ddx13|SKI|Ski2w|Skiv2l	superkiller viralicidic activity 2-like (S. cerevisiae)	8.48803	8.62115	8.461	8.23467	8.5909	7.77903	8.681	7.50357	7.76298	7.60507	7.81563	8.5984	9.03141	8.79858	8.13082	8.06172	8.26171	8.46653	8.68213	8.99166
SKP1A	21402	15kDa|2610043E24Rik|2610206H23Rik|EMC19|OCP-II|OCP2|SKP1|Tceb1l|p19A|p19Skp1	S-phase kinase-associated protein 1A	7.88275	8.09682	7.89459	8.33484	8.30913	8.27177	8.22447	7.77087	8.16394	8.17007	7.99893	7.51387	6.82119	6.95058	7.30075	8.19626	7.51475	7.08117	6.95212	6.87085
SKP2	27401	4930500A04Rik|FBXL1|FWD1|p45	S-phase kinase-associated protein 2 (p45)	4.13551	4.92689	4.53703	4.22521	5.12213	4.65402	4.91613	3.95769	4.13537	4.12064	4.06306	5.29974	6.10296	6.01568	5.27766	5.39875	5.42414	4.6929	5.05903	5.35379
SLC25A10	27376	Dic	solute carrier family 25 (mitochondrial carrier_ dicarboxylate transporter)_ member 10	5.93302	5.75697	5.93913	6.02168	5.5627	5.43989	5.40798	5.39969	5.63107	5.51823	5.09409	6.51387	5.90365	6.0575	6.32347	7.27322	5.71365	6.59412	6.13432	6.4027
SLC25A13	50799	AI785475|Ctrn	solute carrier family 25 (mitochondrial carrier_ adenine nucleotide translocator)_ member 13	4.38705	3.34193	4.25324	3.88418	4.22166	4.25547	4.43969	4.11241	3.53591	3.4202	3.93182	5.61008	5.05565	5.38764	5.87806	5.96063	4.57615	4.129	3.95212	5.19625
SLC2A2	20526	AI266973|Glut-2|Glut2	solute carrier family 2 (facilitated glucose transporter)_ member 2	3.83066	3.75697	4.05161	3.29921	3.89974	3.25547	4.08605	2.6892	1.95095	2.12064	2.5395	5.35633	5.14876	4.62865	4.96732	5.32836	3.25422	3.6929	3.95212	0.495807
SLC37A4	14385	G6PT|G6pt1|GSD-1b|mG6PT	solute carrier family 37 (glucose-6-phosphate transporter)_ member 4	6.85172	7.0049	7.46439	8.36099	7.62766	7.05343	7.76788	4.7055	5.93446	5.62965	7.7635	7.53853	7.23623	6.81086	7.71578	5.65029	7.86893	5.55964	5.71111	5.62509
SMAD2	17126	7120426M23Rik|Madh2|Madr2|Smad-2|mMad2	SMAD family member 2	4.99112	4.34193	5.08723	5.14721	4.95863	5.00549	4.77411	4.88798	4.75831	4.54948	5.06306	5.46324	5.67233	5.6831	4.90843	5.53	5.19282	5.06487	4.89553	5.66573
SMAD3	17127	AU022421|Madh3	SMAD family member 3	8.52127	8.73996	8.61842	9.01621	8.7783	8.93303	9.05312	7.04034	7.89026	7.71941	9.15237	8.93666	8.78539	8.30325	10.01	8.67886	8.87871	7.89084	8.21168	7.41467
SMAD4	17128	AW743858|D18Wsu70e|DPC4|Madh4	SMAD family member 4	7.0286	7.16636	6.41618	6.66379	6.92948	6.6664	6.93849	6.34351	6.25307	6.20156	6.99071	6.61008	6.8492	6.70957	6.7992	6.21589	6.85908	6.58272	6.38096	6.47309
SMAD6	17130	Madh6|b2b390Clo	SMAD family member 6	5.87248	5.88625	5.4576	5.40355	5.4847	5.65402	5.23805	4.60481	5.50275	4.87963	5.76832	6.14774	6.90365	6.13767	5.53292	6.53	6.31311	6.22015	6.4996	6.3287
SMARCC2	68094	5930405J04Rik	SWI/SNF related_ matrix associated_ actin dependent regulator of chromatin_ subfamily c_ member 2	6.86214	6.82306	6.4576	6.50085	6.70709	6.17108	6.57434	6.41959	6.28593	6.39748	6.42215	6.2706	6.76347	6.70957	6.13082	6.76132	6.89807	6.99776	6.66107	6.37845
SMURF1	75788	4930431E10Rik|mKIAA1625	SMAD specific E3 ubiquitin protein ligase 1	4.7432	4.2164	4.63657	4.56225	4.22166	3.79604	3.61657	4.43922	3.95095	4.06405	4.78743	4.74335	5.14876	5.38764	4.32347	5.00644	4.99118	4.60544	4.89553	4.95524
SNAI2	20583	Slug|Slugh|Snail2	snail family zinc finger 2	5.38705	5.0789	5.22153	4.67773	4.7742	5.2223	4.50109	4.20705	4.44572	4.44257	5.42215	6.11532	6.57503	5.8351	5.27766	6.46587	6.06157	5.77536	5.4996	5.62509
SOD1	20655	B430204E11Rik|Cu/Zn-SOD|CuZnSOD|Ipo-1|Ipo1|SODC|Sod-1	superoxide dismutase 1_ soluble	9.48971	9.56754	9.25716	9.49692	9.46706	9.12471	9.48598	9.781	9.80043	9.63573	9.18155	9.56278	8.66446	8.79858	9.52804	9.79107	8.84418	9.11719	9.18537	9.19625
SORBS1	20411	2310065E01Rik|9530001P15Rik|CAP|SH3P12|Sh3d5|mKIAA1296	sorbin and SH3 domain containing 1	7.39425	7.65179	8.66337	7.46914	7.99425	8.43266	7.09604	6.89511	6.56833	6.78652	8.45837	8.04821	8.31869	8.40395	8.85485	7.57629	8.07865	7.66613	6.83664	6.42654
SOS1	20662	4430401P03Rik|9630010N06|AI449023	son of sevenless homolog 1 (Drosophila)	6.56337	7.06075	6.13907	6.26269	6.44406	5.94578	5.74902	5.58732	5.56833	5.69632	6.13942	6.61008	6.19316	7.07796	6.13082	6.46587	6.64654	6.34691	5.67794	6.51817
SP1	20683	1110003E12Rik|AA450830|AI845540|Sp1-1	trans-acting transcription factor 1	5.72048	6.37168	5.85896	5.10657	5.9872	5.43989	5.93849	5.81473	5.6208	5.78652	5.72933	5.74335	5.54108	5.78619	5.81532	6.25436	6.06157	5.94529	5.4996	5.62509
SP3	20687	D130027J01Rik	trans-acting transcription factor 3	7.61356	7.53833	7.13907	7.0541	6.94413	7.55759	7.65759	7.54038	7.40441	7.62232	7.16886	7.03093	7.33859	7.11804	7.07835	7.5456	7.57615	7.6929	7.60041	7.57262
SPIB	272382	Spi-B	Spi-B transcription factor (Spi-1/PU.1 related)	4.38705	5.0049	4.05161	4.14721	4.5627	4.92532	4.37556	5.73756	3.73945	7.03491	5.15421	6.2706	6.05565	6.28577	5.18145	5.86442	5.83918	5.3868	4.83664	5.4027
SPOP	20747	AI315626|Pcif1|TEF2	speckle-type POZ protein	7.75442	7.99537	6.9195	7.22521	7.54359	7.09982	7.14494	6.46339	6.60004	6.63452	7.47024	7.39735	7.33859	7.15703	6.86263	6.7878	6.99118	6.96299	6.9796	6.85336
SPOPL	76857	4921517N04Rik|AU014935|BB233739|E430033K04Rik	speckle-type POZ protein-like	5.52456	5.0789	5.08723	4.67773	4.83833	5.28789	5.20153	5.29586	5.19196	5.36271	5.51678	5.51387	4.95612	5.17614	5.07835	5.46587	5.25422	4.99776	5.20587	5.66573
SPP1	20750	2AR|Apl-1|BNSP|BSPI|Bsp|ETA-1|Eta|OP|Opn|Opnl|Ric|Spp-1	secreted phosphoprotein 1	5.10075	7.65179	5.53703	5.99965	6.04269	8.07216	9.68265	9.85685	10.0984	7.77555	7.28097	5.65589	6.10296	5.09814	5.53292	8.20611	5.71365	9.28316	8.91346	8.71498
SRC	20779	AW259666|pp60c-src	Rous sarcoma oncogene	4.32816	5.2164	4.8996	4.62114	4.40224	4.75023	4.50109	4.98466	4.93446	5.31502	4.93182	5.11532	5.60819	5.73557	5.18145	5.81379	5.31311	5.99776	5.00656	5.66573
SREBF1	20787	ADD-1|ADD1|D630008H06|SREBP-1|SREBP-1a|SREBP-1c|SREBP1|SREBP1c|bHLHd1	sterol regulatory element binding transcription factor 1	7.21893	7.0789	6.43012	6.31714	6.29205	5.35063	6.06587	5.82223	6.19196	6.32709	5.66879	6.08215	5.14876	5.97261	5.60887	6.70688	4.99118	6.64983	6.27404	6.13966
SSR2	66256	1500032E05Rik|AI315033|AU020133|TLAP|TRAPB|TRAPbeta	signal sequence receptor_ beta	6.44364	6.94679	6.87943	7.13716	6.74104	6.99571	6.98222	7.66648	7.57367	7.26569	6.65844	6.76441	6.67233	6.38764	6.32347	7.11496	6.34168	7.48808	6.80627	7.36617
SSR4	20832	AW743063|C78062|Trap	signal sequence receptor_ delta	6.62584	6.90672	6.80649	6.8721	6.75772	6.28789	6.84686	7.31458	7.40441	7.04955	6.62697	6.58663	6.35822	6.25014	6.45275	7.27322	6.42414	6.67153	6.15857	5.98766
STAT1	20846	2010005J02Rik|AA408197	signal transducer and activator of transcription 1	6.00998	6.04237	6.22153	6.50085	5.89974	6.56422	6.63037	8.45256	7.25307	7.78652	6.62697	6.35633	6.31869	6.01568	5.90843	7.11496	5.91718	6.98048	5.53708	6.62509
STAT3	20848	1110034C02Rik|AW109958|Aprf	signal transducer and activator of transcription 3	7.40141	7.52515	8.38432	8.49299	8.51934	9.41992	10.0923	8.52209	8.3665	8.27662	9.37081	7.96877	7.76347	6.85895	8.84703	8.49025	8.19282	8.16768	7.86639	7.49581
STAT5A	20850	AA959963|STAT5	signal transducer and activator of transcription 5A	6.67393	6.63961	6.20541	6.31714	6.74104	6.86213	7.20153	6.45377	6.42226	6.75112	7.16886	6.88471	6.64062	6.4828	6.68102	6.46587	6.83918	7.16003	6.86639	6.5619
STAT5B	20851	-	signal transducer and activator of transcription 5B	7.84123	7.88625	6.57517	7.43672	7.53394	7.16236	7.13529	6.49186	6.61046	6.94768	7.62165	6.65589	7.00674	6.62865	7.62725	6.29184	7.52724	6.64983	6.64399	6.30316
STK4	58231	AI447339|AU020804|Kas-2|Mst1|Ysk3	serine/threonine kinase 4	5.91312	6.2164	6.08723	5.93148	5.86936	5.75023	6.25598	6.63491	5.71069	6.79089	5.68925	6.32831	6.39669	6.09814	6.10483	6.56103	6.34168	6.0317	6.18241	6.19625
SUFU	24069	Su(fu)	suppressor of fused homolog (Drosophila)	5.72048	5.71116	5.01508	5.26269	5.17275	4.8835	4.55998	5.45859	5.43403	5.56995	5.32086	5.41078	5.14876	5.78619	5.32347	5.25436	5.62345	5.73472	5.57361	5.5402
SUGT1	67955	2410174K12Rik|SGT1	SGT1_ suppressor of G2 allele of SKP1 (S. cerevisiae)	7.29778	7.11452	7.0606	7.43672	7.29205	7.03444	7.36734	7.22977	7.11723	7.46732	7.09409	6.92267	6.87668	6.92821	6.83126	6.7878	7.07865	6.90006	6.89553	6.95524
SYK	20963	Sykb	spleen tyrosine kinase	6.06512	6.31156	6.8382	6.51645	6.46452	7.55093	8.96325	7.72362	6.71552	7.65621	7.36605	6.76441	6.79262	6.09814	6.7992	7.34629	6.77778	7.56544	6.80627	7.4027
TBC1D4	210789	5930406J04Rik|A930035N22|AV295684|As160	TBC1 domain family_ member 4	6.53761	6.77934	6.8382	6.78464	7.01521	6.3352	6.61657	5.62209	5.64127	5.82959	6.48202	7.2706	7.95612	7.26806	7.00997	6.05083	7.00911	6.6929	6.59153	6.5402
TBL1XR1	81004	8030499H02Rik|A630076E03Rik|AW539987|C21|C230089I12Rik|DC42|Ira1|TBLR1	transducin (beta)-like 1X-linked receptor 1	7.79848	8.26476	7.53703	7.79747	7.5627	8.19692	8.26485	6.96448	7.00327	7.17842	8.39437	7.62167	7.67233	7.43601	8.20611	7.76132	8.5519	7.54208	7.60923	7.64555
TBX21	57765	TBT1|Tbet|Tblym	T-box 21	3.99112	3.75697	3.43012	3.88418	3.4847	3.70293	3.08605	3.4777	2.88384	3.12064	3.78743	3.97782	5.23623	4.92821	4.32347	3.81379	3.99118	3.85337	3.57361	4.19625
TCF7L1	21415	Tcf-3|Tcf3|bHLHb21	transcription factor 7 like 1 (T cell specific_ HMG box)	5.16946	5.0049	5.4021	5.64971	4.01521	4.55093	4.43969	4.73756	5.07648	4.76005	5.34686	5.82581	5.54108	6.42007	5.36786	4.81379	5.99118	6.2348	5.67794	6.0504
TCF7L2	21416	TCF4B|TCF4E|Tcf-4|Tcf4|mTcf-4B|mTcf-4E	transcription factor 7 like 2_ T cell specific_ HMG box	4.99112	5.28053	5.79577	5.50085	5.35917	5.00549	5.34239	5.41959	5.06137	5.25309	5.09409	6.04821	5.95612	6.13767	5.60887	5.76132	5.71365	5.98048	5.71111	5.92207
TCL1	21432	Tcl1a	T cell lymphoma breakpoint 1	4.26676	4.45741	3.97761	3.88418	4.12213	4.18836	3.37556	2.87363	3.19196	2.00516	4.39748	4.56278	5.23623	4.73557	4.71578	4.70688	4.47661	3.85337	4.64399	5.49581
TEK	21687	AA517024|Cd202b|Hyk|STK1|Tie-2|Tie2	endothelial-specific receptor tyrosine kinase	6.49808	6.77934	6.31464	6.64971	6.70709	5.67868	4.08605	4.98466	5.96725	5.97479	5.18336	6.53853	6.47069	6.13767	5.53292	5.65029	6.16111	5.75519	5.95212	4.95524
TGFB1	21803	TGF-beta1|TGFbeta1|Tgfb|Tgfb-1	transforming growth factor_ beta 1	6.10075	6.37168	6.29953	6.5772	5.5627	6.90456	7.18291	7.41464	7.20233	7.54948	6.25375	5.97782	5.73373	5.38764	5.99589	7.29184	5.79854	7.28492	6.82153	6.92207
TGFB1I1	21804	ARA55|Hic5|TSC-5|hic-5	transforming growth factor beta 1 induced transcript 1	4.95265	5.34193	5.9195	5.43672	5.7742	5.25547	5.43969	4.39969	5.24641	4.76005	5.32086	6.29974	6.00674	6.35448	5.45275	6.05083	5.79854	5.36033	5.74353	5.85336
TGFBR1	21812	ALK5|AU017191|Alk-5|ESK2|TGFR-1|TbetaR-I|TbetaRI	transforming growth factor_ beta receptor I	6.72048	6.88625	6.78496	6.67773	6.89974	6.76182	7.69091	6.39468	6.29887	6.45912	7.0864	6.86534	6.60819	6.09814	6.86263	7.29184	6.5519	6.76531	6.77524	6.68563
TGFBR2	21813	1110020H15Rik|AU042018|DNIIR|RIIDN|TBR-II|TbetaR-II|TbetaRII	transforming growth factor_ beta receptor II	7.34311	7.28053	7.51758	7.35233	7.08296	7.52396	7.39994	7.48716	7.60786	8.03491	7.28097	7.53853	7.59171	7.37116	7.38956	7.86442	7.29861	7.98914	7.49008	7.57262
THBS1	21825	TSP-1|TSP1|Thbs-1|tbsp1	thrombospondin 1	6.47112	6.75697	10.4431	9.41816	10.1043	9.79604	11.1864	7.10013	6.94273	5.61002	9.02332	9.49194	8.91695	7.90549	9.35137	8.76799	8.37661	7.50631	7.14649	7.31599
THBS2	21826	TSP2|Thbs-2	thrombospondin 2	6.31305	6.31156	8.1177	5.99965	6.9872	4.84043	5.43969	5.5517	7.05376	5.7056	5.74896	6.24085	7.10296	6.57207	6.10483	5.91333	6.19282	6.94529	6.4996	6.66573
THBS3	21827	TSP3|Thbs-3	thrombospondin 3	6.57609	6.66386	6.64854	5.73217	6.5627	5.35063	5.16405	5.06266	5.99931	5.46459	5.87935	6.74335	7.05565	6.81086	6.49339	6.32836	6.5519	6.5243	6.3602	6.72463
TIMP1	21857	Clgi|EPA|TIMP-1|TPA-S1|Timp	tissue inhibitor of metalloproteinase 1	5.44364	5.45741	7.99647	6.06475	6.68981	8.79322	9.02987	8.7156	8.90197	7.46186	7.79689	6.56278	6.79262	5.09814	7.31215	8.38148	6.57615	8.88621	8.63969	8.43832
TIMP2	21858	D11Bwg1104e|Timp-2	tissue inhibitor of metalloproteinase 2	8.83859	9.02843	9.75205	8.78464	9.43631	7.96094	7.95505	7.97124	9.15419	8.63573	8.61632	8.48878	9.06763	8.50564	8.50338	8.36399	8.80881	9.18475	8.79084	8.58327
TJP1	21872	ZO1	tight junction protein 1	6.00998	6.40082	6.47115	6.66379	6.65462	6.46846	5.93849	5.86639	6.3557	6.17509	6.74896	6.67826	6.98165	6.38764	6.20611	6.88908	6.69162	6.61667	6.53708	6.22373
TJP2	21873	ZO-2	tight junction protein 2	6.56337	6.31156	6.82771	6.592	6.5627	7.2223	8.38373	5.98466	5.92615	5.59012	6.98245	7.21048	7.17113	6.85895	6.84703	7.62115	6.62345	7.39985	6.85159	6.62509
TLN1	21894	Tln	talin 1	6.80928	6.66386	7.0606	7.27191	7.43371	7.53075	7.95505	8.48243	7.93446	8.02938	7.21898	6.48878	6.8492	6.21362	6.73286	7.5456	6.57615	7.82944	7.4415	7.27717
TLR1	21897	-	toll-like receptor 1	4.20263	4.92689	4.77407	4.3696	4.70709	4.65402	6.34239	5.6644	5.13537	6.32106	4.96577	5.24085	4.73373	4.38764	4.71578	5.25436	5.47661	6.1904	4.83664	5.30316
TLR2	24088	Ly105	toll-like receptor 2	3.99112	3.75697	5.61232	4.22521	4.83833	5.15359	7.01416	4.31723	4.72034	4.06405	4.93182	4.35633	5.23623	4.38764	3.7829	5.00644	3.99118	5.2493	4.77524	4.88812
TLR4	21898	Lps|Ly87|Ran/M1|Rasl2-8	toll-like receptor 4	5.7432	5.92689	5.81714	5.56225	6.06966	6.80727	7.93293	6.10013	5.83137	5.51823	6.33392	5.94129	6.14876	6.21362	6.02391	6.21589	6.19282	6.5243	5.46113	6.62509
TLR6	21899	-	toll-like receptor 6	3.55055	4.34193	4.122	3.43672	2.31477	4.18836	5.82302	3.4777	3.95095	4.12064	3.86143	4.65589	4.73373	4.92821	4.02391	4.81379	4.57615	4.73472	3.95212	5.25069
TLR8	170744	-	toll-like receptor 8	3.7432	3.34193	4.18911	4.29921	3.31477	4.3196	5.27368	4.25214	4.16394	3.66813	4.62697	4.65589	4.60819	4.62865	4.02391	5.39875	4.66926	5.3868	4.33914	5.01937
TM6SF2	107770	-	transmembrane 6 superfamily member 2	4.55055	3.92689	4.37354	3.43672	2.89974	3.381	3.72348	2.75333	2.88384	2.12064	4.06306	4.97782	4.8492	4.51318	4.49339	5.76132	3.47661	3.60544	4.15857	3.95524
TNF	21926	DIF|TNF-a|TNF-alpha|TNFSF2|TNFalpha|Tnfa|Tnfsf1a	tumor necrosis factor	5.38705	5.84443	5.75205	5.43672	5.40224	5.65402	6.39186	5.88082	5.65139	5.43143	5.4937	6.56278	6.47069	5.51318	5.99589	6.13572	5.62345	6.17529	6.05903	6.37845
TNFRSF17	21935	BCM|BCMA|Tnfrsf13|Tnfrsf13a	tumor necrosis factor receptor superfamily_ member 17	4.65009	5.0789	5.15594	4.78464	4.83833	4.65402	4.30844	3.22977	4.29887	3.46459	4.74896	5.82581	6.10296	5.97261	5.45275	5.96063	5.06157	4.77536	5.05903	5.5402
TNFSF10	22035	A330042I21Rik|AI448571|APO-2L|Ly81|TL2|Trail	tumor necrosis factor (ligand) superfamily_ member 10	5.32816	5.56432	4.18911	4.67773	4.83833	3.8835	4.23805	4.67271	4.64127	5.30284	4.34686	4.90382	4.60819	5.38764	4.57139	5.81379	4.99118	5.48808	5.38096	5.81774
TNFSF14	50930	HVEM-L|HVEML|LIGHT|LTg|Ly113	tumor necrosis factor (ligand) superfamily_ member 14	1.7432	2.75697	3.18911	3.56225	2.89974	4.381	6.18291	4.22977	3.39841	3.32709	5.03136	4.35633	3.95612	4.62865	2.64539	3.5914	4.12869	4.55964	3.05903	5.01937
TNN	329278	Tnw|tenascin-W	tenascin N	2.7432	2.34193	3.43012	0.977287	3.12213	2.79604	2.72348	1.81473	2.73945	2.00516	3.70943	4.46324	5.05565	3.73557	3.49339	4.32836	4.57615	3.99776	3.83664	5.01937
TPR	108989	2610029M07Rik|C77892	translocated promoter region_ nuclear basket protein	7.4297	7.79039	7.25324	7.29921	7.55318	7.48254	7.43969	7.87723	7.66144	7.86935	7.38499	7.14774	7.19316	7.25014	7.45275	7.11496	7.32747	7.80511	7.83664	7.3287
TPSAB1	100503895	MMCP-7|Mcp-7|Mcp7|Mcpt7	tryptase alpha/beta 1	5.06512	5.40082	5.25324	4.88418	4.70709	5.2223	4.72348	4.53355	5.67143	4.64902	4.96577	6.17945	5.8492	5.8351	5.36786	6.21589	5.91718	5.58272	5.20587	6.08077
TPSB2	17229	AV011504|MMCP-6|Mcp-6|Mcp6|Mcpt6	tryptase beta 2	4.49808	3.75697	4.25324	4.14721	3.6367	4.3196	3.72348	4.53355	5.72992	4.7056	3.93182	4.82581	5.31869	4.38764	4.13082	4.32836	5.06157	5.6929	4.83664	5.45
TRADD	71609	9130005N23Rik|AA930854	TNFRSF1A-associated via death domain	4.65009	5.28053	5.34439	4.78464	4.6367	4.84043	4.55998	4.91627	4.84907	4.92799	4.93182	5.65589	6.05565	5.88241	4.64539	5.86442	5.31311	5.87223	6.22896	6.01937
TRAF2	22030	AI325259	TNF receptor-associated factor 2	6.73188	6.71116	6.26884	6.33484	6.26897	6.76182	6.27368	6.8072	6.42816	6.97479	6.25375	6.43725	6.82119	6.60064	6.18145	6.46587	6.28397	6.97176	7.14649	7.23727
TRAF6	22034	2310003F17Rik|AI851288|C630032O20Rik	TNF receptor-associated factor 6	5.85172	5.88625	5.81714	6.10657	5.26897	5.94578	5.69749	5.37952	5.17802	5.50766	5.76832	5.41078	6.39669	6.21362	5.96732	6.00644	5.75672	5.41279	5.95212	5.74373
TRAT1	77647	C030046M14Rik|Tcrim|Trim	T cell receptor associated transmembrane adaptor 1	3.06512	3.34193	3.05161	2.56225	3.12213	2.11797	2.50109	3.87363	1.49152	4.30284	3.44639	4.11532	4.47069	4.25014	3.90843	4.00644	3.83918	3.1904	3.71111	4.88812
TRIB3	228775	Ifld2|Nipk|SINK|SKIP3|TRB-3|Trb3	tribbles homolog 3 (Drosophila)	3.99112	4.2164	3.53703	4.22521	4.5627	4.3196	4.16405	3.31723	3.29887	2.32709	4.86143	5.24085	4.8492	5.17614	4.64539	4.70688	4.47661	4.51233	4.4216	4.88812
TRRAP	100683	AI481500	transformation/transcription domain-associated protein	6.15259	6.45741	5.93913	6.16711	5.92948	5.81841	5.96052	6.09396	5.84025	6.05682	5.47024	6.17945	6.43417	6.13767	5.90843	5.81379	6.09552	5.87223	6.03304	5.62509
TTN	22138	1100001C23Rik|2310036G12Rik|2310057K23Rik|2310074I15Rik|AF006999|AV006427|D330041I19Rik|D830007G01Rik|L56|mdm|shru	titin	14.0738	14.2146	13.2757	13.4961	13.7389	13.335	13.3791	12.2311	12.7922	12.9219	13.598	12.7906	13.2115	12.8242	13.3203	11.7121	13.2186	12.2576	12.5287	12.0557
TXN1	22166	ADF|AW550880|Trx1|Txn	thioredoxin 1	7.65609	7.53833	8.2881	8.57348	8.35369	8.7647	9.50297	10.3225	9.85729	9.57312	8.55352	8.05677	7.59171	7.03674	8.40028	9.33735	7.48943	9.01271	8.87006	8.8401
TXN2	56551	2510006J11Rik|AI788873|Trx2	thioredoxin 2	8.73755	8.77934	8.7353	8.68465	8.73684	8.97843	8.62693	7.78819	8.03841	7.88168	8.66621	8.58663	8.42489	8.17614	8.52804	7.97222	8.44404	7.73472	7.75152	7.4027
TXNDC5	105245	AL022641|ERp46|PC-TRP	thioredoxin domain containing 5	6.10075	5.51186	5.70696	5.56225	5.44406	5.46846	5.34239	6.41464	6.59481	6.2081	5.21193	5.70028	5.47069	5.32053	5.57139	6.62115	4.91718	6.37362	5.00656	5.95524
UBA52	107729	UBA52|Ubg	ubiquitin_ beta-galactosidase related	10.6418	10.6548	10.3627	10.4036	10.3358	10.3997	10.408	10.5324	10.4681	10.4398	10.3077	10.2181	10.1117	9.96713	10.2243	10.439	9.90527	10.018	9.65256	9.7973
UBE2D2A	56550	1500034D03Rik|Ubc2e|Ube2d2|ubc4	ubiquitin-conjugating enzyme E2D 2A	6.18614	6.71116	6.20541	5.88418	6.24551	5.94578	6.30844	5.86639	5.94273	5.87963	6.12447	6.82581	6.8492	6.70957	6.23036	5.96063	6.47661	6.66072	6.29607	6.5619
UBE2N	93765	1500026J17Rik|AL022654|BB101821|UBC13	ubiquitin-conjugating enzyme E2N	8.23905	8.3344	7.82771	7.62834	7.64569	7.75023	7.98222	7.64973	7.52494	7.53394	7.70441	8.28524	8.00674	7.79858	7.73286	7.72068	8.07865	8.10129	8.14042	8.28371
UBE4B	63958	4930551I19Rik|4933406G05Rik|AU014668|D4Bwg0973e|UFD2|UFD2a|Ufd2p|mKIAA0684	ubiquitination factor E4B	5.47112	6.31156	5.31464	5.90802	5.06966	5.60339	5.55998	6.20705	6.11357	6.04225	4.78743	5.56278	5.39669	5.25014	5.99589	5.46587	5.66926	5.58272	5.29607	5.01937
UQCRB	67530	2210415M14Rik|QP-C|QPC|UQBC|UQBP|UQPC	ubiquinol-cytochrome c reductase binding protein	11.4139	11.5185	11.0729	11.293	11.4167	11.3132	11.2487	10.1609	10.7412	10.61	11.3339	10.8907	11.0222	10.878	11.0742	10.3901	11.0755	10.0074	9.95385	9.70282
UQCRFS1	66694	4430402G14Rik|AI875505	ubiquinol-cytochrome c reductase_ Rieske iron-sulfur polypeptide 1	10.4068	10.5724	10.5697	10.807	11.0887	10.9553	10.6626	9.14116	9.92927	9.93885	10.8063	10.4519	10.4684	10.4537	10.6733	9.47811	10.499	9.31968	9.17649	8.68068
UQCRH	66576	2210416J04Rik|2310021J10Rik|2610041P16Rik	ubiquinol-cytochrome c reductase hinge protein	10.6235	11.0935	10.9127	10.7887	10.981	10.3108	10.9916	9.70854	10.4344	10.0367	11.0253	10.4777	10.4729	10.7784	10.5785	9.84249	10.2803	9.28843	9.89373	9.01544
VAMP8	22320	AU041171|Edb|endobrevin	vesicle-associated membrane protein 8	6.85172	6.94679	6.41618	6.62114	6.52423	6.28789	6.47071	5.97124	6.16394	5.73308	6.71941	7.04821	6.87668	6.70957	6.89332	7.36399	6.83918	6.80511	6.55546	6.5402
VAV1	22324	Vav|vav-T	vav 1 oncogene	3.44364	3.75697	4.37354	4.06475	4.31477	4.60339	6.27368	6.60481	5.86656	6.31502	4.70943	4.11532	3.73373	3.25014	3.64539	4.5914	3.83918	6.1904	5.77524	5.78121
VCAM1	22329	CD106|Vcam-1	vascular cell adhesion molecule 1	5.29778	5.80136	5.87943	5.85993	5.5627	5.35063	5.47071	5.92326	5.63107	5.82108	5.47024	6.67826	6.35822	6.09814	6.05139	6.0939	5.75672	6.08117	6.27404	6.0504
VEGFA	22339	Vegf|Vpf	vascular endothelial growth factor A	9.22902	9.2123	8.50776	8.80384	9.19129	8.2223	8.67101	6.87363	7.00327	6.79958	8.6029	8.61589	9.09128	9.24563	8.66776	8.4327	8.57012	7.59412	7.22896	7.03497
VEGFB	22340	VEGF-B|Vrf	vascular endothelial growth factor B	8.84123	8.94679	7.9633	7.50085	8.00127	7.6664	7.70403	6.3642	6.73469	6.47548	8.1725	7.68931	7.99425	8.29454	8.15001	7.39875	7.59999	6.90006	6.71111	6.22373
VIM	22352	-	vimentin	9.69739	10.0049	10.6626	10.1117	9.84225	9.70893	10.2245	10.8096	10.8562	10.366	9.9286	10.0525	10.4639	10.1973	9.42413	9.98085	10.1691	11.6729	11.2073	11.1954
WAS	22376	U42471|Wasp	Wiskott-Aldrich syndrome homolog (human)	4.83066	4.34193	5.34439	5.10657	4.89974	4.8835	5.34239	5.43922	4.66144	5.36271	4.74896	5.51387	6.14876	5.73557	5.57139	6.17636	5.52724	5.81489	5.77524	5.45
WWC1	211652	AA408228|AU017197|BC037006|Kibra|mKIAA0869	WW_ C2 and coiled-coil domain containing 1	3.65009	4.45741	3.81714	3.43672	3.31477	3.381	4.00359	2.22977	2.88384	2.74213	3.23994	5.04821	5.23623	5.17614	4.41093	5.53	4.47661	4.85337	4.05903	4.66573
XAF1	327959	Fbox39	XIAP associated factor 1	5.29778	4.56432	4.93913	5.62114	5.83833	6.20543	6.92735	6.46339	6.3495	6.23398	6.01524	5.70028	6.43417	5.78619	4.90843	6.49829	5.66926	6.11323	4.95212	5.81774
XBP1	22433	D11Ertd39e|TREB-5|TREB5|XBP-1	X-box binding protein 1	8.3244	8.26476	7.66042	8.03257	7.71565	8.79604	9.62003	8.34221	8.21433	8.03858	8.58663	7.52625	7.54108	7.40395	8.15001	8.40732	7.69162	8.3868	7.81392	8.09572
XCL1	16963	AI661682|ATAC|LTN|Lptn|SCM-1|SCM-1a|Scyc1	chemokine (C motif) ligand 1	3.20263	3.56432	3.8996	3.56225	3.6367	3.60339	3.91613	4.03712	2.66144	3.4202	3.86143	5.17945	5.05565	5.25014	4.49339	5.32836	4.75672	3.6929	4.71111	5.19625
XIAP	11798	1110015C02Rik|Aipa|Api3|Birc4|IAP3|ILP-1|MIHA	X-linked inhibitor of apoptosis	7.95751	7.94679	7.33701	7.34361	7.37006	7.13589	7.47837	7.4022	7.48587	7.40888	7.54513	7.9868	7.80697	7.74839	7.26598	8.01766	7.61177	7.92285	7.59153	8.02719
YWHAB	54401	1300003C17Rik	tyrosine 3-monooxygenase/tryptophan 5-monooxygenase activation protein_ beta polypeptide	6.29778	6.28053	6.5241	6.70521	6.17275	6.43989	6.63037	7.11241	7.23971	6.73308	6.56187	6.76441	6.27805	6.35448	6.20611	6.21589	6.47661	6.94529	6.33914	6.60433
YWHAE	22627	AU019196	tyrosine 3-monooxygenase/tryptophan 5-monooxygenase activation protein_ epsilon polypeptide	10.3933	10.5819	10.2532	10.5319	10.3903	10.3592	10.7687	10.0209	10.2651	10.0953	10.2961	9.79799	9.69566	9.7611	9.83522	9.56486	9.84418	9.68359	9.69669	9.43539
YWHAG	22628	14-3-3gamma|D7Bwg1348e	tyrosine 3-monooxygenase/tryptophan 5-monooxygenase activation protein_ gamma polypeptide	10.2785	10.3808	10.0695	10.3577	10.2514	10.078	10.1035	9.82456	10.0033	9.6969	10.097	10.0926	10.1959	10.1081	9.80527	9.31932	10.0465	10.0669	10.2261	9.96748
YWHAQ	22630	2700028P07Rik|AA409740|AU021156|R74690	tyrosine 3-monooxygenase/tryptophan 5-monooxygenase activation protein_ theta polypeptide	6.00998	6.18323	5.85896	6.16711	5.83833	5.41075	5.37556	6.23539	6.55221	6.32106	5.56187	6.04821	6.31869	6.21362	5.41093	6.83933	5.83918	6.90922	6.46113	6.3287
ZFYVE16	218441	AI035632|B130024H06Rik|B130031L15|mKIAA0305	zinc finger_ FYVE domain containing 16	6.52456	6.40082	6.43012	5.90802	6.04269	5.81841	6.04541	5.72162	5.8044	5.82959	6.10936	6.78517	6.87668	6.78619	6.38956	6.65029	6.45061	6.53618	6.67794	6.64555

## Sheet: Housekeeping
Genes	Control.2	Control.1	DR.A.1h	DR.B.1h	DR.C.1h	DR.A.6h	DR.B.6h	DR.C.6h	DR.A.24h	DR.B.24h	DR.C.24h	BA.A.1h	BA.B.1h	BA.C.1h	BA.A.6h	BA.B.6h	BA.C.6h	BA.A.24h	BA.B.24h	BA.C.24h
Acad9	5.52062	5.10595	5.11172	6.06576	6.27271	5.13549	5.91248	5.23644	4.17386	4.77174	4.8197	4.87488	4.91324	4.95114	5.02945	4.80716	4.04063	4.57929	4.47409	4.69742
Armh3	4.20672	3.536	3.98811	3.85667	4.26804	4.38419	3.14541	3.43924	3.20531	3.8471	3.26888	3.79722	3.56444	4.00931	3.26807	2.50059	3.48711	3.64148	3.40116	3.86528
Cnot10	5.15215	5.38489	5.53841	5.23444	5.78944	5.75137	5.20024	5.08009	4.95664	5.19075	5.19097	4.84742	4.43769	5.07143	4.97325	4.39347	4.33505	3.9136	4.54103	4.7461
Gusb	5.99037	4.94718	5.27578	6.25635	6.09597	4.91306	5.96799	6.04652	8.62409	7.36663	8.64864	5.54138	4.50869	3.75037	4.46712	3.68692	5.87572	6.36401	6.01768	4.84199
Mtmr14	1.85499	2.72925	3.1976	2.65434	3.30601	2.91429	2.43642	3.11091	2.79592	2.46411	3.67057	3.05705	2.58268	2.53571	2.59719	2.55437	2.60821	2.50408	2.69119	2.49118
Nol7	11.152	11.7389	10.7118	10.9441	11.5789	10.7182	10.2407	11.6399	8.45407	10.5447	9.54252	10.0332	10.6337	10.5316	9.6598	9.47187	8.36562	8.70396	9.00979	10.1815
Nubp1	2.62335	3.00748	3.69228	3.95686	3.91172	3.40912	4.6654	3.36016	3.8394	3.74715	3.97443	3.14318	3.56444	3.1056	3.89579	3.04031	3.98767	3.59889	4.12308	3.39007
Pgk1	10.5867	10.6705	12.1761	12.699	11.064	12.7031	8.24233	11.9589	9.23683	9.36282	9.09379	12.0633	13.0844	12.3575	13.2538	14.4873	8.6848	10.1032	8.31297	12.557
Ppia	14.5049	15.1256	17.8035	15.7033	16.4195	16.3359	22.3597	17.1805	21.8828	20.9631	21.1409	15.7074	17.3526	15.6569	15.7981	17.246	23.0093	21.823	21.6251	16.2016
Rplp0	38.4083	37.7542	32.5046	32.6291	31.2938	33.7353	31.8293	32.9472	32.831	31.7419	30.6496	36.9349	35.358	38.0304	37.0575	37.8121	35.6059	34.7686	35.8039	37.0279
