# Supplementary material for: A Complex Pattern of Gene Expression in Tissue Affected by Viperid Snake Envenoming: The Emerging Role of Autophagy-Related Genes
Source: Biomolecules. 2024 Feb 26;14(3):278. doi: 10.3390/biom14030278 (PMC10967929; doi:10.3390/biom14030278)
Supplement: Supplementary file 1 [file biomolecules-14-00278-s001.zip › Supplementary_Table-S3 - Differential Analysis.xlsx]

## Sheet: BA1h vs Control
Supplementary Table 3. Differential analysis - The gene expression was analyzed by comparing each time point of venom injection to the control group (PBS). Differential gene expression analysis was calculated using the generalized linear model (GLM) assuming a negative binomial distribution.
Gene Name	GeneID	Alias	Description	Control-1	Control-2	BA-A-1h	BA-B-1h	BA-C-1h	baseMean	log2FoldChange	pvalue	padj
ABCA1	11303	ABC-1|Abc1	ATP-binding cassette_ sub-family A (ABC1)_ member 1	6.49808	6.56432	7.31464	6.29921	6.75772	103.021	0.445844	0.220745	0.69784
ABCB11	27413	ABC16|Bsep|Lith1|PFIC2|PGY4|SPGP	ATP-binding cassette_ sub-family B (MDR/TAP)_ member 11	4.91312	4.75697	4.81714	4.62114	5.26897	29.3537	0	1	1
ACAA2	52538	0610011L04Rik|AI255831|AI265397|D18Ertd240e	acetyl-Coenzyme A acyltransferase 2 (mitochondrial 3-oxoacyl-Coenzyme A thiolase)	8.99586	9.0049	8.68678	9.07795	9.29205	516.1	0.0483522	0.927316	0.989279
ACACA	107476	A530025K05Rik|Acac|Acc1|Gm738	acetyl-Coenzyme A carboxylase alpha	8.27067	7.55138	7.84862	8.34361	7.7742	248.603	0.0769897	0.819014	0.954047
ACACB	100705	AI597064|AW743042|Acc2|Accb	acetyl-Coenzyme A carboxylase beta	8.454	8.63348	8.11338	8.50085	8.84225	364.252	-0.0214248	0.974036	0.993111
ACOX2	93732	THCCox	acyl-Coenzyme A oxidase 2_ branched chain	4.83066	4.56432	4.43012	4.62114	4.6367	24.5319	0	1	1
ACSL4	50790	9430020A05Rik|ACS4|AU018108|Facl4|Lacs4	acyl-CoA synthetase long-chain family member 4	5.78759	5.84443	6.23747	6.35233	5.95863	65.6212	0.665264	0.412021	0.807143
ACSM3	20216	Sa|Sah	acyl-CoA synthetase medium-chain family member 3	4.26676	4.92689	4.122	4.67773	4.95863	24.0906	0	1	1
ACTA2	11475	0610041G09Rik|Actvs|SMalphaA|a-SMA|alphaSMA	actin_ alpha 2_ smooth muscle_ aorta	7.7432	7.62733	8.26106	8.87815	7.71565	264.125	0.754206	0.353303	0.76096
ACTR1A	54130	Arp1|alpha-Arp1	ARP1 actin-related protein 1A_ centractin alpha	6.70898	7.09682	6.64854	6.43672	6.5046	102.475	-0.437405	0.0561689	0.344035
ACVRL1	11482	AI115505|AI427544|Acvrlk1|Alk1	activin A receptor_ type II-like 1	5.62584	5.71116	5.87943	5.592	5.67232	51.8456	0.21864	0.684796	0.925655
ADA	11486	-	adenosine deaminase	4.44364	5.28053	4.77407	4.3696	4.12213	24.2178	0	1	1
ADAM17	11491	CD156b|Tace	a disintegrin and metallopeptidase domain 17	6.93302	6.86549	6.51104	6.6355	6.86936	108.6	-0.240782	0.480104	0.84395
ADAM9	11502	AU020942|MDC9|Mltng|mKIAA0021	a disintegrin and metallopeptidase domain 9 (meltrin gamma)	7.81466	7.91684	7.45078	7.4285	7.52423	197.677	-0.429195	0.0193832	0.211061
ADCY7	11513	AA407758	adenylate cyclase 7	5.41562	5.66386	5.22153	4.06475	4.4847	31.3434	0	1	1
ADH1	11522	ADH-AA|AI194826|Adh-1|Adh-1-t|Adh-1e|Adh-1t|Adh-3e|Adh1-e|Adh1-t|Adh1tl|Adh3-e	alcohol dehydrogenase 1 (class I)	7.71474	6.11452	7.30711	7.70521	7.98011	164.773	0.672385	0.567157	0.898783
ADH4	26876	Adh2	alcohol dehydrogenase 4 (class II)_ pi polypeptide	4.13551	3.34193	3.72968	3.78464	4.12213	14.1505	0	1	1
ADH6A	69117	1810009C16Rik|Adh5a	alcohol dehydrogenase 6A (class V)	4.91312	4.92689	4.68388	4.88418	4.89974	29.072	0	1	1
ADIPOQ	11450	30kDa|APN|Acdc|Acrp30|Ad|GBP28|adipo|apM1	adiponectin_ C1Q and collagen domain containing	5.35791	5.40082	5.66042	7.11684	6.19742	61.6778	0	1	1
ADIPOR1	72674	2810031L11Rik|ACDCR1|CGI-45|Paqr1	adiponectin receptor 1	7.65609	7.29613	7.27657	7.1572	7.39159	163.768	-0.212153	0.609127	0.898783
ADPGK	72141	2610017G09Rik|Adp-gk|C77577	ADP-dependent glucokinase	5.35791	5.14929	6.122	5.81018	4.89974	44.2566	0	1	1
AIM2	383619	Gm1313|Ifi210	absent in melanoma 2	4.20263	4.34193	3.97761	4.22521	4.6367	19.3843	0	1	1
AKR1B7	11997	AR|Avdp|MVDP	aldo-keto reductase family 1_ member B7	2.91312	1.75697	2.72968	1.56225	1.89974	4.50757	0	1	1
AKR1B8	14187	FR-1|Fgfrp|Fgrp	aldo-keto reductase family 1_ member B8	3.99112	4.45741	5.48457	4.29921	4.6367	23.8151	0	1	1
AKT1	11651	Akt|PKB|PKB/Akt|PKBalpha|Rac	thymoma viral proto-oncogene 1	8.04698	7.96642	7.98234	7.98291	7.73263	245.956	-0.0955777	0.755523	0.947377
ALAD	17025	ALADH|Lv	aminolevulinate_ delta-_ dehydratase	8.22298	7.90672	7.77953	7.52418	8.01521	237.161	-0.296256	0.476198	0.843326
ALDH3A2	11671	AI194803|Ahd-3|Ahd-3r|Ahd3|Ahd3-r|Aldh4|Aldh4-r|FALDH	aldehyde dehydrogenase family 3_ subfamily A2	5.91312	6.14929	5.77407	5.75865	5.95863	60.1608	-0.226169	0.655434	0.921438
ALDH7A1	110695	Atq1|D18Wsu181e	aldehyde dehydrogenase family 7_ member A1	5.72048	5.2164	5.66042	5.33484	5.44406	44.4847	0	1	1
ALDH9A1	56752	AA139417|Abaldh|ESTM40|TMABA-DH|Tmabadh	aldehyde dehydrogenase 9_ subfamily A1	5.44364	5.28053	5.63657	4.67773	5.01521	37.0329	0	1	1
ALDOB	230163	Aldo-2|Aldo2|BC016435	aldolase B_ fructose-bisphosphate	8.2108	3.0789	4.05161	4.3696	7.60939	44.1414	0	1	1
AMOTL1	75723	2310010G08Rik|2310067L22Rik|4932416D09Rik|JEAP|mFLJ00155	angiomotin-like 1	9.75302	9.94926	9.54506	8.99131	9.25141	723.081	-0.587361	0.259885	0.698955
AMOTL2	56332	AW549739|C79691|Lccp|MASCOT|mKIAA0989	angiomotin-like 2	6.10075	5.51186	6.26884	6.08581	6.01521	63.8446	0.527247	0.37691	0.777538
ANAPC1	17222	2610021O03Rik|AI047775|AI853536|AW547281|Apc1|Mcpr|tsg24	anaphase promoting complex subunit 1	5.78759	6.68771	5.4576	5.67773	5.4847	56.4563	0	1	1
ANAPC10	68999	1500026N15Rik|A830003M23Rik|APC10	anaphase promoting complex subunit 10	5.80928	5.96642	5.4576	5.592	6.01521	54.4969	-0.200299	0.814136	0.952661
ANAPC7	56317	APC7|AW545589	anaphase promoting complex subunit 7	5.47112	6.0049	5.66042	5.14721	4.83833	42.9443	0	1	1
ANGPTL4	57875	Arp4|Bk89|Fiaf|Hfarp|Ng27|Pgar|Pgarg|Pp1158	angiopoietin-like 4	5.72048	6.14929	7.64257	7.55472	6.40224	103.526	1.82773	0.0588946	0.349798
AP1G1	11765	AA409002|AU041323|AW551707|Adtg|D8Ertd374e	adaptor protein complex AP-1_ gamma 1 subunit	7.03782	7.44347	7.16431	7.04338	7.09613	142.718	-0.15056	0.506125	0.870179
AP1S1	11769	AP19	adaptor protein complex AP-1_ sigma 1	5.38705	5.92689	5.01508	4.78464	4.7742	36.1914	0	1	1
AP2S1	232910	AI043088	adaptor-related protein complex 2_ sigma 1 subunit	8.7003	8.76259	8.3407	8.50085	8.54359	379.934	-0.274564	0.427488	0.815893
APC	11789	AI047805|AU020952|AW124434|CC1|Min|mAPC	adenomatosis polyposis coli	6.63801	6.53833	6.01508	6.04338	5.5627	71.4816	-0.916806	0.247577	0.698955
APCS	20219	Sap	serum amyloid P-component	5.41562	4.34193	4.37354	3.97729	5.4847	26.3296	0	1	1
APLP2	11804	AI790698|APLP-2	amyloid beta (A4) precursor-like protein 2	8.4471	8.45045	7.66042	8.49692	7.99425	296.077	-0.373659	0.309835	0.73283
APOA1	11806	Alp-1|Apoa-1|Brp-14|Ltw-1|Lvtw-1|Sep-1|Sep-2|Sep2|apo-AI|apoA-I	apolipoprotein A-I	10.1736	4.34193	4.53703	3.88418	8.39692	76.9976	-1.76748	0.667297	0.921438
APOA2	11807	Alp-2|Apo-AII|ApoA-II|ApoAII|Apoa-2|Hdl-1	apolipoprotein A-II	9.10733	4.2164	4.63657	4.56225	7.54359	64.5895	0	1	1
APOA4	11808	Apoa-4	apolipoprotein A-IV	4.87248	5.0789	4.122	4.14721	7.06966	33.3138	0	1	1
APOB	238055	AI315052|Apo B-100|apob-100|apob-48	apolipoprotein B	7.04698	4.56432	3.97761	4.29921	6.88463	40.9148	0	1	1
APOC2	11813	apo-CII|apoC-II	apolipoprotein C-II	5.20263	4.56432	4.8996	4.22521	5.4847	29.3501	0	1	1
APOC3	11814	apo-CIII|apoC-III	apolipoprotein C-III	8.76556	3.56432	4.25324	4.73217	7.79859	56.6019	0	1	1
APOH	11818	B2GPI|beta-2-GPI|beta2-GPI	apolipoprotein H	7.00998	3.92689	3.43012	4.43672	6.19742	32.005	0	1	1
APP	11820	Abeta|Abpp|Adap|Ag|Cvap|E030013M08Rik|betaApp	amyloid beta (A4) precursor protein	8.74882	8.84973	9.57517	9.00243	9.28632	545.899	0.536151	0.0495762	0.333165
AQP8	11833	AI255744|AQP-8	aquaporin 8	5.26676	5.45741	4.93913	4.62114	5.7742	37.0584	0	1	1
ARG1	11846	AI|AI256583|Arg-1|PGIF	arginase_ liver	7.34311	4.45741	4.122	3.88418	5.31477	32.5434	-3.66742	0.0543904	0.338429
ARHGAP35	232906	6430596G11Rik|AI841135|Grlf1|mKIAA1722|p190A|p190RhoGAP	Rho GTPase activating protein 35	6.23505	5.56432	5.56257	5.56225	5.80663	53.6744	-0.373458	0.596419	0.898783
ARHGEF2	16800	AA408978|GEF|GEF-H1|GEFH1|LFP40|Lbcl1|Lfc|P40|mKIAA0651	rho/rac guanine nucleotide exchange factor (GEF) 2	7.48466	7.44347	7.38789	6.90802	6.94413	150.502	-0.404114	0.333667	0.739106
ARHGEF6	73341	1600028C08Rik|1700038J06Rik|4930592P22Rik|alpha-PIX	Rac/Cdc42 guanine nucleotide exchange factor (GEF) 6	6.34311	6.48489	6.31464	6.45302	6.52423	85.8637	0.071305	0.893356	0.981043
ARRB1	109689	1200006I17Rik|AW208571|G430100A01Rik	arrestin_ beta 1	5.26676	6.18323	5.34439	5.46914	5.40224	46.3068	0	1	1
ATF4	11911	Atf-4|C/ATF|CREB2|TAXREB67	activating transcription factor 4	8.61971	8.78487	8.86411	9.08842	9.24551	484.558	0.395685	0.485861	0.846478
ATF7IP	54343	2610204M12Rik|AM|Mcaf1	activating transcription factor 7 interacting protein	6.93302	6.86549	6.03346	5.88418	6.54359	87.5447	-0.901295	0.24176	0.698955
ATG101	68118	9430023L20Rik|AA407441|AU022967	autophagy related 101	5.13551	5.66386	5.56257	5.73217	5.22166	44.1137	0	1	1
ATG2B	76559	2410024A21Rik|AI047755|AI503411|AW558123|C030004M05Rik|C630028L02Rik|mKIAA4067	autophagy related 2B	6.34311	6.51186	6.08723	5.78464	6.22166	72.9937	-0.485427	0.228726	0.698955
ATOX1	11927	AI256639|Atx1	ATX1 (antioxidant protein 1) homolog 1 (yeast)	6.97201	7.35688	7.31464	7.19646	7.33714	150.689	0.155561	0.427782	0.815893
ATP6V1E1	11973	2410029D23Rik|Atp6e|Atp6e2|Atp6v1e|D6Ertd385e|E2|P31|Vma4	ATPase_ H+ transporting_ lysosomal V1 subunit E1	9.12474	9.19576	8.86667	8.80701	8.88842	503.734	-0.311672	0.204617	0.673336
ATP6V1F	66144	1110004G16Rik	ATPase_ H+ transporting_ lysosomal V1 subunit F	6.79848	7.13201	6.87943	7.11684	7.05624	127.699	0.0931094	0.89351	0.981043
ATP6V1G2	66237	1500002D01Rik|Atp6g2|NG38|VAG2	ATPase_ H+ transporting_ lysosomal V1 subunit G2	5.10075	5.0049	6.60004	4.93148	6.06966	46.5712	0	1	1
ATP7A	11977	MNK	ATPase_ Cu++ transporting_ alpha polypeptide	4.87248	5.34193	5.8382	5.53188	5.35917	41.8957	1.18763	0.13028	0.549138
AXL	26362	AI323647|Ark|Tyro7|Ufo	AXL receptor tyrosine kinase	8.30544	8.46433	8.35173	7.70521	8.03587	288.518	-0.344489	0.376077	0.777538
BANF1	23825	Baf|Bcrp1|L2bp1/Baf	barrier to autointegration factor 1	7.89294	7.79039	7.33701	7.39514	7.44406	190.27	-0.48356	0.0918832	0.444669
BAX	12028	-	BCL2-associated X protein	5.97201	6.34193	5.66042	5.85993	5.52423	58.5543	-0.661313	0.276249	0.71715
BCAP31	27061	Bap31	B cell receptor associated protein 31	7.19441	6.98579	7.68388	7.65677	7.49468	169.261	0.627408	0.0374006	0.293137
BCL2	12043	AW986256|Bcl-2|C430015F12Rik|D630044D05Rik|D830018M01Rik	B cell leukemia/lymphoma 2	5.49808	5.2164	5.75205	4.88418	5.74104	42.7647	0	1	1
BCL2L1	12048	Bcl(X)L|Bcl-XL|Bcl2l|BclX|bcl-x|bcl2-L-1	BCL2-like 1	5.80928	5.14929	7.06953	7.21569	7.49468	93.5519	2.57064	0.00590799	0.136231
BIRC3	11796	AW107670|Api1|Api2|Birc2|HIAP2|IAP1|IAP2|MIAP1|MIAP2|MIHB|MIHC|RNF49|cIAP-1|cIAP-2|cIAP1|cIAP2	baculoviral IAP repeat-containing 3	3.83066	3.92689	6.78496	5.73217	6.09613	38.6974	5.81592	0.0024412	0.116088
BLK	12143	-	B lymphoid kinase	2.32816	4.45741	3.31464	3.56225	2.31477	9.16062	0	1	1
BMP10	12154	-	bone morphogenetic protein 10	2.91312	4.84443	3.72968	3.29921	3.12213	11.973	0	1	1
BPI	329547	9230105K17Rik|Bpifd1	bactericidal permeablility increasing protein	3.20263	3.75697	3.53703	3.14721	3.31477	10.4957	0	1	1
BRAF	109880	9930012E13Rik|AA120551|AA387315|AA473386|B-raf|Braf-2|Braf2|C230098H17|C87398|D6Ertd631e	Braf transforming gene	5.65009	6.37168	6.26884	6.16711	6.33714	71.4554	0.364411	0.257442	0.698955
BRPF3	268936	AI413466|AW493400|mKIAA1286	bromodomain and PHD finger containing_ 3	4.65009	4.75697	4.93913	4.56225	4.31477	25.0136	0	1	1
BST2	69550	2310015I10Rik|Bst-2|C87040|CD317|DAMP-1|GREG	bone marrow stromal cell antigen 2	5.60118	4.75697	5.66042	5.88418	6.06966	48.3177	1.34104	0.358975	0.768953
C1S1	50908	AA959438|AI255193|AI327365|C1s|C1sa	complement component 1_ s subcomponent 1	7.60738	7.47121	6.51104	6.60664	6.74104	126.892	-1.0695	0.0673969	0.381542
C3	12266	AI255234|ASP|HSE-MSF|Plp	complement component 3	9.47282	8.75132	6.90959	7.1572	8.29205	277.548	-1.67605	0.085799	0.420415
C3AR1	12267	AZ3B|C3AR|HNFAG09	complement component 3a receptor 1	5.76556	6.37168	6.13907	5.29921	5.4847	56.1823	-0.569195	0.714699	0.925961
C6	12274	AW111623	complement component 6	4.91312	5.2164	4.8996	4.29921	5.22166	30.0647	0	1	1
C8A	230558	-	complement component 8_ alpha polypeptide	6.37255	3.0789	3.18911	3.14721	4.40224	16.427	0	1	1
C8B	110382	4930439B20Rik|AI595927	complement component 8_ beta polypeptide	4.20263	2.34193	2.05161	1.56225	3.6367	6.76938	0	1	1
C9	12279	-	complement component 9	6.73188	3.34193	3.72968	3.56225	5.40224	23.4838	0	1	1
CALM1	12313	AI256814|AI327027|AI461935|AL024000|CaM|Calm	calmodulin 1	9.7032	9.66686	8.87179	9.43261	9.38086	680.789	-0.445002	0.177618	0.658647
CAPN5	12337	nCL-3	calpain 5	4.44364	5.2164	4.18911	3.78464	3.89974	19.7901	0	1	1
CARD9	332579	Gm782	caspase recruitment domain family_ member 9	2.7432	4.75697	4.77407	4.06475	3.4847	15.6137	0	1	1
CASP12	12364	-	caspase 12	6.26676	6.31156	6.03346	6.04338	5.70709	67.296	-0.447459	0.296055	0.73283
CASP3	12367	A830040C14Rik|AC-3|Apopain|CASP-3|CC3|CPP-32|CPP32|Caspase-3|Lice|SCA-1|Yama|mldy	caspase 3	4.65009	4.92689	5.37354	5.22521	4.95863	32.6016	0	1	1
CASP4	12363	CASP-11|CASP-4|Casp11|Caspl|ich-3	caspase 4_ apoptosis-related cysteine peptidase	2.55055	3.0789	5.4576	5.10657	4.83833	18.4608	0	1	1
CASP6	12368	CASP-6|Mch2	caspase 6	5.41562	5.34193	5.56257	5.33484	5.35917	42.307	0	1	1
CASP7	12369	AI314680|CMH-1|ICE-IAP3|Mch3|caspase-7|mCASP-7	caspase 7	6.23505	6.28053	5.85896	5.18674	5.4847	56.0715	-1.05964	0.0190025	0.211061
CASP8	12370	CASP-8|FLICE|MACH|Mch5	caspase 8	5.38705	5.84443	5.43012	5.06475	5.17275	41.6378	0	1	1
CAT	12359	2210418N07|Cas-1|Cas1|Cs-1	catalase	8.51138	8.0049	7.59387	7.87815	8.28056	265.721	-0.351875	0.709755	0.925961
CBL	12402	4732447J05Rik|Cbl-2|c-Cbl|cbl|Cbl	Casitas B-lineage lymphoma	5.44364	5.75697	5.43012	4.97729	5.22166	41.2389	0	1	1
CCL19	24047	CKb11|ELC|MIP3B|Scya19|exodus-3	chemokine (C-C motif) ligand 19	7.04698	7.72275	5.85896	6.48508	6.60018	107.098	-1.28358	0.0496938	0.333165
CCL2	20296	AI323594|HC11|JE|MCAF|MCP-1|MCP1|SMC-CF|Scya2|Sigje	chemokine (C-C motif) ligand 2	4.06512	3.92689	8.52084	8.06475	8.51934	98.3185	8.29155	7.55458e-05	0.014807
CCL4	20303	AT744.1|Act-2|MIP-1B|Mip1b|Scya4	chemokine (C-C motif) ligand 4	2.55055	1.75697	4.31464	2.78464	3.12213	7.49426	0	1	1
CCN2	14219	Ccn2|Fisp12|Hcs24|fisp-12|Ctgf	connective tissue growth factor	7.46429	7.91684	10.2483	8.50867	9.67232	434.163	2.06447	0.0226953	0.211823
CCNA2	12428	AA408589|Ccn-1|Ccn1|Ccna|CycA2|Cyca	cyclin A2	4.06512	4.75697	5.08723	5.06475	4.01521	24.2155	0	1	1
CCR1	12768	Cmkbr1|Mip-1a-R	chemokine (C-C motif) receptor 1	4.44364	4.84443	5.4021	5.18674	4.7742	30.4891	0	1	1
CCR2	12772	Cc-ckr-2|Ccr2a|Ccr2b|Ckr2|Ckr2a|Ckr2b|Cmkbr2|mJe-r	chemokine (C-C motif) receptor 2	6.75442	6.94679	5.31464	4.78464	5.52423	58.2806	-2.4159	0.0181976	0.209808
CCR4	104625	CCR4|Cnot6	CCR4-NOT transcription complex_ subunit 6	3.65009	4.45741	4.63657	4.06475	4.31477	18.6968	0	1	1
CCR7	12775	CC-CKR-7|CCR-7|CD197|Cdw197|Cmkbr7|EBI1|Ebi1h	chemokine (C-C motif) receptor 7	2.91312	4.34193	3.72968	3.88418	4.40224	14.4623	0	1	1
CCS	12460	Ccsd	copper chaperone for superoxide dismutase	6.49808	6.48489	6.37354	6.48508	6.61855	90.0109	0.0563074	0.895952	0.981043
CD14	12475	-	CD14 antigen	4.7432	5.34193	8.24538	8.15221	7.8922	117.375	4.59826	0.0119733	0.174306
CD163	93671	CD163v2|CD163v3	CD163 antigen	3.7432	4.45741	4.72968	3.29921	3.6367	15.706	0	1	1
CD180	17079	F630107B15|Ly78|RP105	CD180 antigen	5.10075	5.61495	4.85896	4.93148	4.12213	30.3927	0	1	1
CD19	12478	AW495831	CD19 antigen	3.44364	4.34193	4.122	4.14721	4.12213	16.3972	0	1	1
CD209E	170780	SIGNR4|mSIGNR4	CD209e antigen	3.55055	3.92689	4.48457	4.29921	4.6367	18.1209	0	1	1
CD244A	NA	NA	NA	3.65009	4.0789	3.05161	3.97729	3.7742	13.054	0	1	1
CD34	12490	AU040960	CD34 antigen	8.03782	7.60246	8.25324	8.28563	8.31477	274.143	0.505395	0.244393	0.698955
CD36	12491	FAT|GPIV|Scarb3	CD36 antigen	8.40853	8.75132	8.82771	8.89615	9.41806	464.764	0.515104	0.23897	0.698955
CD3D	12500	T3d	CD3 antigen_ delta polypeptide	4.60118	4.66386	5.25324	4.83527	5.06966	29.5409	0	1	1
CD3E	12501	AI504783|CD3|CD3epsilon|T3e	CD3 antigen_ epsilon polypeptide	4.87248	4.56432	4.31464	4.56225	4.7742	24.5488	0	1	1
CD3G	12502	Ctg-3|Ctg3|T3g	CD3 antigen_ gamma polypeptide	5.23505	5.14929	4.97761	4.56225	5.22166	32.6536	0	1	1
CD4	12504	L3T4|Ly-4	CD4 antigen	3.06512	4.45741	3.05161	3.29921	2.31477	9.4324	0	1	1
CD44	12505	AU023126|AW121933|AW146109|HERMES|Ly-24|Pgp-1	CD44 antigen	3.65009	3.56432	4.122	4.14721	3.4847	13.8678	0	1	1
CD6	12511	-	CD6 antigen	3.99112	4.66386	4.43012	4.29921	4.12213	19.7159	0	1	1
CD68	12514	Lamp4|Scard1|gp110	CD68 antigen	5.72048	6.82306	6.18911	5.90802	5.26897	63.2033	-0.711596	0.496385	0.857733
CD84	12523	A130013D22Rik|CDw84|SLAMF5	CD84 antigen	4.38705	6.04237	5.25324	5.18674	5.12213	36.7152	0	1	1
CD86	12524	B7|B7-2|B7.2|B70|CLS1|Cd28l2|ETC-1|Ly-58|Ly58|MB7|MB7-2|TS/A-2	CD86 antigen	3.20263	0.756968	4.31464	4.22521	4.12213	10.0166	0	1	1
CD8A	12525	BB154331|Ly-2|Ly-35|Ly-B|Lyt-2	CD8 antigen_ alpha chain	3.32816	3.75697	3.81714	3.67773	3.31477	11.9501	0	1	1
CD8B1	12526	Cd8b|Ly-3|Ly-C|Lyt-3	CD8 antigen_ beta chain 1	4.26676	4.75697	4.53703	4.62114	4.22166	22.3269	0	1	1
CDH2	12558	CDHN|N-cadherin|Ncad	cadherin 2	5.0286	4.84443	5.66042	5.33484	5.35917	37.9359	0	1	1
CDH5	12562	7B4|AA408225|Cd144|VE-Cad|VECD|VEcad|Vec	cadherin 5	7.29009	7.44347	7.7631	8.06475	8.10919	212.913	0.714439	0.0578191	0.348694
CDK4	12567	Crk3	cyclin-dependent kinase 4	5.38705	5.14929	5.66042	5.18674	4.83833	37.9063	0	1	1
CDKN1A	12575	CAP20|CDKI|CIP1|Cdkn1|P21|SDI1|Waf1|mda6|p21Cip1|p21WAF	cyclin-dependent kinase inhibitor 1A (P21)	6.52456	6.82306	9.31464	9.05944	8.9258	280.042	2.7415	0.0130504	0.179933
CDKN2C	12580	C77269|INK4c|p18|p18-INK4c|p18-INK6|p18INK4c	cyclin-dependent kinase inhibitor 2C (p18_ inhibits CDK4)	5.62584	5.40082	5.18911	5.53188	5.01521	40.8587	0	1	1
CDON	57810	CDO|Cd0|Orcam	cell adhesion molecule-related/down-regulated by oncogenes	5.23505	5.66386	5.34439	4.78464	4.70709	35.4326	0	1	1
CEACAM3	384557	EG384557|Psg24|cea12	carcinoembryonic antigen-related cell adhesion molecule 3	2.32816	3.56432	3.31464	3.97729	3.31477	9.84804	0	1	1
CEBPA	12606	C/ebpalpha|CBF-A|Cebp	CCAAT/enhancer binding protein (C/EBP)_ alpha	7.10952	6.24882	6.31464	6.9198	6.38086	96.6521	-0.189377	0.786419	0.947377
CFH	12628	Mud-1|NOM|Sas-1|Sas1	complement component factor h	3.55055	3.75697	3.53703	4.22521	4.12213	14.3043	0	1	1
CFHR1	50702	AI194696|CFHRB|Cfhl1	complement factor H-related 1	3.55055	2.34193	3.8996	3.67773	3.7742	10.9193	0	1	1
CFHR2	545366	Cfhrb_4/2	complement factor H-related 2	7.80928	5.88625	6.23747	5.90802	6.7742	91.9672	-0.965911	0.250334	0.698955
CFI	12630	-	complement component factor i	6.38705	3.0789	4.48457	4.3696	5.6367	27.6914	0	1	1
CFLAR	12633	2310024N18Rik|A430105C05Rik|CLARP|Cash|Casper|ENSMUSG00000072980|FLAME|FLAME-1|Flip|Gm9845|I-FLICE|MRIT|c-Flip	CASP8 and FADD-like apoptosis regulator	6.9816	6.84443	7.05161	6.64971	6.67232	114.558	-0.0995357	0.788799	0.947377
CFTR	12638	AW495489|Abcc7	cystic fibrosis transmembrane conductance regulator	2.91312	4.0789	3.53703	3.29921	3.4847	11.0241	0	1	1
CHIL1	12654	AW208766|Brp39|Chi3l1|Gp39	chitinase-like 1	-0.256804	3.92689	4.37354	4.56225	3.7742	9.68677	0	1	1
CHMP4B	75608	2010012F05Rik|C76846|Snf7-2	charged multivesicular body protein 4B	9.17782	9.45741	8.60926	8.54334	8.74104	479.629	-0.715596	0.00529923	0.130316
CHUK	12675	AI256658|Chuk1|Fbx24|Fbxo24|IKBKA|IKK1|Ikka|NFKBIKA	conserved helix-loop-helix ubiquitous kinase	7.15259	7.37168	7.06953	6.93148	7.22166	141.965	-0.192752	0.292284	0.73283
CIITA	12265	C2ta|EG669998|Gm9475|Mhc2ta	class II transactivator	4.87248	5.75697	5.122	5.02168	4.5627	33.525	0	1	1
CKAP4	216197	5630400A09Rik|CLIMP-63|P63	cytoskeleton-associated protein 4	7.08305	7.28053	7.81183	6.85993	6.89974	145.716	0.120925	0.863496	0.970643
COL10A1	12813	Col10|Col10a-1	collagen_ type X_ alpha 1	4.06512	4.2164	3.81714	4.3696	4.31477	17.8346	0	1	1
COL14A1	12818	5730412L22Rik|AW108078	collagen_ type XIV_ alpha 1	6.99112	7.02375	7.15594	6.70521	6.5046	117.468	-0.197537	0.781989	0.947377
COL16A1	107581	2700007F12Rik|A530052M23Rik|AI838662|CA1F	collagen_ type XVI_ alpha 1	6.28235	6.2164	7.19728	5.3696	5.60018	70.1885	0	1	1
COL1A1	12842	Col1a-1|Cola-1|Cola1|Mov-13|Mov13	collagen_ type I_ alpha 1	11.8183	12.1002	14.9675	11.5952	13.4181	7032.64	1.94721	0.0319984	0.278741
COL1A2	12843	AA960264|AI325291|Col1a-2|Cola-2|Cola2|oim	collagen_ type I_ alpha 2	11.506	11.735	14.0534	10.8736	12.7116	4627.18	1.44007	0.0723659	0.381542
COL3A1	12825	AW550625|Col3a-1|MMS10-W|Ms10w|mKIAA4231	collagen_ type III_ alpha 1	11.483	11.5819	11.9015	11.5062	10.7463	2785.61	-0.0724265	0.905226	0.981486
COL4A1	12826	Bru|Col4a-1|Del(8)44H|Raw|Svc	collagen_ type IV_ alpha 1	9.78622	9.66085	10.3834	10.2499	10.2791	1076.33	0.596795	0.0238966	0.217848
COL4A2	12827	Col4a-2	collagen_ type IV_ alpha 2	8.95751	8.91179	9.18911	9.13716	8.91096	519.618	0.162173	0.43809	0.816686
COL5A1	12831	AI413331	collagen_ type V_ alpha 1	8.46087	8.43645	8.75205	8.18186	8.04948	332.254	-0.0819416	0.869121	0.970643
COL5A3	53867	-	collagen_ type V_ alpha 3	8.16946	8.06985	8.40916	7.45302	7.44406	240.369	-0.28982	0.543116	0.894543
COL6A3	12835	AI507288|Col6a-3	collagen_ type VI_ alpha 3	8.76279	9.00963	9.6062	8.85687	8.53394	495.893	0.195438	0.576443	0.898783
COL6A5	665033	Col29a1|EG665033|Gm7455	collagen_ type VI_ alpha 5	4.06512	4.66386	4.85896	4.43672	4.6367	23.1393	0	1	1
COL7A1	12836	AW209154	collagen_ type VII_ alpha 1	3.32816	2.75697	2.8996	2.29921	2.6367	6.88821	0	1	1
COX4I2	84682	Cox4b|CoxIV-2	cytochrome c oxidase subunit IV isoform 2	5.13551	5.61495	6.01508	5.40355	5.6367	47.2145	0	1	1
COX6A1	12861	VIaL	cytochrome c oxidase subunit VIa polypeptide 1	8.60428	8.67583	8.66632	9.25108	9.10594	464.872	0.415037	0.333555	0.739106
COX6B1	110323	2010000G05Rik|Cox6b	cytochrome c oxidase_ subunit VIb polypeptide 1	11.378	11.5301	10.5546	10.676	10.7966	2029.72	-0.783389	0.0518445	0.333165
COX7B	66142	1100001F07Rik|1110004F07Rik|C80563	cytochrome c oxidase subunit VIIb	4.26676	4.66386	4.25324	3.56225	4.12213	18.0465	0	1	1
COX7C	12867	COXVIIc|Cox7c1	cytochrome c oxidase subunit VIIc	12.3307	12.4094	11.977	12.1368	12.352	4841.33	-0.20724	0.611547	0.898783
CPA3	12873	MC-CPA	carboxypeptidase A3_ mast cell	5.06512	4.45741	4.77407	4.93148	3.7742	24.2592	0	1	1
CPB2	12345	1700120C01Rik|AI325129|CPB1|CPB2|CPbeat2|CPbeta1|CPbeta2|Cappb1|Capzb	capping protein (actin filament) muscle Z-line_ beta	5.78759	3.34193	4.05161	3.43672	5.31477	20.9158	0	1	1
CPN1	110115	AA389061|CPN1|Cyp11b|Cyp11b-1|FHI|Cyp11b1	cytochrome P450_ family 11_ subfamily b_ polypeptide 1	4.44364	4.56432	3.81714	4.56225	5.22166	22.972	0	1	1
CPT1A	12894	C730027G07|CPTI|Cpt1	carnitine palmitoyltransferase 1a_ liver	5.13551	5.34193	6.23747	5.53188	5.40224	46.1995	0	1	1
CREB1	12912	2310001E10Rik|3526402H21Rik|AV083133|Creb|Creb-1	cAMP responsive element binding protein 1	5.06512	5.56432	4.58766	4.3696	5.01521	30.2819	0	1	1
CREB3	12913	AU044960|AW538053|C80076|LZIP|LZIP-1|LZIP-2|Luman	cAMP responsive element binding protein 3	5.52456	5.71116	5.05161	5.06475	4.40224	35.5275	0	1	1
CREBBP	12914	AW558298|CBP|CBP/p300|KAT3A|p300/CBP	CREB binding protein	7.26676	7.24882	7.13907	7.27191	7.09613	147.497	-0.0720549	0.76559	0.947377
CRK	12928	Crk-I|Crk-II|Crk-III|Crk3|CrkIII|Crko|c-Crk|p38	v-crk sarcoma virus CT10 oncogene homolog (avian)	7.55698	8.16636	7.51104	7.69839	7.73263	212.759	-0.250312	0.319236	0.736126
CRKL	12929	1110025F07Rik|AA589403|AI325100|Crkol	v-crk sarcoma virus CT10 oncogene homolog (avian)-like	6.52456	6.28053	6.68388	6.18674	6.52423	86.8218	0.147342	0.647556	0.919717
CRP	12945	CRP|CRP-[a]|CRP-[b]|Crpd|DBMT1|gp300|p80|Dmbt1	deleted in malignant brain tumors 1	4.83066	3.34193	3.05161	2.97729	4.40224	13.1843	0	1	1
CSF1R	12978	AI323359|CD115|CSF-1R|Csfmr|Fim-2|Fms|M-CSF-R|M-CSFR	colony stimulating factor 1 receptor	6.93302	7.24882	7.01508	5.97729	6.6367	108.547	-0.578649	0.458915	0.827878
CSF3R	12986	Cd114|Csfgr|G-CSF-R|G-CSFR	colony stimulating factor 3 receptor (granulocyte)	4.49808	4.56432	6.06953	6.14721	6.17275	44.9541	4.62449	0.00531901	0.130316
CSNK1A1	93687	2610208K14Rik|4632404G05Rik|5430427P18Rik|CK1a|Csnk1a	casein kinase 1_ alpha 1	9.00058	9.2123	9.2669	9.0832	8.98011	552.035	0.0113082	0.969963	0.993111
CSNK1D	104318	1200006A05Rik|AA409348|D930010H05Rik	casein kinase 1_ delta	5.72048	5.51186	6.23747	5.99965	5.74104	57.365	0.736966	0.0739725	0.381542
CSNK1E	27373	AI426939|AI551861|AW457082|CK1epsilon|CKIe|KC1epsilon|tau	casein kinase 1_ epsilon	5.55055	6.11452	5.15594	5.73217	5.4847	48.7583	0	1	1
CSNK1G3	70425	3300002K07Rik|C330049O21Rik	casein kinase 1_ gamma 3	5.80928	5.66386	6.49786	5.93148	5.4847	58.7875	0.550389	0.195492	0.660629
CSNK2A1	12995	Csnk2a1-rs4	casein kinase 2_ alpha 1 polypeptide	9.26676	9.40082	8.40564	8.66028	8.42851	455.846	-0.865236	2.97807e-05	0.011674
CSNK2B	13001	CK II beta	casein kinase 2_ beta polypeptide	8.27847	8.53833	8.06953	8.46513	8.34268	323.77	-0.109943	0.600423	0.898783
CTBP2	13017	AA407280|D7Ertd45e|Gtrgeo6|Ribeye	C-terminal binding protein 2	6.13551	6.28053	5.18911	5.73217	5.22166	52.411	0	1	1
CTNNB1	12387	Bfc|Catnb|Mesc	catenin (cadherin associated protein)_ beta 1	9.56815	9.82575	9.40564	9.50281	9.66129	772.144	-0.175278	0.310794	0.73283
CTNND1	12388	AA409437|AU019353|Catns|Ctnnd|P120|mKIAA0384	catenin (cadherin associated protein)_ delta 1	7.46429	7.48489	7.66042	7.32601	7.16026	171.157	-0.0652626	0.868513	0.970643
CTSB	13030	CB	cathepsin B	7.86732	8.18323	8.33701	8.39514	8.55318	308.083	0.440467	0.621353	0.898783
CTSD	13033	CD|CatD	cathepsin D	9.75162	10.3268	9.95006	10.1928	10.154	1078.69	0.0388598	0.946854	0.993111
CTSL	13039	1190035F06Rik|CatL|Ctsl1|MEP|fs|nkt	cathepsin L	5.55055	5.66386	6.47115	6.26269	6.29205	66.1679	1.22239	0.307073	0.73283
CTSW	13041	lymphopain	cathepsin W	4.38705	4.2164	3.97761	2.97729	4.70709	16.5997	0	1	1
CUL1	26965	-	cullin 1	8.21487	8.31921	7.82244	7.99965	7.9514	267.151	-0.358238	0.150981	0.589817
CUL3	26554	KIAA0617	cullin 3	8.25495	8.1916	7.96808	8.04875	8.13495	278.14	-0.171235	0.64634	0.919717
CXCL1	14825	Fsp|Gro1|KC|Mgsa|N51|Scyb1|gro	chemokine (C-X-C motif) ligand 1	3.06512	3.0789	8.66337	8.28563	9.26606	88.7586	0	1	1
CXCL10	15945	C7|CRG-2|INP10|IP-10|IP10|Ifi10|Scyb10|gIP-10|mob-1	chemokine (C-X-C motif) ligand 10	4.38705	3.75697	6.26884	5.64971	5.44406	34.3283	4.58496	0.0083929	0.156667
CXCL11	56066	Cxc11|H174|I-tac|Ip9|Itac|Scyb11|Scyb9b|b-R1|betaR1	chemokine (C-X-C motif) ligand 11	5.47112	5.28053	5.68388	5.56225	5.74104	46.7781	0	1	1
CXCL12	20315	Pbsf|Scyb12|Sdf1|Tlsf|Tpar1	chemokine (C-X-C motif) ligand 12	7.69739	7.51186	7.49786	7.73884	7.86936	202.68	0.140178	0.823223	0.954047
CXCL16	66102	0910001K24Rik|AV290116|BB024863|CXCL16v1|CXCL16v2|SR-PSOX|Zmynd15|b2b498Clo	chemokine (C-X-C motif) ligand 16	5.29778	5.75697	5.70696	5.70521	5.17275	46.1396	0	1	1
CXCL2	20310	CINC-2a|GROb|Gro2|MIP-2|MIP-2a|Mgsa-b|Mip2|Scyb|Scyb2	chemokine (C-X-C motif) ligand 2	3.91312	3.34193	5.58766	5.592	5.9872	29.5356	0	1	1
CXCR1	227288	Il8ra	chemokine (C-X-C motif) receptor 1	4.06512	5.0049	4.85896	4.43672	4.6367	24.2595	0	1	1
CXCR3	12766	Cd183|Cmkar3	chemokine (C-X-C motif) receptor 3	2.55055	3.34193	3.63657	3.67773	3.7742	10.5283	0	1	1
CXCR4	12767	CD184|Cmkar4|LESTR|PB-CKR|PBSF/SDF-1|Sdf1r|b2b220Clo	chemokine (C-X-C motif) receptor 4	4.06512	5.0049	5.05161	5.53188	5.35917	32.0563	0	1	1
CXCR6	80901	BB217514|BONZO|STRL33	chemokine (C-X-C motif) receptor 6	3.06512	3.0789	3.31464	3.14721	1.89974	7.47007	0	1	1
CYBB	13058	C88302|CGD91-phox|Cgd|Cyd|Nox2|gp91-1|gp91phox	cytochrome b-245_ beta polypeptide	4.65009	5.56432	4.63657	4.3696	5.31477	30.0038	0	1	1
CYCS	13063	-	cytochrome c_ somatic	5.0286	5.56432	4.18911	4.3696	4.01521	24.8189	0	1	1
CYFIP1	20430	E030028J09Rik|P140SRA-1|P140sra1|Shyc|Sra-1|Sra1|l(7)1Rl|l71Rl|l7Rl1|mKIAA0068|pl-1	cytoplasmic FMR1 interacting protein 1	6.55055	6.61495	7.10472	6.95457	6.85393	112.653	0.534336	0.321601	0.737238
CYP1A1	13076	AHH|AHRR|CP11|Cyp1a2|P450-1	cytochrome P450_ family 1_ subfamily a_ polypeptide 1	4.06512	5.0049	5.08723	5.02168	4.89974	28.1631	0	1	1
CYP1A2	13077	CP12|Cyp1a1|P450-3	cytochrome P450_ family 1_ subfamily a_ polypeptide 2	5.06512	4.66386	4.37354	4.29921	5.40224	27.1108	0	1	1
CYP27A1	104086	1300013A03Rik|Cyp27	cytochrome P450_ family 27_ subfamily a_ polypeptide 1	7.29009	7.26476	6.71836	7.29017	7.12213	140.761	-0.224215	0.786167	0.947377
CYP2C29	13095	AHOH|AHOHase|AI159681|AI196010|Ah-2|Ahh-1|Cyp2c|P450-2C	cytochrome P450_ family 2_ subfamily c_ polypeptide 29	5.49808	3.56432	3.8996	3.97729	5.12213	21.2927	0	1	1
CYP2C65	72303	2210009K14Rik	cytochrome P450_ family 2_ subfamily c_ polypeptide 65	3.65009	3.75697	4.05161	3.97729	4.12213	15.0492	0	1	1
CYP2E1	13106	Cyp2e	cytochrome P450_ family 2_ subfamily e_ polypeptide 1	7.22701	5.14929	5.05161	5.06475	6.4847	55.5406	0	1	1
CYP2J6	13110	-	cytochrome P450_ family 2_ subfamily j_ polypeptide 6	4.95265	5.2164	4.77407	4.93148	4.12213	27.845	0	1	1
CYP4A10/31/32	NA	NA	NA	4.91312	4.45741	4.8996	4.50085	4.40224	24.8409	0	1	1
CYP4A12A	277753	BC025936|Cyp4a12	cytochrome P450_ family 4_ subfamily a_ polypeptide 12a	4.60118	2.75697	2.53703	2.29921	4.31477	9.86168	0	1	1
CYP7A1	13122	-	cytochrome P450_ family 7_ subfamily a_ polypeptide 1	3.44364	3.56432	3.72968	2.29921	3.4847	9.87862	0	1	1
CYP8B1	13124	-	cytochrome P450_ family 8_ subfamily b_ polypeptide 1	4.7432	3.34193	2.8996	3.56225	4.22166	13.4892	0	1	1
DAPK1	69635	D13Ucla1|DAP-Kinase	death associated protein kinase 1	6.25099	6.40082	6.32959	6.43672	5.67232	74.4443	-0.13245	0.877076	0.976005
DAXX	13163	-	Fas death domain-associated protein	4.91312	5.66386	5.58766	5.14721	5.52423	41.2755	0	1	1
DDIT3	13198	CHOP-10|CHOP10|chop|gadd153	DNA-damage inducible transcript 3	6.31305	6.34193	6.53703	6.43672	7.19742	94.6959	0.631996	0.319238	0.736126
DDR2	18214	AW495251|Ntrkr3|tyro10	discoidin domain receptor family_ member 2	6.86214	6.80136	6.99647	6.79747	7.22166	122.43	0.26392	0.523868	0.880834
DEPDC5	277854	AV016528	DEP domain containing 5	5.57609	5.45741	5.18911	5.14721	5.17275	39.6298	0	1	1
DERL1	67819	1110021N07Rik|AI195141|AW551338|Derlin-1	Der1-like domain family_ member 1	5.35791	5.56432	4.97761	4.88418	4.70709	34.2545	0	1	1
DERL2	116891	CGI-101|Derlin-2|F-lana|Flana	Der1-like domain family_ member 2	5.80928	5.61495	5.28427	5.26269	5.06966	42.4641	0	1	1
DIAPH1	13367	D18Wsu154e|Dia1|Diaph1|Drf1|p140mDia|Diap1	diaphanous homolog 1 (Drosophila)	7.19441	7.31156	7.26106	7.21569	7.10919	148.919	-0.0395284	0.942523	0.993111
DLL1	13388	Delta1	delta-like 1 (Drosophila)	4.95265	4.75697	5.4021	4.93148	5.01521	32.2602	0	1	1
DLL4	54485	Delta4	delta-like 4 (Drosophila)	5.85172	5.84443	5.43012	5.56225	5.5627	50.2219	-0.443607	0.395151	0.797703
DOCK1	330662	9130006G06Rik|AI854900|D630004B07Rik	dedicator of cytokinesis 1	6.53761	6.58986	6.23747	6.53188	6.5627	90.0032	-0.100978	0.717206	0.925961
DOCK2	94176	AI662014|AW122239|CED-5|Hch|MBC	dedicator of cyto-kinesis 2	5.16946	5.61495	5.51104	5.18674	5.44406	41.7947	0	1	1
DUSP7	235584	AU015694|Mkpx|Pyst2	dual specificity phosphatase 7	7.75442	7.74565	6.87943	7.7717	8.24551	204.981	0.00124855	0.997913	1
DUSP8	18218	5530400B01Rik|AI593498|Nttp1	dual specificity phosphatase 8	5.49808	5.0789	5.18911	5.33484	4.95863	37.0631	0	1	1
DYNLL1	56455	Dlc8|Dnclc1|Pin	dynein light chain LC8-type 1	4.49808	4.66386	5.01508	4.3696	4.95863	26.011	0	1	1
E2F4	104394	2010111M04Rik|AI427446	E2F transcription factor 4	6.15259	5.88625	6.10472	5.70521	5.60018	59.2929	-0.235813	0.776614	0.947377
EEF2K	13631	C86191|eEF-2K	eukaryotic elongation factor-2 kinase	6.21893	6.24882	6.37354	6.73217	6.19742	81.8083	0.315052	0.812162	0.952661
EGFR	13649	9030024J15Rik|AI552599|Erbb|Errb1|Errp|Wa5|wa-2|wa2	epidermal growth factor receptor	6.82001	6.75697	7.37354	6.98851	7.12213	129.09	0.495208	0.24679	0.698955
EGR1	13653	A530045N19Rik|ETR103|Egr-1|Krox-1|Krox-24|Krox24|NGF1-A|NGFI-A|NGFIA|TIS8|Zenk|Zfp-6|Zif268|egr	early growth response 1	5.97201	5.75697	11.529	11.6035	12.3714	697.747	6.75017	0.000153722	0.0200863
EHMT1	77683	9230102N17Rik|D330003E03|Eu-HMTase1|GLP|GLP1|KMT1D|mKIAA1876	euchromatic histone methyltransferase 1	4.60118	4.75697	4.63657	4.3696	4.7742	24.7217	0	1	1
ELN	13717	AI385707|AI480567|E030024M20Rik	elastin	8.56656	8.45741	8.52734	8.92273	8.62766	393.533	0.210289	0.747165	0.946351
ELOVL6	170439	C77826|FAE|LCE	ELOVL family member 6_ elongation of long chain fatty acids (yeast)	4.55055	4.45741	4.05161	4.56225	4.40224	21.1826	0	1	1
EOMES	13813	C77258|TBR-2|Tbr2	eomesodermin homolog (Xenopus laevis)	3.91312	5.0049	4.53703	4.56225	4.89974	23.9741	0	1	1
EP300	328572	A430090G16|A730011L11|KAT3B|p300|p300 HAT	E1A binding protein p300	6.91312	7.26476	6.93913	7.14721	6.94413	131.751	-0.0691244	0.792173	0.947377
EP400	75560	1700020J09Rik|AU023439|mDomino|mKIAA1498|p400	E1A binding protein p400	5.80928	5.88625	6.29953	6.04338	5.67232	61.4846	0.372602	0.26358	0.698955
EPAS1	13819	HIF-2alpha|HIF2A|HLF|HRF|MOP2|bHLHe73	endothelial PAS domain protein 1	8.4297	8.48489	8.57517	8.84457	9.05961	409.803	0.415037	0.363771	0.7708
EPHX2	13850	CEH|Eph2|SEH|sEP	epoxide hydrolase 2_ cytoplasmic	7.0286	6.45741	5.43012	6.02168	6.75772	80.9581	-0.744441	0.47138	0.843326
ERC1	111173	4930404L01Rik|5033405M01Rik|9630025C19Rik|B430107L16Rik|CAST2|ELKS|RAB6IP2A|RAB6IP2B|Rab6ip2|mKIAA1081	ELKS/RAB6-interacting/CAST family member 1	7.35053	7.57715	7.05161	6.6355	6.91469	137.748	-0.67184	0.151245	0.589817
ERN1	78943	9030414B18Rik|AI225830|C85377|Ire1a|Ire1alpha|Ire1p	endoplasmic reticulum (ER) to nucleus signalling 1	5.13551	5.84443	5.08723	5.18674	5.35917	40.0191	0	1	1
ERO1L	50527	ERO1-L	ERO1-like (S. cerevisiae)	5.13551	5.75697	5.85896	5.53188	5.26897	45.5841	0	1	1
ERP29	67397	1200015M03Rik|2810446M09Rik|AW209030|Erp28|Erp31|PDI-Db	endoplasmic reticulum protein 29	6.0286	5.92689	6.64854	6.51645	6.22166	77.0877	0.765535	0.509658	0.872427
F11R	16456	9130004G24|AA638916|ESTM33|JAM|JAM-1|JAM-A|Jcam|Jcam1|Ly106	F11 receptor	6.15259	6.28053	6.17262	6.64971	6.40224	80.5346	0.32845	0.620172	0.898783
F5	14067	AI173222|Cf-5|Cf5	coagulation factor V	4.13551	4.0789	3.72968	3.88418	4.31477	16.3204	0	1	1
F8	14069	Cf-8|Cf8|FVIII	coagulation factor VIII	4.65009	4.34193	4.8996	4.06475	4.01521	21.0291	0	1	1
FABP4	11770	422/aP2|ALBP/Ap2|Ap2|Lbpl	fatty acid binding protein 4_ adipocyte	9.55216	9.41875	10.184	11.0852	10.6898	1164.88	1.24245	0.0540313	0.338429
FABP5	16592	E-FABP|Fabpe|Klbp|PA-FABP|mal1	fatty acid binding protein 5_ epidermal	7.29778	8.22457	7.44392	7.53188	7.06966	182.729	-0.512899	0.539436	0.892231
FADD	14082	Mort1/FADD	Fas (TNFRSF6)-associated via death domain	4.44364	4.92689	3.81714	3.56225	3.4847	16.529	0	1	1
FAP	14089	SIMP	fibroblast activation protein	6.37255	6.86549	6.23747	5.56225	5.5627	69.5555	0	1	1
FAS	14102	AI196731|APO1|APT1|CD95|TNFR6|Tnfrsf6|lpr	Fas (TNF receptor superfamily member 6)	3.55055	4.0789	5.08723	4.73217	4.83833	21.9696	0	1	1
FASN	14104	A630082H08Rik|FAS	fatty acid synthase	7.94287	6.48489	7.54346	8.15221	7.04269	172.832	0.314613	0.792704	0.947377
FBP1	14121	Fbp-2|Fbp2|Fbp3	fructose bisphosphatase 1	5.20263	4.75697	4.68388	4.67773	4.89974	28.724	0	1	1
FCER1A	14125	FcERI|Fce1a|Fcr-5|fcepsilonri	Fc receptor_ IgE_ high affinity I_ alpha polypeptide	4.06512	3.92689	4.48457	4.29921	3.6367	16.9416	0	1	1
FCER1G	14127	AI573376|CD23|FcR-gamma|FcR[g]|FcRgamma|Fce1g|FcepsilonRI|Ly-50	Fc receptor_ IgE_ high affinity I_ gamma polypeptide	6.15259	6.51186	7.0058	6.46914	6.40224	91.0334	0.457923	0.692521	0.925961
FCGR4	246256	4833442P21Rik|CD16-2|FcgRIV|FcgammaRIV|Fcgr3a|Fcrl3	Fc receptor_ IgG_ low affinity IV	4.32816	4.92689	4.81714	4.50085	4.6367	24.967	0	1	1
FCRLB	435653	FREB-2|FREB2|FcRL2|Fcrlm2|Fcry|mFCRL2	Fc receptor-like B	2.55055	3.0789	2.72968	0.977287	2.89974	5.45368	0	1	1
FGA	14161	ENSMUSG00000059807|Fib	fibrinogen alpha chain	8.71186	5.28053	5.08723	4.78464	7.12213	73.3781	-2.15252	0.245277	0.698955
FGB	110135	2510049G14Rik	fibrinogen beta chain	9.29586	4.84443	4.37354	4.22521	7.00127	61.737	0	1	1
FGD2	26382	Tcd-2|Tcd2|ZFYVE4|tcs-2|tcs2	FYVE_ RhoGEF and PH domain containing 2	5.89294	6.14929	5.75205	4.50085	4.6367	41.8271	0	1	1
FGF15	14170	FGF19	fibroblast growth factor 15	2.06512	2.75697	3.31464	1.97729	2.31477	5.60129	0	1	1
FGF2	14173	Fgf-2|Fgfb|bFGF	fibroblast growth factor 2	4.83066	4.56432	5.18911	5.14721	5.12213	31.3564	0	1	1
FGF21	56636	-	fibroblast growth factor 21	3.99112	4.92689	4.8996	4.3696	4.70709	23.8987	0	1	1
FGG	99571	3010002H13Rik|AI256424	fibrinogen gamma chain	8.56018	4.66386	4.43012	4.22521	6.60018	51.837	0	1	1
FGL2	14190	AI385601|musfiblp	fibrinogen-like protein 2	6.56337	6.61495	9.61232	8.9021	9.58156	305.464	3.16553	0.00914819	0.163004
FLI1	14247	EWSR2|Fli-1|SIC-1|Sic1	Friend leukemia integration 1	5.38705	5.75697	6.08723	5.99965	5.83833	56.2526	0	1	1
FLNB	286940	AL024016|Fln-b	filamin_ beta	5.99112	5.92689	6.01508	6.12703	6.38086	68.0347	0.415037	0.350367	0.758806
FLT1	14254	AI323757|Flt-1|VEGFR-1|VEGFR1|sFlt1	FMS-like tyrosine kinase 1	6.23505	6.28053	6.82771	6.5772	7.23364	99.1008	0.88789	0.175634	0.658647
FLT4	14257	AI323512|Chy|Flt-4|VEGFR-3|VEGFR3	FMS-like tyrosine kinase 4	5.65009	6.14929	5.61232	5.53188	6.12213	56.225	-0.141356	0.743606	0.946351
FN1	14268	E330027I09|Fn|Fn-1	fibronectin 1	9.18821	9.31539	10.0916	8.92857	9.3619	664.967	0.303957	0.420539	0.815893
FNIP2	329679	D630023B12Rik|mKIAA1450	folliculin interacting protein 2	5.20263	6.24882	5.48457	5.10657	4.70709	40.7841	0	1	1
FOXP3	20371	JM2|scurfin|sf	forkhead box P3	3.20263	3.56432	3.72968	1.56225	4.01521	9.28446	0	1	1
FPR1	14293	FPR|LXA4R|fMLF-R	formyl peptide receptor 1	4.78759	4.84443	5.8996	5.06475	4.83833	33.9877	0	1	1
FRS2	327826	4732458E18|C330018A15Rik|Frs2alpha|SNT1	fibroblast growth factor receptor substrate 2	5.35791	5.61495	5.18911	4.78464	4.89974	35.9836	0	1	1
FST	14313	AL033346|FS	follistatin	4.55055	4.66386	5.08723	5.02168	5.22166	30.0438	0	1	1
FURIN	18550	9130404I01Rik|Fur|PACE|Pcsk3|SPC1	furin (paired basic amino acid cleaving enzyme)	8.00998	8.24078	8.03802	7.82278	8.06966	262.513	-0.146908	0.696914	0.925961
FZD2	57265	AL033370|AW456835|Fz10|Fzd10|Mfz10|Mfz10a	frizzled homolog 2 (Drosophila)	5.89294	5.75697	5.4576	5.43672	5.7742	50.692	-0.329124	0.594463	0.898783
FZD5	14367	5330434N09Rik|AI427138|Fz-5|Fz5|mFz5	frizzled homolog 5 (Drosophila)	3.7432	2.75697	3.18911	3.56225	1.89974	8.16952	0	1	1
GAB1	14388	AA408973|AW107238	growth factor receptor bound protein 2-associated protein 1	6.52456	6.77934	6.66042	6.35233	6.74104	97.7845	-0.0374747	0.918403	0.983645
GAS1	14451	AW554192|Gas-1	growth arrest specific 1	7.34311	7.61495	8.18911	6.89615	7.47464	181.471	0.171294	0.824463	0.954047
GATA3	14462	Gata-3|jal	GATA binding protein 3	3.32816	5.0789	3.18911	3.78464	3.89974	14.4812	0	1	1
GBP3	55932	AW228655|GBP-3|GBP-4|Gbp4	guanylate binding protein 3	3.91312	3.56432	3.63657	2.97729	3.4847	11.4335	0	1	1
GBP5	229898	5330409J06Rik|Gbp5a	guanylate binding protein 5	4.44364	4.84443	4.72968	4.78464	4.95863	26.9498	0	1	1
GCNT1	14537	5630400D21Rik|B130048E03|C2 GlcNAcT|C2GNT|IGnT	glucosaminyl (N-acetyl) transferase 1_ core 2	3.20263	3.34193	4.37354	3.56225	4.40224	13.7039	0	1	1
GLI1	14632	AV235269|Zfp-5|Zfp5	GLI-Kruppel family member GLI1	4.87248	5.0049	5.31464	5.3696	5.22166	35.6704	0	1	1
GLI2	14633	-	GLI-Kruppel family member GLI2	3.83066	3.56432	3.97761	3.67773	4.12213	14.2658	0	1	1
GLI3	14634	AI854843|AU023367|Bph|GLI3-190|GLI3FL|Pdn|Xt|add	GLI-Kruppel family member GLI3	4.60118	5.0789	4.81714	4.88418	5.31477	30.6801	0	1	1
GLP1R	14652	GLP-1R|GLP1Rc	glucagon-like peptide 1 receptor	4.38705	4.92689	4.48457	4.67773	4.40224	23.8463	0	1	1
GNB4	14696	6720453A21Rik|G(beta)4	guanine nucleotide binding protein (G protein)_ beta 4	4.13551	5.14929	3.81714	3.97729	3.6367	17.6695	0	1	1
GNG2	14702	-	guanine nucleotide binding protein (G protein)_ gamma 2	4.91312	5.0049	5.34439	4.83527	4.95863	32.2507	0	1	1
GNPTAB	432486	EG432486|mKIAA1208	N-acetylglucosamine-1-phosphate transferase_ alpha and beta subunits	5.60118	5.40082	5.08723	4.97729	5.06966	37.4589	0	1	1
GOT2	14719	AL022787|FABP-pm|Got-2|mAspAT	glutamatic-oxaloacetic transaminase 2_ mitochondrial	8.99822	8.96154	8.78225	8.39935	9.00477	454.844	-0.231912	0.625241	0.901083
GPC4	14735	9530073D23Rik|AF311610|AI385680|AI661372|K-glypican	glypican 4	6.7432	6.98579	7.22953	7.11684	7.06966	130.599	0.356304	0.567924	0.898783
GPR65	14744	Dig1|Gpcr25|TDAG8	G-protein coupled receptor 65	4.32816	3.56432	5.01508	4.22521	4.31477	19.5556	0	1	1
GPX2	14776	GI-GPx|GPx-GI|GSHPx-2|GSHPx-GI	glutathione peroxidase 2	3.32816	2.75697	3.05161	3.14721	2.89974	8.20632	0	1	1
GPX3	14778	AA960521|EGPx|GPx|GSHPx-3|GSHPx-P	glutathione peroxidase 3	5.06512	5.45741	4.77407	5.18674	4.95863	34.022	0	1	1
GRB10	14783	5730571D09Rik|AI325020|Meg1|mKIAA0207	growth factor receptor bound protein 10	6.41562	6.75697	7.3663	7.29017	7.19742	128.471	0.88425	0.239984	0.698955
GREM1	23892	Cktsf1b1|Drm|Grem|ld	gremlin 1	4.87248	4.56432	5.63657	4.93148	5.06966	32.3323	0	1	1
GSK3B	56637	7330414F15Rik|8430431H08Rik|C86142|GSK-3|GSK-3beta|GSK3	glycogen synthase kinase 3 beta	7.06512	7.26476	6.97761	6.85993	7.14766	133.715	-0.172909	0.43598	0.816686
GZMA	14938	AW494114|Ctla-3|Ctla3|Hf|SE1|TSP-1|TSP1	granzyme A	4.55055	4.66386	4.8996	4.83527	4.7742	26.81	0	1	1
GZMB	14939	AI553453|CCP-1/C11|CCP1|Ctla-1|Ctla1|GZB	granzyme B	2.7432	3.75697	2.72968	2.78464	2.89974	7.90543	0	1	1
GZMD	14941	CCP5|Ctla-5|Ctla5	granzyme D	3.44364	3.56432	2.05161	3.14721	3.12213	8.37321	0	1	1
GZME	14942	CCP3|Ctla-6|Ctla6|MCSP-2	granzyme E	3.20263	3.0789	3.63657	3.29921	2.89974	9.33991	0	1	1
H2-AA	14960	Aalpha|H-2Aa|H2Aa|I-Aalpha|IAalpha|Ia-1|Ia1	histocompatibility 2_ class II antigen A_ alpha	6.06512	6.42939	6.63657	6.22521	6.29205	80.4305	0.243426	0.829826	0.95674
H2-AB1	14961	AI845868|Abeta|H-2Ab|H2-Ab|I-Abeta|IAb|Ia-2|Ia2|Rmcs1	histocompatibility 2_ class II antigen A_ beta 1	6.66206	7.35688	6.74091	6.02168	5.44406	87.1311	-1.10236	0.400887	0.797703
H2-D1	14964	H-2D|H2-D	histocompatibility 2_ D region locus 1	9.78896	9.34568	10.0104	8.96881	9.47464	733.02	-0.0343165	0.968118	0.993111
H2-DMA	14998	H-2Ma|H2-Ma	histocompatibility 2_ class II_ locus DMa	4.65009	5.0789	5.34439	5.3696	4.83833	33.2726	0	1	1
H2-DMB1	14999	AI385589|H-2Mb1|H2-Mb1	histocompatibility 2_ class II_ locus Mb1	5.67393	5.61495	5.28427	4.78464	5.01521	38.7091	0	1	1
H2-DMB2	15000	H-2Mb2|H2-Mb2	histocompatibility 2_ class II_ locus Mb2	4.32816	4.66386	4.85896	4.83527	4.7742	25.85	0	1	1
H2-EB1	14969	Eb|H-2Eb|H2Eb|Ia-4|Ia4	histocompatibility 2_ class II antigen E beta	6.78759	8.01436	5.15594	6.02168	6.06966	85.0268	-2.19243	0.00958895	0.163429
H2-K1	14972	H-2K|H-2K(d)|H2-K|K-f	histocompatibility 2_ K1_ K region	6.16946	3.92689	3.53703	3.56225	3.6367	17.9569	0	1	1
H2-M3	14991	H-2M3|Hmt|M3a|MuprM3|MuprM301|MuprM302|R4B2	histocompatibility 2_ M region locus 3	4.60118	4.92689	3.72968	4.29921	3.89974	19.5804	0	1	1
H2-OB	15002	A-beta-2|A-beta2|H-2Ab|H-2I|H-2Ob|H2-Ab|H2-Ab2|H2-IAb2|Ob	histocompatibility 2_ O region beta locus	3.65009	2.75697	3.8996	2.97729	3.12213	9.72174	0	1	1
H2-PA	15003	H2-Pa-ps	histocompatibility 2_ P region alpha locus	3.44364	4.56432	4.58766	4.50085	4.4847	19.9212	0	1	1
H2-Q1	15006	H-2Q1|Q1|Q1b|Q1d|Q1k|Qa-1|Qa1|Qed-1	histocompatibility 2_ Q region locus 1	2.55055	2.75697	2.53703	2.56225	3.31477	6.70071	0	1	1
H2-Q10	15007	H-2Q10|Q10|Qa10	histocompatibility 2_ Q region locus 10	6.9231	4.45741	4.25324	4.43672	5.6367	35.296	0	1	1
H2-Q2	15013	BE136769|ENSMUSG00000079507|Gm11132|H-2Q2|gs14-2	histocompatibility 2_ Q region locus 2	2.7432	4.2164	3.63657	2.97729	3.4847	10.6415	0	1	1
H2-T23	15040	37b|37c|H-2T23|H2-Qa1|Qa-1|Qa-1(b)|Qa1|Qed-1|T18c|T18c(37)|T23b|T23d	histocompatibility 2_ T region locus 23	5.23505	5.0049	4.05161	4.62114	4.01521	24.0103	0	1	1
HADH	15107	AA409008|AU019341|AW742602|HCDH|Hadhsc|Schad	hydroxyacyl-Coenzyme A dehydrogenase	9.14194	9.38268	8.24932	8.67077	8.62311	449.932	-0.768945	0.0823534	0.40864
HADHA	97212	C77020|Mtpa	hydroxyacyl-Coenzyme A dehydrogenase/3-ketoacyl-Coenzyme A thiolase/enoyl-Coenzyme A hydratase (trifunctional protein)_ alpha subunit	8.59182	8.75697	8.61842	8.82591	9.12855	440.908	0.215971	0.618483	0.898783
HAVCR1	171283	AI503787|KIM-1|TIM-1|Tim1|Timd1	hepatitis A virus cellular receptor 1	3.32816	3.34193	3.18911	3.29921	3.7742	10.4579	0	1	1
HC	15139	C5|C5a|He	hemolytic complement	5.62584	3.75697	3.72968	3.29921	4.70709	18.6843	0	1	1
HCAR2	80885	Gpr109a|Gpr109b|HM74|Niacr1|PUMA-G|Pumag|mHM74b	hydroxycarboxylic acid receptor 2	4.65009	5.2164	5.05161	5.62114	5.6367	37.6659	0	1	1
HCFC1	15161	AW060991|HCF|HCF1	host cell factor C1	7.13551	7.02375	6.6245	6.73217	6.5046	111.748	-0.521953	0.233824	0.698955
HCK	15162	AI849071|Bmk	hemopoietic cell kinase	5.52456	5.0789	5.87943	5.78464	5.70709	48.3325	1.02801	0.181423	0.658647
HDAC4	208727	4932408F19Rik|HD4	histone deacetylase 4	6.23505	6.11452	6.32959	6.54714	5.83833	74.1784	0.201207	0.616	0.898783
HDC	380629	Gm869|HDC|HDCL|Heca	headcase homolog (Drosophila)	3.44364	2.34193	5.9585	5.78464	5.06966	22.9381	0	1	1
HIF1A	15251	AA959795|HIF-1-alpha|HIF1-alpha|HIF1alpha|MOP1|bHLHe78	hypoxia inducible factor 1_ alpha subunit	7.38705	7.67583	8.04709	7.99409	7.83047	220.848	0.488594	0.398397	0.797703
HIF3A	53417	Ipas|MOP7|NEPAS|bHLHe17	hypoxia inducible factor 3_ alpha subunit	2.91312	1.75697	3.97761	4.22521	3.7742	10.0521	0	1	1
HIKESHI	67669	0610007P06Rik|1110002N09Rik|Hikeshi|l(7)6Rn|l7Rn6	lethal_ Chr 7_ Rinchik 6	7.67393	7.61495	7.13907	7.02168	7.20959	161.104	-0.572788	0.0721808	0.381542
HKDC1	216019	BC016235	hexokinase domain containing 1	3.7432	4.56432	4.05161	4.14721	3.7742	16.6345	0	1	1
HMGCS2	15360	1300002P16|mHS	3-hydroxy-3-methylglutaryl-Coenzyme A synthase 2	3.06512	2.75697	4.43012	3.78464	4.22166	12.5682	0	1	1
HMOX1	15368	D8Wsu38e|HO-1|HO1|Hemox|Hmox|Hsp32	heme oxygenase 1	4.69739	5.0049	7.60004	7.21569	6.67232	75.4825	4.41128	0.00296142	0.116088
HSBP1	68196	0610007A03Rik|AA408769|Hsp25	heat shock factor binding protein 1	6.25099	6.75697	5.9585	6.16711	5.67232	71.5648	-0.750972	0.460402	0.827878
HSD11B1	15483	-	hydroxysteroid 11-beta dehydrogenase 1	6.31305	5.28053	5.08723	6.14721	5.95863	54.0915	-0.040642	0.96779	0.993111
HSD17B4	15488	17-beta-HSD|17[b]-HSD|DBP|MFE-2|MFP2|MPF-2|Mfp-2|perMFE-2	hydroxysteroid (17-beta) dehydrogenase 4	5.41562	4.75697	5.22153	5.70521	5.40224	39.4052	0	1	1
HSP90AA1	15519	86kDa|89kDa|AL024080|AL024147|Hsp86-1|Hsp89|Hsp90|Hspca|hsp4	heat shock protein 90_ alpha (cytosolic)_ class A member 1	7.17782	6.96642	7.79038	7.65677	7.76598	177.475	0.789063	0.118079	0.525989
HSP90AB1	15516	90kDa|AL022974|C81438|Hsp84|Hsp84-1|Hsp90|Hspcb	heat shock protein 90 alpha (cytosolic)_ class B member 1	8.19852	8.58352	8.64556	8.3082	9.09941	379.26	0.345962	0.68241	0.925621
HSPG2	15530	AI852380|Pcn|Plc|per	perlecan (heparan sulfate proteoglycan 2)	8.85694	8.43645	9.22753	8.38243	8.60018	416.076	0.137561	0.790373	0.947377
HTRA2	64704	AI481710|Omi|Prss25|mnd2	HtrA serine peptidase 2	4.87248	5.71116	5.58766	4.78464	5.17275	37.4201	0	1	1
HVCN1	74096	0610039P13Rik|AI450555|BTS|HV1|Vsop.|mVSOP	hydrogen voltage-gated channel 1	3.20263	4.56432	4.31464	4.3696	4.6367	18.6045	0	1	1
ICAM1	15894	CD54|Icam-1|Ly-47|MALA-2	intercellular adhesion molecule 1	4.55055	4.34193	5.61232	5.33484	5.44406	33.2836	0	1	1
ICOS	54167	AILIM|CCLP|CRP-1|H4|Ly115	inducible T cell co-stimulator	3.83066	3.56432	4.81714	3.88418	4.12213	16.4919	0	1	1
IFI27	52668	1110013J02Rik|2900026P10Rik|D12Ertd647e|ISG12a|Ifi27l1	interferon_ alpha-inducible protein 27	7.51138	7.28053	8.08723	8.53953	7.86936	231.94	0.902587	0.0120058	0.174306
IFI35	70110	2010008K16Rik|AW986054|IFP35|ifi-35	interferon-induced protein 35	5.93302	6.0789	6.03346	5.85993	5.83833	61.7654	-0.0773589	0.882306	0.977017
IFNG	15978	IFN-g|Ifg	interferon gamma	4.26676	4.75697	4.77407	4.06475	4.83833	23.2664	0	1	1
IFNGR1	15979	CD119|IFN-gammaR|Ifgr|Ifngr|Nktar	interferon gamma receptor 1	6.00998	5.75697	6.23747	6.48508	6.22166	70.6312	0.712718	0.249599	0.698955
IGF1	16000	C730016P09Rik|Igf-1|Igf-I	insulin-like growth factor 1	6.10075	6.18323	6.68388	6.10657	5.74104	71.6598	0.19391	0.671639	0.921438
IGF1R	16001	A330103N21Rik|CD221|D930020L01|IGF-1R|hyft	insulin-like growth factor I receptor	6.90307	7.45741	7.35904	7.34361	7.55318	160.148	0.275215	0.631156	0.902968
IHH	16147	HHG-2	Indian hedgehog	3.32816	3.56432	3.63657	3.14721	2.6367	9.59706	0	1	1
IKBKB	16150	AI132552|IKK-2|IKK-beta|IKK2|IKK[b]|IKKbeta	inhibitor of kappaB kinase beta	5.23505	5.40082	4.93913	5.18674	5.35917	37.3797	0	1	1
IL10	16153	CSIF|Il-10	interleukin 10	3.32816	1.75697	2.05161	2.29921	2.31477	5.09875	0	1	1
IL10RA	16154	AW553859|CDw210|CDw210a|Il10r|mIL-10R	interleukin 10 receptor_ alpha	4.78759	4.92689	4.77407	5.10657	5.31477	31.6028	0	1	1
IL11	16156	IL-11	interleukin 11	2.7432	3.34193	3.31464	2.29921	2.89974	7.56712	0	1	1
IL12RB2	16162	A930027I18Rik|IL-12RB2|Ifnm	interleukin 12 receptor_ beta 2	3.65009	4.34193	4.18911	4.06475	3.7742	16.0446	0	1	1
IL13	16163	Il-13	interleukin 13	4.69739	5.61495	5.51104	5.40355	5.31477	39.625	0	1	1
IL17A	16171	Ctla-8|Ctla8|IL-17|IL-17A|Il17	interleukin 17A	4.91312	5.2164	5.43012	5.02168	4.6367	32.9819	0	1	1
IL18R1	16182	Il18ralpha|Il1rrp	interleukin 18 receptor 1	3.91312	3.56432	4.05161	4.14721	4.31477	15.9801	0	1	1
IL1B	16176	IL-1beta|Il-1b	interleukin 1 beta	4.7432	5.14929	7.95368	8.42437	8.28632	120.373	5.22582	0.00355934	0.116272
IL1R1	16177	CD121a|CD121b|IL-1R1|IL-iR|Il1r-1	interleukin 1 receptor_ type I	5.47112	5.40082	6.34439	6.7717	5.9872	63.7806	1.67054	0.0512012	0.333165
IL1RAP	16180	6430709H04Rik|AI255955|AV239853|IL-1RAcP	interleukin 1 receptor accessory protein	3.55055	2.75697	3.53703	3.78464	3.12213	10.1984	0	1	1
IL21R	60504	NILR	interleukin 21 receptor	3.91312	2.75697	2.72968	3.78464	3.89974	10.6799	0	1	1
IL27	246779	IL-27|IL-27p28|Il30|p28	interleukin 27	3.7432	3.0789	4.37354	4.29921	4.12213	15.1726	0	1	1
IL2RA	16184	CD25|Il2r|Ly-43	interleukin 2 receptor_ alpha chain	3.7432	3.75697	3.43012	3.78464	3.89974	13.2043	0	1	1
IL2RB	16185	CD122|IL-15Rbeta|IL15Rbeta|Il-2/15Rbeta|Il-2Rbeta|p70	interleukin 2 receptor_ beta chain	4.95265	4.45741	4.58766	3.88418	4.31477	21.6956	0	1	1
IL33	77125	9230117N10Rik|Il-33|Il1f11|NF-HEV	interleukin 33	4.49808	5.0049	4.48457	5.18674	5.40224	30.1755	0	1	1
IL4	16189	BSF-1|Il-4	interleukin 4	2.55055	0.756968	2.72968	3.29921	3.6367	6.04031	0	1	1
IL6	16193	Il-6	interleukin 6	2.55055	3.56432	8.42317	7.73217	8.26897	68.9671	0	1	1
IL6ST	16195	5133400A03Rik|AA389424|BB405851|CD130|D13Ertd699e|gp130	interleukin 6 signal transducer	7.9672	8.01436	7.944	7.91392	7.92948	247.93	-0.0539685	0.864357	0.970643
ILK	16202	AA511515|ESTM24	integrin linked kinase	6.20263	6.51186	7.03346	6.74547	6.54359	97.5048	0.603857	0.0611514	0.357498
INPP5D	16331	SHIP|SHIP-1|SHIP1|SIP-145|p150Ship|s-SHIP	inositol polyphosphate-5-phosphatase D	3.20263	4.34193	4.43012	4.14721	3.7742	15.7712	0	1	1
INSR	16337	4932439J01Rik|CD220|D630014A15Rik|IR|IR-A|IR-B	insulin receptor	7.01932	6.80136	6.53703	6.33484	6.5627	100.5	-0.498375	0.337216	0.741061
IQGAP1	29875	AA682088|D7Ertd237e|D7Ertd257e|mKIAA0051	IQ motif containing GTPase activating protein 1	5.85172	6.48489	6.64854	6.592	6.09613	80.7089	0.415037	0.496698	0.857733
IRAK3	73914	4833428C18Rik|AI563835|IRAK-M	interleukin-1 receptor-associated kinase 3	5.10075	5.80136	6.4576	6.16711	6.31477	62.6099	1.42321	0.0217896	0.211823
IRF1	16362	AU020929|Irf-1	interferon regulatory factor 1	5.80928	6.63961	7.86411	7.25341	8.04269	139.278	1.83335	0.0400149	0.295959
IRF3	54131	C920001K05Rik|IRF-3	interferon regulatory factor 3	6.18614	5.75697	6.13907	6.12703	6.26897	68.3863	0.369234	0.448682	0.821791
IRF4	16364	AI385587|IRF-4|LSIRF|Spip	interferon regulatory factor 4	4.32816	4.2164	3.8996	3.67773	3.6367	15.4734	0	1	1
IRF8	15900	AI893568|ICSBP|IRF-8|Icsbp1|Myls	interferon regulatory factor 8	5.06512	5.66386	5.4576	5.26269	5.92948	44.5005	0	1	1
IRS1	16367	G972R|IRS-1	insulin receptor substrate 1	7.52456	7.0049	6.20541	6.04338	6.85393	105.891	-1.04779	0.078221	0.397552
ISG15	100038882	G1p2|IGI15|IP17|Irfp|UCRP	ISG15 ubiquitin-like modifier	5.16946	4.2164	5.15594	6.67773	6.94413	49.6159	2.88174	0.070675	0.381542
ISG20	57444	1600023I01Rik|2010107M23Rik|20kDa|DnaQL|HEM45	interferon-stimulated protein	4.95265	5.45741	6.28427	6.43672	8.326	78.3254	3.28498	0.0133114	0.179933
ITCH	16396	6720481N21Rik|8030492O04Rik|A130065M08|AIP4|C230047C07Rik	itchy_ E3 ubiquitin protein ligase	6.94287	7.09682	6.71836	6.90802	7.00127	122.231	-0.141554	0.536427	0.891547
ITGA1	109700	CD49A|E130012M19Rik|Vla1	integrin alpha 1	7.27458	7.62733	7.38789	7.37817	7.5627	174.385	0.00313971	0.993123	1
ITGA4	16401	CD49D|Itga4B	integrin alpha 4	5.41562	5.71116	5.75205	5.93148	5.6367	51.6037	0	1	1
ITGA5	16402	Cd49e|Fnra|VLA5	integrin alpha 5 (fibronectin receptor alpha)	6.35791	6.2164	8.61232	7.82904	8.05624	170.589	2.31667	0.000502419	0.0393896
ITGA9	104099	(alpha)9|2610002H11Rik|6720458D17Rik|AI461869|D130073C02|D9Ertd428e	integrin alpha 9	6.08305	6.24882	6.41618	6.45302	5.9872	75.4607	0.258068	0.413867	0.807143
ITGB1	16412	4633401G24Rik|AA409975|AA960159|CD29|ENSMUSG00000051907|Fnrb|Gm9863|gpIIa	integrin beta 1 (fibronectin receptor beta)	8.84123	8.92689	9.75205	9.50085	9.38891	622.524	0.702865	0.0733179	0.381542
ITGB3	16416	CD61|GP3A|INGRB3	integrin beta 3	4.55055	5.0049	4.77407	4.14721	4.7742	25.1099	0	1	1
ITPR2	16439	AI649341|InsP3R-2|InsP3R-5|Ip3r2|Itpr5|insP3R2	inositol 1_4_5-triphosphate receptor 2	6.72048	6.86549	6.61232	7.17696	6.9872	117.172	0.222392	0.483902	0.846478
JAG1	16449	ABE2|Gsfabe2|Htu|Ozz|Ser-1	jagged 1	5.97201	6.48489	5.87943	5.78464	5.9872	64.9669	-0.467393	0.376318	0.777538
JAG2	16450	D12Ggc2e|Serh|mJagged2-1|sm	jagged 2	7.48466	7.61495	6.97761	6.89615	7.00127	146.517	-0.666136	0.182311	0.658647
JAK1	16451	AA960307|BAP004|C130039L05Rik	Janus kinase 1	7.83066	7.73425	7.99647	8.0541	7.72416	233.605	0.181003	0.697008	0.925961
JAK2	16452	Fd17	Janus kinase 2	6.28235	6.28053	6.20541	6.6355	6.6367	84.9239	0.361099	0.558755	0.898783
JMJD4	194952	6430559I23	jumonji domain containing 4	6.06512	5.80136	5.85896	5.83527	5.35917	55.0999	-0.29716	0.607364	0.898783
JUN	16476	AP-1|Junc|c-jun	jun proto-oncogene	7.71474	7.16636	8.122	8.93729	9.58156	316.133	1.67181	0.0076945	0.150812
KANSL1	76719	1700081L11Rik|9430041J06Rik|mKIAA1267	KAT8 regulatory NSL complex subunit 1	7.24304	7.31156	6.41618	6.7717	6.74104	119.156	-0.72849	0.0213628	0.211823
KAT6A	244349	1500036M03|9930021N24Rik|MOZ|Myst3|Zfp220	K(lysine) acetyltransferase 6A	7.46429	7.37168	6.58766	6.84765	7.13495	135.415	-0.61949	0.0206949	0.211823
KDM2A	104263	1700105C21Rik|C230043E16Rik|JHDM2a|Jmjd1|Jmjd1a|KDM2A|TGSA|Tsga|Kdm3a	lysine (K)-specific demethylase 3A	6.87248	6.84443	6.48457	6.24407	6.31477	93.8357	-0.616327	0.166357	0.639331
KDM3B	277250	5830462I21Rik|JHDM2B|Jmjd1b|mKIAA1082	KDM3B lysine (K)-specific demethylase 3B	3.55055	4.34193	3.43012	2.78464	3.4847	11.4588	0	1	1
KDM5D	20592	HY|Jarid1d|Smcy	lysine (K)-specific demethylase 5D	3.32816	3.92689	4.53703	4.06475	4.6367	17.133	0	1	1
KDR	16542	6130401C07|Flk-1|Flk1|Krd-1|Ly73|VEGFR-2|VEGFR2|sVEGFR-2	kinase insert domain protein receptor	6.13551	6.2164	6.10472	5.88418	6.75772	74.5277	0.243271	0.709709	0.925961
KIF3A	16568	Kif3|Kifl|Kns3	kinesin family member 3A	4.32816	4.92689	4.53703	3.97729	4.83833	22.9678	0	1	1
KIR3DL1/2	NA	NA	NA	3.55055	4.34193	4.25324	4.3696	4.40224	18.1703	0	1	1
KLF5	12224	4930520J07Rik|Bteb2|CKLF|IKLF	Kruppel-like factor 5	5.10075	5.45741	5.68388	5.64971	5.83833	46.7215	1	0.373565	0.777538
KLKB1	16621	APS|Kal-3|Kal3|Klk3|PSA	kallikrein B_ plasma 1	5.16946	4.34193	3.8996	3.67773	4.01521	18.6459	0	1	1
KLRB1	100043861	4930431A04Rik|Gm4696|Klrb1g|Klrb6|Ly-55|Ly55|NKR-P1G|Nkrp-1e|Nkrp1g	killer cell lectin-like receptor subfamily B member 1	2.55055	3.0789	3.31464	2.56225	1.31477	5.91436	0	1	1
KLRD1	16643	CD94	killer cell lectin-like receptor_ subfamily D_ member 1	3.55055	3.92689	4.37354	3.97729	4.5627	16.8911	0	1	1
KLRK1	27007	D6H12S2489E|NKG2-D|Nkg2d	killer cell lectin-like receptor subfamily K_ member 1	4.87248	5.14929	5.34439	5.10657	4.83833	33.4101	0	1	1
KMT2D	381022	ALR|BC032281|BC058659|C430014K11Rik|KMT2B|Mll2|Mll4	lysine (K)-specific methyltransferase 2D	7.33565	7.63961	7.34439	7.42023	7.37006	171.491	-0.111399	0.706124	0.925961
KNG1	16644	Kng	kininogen 1	6.35791	4.66386	3.72968	3.88418	5.06966	26.7424	0	1	1
KNG2	385643	-	kininogen 2	4.7432	3.34193	3.53703	4.22521	4.22166	16.1539	0	1	1
KRAS	16653	AI929937|K-ras|Ki-ras|Kras-2|Kras2|p21B|ras	v-Ki-ras2 Kirsten rat sarcoma viral oncogene homolog	5.60118	5.40082	5.31464	5.40355	5.17275	41.6022	0	1	1
LAG3	16768	CD223|LAG-3|Ly66	lymphocyte-activation gene 3	4.7432	5.14929	5.122	5.06475	5.12213	32.9058	0	1	1
LAMA3	16774	Lama3B|[a]3B	laminin_ alpha 3	4.26676	5.28053	4.85896	4.14721	5.26897	27.1802	0	1	1
LAMC1	226519	Lamb2	laminin_ gamma 1	8.51138	8.56432	8.86923	8.85073	8.71138	416.279	0.297751	0.257438	0.698955
LAMTOR2	83409	2010111E04Rik|AL022628|Mapbpip|P14|Rab25|Robld3	late endosomal/lysosomal adaptor_ MAPK and MTOR activator 2	8.828	9.19576	8.2881	8.38243	8.35917	390.91	-0.709175	0.000732824	0.0410382
LAMTOR4	66096	0910001L09Rik|AV006840	late endosomal/lysosomal adaptor_ MAPK and MTOR activator 4	2.91312	3.92689	3.97761	2.97729	3.12213	10.4353	0	1	1
LATS1	16798	AW208599	large tumor suppressor	7.04698	7.44347	7.10472	6.66379	7.22166	136.819	-0.258602	0.312201	0.73283
LATS2	50523	4932411G09Rik|AV277261|AW228608	large tumor suppressor 2	6.89294	7.13201	6.94885	6.89615	6.97298	125.243	-0.0602175	0.79231	0.947377
LDLRAP1	100017	AA691260|ARH2|Arh|Arh1|FHCB1|FHCB2	low density lipoprotein receptor adaptor protein 1	5.49808	5.80136	5.58766	5.62114	5.52423	48.7218	0	1	1
LEP	16846	ob|obese	leptin	4.26676	3.56432	3.97761	5.26269	3.7742	17.9899	0	1	1
LEPR	16847	LEPROT|Leprb|Modb1|OB-RGRP|Obr|db|diabetes|obese-like|obl	leptin receptor	4.26676	4.45741	5.18911	4.56225	5.22166	26.7124	0	1	1
LGALS3	16854	GBP|L-34|Mac-2|gal3	lectin_ galactose binding_ soluble 3	2.32816	1.75697	0.729679	2.78464	2.31477	3.95271	0	1	1
LGMN	19141	AEP|AI746452|AU022324|Prsc1	legumain	6.4297	6.77934	7.19728	6.73217	6.4847	105.759	0.315502	0.712279	0.925961
LIPA	16889	AA960673|Lal|Lip-1|Lip1	lysosomal acid lipase A	5.93302	6.84443	5.87943	6.10657	5.89974	70.1629	-0.63005	0.400021	0.797703
LIPC	15450	AI256194|HL|Hpl	lipase_ hepatic	4.49808	3.92689	4.18911	3.67773	4.12213	16.945	0	1	1
LIPG	16891	3110013K01Rik|EL|lipase|mEDL	lipase_ endothelial	4.32816	4.34193	5.43012	4.78464	4.4847	25.5262	0	1	1
LOX	16948	AI893619|TSC-160|rrg	lysyl oxidase	6.84123	7.14929	9.64107	6.9198	8.71565	231.266	2.01933	0.00495813	0.130316
LOXL1	16949	Loxl	lysyl oxidase-like 1	7.41562	7.24882	7.79577	7.19646	7.06966	162.609	0.0911479	0.904957	0.981486
LOXL2	94352	1110004B06Rik|4930526G11Rik|9430067E15Rik	lysyl oxidase-like 2	6.93302	7.34193	8.65449	6.84765	7.6367	178.869	0.875571	0.11436	0.515275
LOXL4	67573	4833426I20Rik|Loxc	lysyl oxidase-like 4	3.91312	3.75697	6.6245	4.73217	6.24551	33.2309	0	1	1
LPAR5	381810	GPR93|Gm1072|Gpr92|LPA5	lysophosphatidic acid receptor 5	4.38705	5.14929	5.15594	4.62114	4.70709	27.937	0	1	1
LPCAT1	210992	2900035H07Rik|Aytl2|BB137372|BC005662|C87117|LPCAT|rd11	lysophosphatidylcholine acyltransferase 1	5.16946	5.2164	4.97761	5.22521	4.83833	33.9515	0	1	1
LPL	16956	-	lipoprotein lipase	8.51798	8.41518	8.5594	8.45302	9.29491	401.178	0.383038	0.514084	0.874147
LRP1	16971	A2mr|AI316852|CD91|Lrp|b2b1554Clo	low density lipoprotein receptor-related protein 1	7.67393	7.88625	8.20946	7.47713	7.86167	226.237	0.120246	0.80799	0.951363
LRP2	14725	AI315343|AW536255|D230004K18Rik|Gp330|Megalin|b2b1625.2Clo	low density lipoprotein receptor-related protein 2	2.7432	3.75697	3.81714	3.67773	2.6367	10.0307	0	1	1
LRP6	16974	C030016K15Rik|Cd|Gw|ska26|ska<m26Jus>|skax26	low density lipoprotein receptor-related protein 6	7.37982	7.34193	7.23747	6.83527	7.19742	146.869	-0.273303	0.263891	0.698955
LRRC32	434215	AI426318|D11S833Eh|D7H11S833E|EG434215|Garp	leucine rich repeat containing 32	4.91312	5.2164	6.15594	5.83527	6.22166	50.8607	2.152	0.00705262	0.145507
LTA	16992	LT|LT-[a]|LT-alpha|LT[a]|LTalpha|Ltx|TNF-beta|TNFSF1|Tnfb|Tnfsf1b|hlb382	lymphotoxin A	3.55055	2.75697	3.31464	2.97729	2.31477	7.90543	0	1	1
LTB	16994	AI662801|LTbeta|Tnfc|Tnfsf3|p33	lymphotoxin B	3.55055	2.34193	3.81714	4.06475	4.40224	12.4263	0	1	1
LYN	17096	AA407514|Hck-2|p53Lyn|p56Lyn	Yamaguchi sarcoma viral (v-yes-1) oncogene homolog	5.99112	6.37168	6.77407	6.43672	5.9872	79.4601	0.393233	0.407838	0.805995
MAF	17132	2810401A20Rik|A230108G15Rik|AW047063|c-maf	avian musculoaponeurotic fibrosarcoma (v-maf) AS42 oncogene homolog	6.53761	6.75697	5.75205	6.33484	5.9872	77.3716	-0.773624	0.432522	0.815893
MAML1	103806	AI644666|AW743257|D930008C07Rik|Mam-1|Mam1|mKIAA0200	mastermind like 1 (Drosophila)	6.55055	6.82306	6.58766	6.28107	6.85393	98.3091	-0.0803421	0.738741	0.946351
MAML2	270118	5930431H10|BC032967	mastermind like 2 (Drosophila)	4.99112	5.14929	5.34439	4.73217	5.35917	34.6607	0	1	1
MAML3	433586	AV234550|BC049812|Mam-2|mKIAA1816	mastermind like 3 (Drosophila)	5.29778	5.28053	5.48457	4.56225	5.06966	35.2355	0	1	1
MAP1LC3A	66734	1010001H21Rik|4922501H04Rik|LC3|LC3a	microtubule-associated protein 1 light chain 3 alpha	11.1574	11.7299	11.1685	10.0988	10.4141	1929.14	-0.84641	0.141214	0.582695
MAP2K1	26395	MAPKK1|MEKK1|Mek1|Prkmk1	mitogen-activated protein kinase kinase 1	7.32062	7.66386	6.8996	7.24407	6.85393	146.669	-0.553452	0.195124	0.660629
MAP3K1	26401	MAPKKK1|MEKK1|Mekk	mitogen-activated protein kinase kinase kinase 1	5.95265	6.34193	5.70696	5.3696	5.44406	54.306	0	1	1
MAPK1	26413	9030612K14Rik|AA407128|AU018647|C78273|ERK|Erk2|MAPK2|PRKM2|Prkm1|p41mapk|p42mapk	mitogen-activated protein kinase 1	7.22701	7.48489	7.35173	7.35233	7.4128	164.935	0.0370374	0.917217	0.983645
MAPK10	26414	C230008H04Rik|JNK3|JNK3B1|JNK3B2|SAPK(beta)|Serk2|p493F12|p54bSAPK	mitogen-activated protein kinase 10	4.20263	4.75697	5.05161	3.97729	4.83833	23.6762	0	1	1
MAPK11	19094	P38b|Prkm11|Sapk2|Sapk2b|p38-2|p38beta|p38beta2	mitogen-activated protein kinase 11	4.32816	4.0789	4.122	4.14721	3.89974	17.33	0	1	1
MAPK8	26419	AI849689|JNK|JNK1|Prkm8|SAPK1	mitogen-activated protein kinase 8	5.89294	6.0789	5.99647	6.06475	6.06966	64.9178	0.16265	0.618395	0.898783
MAPK9	26420	AI851083|JNK2|Prkm9|p54aSAPK	mitogen-activated protein kinase 9	6.67393	6.61495	6.17262	6.48508	6.58156	90.8635	-0.237039	0.325632	0.737847
MARCO	17167	AI323439|Ly112|Scara2	macrophage receptor with collagenous structure	4.06512	3.56432	5.56257	4.22521	4.5627	21.0535	0	1	1
MASP1	17174	AW048060|CCPII|Crarf|Masp1/3	mannan-binding lectin serine peptidase 1	3.65009	3.56432	2.53703	3.14721	3.31477	9.46554	0	1	1
MBTPS2	270669	9630032G22Rik|AI662535	membrane-bound transcription factor peptidase_ site 2	3.55055	4.92689	3.97761	3.88418	3.31477	15.2507	0	1	1
MECP2	17257	1500041B07Rik|D630021H01Rik|Mbd5|WBP10	methyl CpG binding protein 2	7.08305	7.24882	6.51104	6.66379	6.33714	109.044	-0.776753	0.0154684	0.189488
MEF2A	17258	A430079H05Rik	myocyte enhancer factor 2A	6.56337	6.84443	6.6245	6.50085	6.52423	97.7805	-0.152331	0.79179	0.947377
MEFV	54483	FMF|TRIM20|pyrin	Mediterranean fever	3.83066	2.34193	4.43012	3.88418	3.4847	12.0781	0	1	1
MET	17295	AI838057|HGF|HGFR|Par4|c-Met	met proto-oncogene	6.06512	6.48489	6.08723	5.99965	6.12213	71.1014	-0.260437	0.629866	0.902968
MFAP3	216760	2610509F16Rik|2700079M14Rik|AW536327	microfibrillar-associated protein 3	3.91312	4.56432	4.18911	4.14721	4.6367	19.5635	0	1	1
MKI67	17345	D630048A14Rik|Ki-67|Ki67	antigen identified by monoclonal antibody Ki 67	4.60118	3.34193	4.77407	5.33484	4.89974	24.0898	0	1	1
MLXIPL	58805	ChREBP|WS-bHLH|Wbscr14|bHLHd14	MLX interacting protein-like	7.84648	7.87591	7.61842	7.592	7.89974	217.747	-0.151111	0.808173	0.951363
MMP10	17384	AV377895|MMP-10|SL-2	matrix metallopeptidase 10	3.06512	3.75697	4.31464	3.29921	3.4847	11.9931	0	1	1
MMP11	17385	MMP-11|SL-3|ST3|Stmy3	matrix metallopeptidase 11	3.65009	4.45741	3.18911	2.29921	3.6367	10.9019	0	1	1
MMP12	17381	AV378681|Mmel	matrix metallopeptidase 12	3.20263	5.92689	3.31464	3.29921	3.4847	14.3762	0	1	1
MMP13	17386	Clg|MMP-13|Mmp1	matrix metallopeptidase 13	3.65009	2.75697	2.53703	2.56225	2.89974	7.3677	0	1	1
MMP14	17387	AI325305|MT-MMP-1|MT1-MMP|sabe	matrix metallopeptidase 14 (membrane-inserted)	7.15259	7.7682	7.6245	6.90802	6.5046	146.178	-0.444955	0.36308	0.7708
MMP16	17389	MT3-MMP|Mt3mmp	matrix metallopeptidase 16	5.20263	5.51186	5.34439	5.10657	4.83833	36.7776	0	1	1
MMP1A	83995	Mcol-A|Mcola	matrix metallopeptidase 1a (interstitial collagenase)	3.44364	3.34193	3.05161	1.97729	2.6367	7.4139	0	1	1
MMP1B	83996	Mcol-B|Mcolb	matrix metallopeptidase 1b (interstitial collagenase)	3.7432	3.75697	3.31464	3.14721	3.12213	10.6799	0	1	1
MMP2	17390	Clg4a|GelA|MMP-2	matrix metallopeptidase 2	7.73755	8.17482	7.98707	7.34361	7.68981	220.796	-0.288569	0.458239	0.827878
MMP3	17392	EMS-2|MMP-3|SL-1|SLN-1|SLN1|STR-1|Stmy1|Str1	matrix metallopeptidase 3	4.95265	6.18323	5.28427	4.78464	5.17275	38.7335	-1.08539	0.272471	0.712058
MMP7	17393	MAT	matrix metallopeptidase 7	2.7432	3.92689	3.05161	3.29921	2.31477	8.38108	0	1	1
MMP8	17394	BB138268	matrix metallopeptidase 8	2.55055	3.0789	5.75205	5.43672	5.44406	21.8938	0	1	1
MMP9	17395	AW743869|B/MMP9|Clg4b|MMP-9|pro-MMP-9	matrix metallopeptidase 9	3.20263	4.66386	5.28427	5.06475	4.5627	23.5171	0	1	1
MMRN1	70945	4921530G03Rik|Emilin4|Mmrn	multimerin 1	5.83066	6.0049	5.08723	4.88418	5.67232	45.1251	0	1	1
MMUT	NA	NA	NA	6.85172	7.34193	6.28427	6.6355	6.9872	112.996	-0.517848	0.20689	0.673336
MOB1B	68473	1110003E08Rik|AU015450|B230364F10|Mobkl1a	MOB kinase activator 1B	7.44364	7.48489	7.38789	7.11684	7.04269	157.062	-0.292468	0.151968	0.589817
MS4A1	12482	AA960661|Cd20|Ly-44|Ms4a2	membrane-spanning 4-domains_ subfamily A_ member 1	2.06512	3.34193	3.97761	4.06475	2.89974	9.64532	0	1	1
MS4A2	14126	FcRB|Fce1b|Fcer1b|Fcrbeta|Ms4a1|fcERI	membrane-spanning 4-domains_ subfamily A_ member 2	4.44364	4.84443	5.4576	4.67773	4.70709	28.3661	0	1	1
MS4A4A	666907	EG666907	membrane-spanning 4-domains_ subfamily A_ member 4A	2.7432	4.0789	4.93913	4.62114	4.22166	17.3975	0	1	1
MTMR4	170749	AA596759|ESTM44|FYVE-DSP2|ZFYVE11|mKIAA0647	myotubularin related protein 4	6.15259	5.61495	4.93913	5.46914	5.40224	45.7471	0	1	1
MTOR	56717	2610315D21Rik|AI327068|FRAP|FRAP2|Frap1|RAFT1|RAPT1|flat	mechanistic target of rapamycin (serine/threonine kinase)	6.77662	6.77934	6.48457	6.6355	6.7742	103.253	-0.143074	0.679417	0.924762
MUC5B	74180	2300002I04Rik|A130042M24|AV085033|MUC5|MUC9|mucin 5b	mucin 5_ subtype B_ tracheobronchial	3.20263	3.0789	3.05161	2.97729	3.6367	9.12246	0	1	1
MYD88	17874	-	myeloid differentiation primary response gene 88	5.06512	4.56432	6.37354	6.06475	6.12213	49.7965	2.80277	0.0166408	0.197672
MYL2	17906	MLC-2|MLC-2v|Mlc2v|Mylpc	myosin_ light polypeptide 2_ regulatory_ cardiac_ slow	10.8789	10.7009	11.4232	8.66728	10.8607	1454.39	-0.0857131	0.959543	0.993111
MYLK	107589	9530072E15Rik|A930019C19Rik|AW489456|KRP|MLCK108|MLCK210|Mlck|nmMlck|smMLCK	myosin_ light polypeptide kinase	7.78759	7.73425	7.9633	7.54714	7.79051	217.453	0.0318705	0.962486	0.993111
NCAM1	17967	CD56|E-NCAM|NCAM-1|Ncam	neural cell adhesion molecule 1	5.80928	5.71116	7.06953	5.97729	6.01521	69.3823	1.09747	0.225714	0.698955
NCEH1	320024	Aadacl1|B230106I24Rik|CPO-BP|Nceh	neutral cholesterol ester hydrolase 1	4.99112	5.28053	5.34439	3.88418	4.95863	29.6872	0	1	1
NCF1	17969	NCF-47K|NOXO2|Ncf-1|p47-phox|p47<phox>|p47phox	neutrophil cytosolic factor 1	5.29778	5.75697	6.22153	5.67773	5.67232	52.9026	0.705939	0.308697	0.73283
NCF4	17972	AI451400|p40phox	neutrophil cytosolic factor 4	5.10075	5.84443	5.97761	5.53188	5.4847	48.0969	0.446746	0.718092	0.925961
NCK2	17974	4833426I10Rik|Grb4|NCKbeta|Nck-2	non-catalytic region of tyrosine kinase adaptor protein 2	5.29778	5.96642	5.51104	5.50085	5.6367	47.9201	0	1	1
NCKAP1L	105855	4930568P13Rik|AI463083|Hem1|Hemp1	NCK associated protein 1 like	5.80928	5.84443	5.9195	5.85993	5.83833	57.8521	0.169127	0.83756	0.957212
NCOA2	17978	D1Ertd433e|GRIP-1|Grip1|KAT13C|NCoA-2|SRC-2|TIF2|bHLHe75	nuclear receptor coactivator 2	5.26676	5.84443	5.51104	5.26269	5.70709	45.8357	0	1	1
NCOR2	20602	N-CoR|SMRT|SMRTe	nuclear receptor co-repressor 2	7.91312	8.1057	7.13056	7.56974	7.33714	195.531	-0.713287	0.000722484	0.0410382
NCR1	17086	Ly94|NKp46	natural cytotoxicity triggering receptor 1	2.91312	3.34193	2.53703	0.977287	2.89974	5.79104	0	1	1
NCSTN	59287	9430068N19Rik|AA727311|Aph2|D1Dau13e|Kiaa0253|Nct|mKIAA0253	nicastrin	4.99112	5.56432	5.77407	5.73217	5.80663	47.6256	0	1	1
NDUFA1	54405	1810049F12Rik|MWFE	NADH dehydrogenase (ubiquinone) 1 alpha subcomplex_ 1	9.50807	9.51852	9.16431	9.45504	9.57216	696.326	-0.103912	0.804856	0.951363
NDUFB5	66046	0610007D05Rik|AU015782|CI-SGDH|SGDH	NADH dehydrogenase (ubiquinone) 1 beta subcomplex_ 5	10.5824	10.8733	10.1768	10.2708	10.3889	1407.02	-0.458538	0.333729	0.739106
NDUFB6	230075	CI-B17|Gm137	NADH dehydrogenase (ubiquinone) 1 beta subcomplex_ 6	9.40319	9.49843	9.0058	9.24173	9.38086	632.975	-0.237268	0.576456	0.898783
NDUFB8	67264	2900010I05Rik|AI987932	NADH dehydrogenase (ubiquinone) 1 beta subcomplex 8	10.1095	10.1978	9.90086	10.1497	10.2411	1112.66	-0.0473057	0.908876	0.981486
NDUFC1	66377	2310016K22Rik|KFYI	NADH dehydrogenase (ubiquinone) 1_ subcomplex unknown_ 1	11.024	11.099	10.3033	10.6984	10.8646	1780.24	-0.424354	0.307746	0.73283
NDUFS3	68349	0610010M09Rik|CI-30kD	NADH dehydrogenase (ubiquinone) Fe-S protein 3	10.1226	10.0901	10.1166	10.2406	10.2791	1151.9	0.112698	0.796655	0.948581
NDUFS5	595136	AI256693	NADH dehydrogenase (ubiquinone) Fe-S protein 5	10.183	10.2961	10.046	10.0936	10.0135	1117.8	-0.189666	0.598699	0.898783
NEDD8	18002	Rub1	neural precursor cell expressed_ developmentally down-regulated gene 8	8.64708	8.79589	8.53058	8.39514	8.29205	370.196	-0.326648	0.0503144	0.333165
NF1	18015	AW494271|E030030H24Rik|Nf-1	neurofibromatosis 1	4.38705	4.75697	4.68388	4.22521	3.89974	20.9746	0	1	1
NFAM1	74039	4921501M20Rik|Cnaip	Nfat activating molecule with ITAM motif 1	4.32816	4.0789	5.08723	5.02168	5.01521	26.1047	0	1	1
NFKB1	18033	NF-KB1|NF-kappaB|NF-kappaB1|p105|p50|p50/p105	nuclear factor of kappa light polypeptide gene enhancer in B cells 1_ p105	5.62584	6.24882	6.41618	5.90802	6.09613	66.6715	0.349661	0.662845	0.921438
NID1	18073	A630025O17|Nid|entactin|entactin-1|nidogen-1	nidogen 1	8.31684	8.30386	8.81714	8.69839	8.60939	374.579	0.434501	0.189003	0.660629
NID2	18074	AW547149|Ly111|NID-2|entactin-2|nidogen-2	nidogen 2	6.45744	6.61495	6.56257	6.22521	5.95863	82.3536	-0.313366	0.709886	0.925961
NKG7	72310	2500004F03Rik	natural killer cell group 7 sequence	3.44364	3.34193	3.81714	3.56225	3.7742	12.0239	0	1	1
NLRC4	268973	9530011P19Rik|CLAN|CLAN1|CLANA|CLANB|CLANC|CLAND|Card12|IPAF	NLR family_ CARD domain containing 4	4.65009	4.75697	5.22153	3.97729	4.95863	26.2255	0	1	1
NLRP3	216799	AGTAVPRL|AII/AVP|Cias1|FCAS|FCU|MWS|Mmig1|NALP3|Pypaf1	NLR family_ pyrin domain containing 3	3.91312	3.92689	5.61232	5.88418	5.60018	31.7204	0	1	1
NOS1	18125	2310005C01Rik|N-NOS|NC-NOS|NO|NOS|NOS-I|Nos-1|bNOS|nNOS	nitric oxide synthase 1_ neuronal	6.76556	6.68771	5.56257	5.88418	6.29205	75.5005	-1.02055	0.223734	0.698955
NOS3	18127	2310065A03Rik|Nos-3|eNOS|ecNOS	nitric oxide synthase 3_ endothelial cell	4.91312	5.56432	5.63657	5.43672	5.80663	44.3687	0.903785	0.183144	0.658647
NOTCH1	18128	9930111A19Rik|Mis6|N1|Tan1|lin-12	notch 1	7.19441	7.35688	7.26884	7.8538	7.79051	180.129	0.458106	0.121036	0.53189
NOTCH2	18129	AI853703|N2	notch 2	5.29778	5.40082	5.70696	5.26269	5.22166	41.5848	0	1	1
NOTCH3	18131	AW229011|N3|hpbk	notch 3	5.29778	5.0049	5.08723	4.78464	4.7742	31.7735	0	1	1
NOTCH4	18132	Int-3|Int3|N4	notch 4	6.16946	6.18323	5.53703	5.83527	5.95863	61.2537	-0.527819	0.303452	0.73283
NPC1	18145	A430089E03Rik|C85354|D18Ertd139e|D18Ertd723e|lcsd|nmf164|spm	Niemann-Pick type C1	5.95265	5.66386	5.58766	5.62114	6.12213	55.3107	0.049388	0.940686	0.993111
NPHP4	260305	4930564O18Rik|nmf192	nephronophthisis 4 (juvenile) homolog (human)	4.49808	4.92689	4.72968	4.56225	4.89974	26.4158	0	1	1
NR1H2	22260	AI194859|LXR|LXRB|LXRBSV|LXRbeta|NER1|OR-1|RIP15|UR|Unr|Unr2	nuclear receptor subfamily 1_ group H_ member 2	6.72048	7.19991	6.25324	6.26269	6.5046	96.2145	-0.75073	0.588221	0.898783
NR1H3	22259	AU018371|LXR|RLD1|Unr1	nuclear receptor subfamily 1_ group H_ member 3	7.11824	7.0789	6.23747	6.51645	7.06966	111.751	-0.516986	0.109232	0.503754
NR1H4	20186	AI957360|Fxr|HRR1|RIP14|Rxrip14	nuclear receptor subfamily 1_ group H_ member 4	5.06512	5.92689	5.93913	5.56225	5.92948	51.4314	0	1	1
NRIP3	78593	A330103B05Rik|D7H11orf14|ICRFP703B1614Q5.2	nuclear receptor interacting protein 3	3.99112	4.0789	4.85896	4.50085	4.40224	20.6263	0	1	1
NRP2	18187	1110048P06Rik|Np-2|Np2|Npn-2|Npn2	neuropilin 2	6.32816	6.0789	6.18911	6.35233	6.22166	75.2715	0.126316	0.74839	0.946351
NUMB	18222	Nb	numb gene homolog (Drosophila)	6.15259	6.18323	5.81714	5.99965	5.70709	62.7673	-0.418313	0.25659	0.698955
OAS1A/G	NA	NA	NA	4.69739	4.45741	5.08723	4.67773	5.12213	28.0198	0	1	1
OAS1B	23961	Flv|L1|Mmu-L1|Oas1|Oias-2|Oias2|Wnv	2'-5' oligoadenylate synthetase 1B	4.49808	4.0789	4.31464	4.06475	4.01521	18.3069	0	1	1
OASL1	231655	7530414C13Rik|oasl9	2'-5' oligoadenylate synthetase-like 1	3.83066	4.45741	4.48457	4.56225	3.7742	18.6592	0	1	1
OCLN	18260	AI503564|Ocl	occludin	3.65009	5.14929	4.18911	4.3696	4.5627	20.8816	0	1	1
OGT	108155	1110038P24Rik|4831420N21Rik|AI115525|Ogtl	O-linked N-acetylglucosamine (GlcNAc) transferase (UDP-N-acetylglucosamine:polypeptide-N-acetylglucosaminyl transferase)	9.36525	9.69361	8.70982	9.09103	8.99073	576.064	-0.615315	0.0351079	0.292119
OSBPL5	79196	1110006M06Rik|AI462538|ORP5|Obph1|Osbp2	oxysterol binding protein-like 5	6.67393	6.73425	7.20541	6.83527	6.79051	115.19	0.351312	0.136369	0.568687
P2RY13	74191	2010001L06Rik|GPCR1|GPR94|Gpr86|P2Y13|P2yr13|SP174	purinergic receptor P2Y_ G-protein coupled 13	2.7432	3.75697	3.43012	3.56225	3.31477	10.2778	0	1	1
P3H3	14789	BC016431|Grcb|Leprel2	prolyl 3-hydroxylase 3	5.55055	6.14929	7.10472	5.88418	6.14766	71.8681	0.931613	0.10092	0.482448
P4HB	18453	ERp59|PDI|Pdia1|Thbp	prolyl 4-hydroxylase_ beta polypeptide	8.99822	9.06531	9.0606	8.91392	9.01521	515.795	-0.0296072	0.946417	0.993111
PANX1	55991	AI847747	pannexin 1	4.55055	4.75697	5.122	4.73217	4.4847	26.5249	0	1	1
PARP1	11545	5830444G22Rik|AI893648|ARTD1|Adprp|Adprt1|C80510|PARP|PPOL|parp-1|sPARP-1	poly (ADP-ribose) polymerase family_ member 1	5.10075	4.92689	5.05161	5.46914	5.35917	36.2903	0	1	1
PARP4	328417	Adprtl1|C030027K23Rik|E230037B21Rik|Gm743|PARPL|PH5P|VAULT3|VPARP|p193	poly (ADP-ribose) polymerase family_ member 4	6.61356	6.58986	6.5241	6.45302	6.4233	91.8219	-0.121991	0.665892	0.921438
PCCB	66904	1300012P06Rik|AI314687|R74805	propionyl Coenzyme A carboxylase_ beta polypeptide	6.53761	6.75697	6.67219	7.13716	6.94413	112.175	0.386841	0.338393	0.741061
PCK1	18534	AI265463|PEPCK|Pck-1	phosphoenolpyruvate carboxykinase 1_ cytosolic	6.52456	4.45741	6.122	7.81649	7.06966	84.3328	1.72522	0.331354	0.739106
PCX	18563	Pc|Pcb	pyruvate carboxylase	7.56337	6.48489	5.48457	6.14721	6.35917	84.9088	-1.36169	0.193739	0.660629
PDE2A	207728	CGS-PDE|cGSPDE	phosphodiesterase 2A_ cGMP-stimulated	7.43668	7.66386	7.21349	7.60664	7.75772	185.552	0.00581733	0.98381	0.996521
PDE3B	18576	9830102A01Rik|AI847709	phosphodiesterase 3B_ cGMP-inhibited	4.65009	4.84443	5.61232	5.26269	5.52423	36.2209	0	1	1
PDGFB	18591	PDGF-B|Sis	platelet derived growth factor_ B polypeptide	7.39425	7.60246	7.29192	7.50085	6.92948	162.443	-0.252119	0.473446	0.843326
PDGFRB	18596	AI528809|CD140b|PDGFR-1|Pdgfr	platelet derived growth factor receptor_ beta polypeptide	5.78759	6.11452	5.8996	5.56225	6.17275	60.0188	1.15578e-15	1	1
PDHA1	18597	Pdha-1	pyruvate dehydrogenase E1 alpha 1	10.5586	10.7876	9.77817	10.0052	10.4167	1268.81	-0.593474	0.178187	0.658647
PECAM1	18613	C85791|Cd31|PECAM-1|Pecam	platelet/endothelial cell adhesion molecule 1	6.58869	6.51186	6.82771	7.13716	6.61855	106.654	0.455395	0.306287	0.73283
PELI1	67245	2810468L03Rik|A930031K15Rik|AA409794|AI586297|D11Ertd676e	pellino 1	5.06512	5.40082	5.48457	5.88418	5.80663	46.1502	0	1	1
PELI2	93834	AW047589|BB129927	pellino 2	5.7432	5.61495	5.70696	6.26269	5.17275	51.9881	0.294183	0.617582	0.898783
PGM2	72157	2610020G18Rik|AA407108|AI098105|Pgm-2|Pgm1	phosphoglucomutase 2	9.0424	8.88109	8.72968	8.18186	8.10919	385.034	-0.621799	0.207841	0.673336
PHLPP1	98432	AI836256|Phlpp|Plekhe1|SCOP|mKIAA0606	PH domain and leucine rich repeat protein phosphatase 1	5.7432	6.0049	6.15594	5.73217	6.01521	60.9808	0.24257	0.591621	0.898783
PHYKPL	72947	2900006B13Rik|Agxt2l2	5-phosphohydroxy-L-lysine phospholyase	5.97201	6.0789	6.122	5.75865	6.01521	63.5294	6.65281e-18	1	1
PIDD1	57913	1200011D09Rik|AU042446|Lrdd|Pidd	p53 induced death domain protein 1	4.49808	5.0049	4.58766	4.73217	4.01521	23.713	0	1	1
PIK3C3	225326	5330434F23Rik|Vps34	phosphoinositide-3-kinase_ class 3	4.44364	3.56432	5.05161	4.29921	4.70709	21.3058	0	1	1
PIK3CA	18706	6330412C24Rik|caPI3K|p110|p110alpha	phosphatidylinositol 3-kinase_ catalytic_ alpha polypeptide	6.80928	6.96642	6.87943	6.73217	6.94413	116.67	-0.00757322	0.987077	0.997253
PIK3CB	74769	1110001J02Rik|AI447572|p110beta	phosphatidylinositol 3-kinase_ catalytic_ beta polypeptide	4.95265	5.56432	5.01508	5.18674	5.35917	37.1578	0	1	1
PIK3R4	75669	2210010O15Rik|C730038E05Rik|C85833|D9Ertd418e	phosphatidylinositol 3 kinase_ regulatory subunit_ polypeptide 4_ p150	5.85172	5.96642	5.79577	5.26269	5.40224	50.4145	0	1	1
PIK3R5	320207	AV230647|F730038I15Rik	phosphoinositide-3-kinase_ regulatory subunit 5_ p101	3.32816	3.75697	4.63657	3.88418	4.31477	15.825	0	1	1
PKHD1	241035	AI118496|AI182499|FPC|Tigm1	polycystic kidney and hepatic disease 1	4.20263	4.84443	5.56257	4.67773	4.40224	26.6843	0	1	1
PLCB2	18796	AI550384|B230205M18Rik|B230399N12	phospholipase C_ beta 2	3.44364	3.92689	3.8996	4.14721	3.12213	13.0673	0	1	1
PLCB3	18797	mKIAA4098	phospholipase C_ beta 3	5.78759	6.14929	5.75205	5.99965	6.17275	62.7814	0.0931094	0.825056	0.954047
PLCG1	18803	AI894140|Cded|Plc-1|Plc-gamma1|Plcg-1	phospholipase C_ gamma 1	7.05608	7.2327	6.66042	6.88418	6.89974	123.351	-0.365181	0.378852	0.777538
PLCG2	234779	PLCgamma2|Plcg-2	phospholipase C_ gamma 2	4.20263	4.92689	4.31464	5.02168	4.83833	25.296	0	1	1
PLG	18815	AI649309|Pg	plasminogen	7.97682	4.75697	4.85896	4.50085	6.83833	55.1919	0	1	1
PLIN4	57435	S3-12|mKIAA1881	perilipin 4	9.93795	9.93688	10.899	11.4434	11.4174	1694.82	1.35877	0.105501	0.494227
PLPP4	NA	NA	NA	3.06512	2.34193	3.18911	4.22521	3.7742	9.98053	0	1	1
PLTP	18830	Bpife|OD107	phospholipid transfer protein	7.83595	8.20818	8.05161	7.37817	7.6635	227.147	-0.325958	0.525804	0.880834
PNOC	18155	N/OFQ|Npnc1|OFQ/N	prepronociceptin	4.13551	4.45741	4.25324	4.67773	4.01521	19.8054	0	1	1
PNPLA3	116939	Adpn	patatin-like phospholipase domain containing 3	5.52456	5.0789	5.4021	5.83527	5.01521	41.3899	0	1	1
POSTN	50706	A630052E07Rik|AI747096|OSF-2|Osf2|PLF|PN	periostin_ osteoblast specific factor	7.7432	8.50516	9.16222	8.28563	7.22166	290.737	0.287282	0.666096	0.921438
PPARA	19013	4933429D07Rik|AW742785|Nr1c1|PPAR-alpha|PPARalpha|Ppar	peroxisome proliferator activated receptor alpha	6.06512	5.84443	5.9585	5.83527	6.83833	68.9907	0.547488	0.604034	0.898783
PPARD	19015	NUC-1|NUC1|Nr1c2|PPAR-beta|PPAR-delta|PPAR[b]|PPARdelta|Pparb|Pparb/d	peroxisome proliferator activator receptor delta	6.61356	7.04237	6.98707	7.07532	7.22166	126.939	0.338559	0.517352	0.874147
PPARG	19016	Nr1c3|PPAR-gamma|PPAR-gamma2|PPARgamma|PPARgamma2	peroxisome proliferator activated receptor gamma	4.99112	4.56432	5.4021	6.24407	5.6367	41.2884	0	1	1
PPARGC1A	19017	A830037N07Rik|ENSMUSG00000079510|Gm11133|PGC-1|PGC-1v|Pgc-1alpha|Pgc1|Pgco1|Ppargc1	peroxisome proliferative activated receptor_ gamma_ coactivator 1 alpha	6.29778	6.68771	7.07841	7.5772	7.60018	132.354	1.17743	0.308837	0.73283
PPM1A	19042	2310003C21Rik|2900017D14Rik|AI427932|AU017636|MMPa-2|MPPa-1	protein phosphatase 1A_ magnesium dependent_ alpha isoform	10.4094	10.4008	9.43876	9.50085	9.81661	964.27	-0.823955	0.0393117	0.295959
PPP2CA	19052	PP2A|R75353	protein phosphatase 2 (formerly 2A)_ catalytic subunit_ alpha isoform	7.83595	7.69948	8.31088	8.19646	8.26314	267.09	0.547488	0.147544	0.589817
PRAP1	22264	Upa	proline-rich acidic protein 1	2.32816	2.75697	3.18911	2.29921	3.6367	7.17029	0	1	1
PRDX1	18477	MSP23|NkefA|OSF-3|OSF3|PAG|Paga|PrdxI|PrxI|TDX2|TPxA|Tdpx2|prx1	peroxiredoxin 1	5.16946	5.28053	5.22153	4.88418	5.60018	37.5613	0	1	1
PRDX6	11758	1-Cys Prx|1-cysPrx|9430088D19Rik|AA690119|Aop2|Brp-12|CP-3|GPx|Ltw-4|Ltw4|Lvtw-4|NSGPx|ORF06|Prdx5|aiPLA2	peroxiredoxin 6	4.83066	5.0049	5.01508	4.67773	4.01521	26.1496	0	1	1
PREX1	277360	G630042G04|P-REX1|Setd6	phosphatidylinositol-3_4_5-trisphosphate-dependent Rac exchange factor 1	5.35791	6.0789	5.81714	5.40355	5.89974	52.3982	0	1	1
PRF1	18646	Pfn|Pfp|Prf-1	perforin 1 (pore forming protein)	4.87248	5.34193	5.37354	4.83527	5.06966	34.2629	0	1	1
PRKAA1	105787	AI194361|AI450832|AL024255|AMPKalpha1|C130083N04Rik	protein kinase_ AMP-activated_ alpha 1 catalytic subunit	6.75442	6.63961	6.61232	6.42023	6.22166	92.389	-0.310103	0.431408	0.815893
PRKAB2	108097	5730553K21Rik|AW049591|BB124140	protein kinase_ AMP-activated_ beta 2 non-catalytic subunit	9.66206	9.93439	8.63356	8.91098	9.33991	628.679	-0.835792	0.0413115	0.299891
PRKACA	18747	PKCD|Pkaca	protein kinase_ cAMP dependent_ catalytic_ alpha	8.99586	9.03774	8.95609	9.01071	8.7494	494.546	-0.10475	0.695244	0.925961
PRKACB	18749	CbPKA|Pkacb	protein kinase_ cAMP dependent_ catalytic_ beta	6.53761	6.80136	5.93913	6.16711	6.22166	80.6373	-0.708834	0.11184	0.509782
PRKAG1	19082	AA571379|BB036179|Prkaac	protein kinase_ AMP-activated_ gamma 1 non-catalytic subunit	8.53436	8.80136	7.75759	7.62834	7.90723	279.32	-0.964224	0.0211797	0.211823
PRKAG2	108099	2410051C13Rik|AAKG|AAKG2|AI854673|H91620p|WPWS	protein kinase_ AMP-activated_ gamma 2 non-catalytic subunit	4.44364	4.75697	4.8996	5.26269	4.89974	28.8906	0	1	1
PRKCA	18750	AI875142|Pkca	protein kinase C_ alpha	6.83066	6.96642	5.97761	6.33484	6.38086	90.3891	-0.803603	0.370071	0.777538
PRKDC	19090	AI326420|AU019811|DNA-PKcs|DNAPDcs|DNAPK|DNPK1|DOXNPH|HYRC1|XRCC7|dxnph|p460|scid|slip	protein kinase_ DNA activated_ catalytic polypeptide	5.35791	5.84443	4.77407	4.50085	5.31477	35.7137	0	1	1
PRLR	19116	AI987712|Pr-1|Pr-3|Prlr-rs1	prolactin receptor	3.55055	3.75697	3.97761	4.56225	3.6367	14.8956	0	1	1
PROS1	19128	AW214361	protein S (alpha)	5.87248	6.28053	6.25324	5.88418	6.29205	69.3823	0.161589	0.782992	0.947377
PSEN2	19165	ALG-3|Ad4h|Alg3|PS-2|PS2|Psnl2|STM2	presenilin 2	4.7432	4.56432	5.28427	5.3696	4.31477	28.9448	0	1	1
PSENEN	66340	1700023M09Rik|Pen-2	presenilin enhancer 2 homolog (C. elegans)	8.43668	8.50516	8.13056	8.3653	8.61398	340.223	-0.0813106	0.61898	0.898783
PSMB1	19170	AA409053|C81484|Lmpc5	proteasome (prosome_ macropain) subunit_ beta type 1	6.32816	6.51186	6.68388	6.24407	6.33714	85.688	0.0786098	0.834755	0.957212
PSMB7	19177	AU020723|MC14	proteasome (prosome_ macropain) subunit_ beta type 7	7.30544	7.32682	7.95368	7.94883	8.02902	209.784	0.761072	0.285982	0.73283
PSMB8	16913	Lmp-7|Lmp7	proteasome (prosome_ macropain) subunit_ beta type 8 (large multifunctional peptidase 7)	7.00058	7.11452	6.22153	6.64971	6.38086	102.072	-0.758155	0.439593	0.816686
PSMC3	19182	TBP-1	proteasome (prosome_ macropain) 26S subunit_ ATPase 3	8.8491	9.10126	8.79307	9.02441	8.91096	489.703	-0.0642664	0.79855	0.948581
PSMD13	23997	S11	proteasome (prosome_ macropain) 26S subunit_ non-ATPase_ 13	7.05608	6.94679	7.50447	7.41191	7.49468	155.717	0.574236	0.210021	0.674821
PTAFR	19204	PAFR	platelet-activating factor receptor	5.35791	6.04237	5.15594	5.14721	5.01521	40.609	0	1	1
PTCH1	19206	A230106A15Rik|Ptc|Ptc1|Ptch|mes	patched homolog 1	4.7432	4.75697	4.77407	4.22521	5.22166	26.8011	0	1	1
PTGER4	19219	EP4|Ptgerep4	prostaglandin E receptor 4 (subtype EP4)	4.55055	4.84443	5.4576	5.50085	5.44406	35.7407	0	1	1
PTGS2	19225	COX2|Cox-2|PES-2|PGHS-2|PHS II|PHS-2|Pghs2|TIS10|gripghs	prostaglandin-endoperoxide synthase 2	4.69739	4.66386	7.86411	7.4285	8.95863	105.602	0	1	1
PTK2	14083	FAK|FRNK|Fadk|mKIAA4203|p125FAK	PTK2 protein tyrosine kinase 2	6.79848	7.19991	6.37354	6.85993	6.83833	112.52	-0.341339	0.242235	0.698955
PTK2B	19229	CADTK|CAKB|CAKbeta|E430023O05Rik|FADK2|FAK2|PYK2|Raftk	PTK2 protein tyrosine kinase 2 beta	4.20263	5.0789	4.72968	5.33484	5.12213	29.7256	0	1	1
PTPA	19262	Ptpa|Ptpalpha|Rptpalpha|Rptra|Rptralpha|Ptpra	protein tyrosine phosphatase_ receptor type_ A	9.92683	10.1057	9.18295	9.18186	9.32879	747.135	-0.804159	0.0146104	0.189488
PTPN1	19246	PTP-1B|PTP-HA2|PTP1B	protein tyrosine phosphatase_ non-receptor type 1	5.69739	5.96642	6.37354	6.16711	6.01521	65.979	0.622195	0.432923	0.815893
PTPN11	19247	2700084A17Rik|AW536184|PTP1D|PTP2C|SAP-2|SH-PTP2|SH-PTP3|SHP-2|Shp2|Syp	protein tyrosine phosphatase_ non-receptor type 11	8.60738	8.66386	8.17262	8.3696	8.06297	332.057	-0.449209	0.0444073	0.316503
PTPN12	19248	P19-PTP|PTP-P19|PTP-PEST|PTPG1	protein tyrosine phosphatase_ non-receptor type 12	6.4297	6.37168	7.35173	7.1572	7.33714	121.894	1.13786	0.0357925	0.292119
PTPN6	15170	70Z-SHP|Hcph|PTPTY-42|Ptp1C|SH-PTP1|SHP-1|hcp|me	protein tyrosine phosphatase_ non-receptor type 6	4.83066	5.66386	5.48457	5.26269	5.26897	39.4553	0	1	1
PTPRC	19264	B220|CD45R|Cd45|L-CA|Ly-5|Lyt-4|T200|loc	protein tyrosine phosphatase_ receptor type_ C	6.4297	6.42939	6.34439	6.51645	6.09613	82.3223	-0.0784266	0.958924	0.993111
PYGM	19309	AI115133|PG	muscle glycogen phosphorylase	13.8162	14.0464	13.3371	13.8044	14.0803	14431	-0.163555	0.729957	0.938174
RAB7B	226421	5430435G22Rik	RAB7B_ member RAS oncogene family	4.49808	5.0789	5.4576	4.43672	4.31477	27.0436	0	1	1
RAC1	19353	AL023026|D5Ertd559e	RAS-related C3 botulinum substrate 1	8.3689	8.75132	8.40916	8.4285	8.4233	356.124	-0.150883	0.674624	0.921438
RAC2	19354	AI323801|AI452260	RAS-related C3 botulinum substrate 2	3.06512	3.34193	4.48457	3.97729	4.40224	14.4623	0	1	1
RAC3	170758	Rac1B	RAS-related C3 botulinum substrate 3	3.7432	3.92689	3.81714	3.43672	3.12213	12.2034	0	1	1
RAP1B	215449	2810443E11Rik	RAS related protein 1b	6.16946	6.2164	7.27657	7.19646	7.23364	112.869	1.37851	0.0791046	0.397552
RAPGEF1	107746	4932418O06Rik|C3G|Grf2	Rap guanine nucleotide exchange factor (GEF) 1	8.04698	8.22457	8.05161	7.99965	8.06297	270.064	-0.0951572	0.65324	0.921438
RAPGEF2	76089	5830453M24Rik|CNRasGEF|Pdzgef1|RA-GEF-1|mKIAA0313|nRapGEP	Rap guanine nucleotide exchange factor (GEF) 2	7.03782	7.13201	6.72968	6.73217	6.09613	107.304	-0.630559	0.170083	0.647306
RASGRP4	233046	-	RAS guanyl releasing protein 4	6.10075	5.92689	6.13907	5.67773	5.83833	61.2465	-0.102021	0.90875	0.981486
RBX1	56438	1500002P15Rik|AA517855|ROC1	ring-box 1	7.41562	7.18323	6.26884	6.97729	6.4847	116.641	-0.810935	0.0226456	0.211823
RELA	19697	p65	v-rel reticuloendotheliosis viral oncogene homolog A (avian)	5.13551	5.34193	6.54986	5.93148	6.24551	57.3157	1.90903	0.00353041	0.116272
RELB	19698	shep	avian reticuloendotheliosis viral (v-rel) oncogene related B	5.95265	6.0789	6.9585	6.592	6.85393	89.7098	1.11548	0.0281955	0.251196
RELN	19699	reeler|rl	reelin	3.99112	4.2164	4.05161	4.29921	4.83833	19.4182	0	1	1
RETN	57264	ADSF|Fizz3|Rstn|Xcp4	resistin	5.10075	4.75697	5.22153	4.97729	4.12213	28.5562	0	1	1
RGS7	24012	-	regulator of G protein signaling 7	4.20263	4.84443	4.72968	4.78464	4.12213	23.2104	0	1	1
RHO	104194	Ea-2|H-14|R|R-Z|RHO|Ea2	erythrocyte antigen 2	3.83066	3.75697	2.53703	3.14721	3.12213	9.70548	0	1	1
RIPK3	56532	2610528K09Rik|AW107945|Rip3	receptor-interacting serine-threonine kinase 3	4.26676	5.0049	4.93913	4.3696	4.31477	23.9016	0	1	1
RNF111	93836	ARK|Arkadia	ring finger 111	7.11824	7.66386	6.66042	6.95457	6.88463	133.098	-0.65999	0.0116772	0.174306
RNF152	320311	A930029B02Rik	ring finger protein 152	4.49808	4.84443	4.43012	4.29921	3.4847	19.8533	0	1	1
ROCK2	19878	B230113H15Rik|ROKalpha|Rho-kinase|Rock-II|Rock2m|mKIAA0619	Rho-associated coiled-coil containing protein kinase 2	7.46429	7.14929	7.29953	7.10657	6.7742	142.892	-0.254573	0.477598	0.843326
RORA	19883	9530021D13Rik|Nr1f1|ROR1|ROR2|ROR3|nmf267|sg|staggerer|tmgc26	RAR-related orphan receptor alpha	7.47791	8.13201	7.58143	7.52418	7.9514	212.804	-0.14218	0.666897	0.921438
RPS27A	78294	0610006J14Rik|Uba52|Ubb|Ubc	ribosomal protein S27A	3.20263	3.92689	3.81714	3.67773	3.6367	12.5727	0	1	1
RPS6KA2	20112	90kDa|D17Wsu134e|Rps6ka-rs1|Rsk3|p90rsk|pp90rsk	ribosomal protein S6 kinase_ polypeptide 2	7.85694	8.0789	7.26884	7.28107	8.16026	212.188	-0.353989	0.425635	0.815893
RPS6KB2	58988	70kDa|S6K2	ribosomal protein S6 kinase_ polypeptide 2	6.13551	6.53833	5.93913	5.75865	5.60018	63.7502	-0.797116	0.207308	0.673336
S100A4	20198	18A2|42a|Capl|FSp1|Mts1|PeL98|metastasin|pk9a	S100 calcium binding protein A4	6.86214	7.44347	8.23747	6.16711	6.91469	139.583	0.239188	0.844173	0.961964
SAA1/2	NA	NA	NA	7.30544	3.92689	5.56257	5.56225	6.68981	56.0791	-0.63743	0.61091	0.898783
SCD1	20249	AA589638|AI265570|Scd|Scd-1|ab	stearoyl-Coenzyme A desaturase 1	12.0375	10.5819	11.29	12.0868	10.9748	2691.52	0.0445145	0.95466	0.993111
SCD2	20250	Mir5114|Scd-2|mir-5114|swty	stearoyl-Coenzyme A desaturase 2	7.37982	7.32682	7.0606	7.02168	6.31477	129.853	-0.590106	0.450727	0.821791
SCD3	30049	4930513N16Rik	stearoyl-coenzyme A desaturase 3	2.32816	3.75697	3.05161	2.97729	2.31477	7.39094	0	1	1
SCD4	329065	ACOD4	stearoyl-coenzyme A desaturase 4	3.32816	2.75697	3.43012	2.56225	3.12213	8.22448	0	1	1
SCIN	20259	AW545522|adseverin	scinderin	3.99112	3.92689	4.31464	4.56225	4.40224	18.8884	0	1	1
SDC3	20970	Synd3|mKIAA0468|syn-3	syndecan 3	5.91312	6.18323	6.70696	5.93148	5.9872	70.7373	0.347133	0.574863	0.898783
SEC24C	218811	2610204K03Rik|mKIAA0079	Sec24 related gene family_ member C (S. cerevisiae)	7.05608	7.26476	7.096	7.17696	7.29205	144.725	0.0605689	0.781375	0.947377
SEC61B	66212	1190006C12Rik|AI326121|AW122942	Sec61 beta subunit	8.80389	8.37902	8.34806	8.55849	8.29205	356.141	-0.206753	0.567101	0.898783
SEH1L	72124	2610007A16Rik|AW540070|SEC13L|SEH1A|SEH1B|Seh1	SEH1-like (S. cerevisiae	4.95265	5.84443	5.8996	5.88418	6.29205	54.7422	1.09954	0.0710398	0.381542
SELENOS	NA	NA	NA	6.31305	6.42939	6.35904	6.10657	5.9872	75.5338	-0.231853	0.772238	0.947377
SEM1	NA	NA	NA	9.2997	9.39359	8.87434	9.07532	8.98011	558.19	-0.3779	0.0705107	0.381542
SERPINE1	18787	PAI-1|PAI1|Planh1	serine (or cysteine) peptidase inhibitor_ clade E_ member 1	5.0286	5.96642	8.69546	8.40355	9.19742	175.861	4.14975	0.000388762	0.0380987
SERPINF1	20317	AI195227|EPC-1|Pedf|Pedfl|Sdf3	serine (or cysteine) peptidase inhibitor_ clade F_ member 1	9.80928	9.79863	10.9567	8.98851	10.5827	1043.47	0.601978	0.263192	0.698955
SERPING1	12258	C1INH|C1nh	serine (or cysteine) peptidase inhibitor_ clade G_ member 1	7.92807	7.82306	7.99647	7.48508	7.89974	226.99	-0.0544478	0.885487	0.977777
SERPINH1	12406	BERF-1|Cbp1|Cbp2|Hsp47|J6|Serpinh2|gp46	serine (or cysteine) peptidase inhibitor_ clade H_ member 1	9.62125	9.60246	10.2871	9.41608	9.6412	839.639	0.228624	0.701624	0.925961
SH2D1A	20400	Gm686|SAP	SH2 domain containing 1A	2.91312	3.56432	3.97761	2.29921	2.31477	8.07693	0	1	1
SIGLECF	233186	Siglec5|mSiglec-F	sialic acid binding Ig-like lectin F	3.20263	2.34193	3.18911	3.43672	1.89974	7.03244	0	1	1
SIL1	81500	1810057E01Rik|AI042831|wz	endoplasmic reticulum chaperone SIL1 homolog (S. cerevisiae)	6.34311	6.14929	6.54986	6.08581	5.89974	73.8006	0.00904514	0.975377	0.993111
SIRT1	93759	AA673258|SIR2L1|Sir2|Sir2a|Sir2alpha	sirtuin 1	5.49808	5.2164	5.8382	5.83527	5.9872	51.0922	1.0906	0.0501028	0.333165
SKI	108077	4930534J06Rik|AW214248|Ddx13|SKI|Ski2w|Skiv2l	superkiller viralicidic activity 2-like (S. cerevisiae)	8.48803	8.62115	8.461	8.23467	8.5909	356.844	-0.119792	0.761057	0.947377
SKP1A	21402	15kDa|2610043E24Rik|2610206H23Rik|EMC19|OCP-II|OCP2|SKP1|Tceb1l|p19A|p19Skp1	S-phase kinase-associated protein 1A	7.88275	8.09682	7.89459	8.33484	8.30913	275.064	0.229482	0.670773	0.921438
SKP2	27401	4930500A04Rik|FBXL1|FWD1|p45	S-phase kinase-associated protein 2 (p45)	4.13551	4.92689	4.53703	4.22521	5.12213	24.0732	0	1	1
SLC25A10	27376	Dic	solute carrier family 25 (mitochondrial carrier_ dicarboxylate transporter)_ member 10	5.93302	5.75697	5.93913	6.02168	5.5627	57.3889	0.100929	0.878902	0.976005
SLC25A13	50799	AI785475|Ctrn	solute carrier family 25 (mitochondrial carrier_ adenine nucleotide translocator)_ member 13	4.38705	3.34193	4.25324	3.88418	4.22166	16.1965	0	1	1
SLC2A2	20526	AI266973|Glut-2|Glut2	solute carrier family 2 (facilitated glucose transporter)_ member 2	3.83066	3.75697	4.05161	3.29921	3.89974	13.6198	0	1	1
SLC37A4	14385	G6PT|G6pt1|GSD-1b|mG6PT	solute carrier family 37 (glucose-6-phosphate transporter)_ member 4	6.85172	7.0049	7.46439	8.36099	7.62766	176.305	1.11717	0.288433	0.73283
SMAD2	17126	7120426M23Rik|Madh2|Madr2|Smad-2|mMad2	SMAD family member 2	4.99112	4.34193	5.08723	5.14721	4.95863	29.9654	0	1	1
SMAD3	17127	AU022421|Madh3	SMAD family member 3	8.52127	8.73996	8.61842	9.01621	8.7783	426.036	0.197132	0.747195	0.946351
SMAD4	17128	AW743858|D18Wsu70e|DPC4|Madh4	SMAD family member 4	7.0286	7.16636	6.41618	6.66379	6.92948	114.633	-0.475338	0.146728	0.589817
SMAD6	17130	Madh6|b2b390Clo	SMAD family member 6	5.87248	5.88625	5.4576	5.40355	5.4847	49.2112	-0.626185	0.215962	0.68827
SMARCC2	68094	5930405J04Rik	SWI/SNF related_ matrix associated_ actin dependent regulator of chromatin_ subfamily c_ member 2	6.86214	6.82306	6.4576	6.50085	6.70709	101.839	-0.31276	0.256035	0.698955
SMURF1	75788	4930431E10Rik|mKIAA1625	SMAD specific E3 ubiquitin protein ligase 1	4.7432	4.2164	4.63657	4.56225	4.22166	22.2544	0	1	1
SNAI2	20583	Slug|Slugh|Snail2	snail family zinc finger 2	5.38705	5.0789	5.22153	4.67773	4.7742	32.6245	0	1	1
SOD1	20655	B430204E11Rik|Cu/Zn-SOD|CuZnSOD|Ipo-1|Ipo1|SODC|Sod-1	superoxide dismutase 1_ soluble	9.48971	9.56754	9.25716	9.49692	9.46706	702.17	-0.116765	0.707805	0.925961
SORBS1	20411	2310065E01Rik|9530001P15Rik|CAP|SH3P12|Sh3d5|mKIAA1296	sorbin and SH3 domain containing 1	7.39425	7.65179	8.66337	7.46914	7.99425	228.264	0.6777	0.318956	0.736126
SOS1	20662	4430401P03Rik|9630010N06|AI449023	son of sevenless homolog 1 (Drosophila)	6.56337	7.06075	6.13907	6.26269	6.44406	90.1333	-0.658544	0.122118	0.53189
SP1	20683	1110003E12Rik|AA450830|AI845540|Sp1-1	trans-acting transcription factor 1	5.72048	6.37168	5.85896	5.10657	5.9872	56.063	0	1	1
SP3	20687	D130027J01Rik	trans-acting transcription factor 3	7.61356	7.53833	7.13907	7.0541	6.94413	153.048	-0.584963	0.0339896	0.28965
SPIB	272382	Spi-B	Spi-B transcription factor (Spi-1/PU.1 related)	4.38705	5.0049	4.05161	4.14721	4.5627	21.5661	0	1	1
SPOP	20747	AI315626|Pcif1|TEF2	speckle-type POZ protein	7.75442	7.99537	6.9195	7.22521	7.54359	179.473	-0.690573	0.0150612	0.189488
SPOPL	76857	4921517N04Rik|AU014935|BB233739|E430033K04Rik	speckle-type POZ protein-like	5.52456	5.0789	5.08723	4.67773	4.83833	32.9304	0	1	1
SPP1	20750	2AR|Apl-1|BNSP|BSPI|Bsp|ETA-1|Eta|OP|Opn|Opnl|Ric|Spp-1	secreted phosphoprotein 1	5.10075	7.65179	5.53703	5.99965	6.04269	67.0136	-1.31431	0.409166	0.805995
SRC	20779	AW259666|pp60c-src	Rous sarcoma oncogene	4.32816	5.2164	4.8996	4.62114	4.40224	25.8754	0	1	1
SREBF1	20787	ADD-1|ADD1|D630008H06|SREBP-1|SREBP-1a|SREBP-1c|SREBP1|SREBP1c|bHLHd1	sterol regulatory element binding transcription factor 1	7.21893	7.0789	6.43012	6.31714	6.29205	101.647	-0.971986	0.298694	0.73283
SSR2	66256	1500032E05Rik|AI315033|AU020133|TLAP|TRAPB|TRAPbeta	signal sequence receptor_ beta	6.44364	6.94679	6.87943	7.13716	6.74104	113.741	0.305413	0.567411	0.898783
SSR4	20832	AW743063|C78062|Trap	signal sequence receptor_ delta	6.62584	6.90672	6.80649	6.8721	6.75772	110.951	0.0920606	0.867522	0.970643
STAT1	20846	2010005J02Rik|AA408197	signal transducer and activator of transcription 1	6.00998	6.04237	6.22153	6.50085	5.89974	70.2728	0.380272	0.674373	0.921438
STAT3	20848	1110034C02Rik|AW109958|Aprf	signal transducer and activator of transcription 3	7.40141	7.52515	8.38432	8.49299	8.51934	267.731	1.11728	0.12756	0.544639
STAT5A	20850	AA959963|STAT5	signal transducer and activator of transcription 5A	6.67393	6.63961	6.20541	6.31714	6.74104	91.4826	-0.23374	0.536748	0.891547
STAT5B	20851	-	signal transducer and activator of transcription 5B	7.84123	7.88625	6.57517	7.43672	7.53394	175.419	-0.688183	0.192828	0.660629
STK4	58231	AI447339|AU020804|Kas-2|Mst1|Ysk3	serine/threonine kinase 4	5.91312	6.2164	6.08723	5.93148	5.86936	64.1563	-0.0786098	0.849502	0.965231
SUFU	24069	Su(fu)	suppressor of fused homolog (Drosophila)	5.72048	5.71116	5.01508	5.26269	5.17275	41.5401	0	1	1
SUGT1	67955	2410174K12Rik|SGT1	SGT1_ suppressor of G2 allele of SKP1 (S. cerevisiae)	7.29778	7.11452	7.0606	7.43672	7.29205	151.202	0.0967116	0.755062	0.947377
SYK	20963	Sykb	spleen tyrosine kinase	6.06512	6.31156	6.8382	6.51645	6.46452	86.7727	0.629162	0.386624	0.788058
TBC1D4	210789	5930406J04Rik|A930035N22|AV295684|As160	TBC1 domain family_ member 4	6.53761	6.77934	6.8382	6.78464	7.01521	110.738	0.305292	0.599125	0.898783
TBL1XR1	81004	8030499H02Rik|A630076E03Rik|AW539987|C21|C230089I12Rik|DC42|Ira1|TBLR1	transducin (beta)-like 1X-linked receptor 1	7.79848	8.26476	7.53703	7.79747	7.5627	221.642	-0.440431	0.294911	0.73283
TBX21	57765	TBT1|Tbet|Tblym	T-box 21	3.99112	3.75697	3.43012	3.88418	3.4847	13.0811	0	1	1
TCF7L1	21415	Tcf-3|Tcf3|bHLHb21	transcription factor 7 like 1 (T cell specific_ HMG box)	5.16946	5.0049	5.4021	5.64971	4.01521	33.0889	0	1	1
TCF7L2	21416	TCF4B|TCF4E|Tcf-4|Tcf4|mTcf-4B|mTcf-4E	transcription factor 7 like 2_ T cell specific_ HMG box	4.99112	5.28053	5.79577	5.50085	5.35917	41.8016	0	1	1
TCL1	21432	Tcl1a	T cell lymphoma breakpoint 1	4.26676	4.45741	3.97761	3.88418	4.12213	17.6502	0	1	1
TEK	21687	AA517024|Cd202b|Hyk|STK1|Tie-2|Tie2	endothelial-specific receptor tyrosine kinase	6.49808	6.77934	6.31464	6.64971	6.70709	96.3206	-0.0638465	0.943915	0.993111
TGFB1	21803	TGF-beta1|TGFbeta1|Tgfb|Tgfb-1	transforming growth factor_ beta 1	6.10075	6.37168	6.29953	6.5772	5.5627	72.6239	0.0227201	0.981268	0.996521
TGFB1I1	21804	ARA55|Hic5|TSC-5|hic-5	transforming growth factor beta 1 induced transcript 1	4.95265	5.34193	5.9195	5.43672	5.7742	44.7868	1.29956	0.0105515	0.172341
TGFBR1	21812	ALK5|AU017191|Alk-5|ESK2|TGFR-1|TbetaR-I|TbetaRI	transforming growth factor_ beta receptor I	6.72048	6.88625	6.78496	6.67773	6.89974	110.955	0.0188943	0.964329	0.993111
TGFBR2	21813	1110020H15Rik|AU042018|DNIIR|RIIDN|TBR-II|TbetaR-II|TbetaRII	transforming growth factor_ beta receptor II	7.34311	7.28053	7.51758	7.35233	7.08296	159.267	0.0436949	0.863468	0.970643
THBS1	21825	TSP-1|TSP1|Thbs-1|tbsp1	thrombospondin 1	6.47112	6.75697	10.4431	9.41816	10.1043	398.579	3.79124	0.0028541	0.116088
THBS2	21826	TSP2|Thbs-2	thrombospondin 2	6.31305	6.31156	8.1177	5.99965	6.9872	107.324	1.27657	0.105906	0.494227
THBS3	21827	TSP3|Thbs-3	thrombospondin 3	6.57609	6.66386	6.64854	5.73217	6.5627	86.6226	-0.2824	0.58617	0.898783
TIMP1	21857	Clgi|EPA|TIMP-1|TPA-S1|Timp	tissue inhibitor of metalloproteinase 1	5.44364	5.45741	7.99647	6.06475	6.68981	80.472	2.56131	0.0381377	0.293137
TIMP2	21858	D11Bwg1104e|Timp-2	tissue inhibitor of metalloproteinase 2	8.83859	9.02843	9.75205	8.78464	9.43631	575.233	0.466676	0.193304	0.660629
TJP1	21872	ZO1	tight junction protein 1	6.00998	6.40082	6.47115	6.66379	6.65462	86.827	0.581816	0.0365148	0.292119
TJP2	21873	ZO-2	tight junction protein 2	6.56337	6.31156	6.82771	6.592	6.5627	95.1062	0.339242	0.576751	0.898783
TLN1	21894	Tln	talin 1	6.80928	6.66386	7.0606	7.27191	7.43371	132.319	0.671578	0.325112	0.737847
TLR1	21897	-	toll-like receptor 1	4.20263	4.92689	4.77407	4.3696	4.70709	24.1853	0	1	1
TLR2	24088	Ly105	toll-like receptor 2	3.99112	3.75697	5.61232	4.22521	4.83833	22.3902	0	1	1
TLR4	21898	Lps|Ly87|Ran/M1|Rasl2-8	toll-like receptor 4	5.7432	5.92689	5.81714	5.56225	6.06966	56.6431	0.0824622	0.913513	0.983645
TLR6	21899	-	toll-like receptor 6	3.55055	4.34193	4.122	3.43672	2.31477	11.7386	0	1	1
TLR8	170744	-	toll-like receptor 8	3.7432	3.34193	4.18911	4.29921	3.31477	13.7146	0	1	1
TM6SF2	107770	-	transmembrane 6 superfamily member 2	4.55055	3.92689	4.37354	3.43672	2.89974	14.2955	0	1	1
TNF	21926	DIF|TNF-a|TNF-alpha|TNFSF2|TNFalpha|Tnfa|Tnfsf1a	tumor necrosis factor	5.38705	5.84443	5.75205	5.43672	5.40224	47.3239	-0.0186157	0.97154	0.993111
TNFRSF17	21935	BCM|BCMA|Tnfrsf13|Tnfrsf13a	tumor necrosis factor receptor superfamily_ member 17	4.65009	5.0789	5.15594	4.78464	4.83833	29.8898	0	1	1
TNFSF10	22035	A330042I21Rik|AI448571|APO-2L|Ly81|TL2|Trail	tumor necrosis factor (ligand) superfamily_ member 10	5.32816	5.56432	4.18911	4.67773	4.83833	30.264	0	1	1
TNFSF14	50930	HVEM-L|HVEML|LIGHT|LTg|Ly113	tumor necrosis factor (ligand) superfamily_ member 14	1.7432	2.75697	3.18911	3.56225	2.89974	7.11198	0	1	1
TNN	329278	Tnw|tenascin-W	tenascin N	2.7432	2.34193	3.43012	0.977287	3.12213	5.74749	0	1	1
TPR	108989	2610029M07Rik|C77892	translocated promoter region_ nuclear basket protein	7.4297	7.79039	7.25324	7.29921	7.55318	176.698	-0.25557	0.445407	0.819716
TPSAB1	100503895	MMCP-7|Mcp-7|Mcp7|Mcpt7	tryptase alpha/beta 1	5.06512	5.40082	5.25324	4.88418	4.70709	33.4073	0	1	1
TPSB2	17229	AV011504|MMCP-6|Mcp-6|Mcp6|Mcpt6	tryptase beta 2	4.49808	3.75697	4.25324	4.14721	3.6367	16.6614	0	1	1
TRADD	71609	9130005N23Rik|AA930854	TNFRSF1A-associated via death domain	4.65009	5.28053	5.34439	4.78464	4.6367	30.6809	0	1	1
TRAF2	22030	AI325259	TNF receptor-associated factor 2	6.73188	6.71116	6.26884	6.33484	6.26897	88.2264	-0.516656	0.234422	0.698955
TRAF6	22034	2310003F17Rik|AI851288|C630032O20Rik	TNF receptor-associated factor 6	5.85172	5.88625	5.81714	6.10657	5.26897	55.1822	-0.056034	0.90002	0.981486
TRAT1	77647	C030046M14Rik|Tcrim|Trim	T cell receptor associated transmembrane adaptor 1	3.06512	3.34193	3.05161	2.56225	3.12213	8.16022	0	1	1
TRIB3	228775	Ifld2|Nipk|SINK|SKIP3|TRB-3|Trb3	tribbles homolog 3 (Drosophila)	3.99112	4.2164	3.53703	4.22521	4.5627	17.2257	0	1	1
TRRAP	100683	AI481500	transformation/transcription domain-associated protein	6.15259	6.45741	5.93913	6.16711	5.92948	69.9933	-0.360747	0.387998	0.788058
TTN	22138	1100001C23Rik|2310036G12Rik|2310057K23Rik|2310074I15Rik|AF006999|AV006427|D330041I19Rik|D830007G01Rik|L56|mdm|shru	titin	14.0738	14.2146	13.2757	13.4961	13.7389	13871.5	-0.630661	0.146307	0.589817
TXN1	22166	ADF|AW550880|Trx1|Txn	thioredoxin 1	7.65609	7.53833	8.2881	8.57348	8.35369	270.96	0.905291	0.238931	0.698955
TXN2	56551	2510006J11Rik|AI788873|Trx2	thioredoxin 2	8.73755	8.77934	8.7353	8.68465	8.73684	426.007	-0.0326617	0.928711	0.989279
TXNDC5	105245	AL022641|ERp46|PC-TRP	thioredoxin domain containing 5	6.10075	5.51186	5.70696	5.56225	5.44406	50.7443	0	1	1
UBA52	107729	UBA52|Ubg	ubiquitin_ beta-galactosidase related	10.6418	10.6548	10.3627	10.4036	10.3358	1427.94	-0.282042	0.201333	0.673336
UBE2D2A	56550	1500034D03Rik|Ubc2e|Ube2d2|ubc4	ubiquitin-conjugating enzyme E2D 2A	6.18614	6.71116	6.20541	5.88418	6.24551	75.9238	-0.418713	0.269766	0.709719
UBE2N	93765	1500026J17Rik|AL022654|BB101821|UBC13	ubiquitin-conjugating enzyme E2N	8.23905	8.3344	7.82771	7.62834	7.64569	244.728	-0.625391	0.00639565	0.139283
UBE4B	63958	4930551I19Rik|4933406G05Rik|AU014668|D4Bwg0973e|UFD2|UFD2a|Ufd2p|mKIAA0684	ubiquitination factor E4B	5.47112	6.31156	5.31464	5.90802	5.06966	49.0098	0	1	1
UQCRB	67530	2210415M14Rik|QP-C|QPC|UQBC|UQBP|UQPC	ubiquinol-cytochrome c reductase binding protein	11.4139	11.5185	11.0729	11.293	11.4167	2597.66	-0.199708	0.621292	0.898783
UQCRFS1	66694	4430402G14Rik|AI875505	ubiquinol-cytochrome c reductase_ Rieske iron-sulfur polypeptide 1	10.4068	10.5724	10.5697	10.807	11.0887	1650.75	0.352618	0.515668	0.874147
UQCRH	66576	2210416J04Rik|2310021J10Rik|2610041P16Rik	ubiquinol-cytochrome c reductase hinge protein	10.6235	11.0935	10.9127	10.7887	10.981	1884.38	0.0210691	0.962198	0.993111
VAMP8	22320	AU041171|Edb|endobrevin	vesicle-associated membrane protein 8	6.85172	6.94679	6.41618	6.62114	6.52423	101.971	-0.435215	0.127823	0.544639
VAV1	22324	Vav|vav-T	vav 1 oncogene	3.44364	3.75697	4.37354	4.06475	4.31477	15.8975	0	1	1
VCAM1	22329	CD106|Vcam-1	vascular cell adhesion molecule 1	5.29778	5.80136	5.87943	5.85993	5.5627	51.277	0.472753	0.301768	0.73283
VEGFA	22339	Vegf|Vpf	vascular endothelial growth factor A	9.22902	9.2123	8.50776	8.80384	9.19129	508.055	-0.368151	0.572809	0.898783
VEGFB	22340	VEGF-B|Vrf	vascular endothelial growth factor B	8.84123	8.94679	7.9633	7.50085	8.00127	304.582	-1.12133	0.0620149	0.357498
VIM	22352	-	vimentin	9.69739	10.0049	10.6626	10.1117	9.84225	1070.28	0.399419	0.441869	0.817041
WAS	22376	U42471|Wasp	Wiskott-Aldrich syndrome homolog (human)	4.83066	4.34193	5.34439	5.10657	4.89974	29.9536	0	1	1
WWC1	211652	AA408228|AU017197|BC037006|Kibra|mKIAA0869	WW_ C2 and coiled-coil domain containing 1	3.65009	4.45741	3.81714	3.43672	3.31477	13.3173	0	1	1
XAF1	327959	Fbox39	XIAP associated factor 1	5.29778	4.56432	4.93913	5.62114	5.83833	38.1112	0	1	1
XBP1	22433	D11Ertd39e|TREB-5|TREB5|XBP-1	X-box binding protein 1	8.3244	8.26476	7.66042	8.03257	7.71565	255.922	-0.51245	0.345326	0.752044
XCL1	16963	AI661682|ATAC|LTN|Lptn|SCM-1|SCM-1a|Scyc1	chemokine (C motif) ligand 1	3.20263	3.56432	3.8996	3.56225	3.6367	11.9017	0	1	1
XIAP	11798	1110015C02Rik|Aipa|Api3|Birc4|IAP3|ILP-1|MIHA	X-linked inhibitor of apoptosis	7.95751	7.94679	7.33701	7.34361	7.37006	192.805	-0.657442	0.00526152	0.130316
YWHAB	54401	1300003C17Rik	tyrosine 3-monooxygenase/tryptophan 5-monooxygenase activation protein_ beta polypeptide	6.29778	6.28053	6.5241	6.70521	6.17275	84.219	0.320178	0.549675	0.898783
YWHAE	22627	AU019196	tyrosine 3-monooxygenase/tryptophan 5-monooxygenase activation protein_ epsilon polypeptide	10.3933	10.5819	10.2532	10.5319	10.3903	1379.69	-0.0936529	0.756998	0.947377
YWHAG	22628	14-3-3gamma|D7Bwg1348e	tyrosine 3-monooxygenase/tryptophan 5-monooxygenase activation protein_ gamma polypeptide	10.2785	10.3808	10.0695	10.3577	10.2514	1232.7	-0.0985581	0.595088	0.898783
YWHAQ	22630	2700028P07Rik|AA409740|AU021156|R74690	tyrosine 3-monooxygenase/tryptophan 5-monooxygenase activation protein_ theta polypeptide	6.00998	6.18323	5.85896	6.16711	5.83833	64.5133	-0.126973	0.83585	0.957212
ZFYVE16	218441	AI035632|B130024H06Rik|B130031L15|mKIAA0305	zinc finger_ FYVE domain containing 16	6.52456	6.40082	6.43012	5.90802	6.04269	76.7047	-0.378512	0.189533	0.660629

## Sheet: BA6h vs Control
Gene Name	GeneID	Alias	Description	Control-1	Control-2	BA-A-6h	BA-B-6h	BA-C-6h	baseMean	log2FoldChange	pvalue	padj
ABCA1	11303	ABC-1|Abc1	ATP-binding cassette_ sub-family A (ABC1)_ member 1	6.49808	6.56432	7.27177	6.84686	6.56516	107.578	0.640392	0.0928005	0.257998
ABCB11	27413	ABC16|Bsep|Lith1|PFIC2|PGY4|SPGP	ATP-binding cassette_ sub-family B (MDR/TAP)_ member 11	4.91312	4.75697	4.65402	5.34239	3.5517	24.9962	0	1	1
ACAA2	52538	0610011L04Rik|AI255831|AI265397|D18Ertd240e	acetyl-Coenzyme A acyltransferase 2 (mitochondrial 3-oxoacyl-Coenzyme A thiolase)	8.99586	9.0049	8.84589	8.43183	7.33829	367.947	-0.662228	0.241558	0.478381
ACACA	107476	A530025K05Rik|Acac|Acc1|Gm738	acetyl-Coenzyme A carboxylase alpha	8.27067	7.55138	6.73855	6.57434	6.65183	142.751	-1.35982	0.00184802	0.0181011
ACACB	100705	AI597064|AW743042|Acc2|Accb	acetyl-Coenzyme A carboxylase beta	8.454	8.63348	8.38475	8.24704	6.65183	269.515	-0.589084	0.385567	0.616907
ACOX2	93732	THCCox	acyl-Coenzyme A oxidase 2_ branched chain	4.83066	4.56432	4.55093	4.87032	3.65603	22.5406	0	1	1
ACSL4	50790	9430020A05Rik|ACS4|AU018108|Facl4|Lacs4	acyl-CoA synthetase long-chain family member 4	5.78759	5.84443	6.41075	6.92735	5.62209	69.4759	1.13219	0.154643	0.352441
ACSM3	20216	Sa|Sah	acyl-CoA synthetase medium-chain family member 3	4.26676	4.92689	4.25547	4.50109	3.18397	18.7242	0	1	1
ACTA2	11475	0610041G09Rik|Actvs|SMalphaA|a-SMA|alphaSMA	actin_ alpha 2_ smooth muscle_ aorta	7.7432	7.62733	7.41075	6.37556	7.35389	157.821	-0.542242	0.455849	0.666765
ACTR1A	54130	Arp1|alpha-Arp1	ARP1 actin-related protein 1A_ centractin alpha	6.70898	7.09682	6.5774	6.39186	6.70955	103.747	-0.255655	0.264641	0.494265
ACVRL1	11482	AI115505|AI427544|Acvrlk1|Alk1	activin A receptor_ type II-like 1	5.62584	5.71116	6.00549	6.10595	4.90219	50.9189	0.576192	0.257908	0.487689
ADA	11486	-	adenosine deaminase	4.44364	5.28053	4.8835	4.91613	4.03712	26.2125	0	1	1
ADAM17	11491	CD156b|Tace	a disintegrin and metallopeptidase domain 17	6.93302	6.86549	6.5774	7.02465	6.99795	117.76	0.117201	0.685961	0.841607
ADAM9	11502	AU020942|MDC9|Mltng|mKIAA0021	a disintegrin and metallopeptidase domain 9 (meltrin gamma)	7.81466	7.91684	7.67255	8.21075	7.69941	232.783	0.0810654	0.6818	0.840458
ADCY7	11513	AA407758	adenylate cyclase 7	5.41562	5.66386	3.49648	3.37556	5.90925	27.3251	0	1	1
ADH1	11522	ADH-AA|AI194826|Adh-1|Adh-1-t|Adh-1e|Adh-1t|Adh-3e|Adh1-e|Adh1-t|Adh1tl|Adh3-e	alcohol dehydrogenase 1 (class I)	7.71474	6.11452	7.61622	8.87613	6.56516	166.266	1.04471	0.383386	0.615932
ADH4	26876	Adh2	alcohol dehydrogenase 4 (class II)_ pi polypeptide	4.13551	3.34193	3.79604	4.96052	3.08775	14.5642	0	1	1
ADH6A	69117	1810009C16Rik|Adh5a	alcohol dehydrogenase 6A (class V)	4.91312	4.92689	4.65402	3.50109	3.18397	18.8412	0	1	1
ADIPOQ	11450	30kDa|APN|Acdc|Acrp30|Ad|GBP28|adipo|apM1	adiponectin_ C1Q and collagen domain containing	5.35791	5.40082	4.3196	5.30844	5.75333	37.4793	0	1	1
ADIPOR1	72674	2810031L11Rik|ACDCR1|CGI-45|Paqr1	adiponectin receptor 1	7.65609	7.29613	7.09982	7.47837	6.45377	146.711	-0.366539	0.41394	0.632554
ADPGK	72141	2610017G09Rik|Adp-gk|C77577	ADP-dependent glucokinase	5.35791	5.14929	5.49648	7.41597	5.3278	53.7983	0	1	1
AIM2	383619	Gm1313|Ifi210	absent in melanoma 2	4.20263	4.34193	4.55093	5.53084	4.79963	25.7266	0	1	1
AKR1B7	11997	AR|Avdp|MVDP	aldo-keto reductase family 1_ member B7	2.91312	1.75697	3.25547	2.23805	1.03712	4.72445	0	1	1
AKR1B8	14187	FR-1|Fgfrp|Fgrp	aldo-keto reductase family 1_ member B8	3.99112	4.45741	5.25547	5.12558	4.91627	26.8932	0	1	1
AKT1	11651	Akt|PKB|PKB/Akt|PKBalpha|Rac	thymoma viral proto-oncogene 1	8.04698	7.96642	7.63524	7.93849	8.10935	245.452	-0.0438162	0.887137	0.952772
ALAD	17025	ALADH|Lv	aminolevulinate_ delta-_ dehydratase	8.22298	7.90672	7.47552	7.93293	6.96448	208.012	-0.541635	0.185052	0.405253
ALDH3A2	11671	AI194803|Ahd-3|Ahd-3r|Ahd3|Ahd3-r|Aldh4|Aldh4-r|FALDH	aldehyde dehydrogenase family 3_ subfamily A2	5.91312	6.14929	5.41075	6.42392	5.73756	60.8391	0.165518	0.755122	0.870611
ALDH7A1	110695	Atq1|D18Wsu181e	aldehyde dehydrogenase family 7_ member A1	5.72048	5.2164	4.96596	5.93849	5.06266	41.666	0	1	1
ALDH9A1	56752	AA139417|Abaldh|ESTM40|TMABA-DH|Tmabadh	aldehyde dehydrogenase 9_ subfamily A1	5.44364	5.28053	4.60339	5.16405	5.72162	37.8612	0	1	1
ALDOB	230163	Aldo-2|Aldo2|BC016435	aldolase B_ fructose-bisphosphate	8.2108	3.0789	4.8835	8.84094	7.53127	91.0811	0	1	1
AMOTL1	75723	2310010G08Rik|2310067L22Rik|4932416D09Rik|JEAP|mFLJ00155	angiomotin-like 1	9.75302	9.94926	8.98091	9.20384	7.63491	550.42	-1.11122	0.066203	0.201175
AMOTL2	56332	AW549739|C79691|Lccp|MASCOT|mKIAA0989	angiomotin-like 2	6.10075	5.51186	5.84043	6.06587	5.65603	57.083	0.40439	0.49778	0.704661
ANAPC1	17222	2610021O03Rik|AI047775|AI853536|AW547281|Apc1|Mcpr|tsg24	anaphase promoting complex subunit 1	5.78759	6.68771	4.79604	5.04541	5.62209	48.0934	0	1	1
ANAPC10	68999	1500026N15Rik|A830003M23Rik|APC10	anaphase promoting complex subunit 10	5.80928	5.96642	5.3196	4.77411	5.41959	43.9503	-0.625604	0.464623	0.677072
ANAPC7	56317	APC7|AW545589	anaphase promoting complex subunit 7	5.47112	6.0049	5.43989	5.34239	5.17228	44.8214	0	1	1
ANGPTL4	57875	Arp4|Bk89|Fiaf|Hfarp|Ng27|Pgar|Pgarg|Pp1158	angiopoietin-like 4	5.72048	6.14929	9.84725	9.34449	7.56739	211.685	3.89728	7.53417e-05	0.00295339
AP1G1	11765	AA409002|AU041323|AW551707|Adtg|D8Ertd374e	adaptor protein complex AP-1_ gamma 1 subunit	7.03782	7.44347	6.76182	7.50858	6.94745	141.027	-0.051024	0.810984	0.898039
AP1S1	11769	AP19	adaptor protein complex AP-1_ sigma 1	5.38705	5.92689	5.08144	4.87032	4.85913	37.4	0	1	1
AP2S1	232910	AI043088	adaptor-related protein complex 2_ sigma 1 subunit	8.7003	8.76259	8.28789	8.24256	8.97712	386.438	-0.159199	0.654179	0.816682
APC	11789	AI047805|AU020952|AW124434|CC1|Min|mAPC	adenomatosis polyposis coli	6.63801	6.53833	5.70293	6.42392	6.17814	78.5895	-0.356935	0.620224	0.796602
APCS	20219	Sap	serum amyloid P-component	5.41562	4.34193	4.49648	5.43969	3.43922	24.7025	0	1	1
APLP2	11804	AI790698|APLP-2	amyloid beta (A4) precursor-like protein 2	8.4471	8.45045	7.35828	7.56718	7.22412	224.322	-1.07792	0.0211245	0.0997689
APOA1	11806	Alp-1|Apoa-1|Brp-14|Ltw-1|Lvtw-1|Sep-1|Sep-2|Sep2|apo-AI|apoA-I	apolipoprotein A-I	10.1736	4.34193	4.55093	10.2176	8.50589	188.446	2.06118	0.617153	0.796602
APOA2	11807	Alp-2|Apo-AII|ApoA-II|ApoAII|Apoa-2|Hdl-1	apolipoprotein A-II	9.10733	4.2164	4.75023	10.0454	8.16935	153.038	0	1	1
APOA4	11808	Apoa-4	apolipoprotein A-IV	4.87248	5.0789	4.25547	5.40798	4.33829	27.6771	0	1	1
APOB	238055	AI315052|Apo B-100|apob-100|apob-48	apolipoprotein B	7.04698	4.56432	4.381	7.90481	6.04995	63.532	0	1	1
APOC2	11813	apo-CII|apoC-II	apolipoprotein C-II	5.20263	4.56432	4.3196	6.10595	5.241	33.982	0	1	1
APOC3	11814	apo-CIII|apoC-III	apolipoprotein C-III	8.76556	3.56432	4.60339	9.47263	7.82409	115.041	0	1	1
APOH	11818	B2GPI|beta-2-GPI|beta2-GPI	apolipoprotein H	7.00998	3.92689	4.70293	7.84686	5.90925	58.8587	0	1	1
APP	11820	Abeta|Abpp|Adap|Ag|Cvap|E030013M08Rik|betaApp	amyloid beta (A4) precursor protein	8.74882	8.84973	8.93303	9.33187	8.95854	499.519	0.327948	0.276466	0.507301
AQP8	11833	AI255744|AQP-8	aquaporin 8	5.26676	5.45741	4.75023	5.47071	4.18397	32.5778	0	1	1
ARG1	11846	AI|AI256583|Arg-1|PGIF	arginase_ liver	7.34311	4.45741	5.25547	7.13529	8.70348	95.6008	3.10353	0.276945	0.507301
ARHGAP35	232906	6430596G11Rik|AI841135|Grlf1|mKIAA1722|p190A|p190RhoGAP	Rho GTPase activating protein 35	6.23505	5.56432	6.36589	6.39186	6.01767	69.3084	0.752072	0.254692	0.484657
ARHGEF2	16800	AA408978|GEF|GEF-H1|GEFH1|LFP40|Lbcl1|Lfc|P40|mKIAA0651	rho/rac guanine nucleotide exchange factor (GEF) 2	7.48466	7.44347	7.00549	7.02465	7.6851	160.75	-0.115738	0.789607	0.885889
ARHGEF6	73341	1600028C08Rik|1700038J06Rik|4930592P22Rik|alpha-PIX	Rac/Cdc42 guanine nucleotide exchange factor (GEF) 6	6.34311	6.48489	6.00549	5.53084	5.99132	67.2345	-0.484658	0.436405	0.65346
ARRB1	109689	1200006I17Rik|AW208571|G430100A01Rik	arrestin_ beta 1	5.26676	6.18323	5.18836	5.82302	5.99795	51.6918	0	1	1
ATF4	11911	Atf-4|C/ATF|CREB2|TAXREB67	activating transcription factor 4	8.61971	8.78487	9.15139	10.1876	9.14789	579.35	0.937007	0.0507177	0.175597
ATF7IP	54343	2610204M12Rik|AM|Mcaf1	activating transcription factor 7 interacting protein	6.93302	6.86549	6.43989	6.67101	7.02419	110.41	-0.0481365	0.946784	0.971569
ATG101	68118	9430023L20Rik|AA407441|AU022967	autophagy related 101	5.13551	5.66386	4.92532	4.96052	5.08775	35.6194	0	1	1
ATG2B	76559	2410024A21Rik|AI047755|AI503411|AW558123|C030004M05Rik|C630028L02Rik|mKIAA4067	autophagy related 2B	6.34311	6.51186	6.28789	6.00359	5.97796	74.7956	-0.187203	0.616094	0.796602
ATOX1	11927	AI256639|Atx1	ATX1 (antioxidant protein 1) homolog 1 (yeast)	6.97201	7.35688	7.2223	7.35075	7.41216	153.578	0.284641	0.147865	0.348187
ATP6V1E1	11973	2410029D23Rik|Atp6e|Atp6e2|Atp6v1e|D6Ertd385e|E2|P31|Vma4	ATPase_ H+ transporting_ lysosomal V1 subunit E1	9.12474	9.19576	8.94324	9.01416	8.07526	468.087	-0.410664	0.112578	0.29129
ATP6V1F	66144	1110004G16Rik	ATPase_ H+ transporting_ lysosomal V1 subunit F	6.79848	7.13201	7.23067	7.32552	7.36932	144.127	0.503742	0.440522	0.656596
ATP6V1G2	66237	1500002D01Rik|Atp6g2|NG38|VAG2	ATPase_ H+ transporting_ lysosomal V1 subunit G2	5.10075	5.0049	4.70293	5.08605	4.20705	28.253	0	1	1
ATP7A	11977	MNK	ATPase_ Cu++ transporting_ alpha polypeptide	4.87248	5.34193	5.52396	6.30844	5.81473	47.5808	1.97982	0.0182587	0.0872854
AXL	26362	AI323647|Ark|Tyro7|Ufo	AXL receptor tyrosine kinase	8.30544	8.46433	7.27985	6.90481	6.97796	192.202	-1.36423	0.000386809	0.00722043
BANF1	23825	Baf|Bcrp1|L2bp1/Baf	barrier to autointegration factor 1	7.89294	7.79039	7.39595	7.26485	7.24658	183.31	-0.506591	0.0818671	0.234247
BAX	12028	-	BCL2-associated X protein	5.97201	6.34193	5.49648	5.55998	6.4047	62.0354	-0.0868433	0.887442	0.952772
BCAP31	27061	Bap31	B cell receptor associated protein 31	7.19441	6.98579	7.31174	7.35907	7.80531	161.039	0.574331	0.0560666	0.186255
BCL2	12043	AW986256|Bcl-2|C430015F12Rik|D630044D05Rik|D830018M01Rik	B cell leukemia/lymphoma 2	5.49808	5.2164	4.60339	4.55998	5.40968	33.3013	0	1	1
BCL2L1	12048	Bcl(X)L|Bcl-XL|Bcl2l|BclX|bcl-x|bcl2-L-1	BCL2-like 1	5.80928	5.14929	7.48952	8.6942	6.38459	104.357	3.2406	0.000361101	0.00722043
BIRC3	11796	AW107670|Api1|Api2|Birc2|HIAP2|IAP1|IAP2|MIAP1|MIAP2|MIHB|MIHC|RNF49|cIAP-1|cIAP-2|cIAP1|cIAP2	baculoviral IAP repeat-containing 3	3.83066	3.92689	5.41075	6.81094	5.81473	35.7233	5.8413	0.00232451	0.0207093
BLK	12143	-	B lymphoid kinase	2.32816	4.45741	3.25547	0.916126	5.38964	9.64219	0	1	1
BMP10	12154	-	bone morphogenetic protein 10	2.91312	4.84443	3.8835	3.37556	2.5517	11.4214	0	1	1
BPI	329547	9230105K17Rik|Bpifd1	bactericidal permeablility increasing protein	3.20263	3.75697	3.381	2.91613	1.6892	7.94025	0	1	1
BRAF	109880	9930012E13Rik|AA120551|AA387315|AA473386|B-raf|Braf-2|Braf2|C230098H17|C87398|D6Ertd631e	Braf transforming gene	5.65009	6.37168	6.43989	6.71054	5.97124	74.9932	0.720287	0.0391996	0.147753
BRPF3	268936	AI413466|AW493400|mKIAA1286	bromodomain and PHD finger containing_ 3	4.65009	4.75697	4.60339	4.61657	4.29586	23.9935	0	1	1
BST2	69550	2310015I10Rik|Bst-2|C87040|CD317|DAMP-1|GREG	bone marrow stromal cell antigen 2	5.60118	4.75697	6.20543	6.69749	7.51748	71.294	2.83906	0.0633183	0.195439
C1S1	50908	AA959438|AI255193|AI327365|C1s|C1sa	complement component 1_ s subcomponent 1	7.60738	7.47121	6.43989	6.61657	7.07212	131.73	-0.804408	0.173607	0.386669
C3	12266	AI255234|ASP|HSE-MSF|Plp	complement component 3	9.47282	8.75132	6.85132	8.91331	9.27962	402.732	-0.477107	0.637627	0.805158
C3AR1	12267	AZ3B|C3AR|HNFAG09	complement component 3a receptor 1	5.76556	6.37168	6.13589	6.64405	7.95769	95.3376	1.4771	0.36334	0.608656
C6	12274	AW111623	complement component 6	4.91312	5.2164	4.79604	5.77411	3.81473	29.9167	0	1	1
C8A	230558	-	complement component 8_ alpha polypeptide	6.37255	3.0789	2.96596	5.79877	4.49656	23.3047	0	1	1
C8B	110382	4930439B20Rik|AI595927	complement component 8_ beta polypeptide	4.20263	2.34193	2.381	4.23805	3.13666	9.58019	0	1	1
C9	12279	-	complement component 9	6.73188	3.34193	3.381	5.08605	4.76893	25.3157	0	1	1
CALM1	12313	AI256814|AI327027|AI461935|AL024000|CaM|Calm	calmodulin 1	9.7032	9.66686	8.29986	9.11088	7.67478	474.781	-1.21619	0.00468519	0.034011
CAPN5	12337	nCL-3	calpain 5	4.44364	5.2164	3.11797	2.23805	3.62209	13.2473	0	1	1
CARD9	332579	Gm782	caspase recruitment domain family_ member 9	2.7432	4.75697	4.96596	4.82302	4.06266	19.2977	0	1	1
CASP12	12364	-	caspase 12	6.26676	6.31156	6.23898	5.20153	6.47294	68.5153	-0.0264722	0.955096	0.977539
CASP3	12367	A830040C14Rik|AC-3|Apopain|CASP-3|CC3|CPP-32|CPP32|Caspase-3|Lice|SCA-1|Yama|mldy	caspase 3	4.65009	4.92689	5.15359	5.04541	5.96448	35.4593	0	1	1
CASP4	12363	CASP-11|CASP-4|Casp11|Caspl|ich-3	caspase 4_ apoptosis-related cysteine peptidase	2.55055	3.0789	5.65402	5.93849	5.60481	23.676	0	1	1
CASP6	12368	CASP-6|Mch2	caspase 6	5.41562	5.34193	5.55093	5.50109	5.39969	43.4671	0	1	1
CASP7	12369	AI314680|CMH-1|ICE-IAP3|Mch3|caspase-7|mCASP-7	caspase 7	6.23505	6.28053	5.52396	5.84686	6.30123	65.6866	-0.176682	0.706348	0.841607
CASP8	12370	CASP-8|FLICE|MACH|Mch5	caspase 8	5.38705	5.84443	6.25547	7.1158	6.70144	76.6832	0	1	1
CAT	12359	2210418N07|Cas-1|Cas1|Cs-1	catalase	8.51138	8.0049	7.38849	8.87902	8.39593	301.486	0.115477	0.904161	0.952772
CBL	12402	4732447J05Rik|Cbl-2|c-Cbl|cbl|Cbl	Casitas B-lineage lymphoma	5.44364	5.75697	5.28789	5.79877	5.95087	50.1308	0	1	1
CCL19	24047	CKb11|ELC|MIP3B|Scya19|exodus-3	chemokine (C-C motif) ligand 19	7.04698	7.72275	6.80727	5.74902	7.46578	124.358	-0.556108	0.412948	0.632554
CCL2	20296	AI323594|HC11|JE|MCAF|MCP-1|MCP1|SMC-CF|Scya2|Sigje	chemokine (C-C motif) ligand 2	4.06512	3.92689	9.30185	10.6542	9.70195	184.824	9.98252	2.85219e-06	0.00080804
CCL4	20303	AT744.1|Act-2|MIP-1B|Mip1b|Scya4	chemokine (C-C motif) ligand 4	2.55055	1.75697	4.55093	6.81094	3.6892	14.6387	0	1	1
CCN2	14219	Ccn2|Fisp12|Hcs24|fisp-12|Ctgf	connective tissue growth factor	7.46429	7.91684	8.09982	8.54548	6.95428	222.266	0.395515	0.656304	0.816734
CCNA2	12428	AA408589|Ccn-1|Ccn1|Ccna|CycA2|Cyca	cyclin A2	4.06512	4.75697	5.04397	4.30844	6.13666	29.0856	0	1	1
CCR1	12768	Cmkbr1|Mip-1a-R	chemokine (C-C motif) receptor 1	4.44364	4.84443	6.73855	8.73631	6.08775	72.0105	0	1	1
CCR2	12772	Cc-ckr-2|Ccr2a|Ccr2b|Ckr2|Ckr2a|Ckr2b|Cmkbr2|mJe-r	chemokine (C-C motif) receptor 2	6.75442	6.94679	6.51028	7.57434	8.56069	154.269	1.15745	0.30824	0.551736
CCR4	104625	CCR4|Cnot6	CCR4-NOT transcription complex_ subunit 6	3.65009	4.45741	3.96596	4.23805	3.72162	16.0737	0	1	1
CCR7	12775	CC-CKR-7|CCR-7|CD197|Cdw197|Cmkbr7|EBI1|Ebi1h	chemokine (C-C motif) receptor 7	2.91312	4.34193	3.79604	3.23805	5.35905	15.2384	0	1	1
CCS	12460	Ccsd	copper chaperone for superoxide dismutase	6.49808	6.48489	5.72678	6.27368	5.95769	72.919	-0.393664	0.357658	0.606935
CD14	12475	-	CD14 antigen	4.7432	5.34193	9.77332	11.9413	7.05314	218.361	7.28129	6.18398e-06	0.00080804
CD163	93671	CD163v2|CD163v3	CD163 antigen	3.7432	4.45741	4.11797	3.37556	3.35905	14.0319	0	1	1
CD180	17079	F630107B15|Ly78|RP105	CD180 antigen	5.10075	5.61495	5.18836	4.82302	7.08152	47.2328	0	1	1
CD19	12478	AW495831	CD19 antigen	3.44364	4.34193	3.79604	3.82302	6.53811	20.9452	0	1	1
CD209E	170780	SIGNR4|mSIGNR4	CD209e antigen	3.55055	3.92689	4.8835	3.72348	2.93021	13.9571	0	1	1
CD244A	NA	NA	NA	3.65009	4.0789	3.11797	4.00359	2.4777	11.0475	0	1	1
CD34	12490	AU040960	CD34 antigen	8.03782	7.60246	7.08144	6.20153	7.37697	153.282	-0.872125	0.0260215	0.113338
CD36	12491	FAT|GPIV|Scarb3	CD36 antigen	8.40853	8.75132	8.381	7.82302	7.9423	306.817	-0.503608	0.321013	0.564917
CD3D	12500	T3d	CD3 antigen_ delta polypeptide	4.60118	4.66386	5.11797	5.47071	6.20705	37.0693	0	1	1
CD3E	12501	AI504783|CD3|CD3epsilon|T3e	CD3 antigen_ epsilon polypeptide	4.87248	4.56432	4.92532	4.82302	6.89155	37.1512	0	1	1
CD3G	12502	Ctg-3|Ctg3|T3g	CD3 antigen_ gamma polypeptide	5.23505	5.14929	5.08144	5.23805	5.81473	39.4981	0	1	1
CD4	12504	L3T4|Ly-4	CD4 antigen	3.06512	4.45741	2.96596	3.61657	5.06266	14.2565	0	1	1
CD44	12505	AU023126|AW121933|AW146109|HERMES|Ly-24|Pgp-1	CD44 antigen	3.65009	3.56432	4.92532	4.23805	3.39969	15.514	0	1	1
CD6	12511	-	CD6 antigen	3.99112	4.66386	4.43989	3.23805	4.5517	18.0876	0	1	1
CD68	12514	Lamp4|Scard1|gp110	CD68 antigen	5.72048	6.82306	7.11797	8.33398	8.82129	164.661	2.29336	0.0546084	0.182961
CD84	12523	A130013D22Rik|CDw84|SLAMF5	CD84 antigen	4.38705	6.04237	5.00549	6.79877	7.20418	59.202	0	1	1
CD86	12524	B7|B7-2|B7.2|B70|CLS1|Cd28l2|ETC-1|Ly-58|Ly58|MB7|MB7-2|TS/A-2	CD86 antigen	3.20263	0.756968	3.96596	4.67101	3.95769	9.92352	0	1	1
CD8A	12525	BB154331|Ly-2|Ly-35|Ly-B|Lyt-2	CD8 antigen_ alpha chain	3.32816	3.75697	4.18836	4.00359	4.13666	14.7511	0	1	1
CD8B1	12526	Cd8b|Ly-3|Ly-C|Lyt-3	CD8 antigen_ beta chain 1	4.26676	4.75697	4.55093	3.72348	4.01113	19.1843	0	1	1
CDH2	12558	CDHN|N-cadherin|Ncad	cadherin 2	5.0286	4.84443	4.11797	5.34239	4.73756	28.133	0	1	1
CDH5	12562	7B4|AA408225|Cd144|VE-Cad|VECD|VEcad|Vec	cadherin 5	7.29009	7.44347	8.34293	8.20153	7.14863	205.833	0.759146	0.0421694	0.153059
CDK4	12567	Crk3	cyclin-dependent kinase 4	5.38705	5.14929	5.70293	5.43969	6.51517	49.8259	0	1	1
CDKN1A	12575	CAP20|CDKI|CIP1|Cdkn1|P21|SDI1|Waf1|mda6|p21Cip1|p21WAF	cyclin-dependent kinase inhibitor 1A (P21)	6.52456	6.82306	10.0791	10.7275	7.7728	334.395	3.63159	0.000714249	0.0103698
CDKN2C	12580	C77269|INK4c|p18|p18-INK4c|p18-INK6|p18INK4c	cyclin-dependent kinase inhibitor 2C (p18_ inhibits CDK4)	5.62584	5.40082	5.60339	4.16405	4.88798	35.1735	0	1	1
CDON	57810	CDO|Cd0|Orcam	cell adhesion molecule-related/down-regulated by oncogenes	5.23505	5.66386	4.49648	2.91613	4.20705	22.6857	0	1	1
CEACAM3	384557	EG384557|Psg24|cea12	carcinoembryonic antigen-related cell adhesion molecule 3	2.32816	3.56432	4.04397	3.37556	2.62209	9.106	0	1	1
CEBPA	12606	C/ebpalpha|CBF-A|Cebp	CCAAT/enhancer binding protein (C/EBP)_ alpha	7.10952	6.24882	6.70293	7.21075	6.66856	110.516	0.317341	0.652487	0.816682
CFH	12628	Mud-1|NOM|Sas-1|Sas1	complement component factor h	3.55055	3.75697	4.11797	3.91613	2.4777	11.8258	0	1	1
CFHR1	50702	AI194696|CFHRB|Cfhl1	complement factor H-related 1	3.55055	2.34193	4.49648	4.77411	3.51517	13.3212	0	1	1
CFHR2	545366	Cfhrb_4/2	complement factor H-related 2	7.80928	5.88625	6.69086	7.51604	7.17228	129.333	0.137319	0.882227	0.952772
CFI	12630	-	complement component factor i	6.38705	3.0789	4.04397	6.12558	4.88798	29.9544	0	1	1
CFLAR	12633	2310024N18Rik|A430105C05Rik|CLARP|Cash|Casper|ENSMUSG00000072980|FLAME|FLAME-1|Flip|Gm9845|I-FLICE|MRIT|c-Flip	CASP8 and FADD-like apoptosis regulator	6.9816	6.84443	6.93559	7.87032	7.07526	141.185	0.627886	0.0720559	0.212375
CFTR	12638	AW495489|Abcc7	cystic fibrosis transmembrane conductance regulator	2.91312	4.0789	3.49648	3.23805	1.93021	8.76255	0	1	1
CHIL1	12654	AW208766|Brp39|Chi3l1|Gp39	chitinase-like 1	-0.256804	3.92689	5.2223	6.14494	5.85913	18.1173	0	1	1
CHMP4B	75608	2010012F05Rik|C76846|Snf7-2	charged multivesicular body protein 4B	9.17782	9.45741	8.95338	9.27368	8.60372	546.169	-0.339741	0.105515	0.279472
CHUK	12675	AI256658|Chuk1|Fbx24|Fbxo24|IKBKA|IKK1|Ikka|NFKBIKA	conserved helix-loop-helix ubiquitous kinase	7.15259	7.37168	7.32742	7.30844	7.00785	150.497	0.0540398	0.76074	0.872138
CIITA	12265	C2ta|EG669998|Gm9475|Mhc2ta	class II transactivator	4.87248	5.75697	4.55093	4.23805	6.05632	34.1769	0	1	1
CKAP4	216197	5630400A09Rik|CLIMP-63|P63	cytoskeleton-associated protein 4	7.08305	7.28053	7.56422	7.51604	8.41712	190.308	0.880905	0.233158	0.468708
COL10A1	12813	Col10|Col10a-1	collagen_ type X_ alpha 1	4.06512	4.2164	3.60339	3.50109	2.93021	12.6691	0	1	1
COL14A1	12818	5730412L22Rik|AW108078	collagen_ type XIV_ alpha 1	6.99112	7.02375	5.92532	6.06587	5.95769	84.0253	-1.06766	0.129242	0.318415
COL16A1	107581	2700007F12Rik|A530052M23Rik|AI838662|CA1F	collagen_ type XVI_ alpha 1	6.28235	6.2164	4.92532	4.87032	5.16051	44.9728	0	1	1
COL1A1	12842	Col1a-1|Cola-1|Cola1|Mov-13|Mov13	collagen_ type I_ alpha 1	11.8183	12.1002	10.5467	10.7561	10.745	2341.58	-1.28345	0.202966	0.427603
COL1A2	12843	AA960264|AI325291|Col1a-2|Cola-2|Cola2|oim	collagen_ type I_ alpha 2	11.506	11.735	9.95717	10.3403	10.0563	1685.48	-1.50465	0.102327	0.27716
COL3A1	12825	AW550625|Col3a-1|MMS10-W|Ms10w|mKIAA4231	collagen_ type III_ alpha 1	11.483	11.5819	10.7097	10.798	10.8048	2158.01	-0.761648	0.208381	0.429923
COL4A1	12826	Bru|Col4a-1|Del(8)44H|Raw|Svc	collagen_ type IV_ alpha 1	9.78622	9.66085	10.3611	10.081	9.60861	955.141	0.346378	0.199755	0.423264
COL4A2	12827	Col4a-2	collagen_ type IV_ alpha 2	8.95751	8.91179	9.07681	8.86157	8.42206	460.146	-0.0964464	0.626947	0.799445
COL5A1	12831	AI413331	collagen_ type V_ alpha 1	8.46087	8.43645	7.56422	7.51604	7.90219	251.769	-0.773819	0.129965	0.318415
COL5A3	53867	-	collagen_ type V_ alpha 3	8.16946	8.06985	7.09066	6.96052	7.01113	176.109	-1.13506	0.0281011	0.119458
COL6A3	12835	AI507288|Col6a-3	collagen_ type VI_ alpha 3	8.76279	9.00963	8.18406	8.31273	8.51864	376.777	-0.53318	0.148335	0.348187
COL6A5	665033	Col29a1|EG665033|Gm7455	collagen_ type VI_ alpha 5	4.06512	4.66386	4.43989	4.55998	3.27416	18.3869	0	1	1
COL7A1	12836	AW209154	collagen_ type VII_ alpha 1	3.32816	2.75697	3.25547	3.08605	1.6892	7.07716	0	1	1
COX4I2	84682	Cox4b|CoxIV-2	cytochrome c oxidase subunit IV isoform 2	5.13551	5.61495	5.04397	4.37556	4.35905	29.9775	0	1	1
COX6A1	12861	VIaL	cytochrome c oxidase subunit VIa polypeptide 1	8.60428	8.67583	7.9407	8.52715	9.13966	382.025	0.0152668	0.971268	0.986366
COX6B1	110323	2010000G05Rik|Cox6b	cytochrome c oxidase_ subunit VIb polypeptide 1	11.378	11.5301	10.524	10.4688	9.58016	1659.12	-1.20876	0.00743087	0.0448139
COX7B	66142	1100001F07Rik|1110004F07Rik|C80563	cytochrome c oxidase subunit VIIb	4.26676	4.66386	4.18836	4.23805	2.87363	16.5199	0	1	1
COX7C	12867	COXVIIc|Cox7c1	cytochrome c oxidase subunit VIIc	12.3307	12.4094	12.0863	11.9707	10.7949	3870.78	-0.647166	0.152544	0.352441
CPA3	12873	MC-CPA	carboxypeptidase A3_ mast cell	5.06512	4.45741	4.79604	4.61657	4.87363	27.1288	0	1	1
CPB2	12345	1700120C01Rik|AI325129|CPB1|CPB2|CPbeat2|CPbeta1|CPbeta2|Cappb1|Capzb	capping protein (actin filament) muscle Z-line_ beta	5.78759	3.34193	4.43989	5.53084	4.39969	25.9919	0	1	1
CPN1	110115	AA389061|CPN1|Cyp11b|Cyp11b-1|FHI|Cyp11b1	cytochrome P450_ family 11_ subfamily b_ polypeptide 1	4.44364	4.56432	4.65402	5.34239	3.78436	23.5515	0	1	1
CPT1A	12894	C730027G07|CPTI|Cpt1	carnitine palmitoyltransferase 1a_ liver	5.13551	5.34193	5.62893	6.21991	6.12459	51.6313	0	1	1
CREB1	12912	2310001E10Rik|3526402H21Rik|AV083133|Creb|Creb-1	cAMP responsive element binding protein 1	5.06512	5.56432	4.3196	3.61657	4.53355	24.5871	0	1	1
CREB3	12913	AU044960|AW538053|C80076|LZIP|LZIP-1|LZIP-2|Luman	cAMP responsive element binding protein 3	5.52456	5.71116	4.25547	4.50109	5.30659	33.3536	0	1	1
CREBBP	12914	AW558298|CBP|CBP/p300|KAT3A|p300/CBP	CREB binding protein	7.26676	7.24882	7.07216	7.08605	6.94401	139.446	-0.135655	0.581689	0.775586
CRK	12928	Crk-I|Crk-II|Crk-III|Crk3|CrkIII|Crko|c-Crk|p38	v-crk sarcoma virus CT10 oncogene homolog (avian)	7.55698	8.16636	7.77903	7.95505	7.37443	217.726	-0.115477	0.607616	0.796602
CRKL	12929	1110025F07Rik|AA589403|AI325100|Crkol	v-crk sarcoma virus CT10 oncogene homolog (avian)-like	6.52456	6.28053	6.02486	6.45528	5.33829	69.7782	-0.272372	0.399877	0.627007
CRP	12945	CRP|CRP-[a]|CRP-[b]|Crpd|DBMT1|gp300|p80|Dmbt1	deleted in malignant brain tumors 1	4.83066	3.34193	3.79604	5.61657	3.90219	19.6639	0	1	1
CSF1R	12978	AI323359|CD115|CSF-1R|Csfmr|Fim-2|Fms|M-CSF-R|M-CSFR	colony stimulating factor 1 receptor	6.93302	7.24882	5.79604	6.40798	7.62209	111.553	-0.193851	0.802935	0.896725
CSF3R	12986	Cd114|Csfgr|G-CSF-R|G-CSFR	colony stimulating factor 3 receptor (granulocyte)	4.49808	4.56432	7.381	9.08605	7.08464	91.9526	7.06967	3.47747e-05	0.00170396
CSNK1A1	93687	2610208K14Rik|4632404G05Rik|5430427P18Rik|CK1a|Csnk1a	casein kinase 1_ alpha 1	9.00058	9.2123	9.38475	9.69091	8.9483	607.765	0.295069	0.253684	0.484657
CSNK1D	104318	1200006A05Rik|AA409348|D930010H05Rik	casein kinase 1_ delta	5.72048	5.51186	6.2223	6.69749	5.52439	61.1933	1.25376	0.00274117	0.0238786
CSNK1E	27373	AI426939|AI551861|AW457082|CK1epsilon|CKIe|KC1epsilon|tau	casein kinase 1_ epsilon	5.55055	6.11452	5.72678	5.93849	4.91627	50.1898	0	1	1
CSNK1G3	70425	3300002K07Rik|C330049O21Rik	casein kinase 1_ gamma 3	5.80928	5.66386	6.02486	5.89341	5.58732	55.5512	0.539583	0.203984	0.427603
CSNK2A1	12995	Csnk2a1-rs4	casein kinase 2_ alpha 1 polypeptide	9.26676	9.40082	8.36589	8.45916	8.21276	427.885	-0.99307	4.42067e-06	0.00080804
CSNK2B	13001	CK II beta	casein kinase 2_ beta polypeptide	8.27847	8.53833	8.47903	8.64745	8.32253	350.473	0.123134	0.468745	0.678037
CTBP2	13017	AA407280|D7Ertd45e|Gtrgeo6|Ribeye	C-terminal binding protein 2	6.13551	6.28053	5.35063	5.04541	5.28505	49.1604	0	1	1
CTNNB1	12387	Bfc|Catnb|Mesc	catenin (cadherin associated protein)_ beta 1	9.56815	9.82575	9.48778	9.82001	9.25698	771.614	-0.147393	0.38773	0.617266
CTNND1	12388	AA409437|AU019353|Catns|Ctnnd|P120|mKIAA0384	catenin (cadherin associated protein)_ delta 1	7.46429	7.48489	6.93559	6.68431	6.42944	127.974	-0.763668	0.0343968	0.1335
CTSB	13030	CB	cathepsin B	7.86732	8.18323	8.86213	9.14494	10.112	456.329	1.54966	0.0798688	0.23021
CTSD	13033	CD|CatD	cathepsin D	9.75162	10.3268	10.0605	10.6243	11.3447	1371.54	0.725101	0.206627	0.42856
CTSL	13039	1190035F06Rik|CatL|Ctsl1|MEP|fs|nkt	cathepsin L	5.55055	5.66386	6.59045	6.98222	7.96955	93.7876	2.47615	0.0405463	0.148985
CTSW	13041	lymphopain	cathepsin W	4.38705	4.2164	4.04397	4.00359	5.81473	22.5202	0	1	1
CUL1	26965	-	cullin 1	8.21487	8.31921	8.00061	7.99828	8.07683	278.582	-0.202562	0.352398	0.600609
CUL3	26554	KIAA0617	cullin 3	8.25495	8.1916	7.86213	8.34658	7.74152	270.476	-0.173202	0.642931	0.807785
CXCL1	14825	Fsp|Gro1|KC|Mgsa|N51|Scyb1|gro	chemokine (C-X-C motif) ligand 1	3.06512	3.0789	8.02486	10.1341	4.84448	56.8657	0	1	1
CXCL10	15945	C7|CRG-2|INP10|IP-10|IP10|Ifi10|Scyb10|gIP-10|mob-1	chemokine (C-X-C motif) ligand 10	4.38705	3.75697	6.79604	6.53084	7.59609	56.235	6.30986	0.000330709	0.00722043
CXCL11	56066	Cxc11|H174|I-tac|Ip9|Itac|Scyb11|Scyb9b|b-R1|betaR1	chemokine (C-X-C motif) ligand 11	5.47112	5.28053	5.28789	5.30844	4.20705	34.5594	0	1	1
CXCL12	20315	Pbsf|Scyb12|Sdf1|Tlsf|Tpar1	chemokine (C-X-C motif) ligand 12	7.69739	7.51186	7.17108	7.51604	8.77666	212.985	0.496798	0.431897	0.65329
CXCL16	66102	0910001K24Rik|AV290116|BB024863|CXCL16v1|CXCL16v2|SR-PSOX|Zmynd15|b2b498Clo	chemokine (C-X-C motif) ligand 16	5.29778	5.75697	4.65402	5.40798	5.50589	40.0722	0	1	1
CXCL2	20310	CINC-2a|GROb|Gro2|MIP-2|MIP-2a|Mgsa-b|Mip2|Scyb|Scyb2	chemokine (C-X-C motif) ligand 2	3.91312	3.34193	6.55093	9.24704	3.87363	41.797	0	1	1
CXCR1	227288	Il8ra	chemokine (C-X-C motif) receptor 1	4.06512	5.0049	4.3196	4.30844	3.18397	18.081	0	1	1
CXCR3	12766	Cd183|Cmkar3	chemokine (C-X-C motif) receptor 3	2.55055	3.34193	3.70293	3.72348	3.93021	10.927	0	1	1
CXCR4	12767	CD184|Cmkar4|LESTR|PB-CKR|PBSF/SDF-1|Sdf1r|b2b220Clo	chemokine (C-X-C motif) receptor 4	4.06512	5.0049	5.52396	6.21991	5.38964	37.8102	0	1	1
CXCR6	80901	BB217514|BONZO|STRL33	chemokine (C-X-C motif) receptor 6	3.06512	3.0789	3.11797	3.72348	4.58732	11.4284	0	1	1
CYBB	13058	C88302|CGD91-phox|Cgd|Cyd|Nox2|gp91-1|gp91phox	cytochrome b-245_ beta polypeptide	4.65009	5.56432	5.11797	6.35907	7.42699	56.6375	0	1	1
CYCS	13063	-	cytochrome c_ somatic	5.0286	5.56432	5.04397	4.16405	3.84448	26.5214	0	1	1
CYFIP1	20430	E030028J09Rik|P140SRA-1|P140sra1|Shyc|Sra-1|Sra1|l(7)1Rl|l71Rl|l7Rl1|mKIAA0068|pl-1	cytoplasmic FMR1 interacting protein 1	6.55055	6.61495	6.69086	7.076	7.92674	125.524	1.02303	0.057495	0.187817
CYP1A1	13076	AHH|AHRR|CP11|Cyp1a2|P450-1	cytochrome P450_ family 1_ subfamily a_ polypeptide 1	4.06512	5.0049	4.43989	4.30844	2.93021	17.7496	0	1	1
CYP1A2	13077	CP12|Cyp1a1|P450-3	cytochrome P450_ family 1_ subfamily a_ polypeptide 2	5.06512	4.66386	4.8835	7.50109	4.01113	37.3993	0	1	1
CYP27A1	104086	1300013A03Rik|Cyp27	cytochrome P450_ family 27_ subfamily a_ polypeptide 1	7.29009	7.26476	6.64153	7.24704	4.97124	102.746	-0.698619	0.390515	0.617266
CYP2C29	13095	AHOH|AHOHase|AI159681|AI196010|Ah-2|Ahh-1|Cyp2c|P450-2C	cytochrome P450_ family 2_ subfamily c_ polypeptide 29	5.49808	3.56432	3.70293	9.10842	5.4777	44.3324	0	1	1
CYP2C65	72303	2210009K14Rik	cytochrome P450_ family 2_ subfamily c_ polypeptide 65	3.65009	3.75697	4.381	3.08605	2.13666	10.5718	0	1	1
CYP2E1	13106	Cyp2e	cytochrome P450_ family 2_ subfamily e_ polypeptide 1	7.22701	5.14929	4.92532	9.3063	5.90219	90.6366	0	1	1
CYP2J6	13110	-	cytochrome P450_ family 2_ subfamily j_ polypeptide 6	4.95265	5.2164	4.84043	5.43969	3.31723	26.9699	0	1	1
CYP4A10/31/32	NA	NA	NA	4.91312	4.45741	4.55093	4.96052	3.43922	22.0734	0	1	1
CYP4A12A	277753	BC025936|Cyp4a12	cytochrome P450_ family 4_ subfamily a_ polypeptide 12a	4.60118	2.75697	2.96596	6.78649	4.39969	19.7264	0	1	1
CYP7A1	13122	-	cytochrome P450_ family 7_ subfamily a_ polypeptide 1	3.44364	3.56432	4.11797	5.43969	3.22977	15.5525	0	1	1
CYP8B1	13124	-	cytochrome P450_ family 8_ subfamily b_ polypeptide 1	4.7432	3.34193	3.49648	5.23805	3.90219	17.684	0	1	1
DAPK1	69635	D13Ucla1|DAP-Kinase	death associated protein kinase 1	6.25099	6.40082	5.90456	4.61657	4.91627	49.1065	-1.18903	0.154439	0.352441
DAXX	13163	-	Fas death domain-associated protein	4.91312	5.66386	5.43989	6.25598	5.60481	47.6872	0	1	1
DDIT3	13198	CHOP-10|CHOP10|chop|gadd153	DNA-damage inducible transcript 3	6.31305	6.34193	5.79604	6.87032	5.87363	75.5308	0.16711	0.816471	0.901568
DDR2	18214	AW495251|Ntrkr3|tyro10	discoidin domain receptor family_ member 2	6.86214	6.80136	7.44709	7.25598	6.65183	128.327	0.518818	0.213039	0.437231
DEPDC5	277854	AV016528	DEP domain containing 5	5.57609	5.45741	5.381	4.72348	4.99795	37.4576	0	1	1
DERL1	67819	1110021N07Rik|AI195141|AW551338|Derlin-1	Der1-like domain family_ member 1	5.35791	5.56432	5.3196	4.77411	4.67271	35.2055	0	1	1
DERL2	116891	CGI-101|Derlin-2|F-lana|Flana	Der1-like domain family_ member 2	5.80928	5.61495	4.92532	5.30844	4.75333	38.9153	0	1	1
DIAPH1	13367	D18Wsu154e|Dia1|Diaph1|Drf1|p140mDia|Diap1	diaphanous homolog 1 (Drosophila)	7.19441	7.31156	7.82394	9.08103	8.02905	236.878	1.34951	0.000999671	0.0119609
DLL1	13388	Delta1	delta-like 1 (Drosophila)	4.95265	4.75697	5.3196	5.96052	4.56962	34.5801	0	1	1
DLL4	54485	Delta4	delta-like 4 (Drosophila)	5.85172	5.84443	5.81841	5.30844	4.94401	46.9614	-0.212994	0.688055	0.841607
DOCK1	330662	9130006G06Rik|AI854900|D630004B07Rik	dedicator of cytokinesis 1	6.53761	6.58986	6.25547	6.23805	6.14863	81.7941	-0.229134	0.409418	0.631857
DOCK2	94176	AI662014|AW122239|CED-5|Hch|MBC	dedicator of cyto-kinesis 2	5.16946	5.61495	5.60339	7.1158	7.57628	74.3354	0	1	1
DUSP7	235584	AU015694|Mkpx|Pyst2	dual specificity phosphatase 7	7.75442	7.74565	7.60339	7.91613	6.40968	179.253	-0.260788	0.586638	0.779533
DUSP8	18218	5530400B01Rik|AI593498|Nttp1	dual specificity phosphatase 8	5.49808	5.0789	4.04397	4.82302	2.93021	22.2361	0	1	1
DYNLL1	56455	Dlc8|Dnclc1|Pin	dynein light chain LC8-type 1	4.49808	4.66386	4.65402	4.72348	3.72162	21.8902	0	1	1
E2F4	104394	2010111M04Rik|AI427446	E2F transcription factor 4	6.15259	5.88625	7.21389	7.95505	6.8371	112.126	1.90536	0.0069443	0.0425338
EEF2K	13631	C86191|eEF-2K	eukaryotic elongation factor-2 kinase	6.21893	6.24882	6.20543	6.20153	5.34871	66.0132	-0.102608	0.938751	0.971569
EGFR	13649	9030024J15Rik|AI552599|Erbb|Errb1|Errp|Wa5|wa-2|wa2	epidermal growth factor receptor	6.82001	6.75697	6.96596	7.41597	6.15458	113.198	0.321378	0.442634	0.657244
EGR1	13653	A530045N19Rik|ETR103|Egr-1|Krox-1|Krox-24|Krox24|NGF1-A|NGFI-A|NGFIA|TIS8|Zenk|Zfp-6|Zif268|egr	early growth response 1	5.97201	5.75697	9.42175	11.5841	6.21276	221.248	5.17412	0.00497738	0.0354751
EHMT1	77683	9230102N17Rik|D330003E03|Eu-HMTase1|GLP|GLP1|KMT1D|mKIAA1876	euchromatic histone methyltransferase 1	4.60118	4.75697	4.25547	4.00359	4.25214	20.7332	0	1	1
ELN	13717	AI385707|AI480567|E030024M20Rik	elastin	8.56656	8.45741	7.20543	5.74902	6.17228	150.137	-2.1263	0.000972834	0.0119609
ELOVL6	170439	C77826|FAE|LCE	ELOVL family member 6_ elongation of long chain fatty acids (yeast)	4.55055	4.45741	4.65402	3.82302	4.08775	19.898	0	1	1
EOMES	13813	C77258|TBR-2|Tbr2	eomesodermin homolog (Xenopus laevis)	3.91312	5.0049	4.60339	4.23805	3.84448	19.9842	0	1	1
EP300	328572	A430090G16|A730011L11|KAT3B|p300|p300 HAT	E1A binding protein p300	6.91312	7.26476	6.73855	7.13529	6.82596	125.848	-0.091423	0.729627	0.861487
EP400	75560	1700020J09Rik|AU023439|mDomino|mKIAA1498|p400	E1A binding protein p400	5.80928	5.88625	6.11797	6.12558	6.00456	63.5019	0.672835	0.0510664	0.175597
EPAS1	13819	HIF-2alpha|HIF2A|HLF|HRF|MOP2|bHLHe73	endothelial PAS domain protein 1	8.4297	8.48489	8.48604	8.13045	7.60915	299.839	-0.307703	0.500159	0.70526
EPHX2	13850	CEH|Eph2|SEH|sEP	epoxide hydrolase 2_ cytoplasmic	7.0286	6.45741	5.28789	6.87032	5.5785	75.8219	-0.653675	0.526975	0.732533
ERC1	111173	4930404L01Rik|5033405M01Rik|9630025C19Rik|B430107L16Rik|CAST2|ELKS|RAB6IP2A|RAB6IP2B|Rab6ip2|mKIAA1081	ELKS/RAB6-interacting/CAST family member 1	7.35053	7.57715	6.73855	7.28245	5.82968	124.127	-0.722466	0.121756	0.304003
ERN1	78943	9030414B18Rik|AI225830|C85377|Ire1a|Ire1alpha|Ire1p	endoplasmic reticulum (ER) to nucleus signalling 1	5.13551	5.84443	5.92532	6.04541	5.36932	50.703	0	1	1
ERO1L	50527	ERO1-L	ERO1-like (S. cerevisiae)	5.13551	5.75697	5.70293	7.1158	7.50357	75.7385	0	1	1
ERP29	67397	1200015M03Rik|2810446M09Rik|AW209030|Erp28|Erp31|PDI-Db	endoplasmic reticulum protein 29	6.0286	5.92689	6.08144	6.08605	7.43678	79.4488	1.16993	0.312951	0.557622
F11R	16456	9130004G24|AA638916|ESTM33|JAM|JAM-1|JAM-A|Jcam|Jcam1|Ly106	F11 receptor	6.15259	6.28053	6.11797	6.57434	6.07526	75.5907	0.320994	0.628135	0.799445
F5	14067	AI173222|Cf-5|Cf5	coagulation factor V	4.13551	4.0789	3.96596	4.91613	3.95769	18.5178	0	1	1
F8	14069	Cf-8|Cf8|FVIII	coagulation factor VIII	4.65009	4.34193	4.75023	4.37556	3.35905	19.6352	0	1	1
FABP4	11770	422/aP2|ALBP/Ap2|Ap2|Lbpl	fatty acid binding protein 4_ adipocyte	9.55216	9.41875	9.23898	9.63893	9.77618	736.734	0.10424	0.88469	0.952772
FABP5	16592	E-FABP|Fabpe|Klbp|PA-FABP|mal1	fatty acid binding protein 5_ epidermal	7.29778	8.22457	6.5375	7.04541	8.86004	193.081	0.0798533	0.927058	0.970424
FADD	14082	Mort1/FADD	Fas (TNFRSF6)-associated via death domain	4.44364	4.92689	3.8835	2.72348	3.93021	15.7966	0	1	1
FAP	14089	SIMP	fibroblast activation protein	6.37255	6.86549	4.43989	4.23805	4.7055	40.0658	0	1	1
FAS	14102	AI196731|APO1|APT1|CD95|TNFR6|Tnfrsf6|lpr	Fas (TNF receptor superfamily member 6)	3.55055	4.0789	5.18836	5.12558	4.45859	22.322	0	1	1
FASN	14104	A630082H08Rik|FAS	fatty acid synthase	7.94287	6.48489	4.79604	5.55998	5.35905	65.2798	-2.49809	0.0984902	0.269987
FBP1	14121	Fbp-2|Fbp2|Fbp3	fructose bisphosphatase 1	5.20263	4.75697	3.49648	6.08605	4.78436	29.1474	0	1	1
FCER1A	14125	FcERI|Fce1a|Fcr-5|fcepsilonri	Fc receptor_ IgE_ high affinity I_ alpha polypeptide	4.06512	3.92689	4.11797	4.23805	2.75333	14.1259	0	1	1
FCER1G	14127	AI573376|CD23|FcR-gamma|FcR[g]|FcRgamma|Fce1g|FcepsilonRI|Ly-50	Fc receptor_ IgE_ high affinity I_ gamma polypeptide	6.15259	6.51186	7.51714	9.62693	8.67685	207.515	2.94937	0.0146933	0.0758082
FCGR4	246256	4833442P21Rik|CD16-2|FcgRIV|FcgammaRIV|Fcgr3a|Fcrl3	Fc receptor_ IgG_ low affinity IV	4.32816	4.92689	5.08144	6.88191	6.4047	46.0337	0	1	1
FCRLB	435653	FREB-2|FREB2|FcRL2|Fcrlm2|Fcry|mFCRL2	Fc receptor-like B	2.55055	3.0789	2.381	2.91613	2.31723	6.27129	0	1	1
FGA	14161	ENSMUSG00000059807|Fib	fibrinogen alpha chain	8.71186	5.28053	5.3196	8.24256	6.88798	118.48	-0.550364	0.769904	0.879891
FGB	110135	2510049G14Rik	fibrinogen beta chain	9.29586	4.84443	5.04397	8.12558	6.98466	116.074	0	1	1
FGD2	26382	Tcd-2|Tcd2|ZFYVE4|tcs-2|tcs2	FYVE_ RhoGEF and PH domain containing 2	5.89294	6.14929	4.70293	5.16405	5.87363	47.0645	0	1	1
FGF15	14170	FGF19	fibroblast growth factor 15	2.06512	2.75697	2.60339	2.23805	2.22977	5.20054	0	1	1
FGF2	14173	Fgf-2|Fgfb|bFGF	fibroblast growth factor 2	4.83066	4.56432	5.35063	5.58855	3.18397	26.0575	0	1	1
FGF21	56636	-	fibroblast growth factor 21	3.99112	4.92689	4.49648	4.43969	3.03712	18.1043	0	1	1
FGG	99571	3010002H13Rik|AI256424	fibrinogen gamma chain	8.56018	4.66386	4.70293	7.54548	6.25768	81.3474	0	1	1
FGL2	14190	AI385601|musfiblp	fibrinogen-like protein 2	6.56337	6.61495	10.4755	11.167	7.62637	359.4	4.14743	0.000671549	0.0101249
FLI1	14247	EWSR2|Fli-1|SIC-1|Sic1	Friend leukemia integration 1	5.38705	5.75697	5.55093	5.00359	6.30659	48.5374	0	1	1
FLNB	286940	AL024016|Fln-b	filamin_ beta	5.99112	5.92689	6.72678	6.98222	6.13064	81.6584	1.16855	0.00144507	0.01531
FLT1	14254	AI323757|Flt-1|VEGFR-1|VEGFR1|sFlt1	FMS-like tyrosine kinase 1	6.23505	6.28053	6.90456	6.85864	5.44894	81.3203	0.580461	0.376464	0.615057
FLT4	14257	AI323512|Chy|Flt-4|VEGFR-3|VEGFR3	FMS-like tyrosine kinase 4	5.65009	6.14929	5.72678	5.72348	5.06266	50.6488	-0.169925	0.692827	0.841607
FN1	14268	E330027I09|Fn|Fn-1	fibronectin 1	9.18821	9.31539	8.60017	8.77099	9.56795	544.407	-0.189722	0.595097	0.785933
FNIP2	329679	D630023B12Rik|mKIAA1450	folliculin interacting protein 2	5.20263	6.24882	5.52396	6.65759	5.58732	57.4432	0	1	1
FOXP3	20371	JM2|scurfin|sf	forkhead box P3	3.20263	3.56432	3.60339	3.50109	4.22977	12.297	0	1	1
FPR1	14293	FPR|LXA4R|fMLF-R	formyl peptide receptor 1	4.78759	4.84443	6.3196	7.81699	5.35905	56.7101	0	1	1
FRS2	327826	4732458E18|C330018A15Rik|Frs2alpha|SNT1	fibroblast growth factor receptor substrate 2	5.35791	5.61495	5.11797	5.27368	4.72162	37.1998	0	1	1
FST	14313	AL033346|FS	follistatin	4.55055	4.66386	6.28789	7.57434	4.11241	43.3455	0	1	1
FURIN	18550	9130404I01Rik|Fur|PACE|Pcsk3|SPC1	furin (paired basic amino acid cleaving enzyme)	8.00998	8.24078	8.39966	9.25375	8.00126	333.395	0.598337	0.0323063	0.129225
FZD2	57265	AL033370|AW456835|Fz10|Fzd10|Mfz10|Mfz10a	frizzled homolog 2 (Drosophila)	5.89294	5.75697	5.81841	5.20153	4.53355	43.4318	-0.365649	0.552502	0.761696
FZD5	14367	5330434N09Rik|AI427138|Fz-5|Fz5|mFz5	frizzled homolog 5 (Drosophila)	3.7432	2.75697	3.49648	1.91613	1.93021	6.81444	0	1	1
GAB1	14388	AA408973|AW107238	growth factor receptor bound protein 2-associated protein 1	6.52456	6.77934	6.28789	6.00359	5.93021	79.0732	-0.521637	0.112949	0.29129
GAS1	14451	AW554192|Gas-1	growth arrest specific 1	7.34311	7.61495	5.2223	4.37556	5.93713	68.5274	-2.53051	0.0039179	0.030114
GATA3	14462	Gata-3|jal	GATA binding protein 3	3.32816	5.0789	3.381	3.37556	3.27416	12.8844	0	1	1
GBP3	55932	AW228655|GBP-3|GBP-4|Gbp4	guanylate binding protein 3	3.91312	3.56432	3.96596	4.67101	5.38964	19.7094	0	1	1
GBP5	229898	5330409J06Rik|Gbp5a	guanylate binding protein 5	4.44364	4.84443	5.41075	5.43969	6.49656	40.1412	0	1	1
GCNT1	14537	5630400D21Rik|B130048E03|C2 GlcNAcT|C2GNT|IGnT	glucosaminyl (N-acetyl) transferase 1_ core 2	3.20263	3.34193	5.00549	7.36734	5.22977	28.4318	0	1	1
GLI1	14632	AV235269|Zfp-5|Zfp5	GLI-Kruppel family member GLI1	4.87248	5.0049	5.11797	5.12558	3.75333	27.3762	0	1	1
GLI2	14633	-	GLI-Kruppel family member GLI2	3.83066	3.56432	3.381	3.23805	2.5517	9.93932	0	1	1
GLI3	14634	AI854843|AU023367|Bph|GLI3-190|GLI3FL|Pdn|Xt|add	GLI-Kruppel family member GLI3	4.60118	5.0789	5.04397	4.43969	3.95769	24.6631	0	1	1
GLP1R	14652	GLP-1R|GLP1Rc	glucagon-like peptide 1 receptor	4.38705	4.92689	4.55093	4.55998	2.93021	19.3065	0	1	1
GNB4	14696	6720453A21Rik|G(beta)4	guanine nucleotide binding protein (G protein)_ beta 4	4.13551	5.14929	4.25547	3.91613	3.18397	17.4853	0	1	1
GNG2	14702	-	guanine nucleotide binding protein (G protein)_ gamma 2	4.91312	5.0049	4.65402	4.77411	4.88798	28.7766	0	1	1
GNPTAB	432486	EG432486|mKIAA1208	N-acetylglucosamine-1-phosphate transferase_ alpha and beta subunits	5.60118	5.40082	4.92532	5.47071	5.82223	43.5335	0	1	1
GOT2	14719	AL022787|FABP-pm|Got-2|mAspAT	glutamatic-oxaloacetic transaminase 2_ mitochondrial	8.99822	8.96154	8.95338	8.37556	7.29586	366.308	-0.610658	0.222736	0.450065
GPC4	14735	9530073D23Rik|AF311610|AI385680|AI661372|K-glypican	glypican 4	6.7432	6.98579	6.70293	6.48598	6.23539	99.0893	-0.294061	0.675503	0.835322
GPR65	14744	Dig1|Gpcr25|TDAG8	G-protein coupled receptor 65	4.32816	3.56432	3.11797	4.72348	4.91627	17.5092	0	1	1
GPX2	14776	GI-GPx|GPx-GI|GSHPx-2|GSHPx-GI	glutathione peroxidase 2	3.32816	2.75697	2.60339	3.61657	1.03712	6.35742	0	1	1
GPX3	14778	AA960521|EGPx|GPx|GSHPx-3|GSHPx-P	glutathione peroxidase 3	5.06512	5.45741	4.43989	4.96052	3.72162	26.5182	0	1	1
GRB10	14783	5730571D09Rik|AI325020|Meg1|mKIAA0207	growth factor receptor bound protein 10	6.41562	6.75697	6.98586	6.65759	6.08775	95.7207	0.22099	0.788443	0.885889
GREM1	23892	Cktsf1b1|Drm|Grem|ld	gremlin 1	4.87248	4.56432	4.70293	5.08605	4.73756	27.7164	0	1	1
GSK3B	56637	7330414F15Rik|8430431H08Rik|C86142|GSK-3|GSK-3beta|GSK3	glycogen synthase kinase 3 beta	7.06512	7.26476	6.75023	6.81094	6.78436	122.368	-0.31895	0.199211	0.423264
GZMA	14938	AW494114|Ctla-3|Ctla3|Hf|SE1|TSP-1|TSP1	granzyme A	4.55055	4.66386	4.43989	4.55998	6.04355	28.8714	0	1	1
GZMB	14939	AI553453|CCP-1/C11|CCP1|Ctla-1|Ctla1|GZB	granzyme B	2.7432	3.75697	4.381	1.91613	5.79201	13.1579	0	1	1
GZMD	14941	CCP5|Ctla-5|Ctla5	granzyme D	3.44364	3.56432	3.25547	2.91613	2.22977	8.46708	0	1	1
GZME	14942	CCP3|Ctla-6|Ctla6|MCSP-2	granzyme E	3.20263	3.0789	3.11797	2.50109	1.22977	6.17342	0	1	1
H2-AA	14960	Aalpha|H-2Aa|H2Aa|I-Aalpha|IAalpha|Ia-1|Ia1	histocompatibility 2_ class II antigen A_ alpha	6.06512	6.42939	5.55093	5.82302	7.54038	77.8038	0.645114	0.575493	0.774078
H2-AB1	14961	AI845868|Abeta|H-2Ab|H2-Ab|I-Abeta|IAb|Ia-2|Ia2|Rmcs1	histocompatibility 2_ class II antigen A_ beta 1	6.66206	7.35688	5.70293	6.21991	8.33568	115.8	0.319731	0.788181	0.885889
H2-D1	14964	H-2D|H2-D	histocompatibility 2_ D region locus 1	9.78896	9.34568	8.66948	10.0948	10.3887	807.613	0.326636	0.702478	0.841607
H2-DMA	14998	H-2Ma|H2-Ma	histocompatibility 2_ class II_ locus DMa	4.65009	5.0789	4.92532	4.72348	5.12459	29.8669	0	1	1
H2-DMB1	14999	AI385589|H-2Mb1|H2-Mb1	histocompatibility 2_ class II_ locus Mb1	5.67393	5.61495	4.65402	5.20153	6.4047	45.5641	0	1	1
H2-DMB2	15000	H-2Mb2|H2-Mb2	histocompatibility 2_ class II_ locus Mb2	4.32816	4.66386	4.96596	4.96052	6.26869	32.8413	0	1	1
H2-EB1	14969	Eb|H-2Eb|H2Eb|Ia-4|Ia4	histocompatibility 2_ class II antigen E beta	6.78759	8.01436	6.00549	6.55998	8.11699	136.891	-0.290996	0.724581	0.858114
H2-K1	14972	H-2K|H-2K(d)|H2-K|K-f	histocompatibility 2_ K1_ K region	6.16946	3.92689	3.70293	7.33398	5.14863	38.2233	0	1	1
H2-M3	14991	H-2M3|Hmt|M3a|MuprM3|MuprM301|MuprM302|R4B2	histocompatibility 2_ M region locus 3	4.60118	4.92689	3.60339	3.50109	5.44894	21.352	0	1	1
H2-OB	15002	A-beta-2|A-beta2|H-2Ab|H-2I|H-2Ob|H2-Ab|H2-Ab2|H2-IAb2|Ob	histocompatibility 2_ O region beta locus	3.65009	2.75697	3.8835	3.72348	5.90925	15.8307	0	1	1
H2-PA	15003	H2-Pa-ps	histocompatibility 2_ P region alpha locus	3.44364	4.56432	4.3196	4.00359	2.98466	14.5522	0	1	1
H2-Q1	15006	H-2Q1|Q1|Q1b|Q1d|Q1k|Qa-1|Qa1|Qed-1	histocompatibility 2_ Q region locus 1	2.55055	2.75697	2.381	2.72348	1.03712	4.88997	0	1	1
H2-Q10	15007	H-2Q10|Q10|Qa10	histocompatibility 2_ Q region locus 10	6.9231	4.45741	4.55093	7.30844	6.08775	58.3041	0	1	1
H2-Q2	15013	BE136769|ENSMUSG00000079507|Gm11132|H-2Q2|gs14-2	histocompatibility 2_ Q region locus 2	2.7432	4.2164	3.49648	1.50109	2.31723	7.23443	0	1	1
H2-T23	15040	37b|37c|H-2T23|H2-Qa1|Qa-1|Qa-1(b)|Qa1|Qed-1|T18c|T18c(37)|T23b|T23d	histocompatibility 2_ T region locus 23	5.23505	5.0049	4.04397	5.98222	6.01113	38.1987	0	1	1
HADH	15107	AA409008|AU019341|AW742602|HCDH|Hadhsc|Schad	hydroxyacyl-Coenzyme A dehydrogenase	9.14194	9.38268	8.33907	8.04025	7.2382	344.516	-1.34977	0.00572309	0.0386802
HADHA	97212	C77020|Mtpa	hydroxyacyl-Coenzyme A dehydrogenase/3-ketoacyl-Coenzyme A thiolase/enoyl-Coenzyme A hydratase (trifunctional protein)_ alpha subunit	8.59182	8.75697	9.00061	8.57434	7.90749	379.05	-0.0820225	0.861448	0.938021
HAVCR1	171283	AI503787|KIM-1|TIM-1|Tim1|Timd1	hepatitis A virus cellular receptor 1	3.32816	3.34193	3.8835	3.37556	1.6892	8.71602	0	1	1
HC	15139	C5|C5a|He	hemolytic complement	5.62584	3.75697	3.25547	3.72348	3.13666	14.9253	0	1	1
HCAR2	80885	Gpr109a|Gpr109b|HM74|Niacr1|PUMA-G|Pumag|mHM74b	hydroxycarboxylic acid receptor 2	4.65009	5.2164	6.30383	8.27807	5.35905	62.3142	0	1	1
HCFC1	15161	AW060991|HCF|HCF1	host cell factor C1	7.13551	7.02375	6.67868	6.71054	6.89865	118.556	-0.222392	0.595464	0.785933
HCK	15162	AI849071|Bmk	hemopoietic cell kinase	5.52456	5.0789	6.60339	7.82902	7.02743	85.1927	3.02454	0.00052956	0.00902555
HDAC4	208727	4932408F19Rik|HD4	histone deacetylase 4	6.23505	6.11452	6.5774	6.43969	5.49656	72.1357	0.36257	0.364883	0.608656
HDC	380629	Gm869|HDC|HDCL|Heca	headcase homolog (Drosophila)	3.44364	2.34193	6.6664	8.8439	3.98466	33.269	0	1	1
HIF1A	15251	AA959795|HIF-1-alpha|HIF1-alpha|HIF1alpha|MOP1|bHLHe78	hypoxia inducible factor 1_ alpha subunit	7.38705	7.67583	8.95338	9.93433	8.79868	374.768	1.94726	0.000124704	0.00444398
HIF3A	53417	Ipas|MOP7|NEPAS|bHLHe17	hypoxia inducible factor 3_ alpha subunit	2.91312	1.75697	3.49648	3.08605	2.13666	6.39904	0	1	1
HIKESHI	67669	0610007P06Rik|1110002N09Rik|Hikeshi|l(7)6Rn|l7Rn6	lethal_ Chr 7_ Rinchik 6	7.67393	7.61495	6.82946	7.35075	6.26319	141.677	-0.757947	0.0243558	0.110879
HKDC1	216019	BC016235	hexokinase domain containing 1	3.7432	4.56432	3.79604	3.23805	2.6892	12.1776	0	1	1
HMGCS2	15360	1300002P16|mHS	3-hydroxy-3-methylglutaryl-Coenzyme A synthase 2	3.06512	2.75697	3.70293	4.08605	2.5517	9.3993	0	1	1
HMOX1	15368	D8Wsu38e|HO-1|HO1|Hemox|Hmox|Hsp32	heme oxygenase 1	4.69739	5.0049	9.63682	9.91048	10.2494	238.821	7.34971	1.06973e-05	0.000816827
HSBP1	68196	0610007A03Rik|AA408769|Hsp25	heat shock factor binding protein 1	6.25099	6.75697	5.8835	5.82302	5.6892	67.6836	-0.693487	0.4932	0.703034
HSD11B1	15483	-	hydroxysteroid 11-beta dehydrogenase 1	6.31305	5.28053	5.3196	6.98222	6.15458	64.445	0.874469	0.405149	0.62774
HSD17B4	15488	17-beta-HSD|17[b]-HSD|DBP|MFE-2|MFP2|MPF-2|Mfp-2|perMFE-2	hydroxysteroid (17-beta) dehydrogenase 4	5.41562	4.75697	5.43989	5.87032	5.71359	43.3896	0	1	1
HSP90AA1	15519	86kDa|89kDa|AL024080|AL024147|Hsp86-1|Hsp89|Hsp90|Hspca|hsp4	heat shock protein 90_ alpha (cytosolic)_ class A member 1	7.17782	6.96642	8.0487	9.21991	8.94573	269.048	1.97498	6.62381e-05	0.00288504
HSP90AB1	15516	90kDa|AL022974|C81438|Hsp84|Hsp84-1|Hsp90|Hspcb	heat shock protein 90 alpha (cytosolic)_ class B member 1	8.19852	8.58352	8.72678	8.82001	9.18469	416.653	0.583183	0.481032	0.691791
HSPG2	15530	AI852380|Pcn|Plc|per	perlecan (heparan sulfate proteoglycan 2)	8.85694	8.43645	7.65402	8.43969	8.19122	318.613	-0.513043	0.336633	0.586489
HTRA2	64704	AI481710|Omi|Prss25|mnd2	HtrA serine peptidase 2	4.87248	5.71116	5.35063	5.30844	5.49656	40.7253	0	1	1
HVCN1	74096	0610039P13Rik|AI450555|BTS|HV1|Vsop.|mVSOP	hydrogen voltage-gated channel 1	3.20263	4.56432	4.43989	4.08605	5.46817	20.4243	0	1	1
ICAM1	15894	CD54|Icam-1|Ly-47|MALA-2	intercellular adhesion molecule 1	4.55055	4.34193	4.8835	5.23805	5.21845	28.7701	0	1	1
ICOS	54167	AILIM|CCLP|CRP-1|H4|Ly115	inducible T cell co-stimulator	3.83066	3.56432	3.11797	3.23805	4.11241	11.8983	0	1	1
IFI27	52668	1110013J02Rik|2900026P10Rik|D12Ertd647e|ISG12a|Ifi27l1	interferon_ alpha-inducible protein 27	7.51138	7.28053	7.18836	7.75533	7.58071	176.468	0.235787	0.555727	0.761696
IFI35	70110	2010008K16Rik|AW986054|IFP35|ifi-35	interferon-induced protein 35	5.93302	6.0789	6.51028	6.68431	6.91977	85.9399	1.14852	0.0343754	0.1335
IFNG	15978	IFN-g|Ifg	interferon gamma	4.26676	4.75697	4.84043	4.16405	3.5517	19.9177	0	1	1
IFNGR1	15979	CD119|IFN-gammaR|Ifgr|Ifngr|Nktar	interferon gamma receptor 1	6.00998	5.75697	6.20543	6.34239	6.34351	70.1152	0.867164	0.153969	0.352441
IGF1	16000	C730016P09Rik|Igf-1|Igf-I	insulin-like growth factor 1	6.10075	6.18323	5.55093	5.53084	5.71359	56.3313	-0.426898	0.342654	0.594338
IGF1R	16001	A330103N21Rik|CD221|D930020L01|IGF-1R|hyft	insulin-like growth factor I receptor	6.90307	7.45741	8.17974	9.31273	7.11241	221.793	1.45644	0.00516865	0.0361805
IHH	16147	HHG-2	Indian hedgehog	3.32816	3.56432	2.60339	3.37556	1.6892	7.52727	0	1	1
IKBKB	16150	AI132552|IKK-2|IKK-beta|IKK2|IKK[b]|IKKbeta	inhibitor of kappaB kinase beta	5.23505	5.40082	5.55093	5.74902	6.241	49.7065	0	1	1
IL10	16153	CSIF|Il-10	interleukin 10	3.32816	1.75697	2.96596	2.50109	1.6892	5.45763	0	1	1
IL10RA	16154	AW553859|CDw210|CDw210a|Il10r|mIL-10R	interleukin 10 receptor_ alpha	4.78759	4.92689	5.75023	8.02465	5.99132	59.5545	0	1	1
IL11	16156	IL-11	interleukin 11	2.7432	3.34193	2.79604	3.61657	1.5517	7.01229	0	1	1
IL12RB2	16162	A930027I18Rik|IL-12RB2|Ifnm	interleukin 12 receptor_ beta 2	3.65009	4.34193	3.79604	3.37556	3.75333	13.7694	0	1	1
IL13	16163	Il-13	interleukin 13	4.69739	5.61495	5.62893	4.77411	3.62209	29.1918	0	1	1
IL17A	16171	Ctla-8|Ctla8|IL-17|IL-17A|Il17	interleukin 17A	4.91312	5.2164	4.96596	4.87032	3.65603	26.4348	0	1	1
IL18R1	16182	Il18ralpha|Il1rrp	interleukin 18 receptor 1	3.91312	3.56432	4.49648	5.12558	4.6892	20.5027	0	1	1
IL1B	16176	IL-1beta|Il-1b	interleukin 1 beta	4.7432	5.14929	9.01278	11.2228	6.46339	159.596	7.03758	2.23676e-05	0.00125259
IL1R1	16177	CD121a|CD121b|IL-1R1|IL-iR|Il1r-1	interleukin 1 receptor_ type I	5.47112	5.40082	7.73855	8.67435	6.66022	110.585	3.51096	0.000375988	0.00722043
IL1RAP	16180	6430709H04Rik|AI255955|AV239853|IL-1RAcP	interleukin 1 receptor accessory protein	3.55055	2.75697	5.46846	6.67101	4.41959	23.8071	0	1	1
IL21R	60504	NILR	interleukin 21 receptor	3.91312	2.75697	3.79604	2.72348	5.86639	14.0374	0	1	1
IL27	246779	IL-27|IL-27p28|Il30|p28	interleukin 27	3.7432	3.0789	4.381	4.23805	2.93021	12.7663	0	1	1
IL2RA	16184	CD25|Il2r|Ly-43	interleukin 2 receptor_ alpha chain	3.7432	3.75697	4.49648	3.08605	4.06266	14.2123	0	1	1
IL2RB	16185	CD122|IL-15Rbeta|IL15Rbeta|Il-2/15Rbeta|Il-2Rbeta|p70	interleukin 2 receptor_ beta chain	4.95265	4.45741	4.75023	4.08605	6.79582	32.1876	0	1	1
IL33	77125	9230117N10Rik|Il-33|Il1f11|NF-HEV	interleukin 33	4.49808	5.0049	7.6664	7.51604	6.08152	71.1794	0	1	1
IL4	16189	BSF-1|Il-4	interleukin 4	2.55055	0.756968	2.96596	3.08605	1.39969	4.44396	0	1	1
IL6	16193	Il-6	interleukin 6	2.55055	3.56432	7.90456	9.5779	4.13666	46.7469	0	1	1
IL6ST	16195	5133400A03Rik|AA389424|BB405851|CD130|D13Ertd699e|gp130	interleukin 6 signal transducer	7.9672	8.01436	8.26771	8.52346	8.07996	288.122	0.385128	0.189457	0.409325
ILK	16202	AA511515|ESTM24	integrin linked kinase	6.20263	6.51186	6.43989	6.23805	6.7336	85.9369	0.371598	0.269087	0.499915
INPP5D	16331	SHIP|SHIP-1|SHIP1|SIP-145|p150Ship|s-SHIP	inositol polyphosphate-5-phosphatase D	3.20263	4.34193	4.04397	5.50109	4.56962	20.138	0	1	1
INSR	16337	4932439J01Rik|CD220|D630014A15Rik|IR|IR-A|IR-B	insulin receptor	7.01932	6.80136	6.42539	5.84686	5.38964	78.6032	-1.00497	0.0580493	0.18806
IQGAP1	29875	AA682088|D7Ertd237e|D7Ertd257e|mKIAA0051	IQ motif containing GTPase activating protein 1	5.85172	6.48489	6.99571	7.76788	7.42699	119.879	1.66071	0.00429033	0.0323425
IRAK3	73914	4833428C18Rik|AI563835|IRAK-M	interleukin-1 receptor-associated kinase 3	5.10075	5.80136	6.13589	6.69749	5.33829	56.288	1.41504	0.0225157	0.103837
IRF1	16362	AU020929|Irf-1	interferon regulatory factor 1	5.80928	6.63961	5.8835	7.34239	8.3642	112.034	1.63086	0.0735579	0.215184
IRF3	54131	C920001K05Rik|IRF-3	interferon regulatory factor 3	6.18614	5.75697	5.79604	5.89341	6.34871	63.834	0.38773	0.425081	0.64586
IRF4	16364	AI385587|IRF-4|LSIRF|Spip	interferon regulatory factor 4	4.32816	4.2164	4.3196	3.08605	4.22977	16.4042	0	1	1
IRF8	15900	AI893568|ICSBP|IRF-8|Icsbp1|Myls	interferon regulatory factor 8	5.06512	5.66386	5.18836	5.50109	6.3642	47.0631	0	1	1
IRS1	16367	G972R|IRS-1	insulin receptor substrate 1	7.52456	7.0049	5.98586	5.55998	5.50589	79.6851	-1.76988	0.00342119	0.0273695
ISG15	100038882	G1p2|IGI15|IP17|Irfp|UCRP	ISG15 ubiquitin-like modifier	5.16946	4.2164	7.93559	9.19921	7.85365	117.365	5.24652	0.00109865	0.0123049
ISG20	57444	1600023I01Rik|2010107M23Rik|20kDa|DnaQL|HEM45	interferon-stimulated protein	4.95265	5.45741	7.49648	8.23354	5.72162	82.8448	3.50834	0.00688387	0.0425338
ITCH	16396	6720481N21Rik|8030492O04Rik|A130065M08|AIP4|C230047C07Rik	itchy_ E3 ubiquitin protein ligase	6.94287	7.09682	6.94578	7.09604	7.16935	132.53	0.181365	0.433304	0.65329
ITGA1	109700	CD49A|E130012M19Rik|Vla1	integrin alpha 1	7.27458	7.62733	7.19692	6.63037	6.61347	134.227	-0.594423	0.113992	0.292058
ITGA4	16401	CD49D|Itga4B	integrin alpha 4	5.41562	5.71116	5.46846	5.89341	6.76115	57.6785	0	1	1
ITGA5	16402	Cd49e|Fnra|VLA5	integrin alpha 5 (fibronectin receptor alpha)	6.35791	6.2164	8.16236	8.93293	7.06897	162.886	2.40021	0.000297206	0.00722043
ITGA9	104099	(alpha)9|2610002H11Rik|6720458D17Rik|AI461869|D130073C02|D9Ertd428e	integrin alpha 9	6.08305	6.24882	6.28789	6.04541	5.37952	64.3977	0.00494922	0.988168	0.993235
ITGB1	16412	4633401G24Rik|AA409975|AA960159|CD29|ENSMUSG00000051907|Fnrb|Gm9863|gpIIa	integrin beta 1 (fibronectin receptor beta)	8.84123	8.92689	9.93942	10.2582	9.97082	769.251	1.23358	0.000366628	0.00722043
ITGB3	16416	CD61|GP3A|INGRB3	integrin beta 3	4.55055	5.0049	4.04397	5.00359	4.94401	26.162	0	1	1
ITPR2	16439	AI649341|InsP3R-2|InsP3R-5|Ip3r2|Itpr5|insP3R2	inositol 1_4_5-triphosphate receptor 2	6.72048	6.86549	6.15359	6.69749	6.42453	95.162	-0.256492	0.389079	0.617266
JAG1	16449	ABE2|Gsfabe2|Htu|Ozz|Ser-1	jagged 1	5.97201	6.48489	5.98586	5.72348	5.42944	60.5115	-0.39402	0.450949	0.664406
JAG2	16450	D12Ggc2e|Serh|mJagged2-1|sm	jagged 2	7.48466	7.61495	6.48254	6.58855	5.68098	109.163	-1.31755	0.00542841	0.0373322
JAK1	16451	AA960307|BAP004|C130039L05Rik	Janus kinase 1	7.83066	7.73425	8.35446	8.97682	7.95087	287.897	0.813966	0.030583	0.126195
JAK2	16452	Fd17	Janus kinase 2	6.28235	6.28053	7.20543	8.1207	6.58732	119.037	1.56273	0.00189323	0.0181011
JMJD4	194952	6430559I23	jumonji domain containing 4	6.06512	5.80136	5.90456	5.08605	4.91627	47.0028	-0.442358	0.452542	0.664406
JUN	16476	AP-1|Junc|c-jun	jun proto-oncogene	7.71474	7.16636	7.58394	8.31273	6.72962	181.205	0.320678	0.698656	0.841607
KANSL1	76719	1700081L11Rik|9430041J06Rik|mKIAA1267	KAT8 regulatory NSL complex subunit 1	7.24304	7.31156	6.8835	7.01416	6.9746	135.803	-0.249978	0.380688	0.615057
KAT6A	244349	1500036M03|9930021N24Rik|MOZ|Myst3|Zfp220	K(lysine) acetyltransferase 6A	7.46429	7.37168	6.76182	7.36734	7.09396	148.243	-0.25914	0.274667	0.507301
KDM2A	104263	1700105C21Rik|C230043E16Rik|JHDM2a|Jmjd1|Jmjd1a|KDM2A|TGSA|Tsga|Kdm3a	lysine (K)-specific demethylase 3A	6.87248	6.84443	6.3196	6.81094	6.85913	106.989	-0.0526589	0.89315	0.952772
KDM3B	277250	5830462I21Rik|JHDM2B|Jmjd1b|mKIAA1082	KDM3B lysine (K)-specific demethylase 3B	3.55055	4.34193	3.11797	3.08605	1.93021	9.22367	0	1	1
KDM5D	20592	HY|Jarid1d|Smcy	lysine (K)-specific demethylase 5D	3.32816	3.92689	4.3196	3.37556	2.87363	11.8332	0	1	1
KDR	16542	6130401C07|Flk-1|Flk1|Krd-1|Ly73|VEGFR-2|VEGFR2|sVEGFR-2	kinase insert domain protein receptor	6.13551	6.2164	5.35063	5.43969	5.35905	51.9934	-0.773408	0.330343	0.578101
KIF3A	16568	Kif3|Kifl|Kns3	kinesin family member 3A	4.32816	4.92689	4.381	4.37556	3.75333	20.4353	0	1	1
KIR3DL1/2	NA	NA	NA	3.55055	4.34193	4.18836	4.37556	2.75333	14.3397	0	1	1
KLF5	12224	4930520J07Rik|Bteb2|CKLF|IKLF	Kruppel-like factor 5	5.10075	5.45741	8.09525	8.35075	5.69738	93.074	3.67243	0.0014136	0.01531
KLKB1	16621	APS|Kal-3|Kal3|Klk3|PSA	kallikrein B_ plasma 1	5.16946	4.34193	3.49648	4.67101	3.43922	18.6826	0	1	1
KLRB1	100043861	4930431A04Rik|Gm4696|Klrb1g|Klrb6|Ly-55|Ly55|NKR-P1G|Nkrp-1e|Nkrp1g	killer cell lectin-like receptor subfamily B member 1	2.55055	3.0789	2.60339	2.72348	1.81473	5.87346	0	1	1
KLRD1	16643	CD94	killer cell lectin-like receptor_ subfamily D_ member 1	3.55055	3.92689	2.96596	3.37556	4.41959	12.5334	0	1	1
KLRK1	27007	D6H12S2489E|NKG2-D|Nkg2d	killer cell lectin-like receptor subfamily K_ member 1	4.87248	5.14929	4.25547	4.67101	4.51517	25.8606	0	1	1
KMT2D	381022	ALR|BC032281|BC058659|C430014K11Rik|KMT2B|Mll2|Mll4	lysine (K)-specific methyltransferase 2D	7.33565	7.63961	7.29588	7.72991	7.59828	183.529	0.151084	0.555542	0.761696
KNG1	16644	Kng	kininogen 1	6.35791	4.66386	3.60339	6.72348	5.19555	39.6387	0	1	1
KNG2	385643	-	kininogen 2	4.7432	3.34193	3.60339	4.55998	3.87363	16.2732	0	1	1
KRAS	16653	AI929937|K-ras|Ki-ras|Kras-2|Kras2|p21B|ras	v-Ki-ras2 Kirsten rat sarcoma viral oncogene homolog	5.60118	5.40082	5.3196	5.64405	5.07526	42.4644	0	1	1
LAG3	16768	CD223|LAG-3|Ly66	lymphocyte-activation gene 3	4.7432	5.14929	4.92532	4.43969	3.93021	24.8908	0	1	1
LAMA3	16774	Lama3B|[a]3B	laminin_ alpha 3	4.26676	5.28053	4.65402	4.16405	3.22977	19.9598	0	1	1
LAMC1	226519	Lamb2	laminin_ gamma 1	8.51138	8.56432	8.63839	8.54548	8.22836	361.434	-0.0194212	0.945052	0.971569
LAMTOR2	83409	2010111E04Rik|AL022628|Mapbpip|P14|Rab25|Robld3	late endosomal/lysosomal adaptor_ MAPK and MTOR activator 2	8.828	9.19576	7.99571	8.26485	7.7156	337.791	-1.0244	1.25024e-05	0.000816827
LAMTOR4	66096	0910001L09Rik|AV006840	late endosomal/lysosomal adaptor_ MAPK and MTOR activator 4	2.91312	3.92689	3.70293	3.82302	2.13666	9.85273	0	1	1
LATS1	16798	AW208599	large tumor suppressor	7.04698	7.44347	6.80727	7.19225	6.32253	124.716	-0.383329	0.151901	0.352441
LATS2	50523	4932411G09Rik|AV277261|AW228608	large tumor suppressor 2	6.89294	7.13201	6.91498	6.67101	6.53355	113.685	-0.204358	0.371645	0.614704
LDLRAP1	100017	AA691260|ARH2|Arh|Arh1|FHCB1|FHCB2	low density lipoprotein receptor adaptor protein 1	5.49808	5.80136	5.3196	5.12558	5.79201	45.4853	0	1	1
LEP	16846	ob|obese	leptin	4.26676	3.56432	3.11797	3.23805	2.39969	9.96838	0	1	1
LEPR	16847	LEPROT|Leprb|Modb1|OB-RGRP|Obr|db|diabetes|obese-like|obl	leptin receptor	4.26676	4.45741	4.79604	4.08605	3.95769	19.8737	0	1	1
LGALS3	16854	GBP|L-34|Mac-2|gal3	lectin_ galactose binding_ soluble 3	2.32816	1.75697	2.79604	1.91613	1.6892	4.27907	0	1	1
LGMN	19141	AEP|AI746452|AU022324|Prsc1	legumain	6.4297	6.77934	7.27177	7.33398	8.33306	150.078	1.41263	0.118245	0.300988
LIPA	16889	AA960673|Lal|Lip-1|Lip1	lysosomal acid lipase A	5.93302	6.84443	4.84043	5.93849	7.26869	71.7553	0.0721498	0.926904	0.970424
LIPC	15450	AI256194|HL|Hpl	lipase_ hepatic	4.49808	3.92689	4.04397	4.55998	3.35905	16.8841	0	1	1
LIPG	16891	3110013K01Rik|EL|lipase|mEDL	lipase_ endothelial	4.32816	4.34193	5.81841	6.21991	3.72162	29.5688	0	1	1
LOX	16948	AI893619|TSC-160|rrg	lysyl oxidase	6.84123	7.14929	8.12695	7.94403	8.80247	218.698	1.56653	0.025845	0.113338
LOXL1	16949	Loxl	lysyl oxidase-like 1	7.41562	7.24882	6.91498	6.47071	8.13516	150.859	0.126692	0.868424	0.942998
LOXL2	94352	1110004B06Rik|4930526G11Rik|9430067E15Rik	lysyl oxidase-like 2	6.93302	7.34193	6.30383	6.18291	6.01113	93.9984	-1.01217	0.121566	0.304003
LOXL4	67573	4833426I20Rik|Loxc	lysyl oxidase-like 4	3.91312	3.75697	4.65402	5.04541	3.4777	17.994	0	1	1
LPAR5	381810	GPR93|Gm1072|Gpr92|LPA5	lysophosphatidic acid receptor 5	4.38705	5.14929	4.8835	4.82302	4.13666	25.5615	0	1	1
LPCAT1	210992	2900035H07Rik|Aytl2|BB137372|BC005662|C87117|LPCAT|rd11	lysophosphatidylcholine acyltransferase 1	5.16946	5.2164	4.11797	4.50109	5.46817	29.7459	0	1	1
LPL	16956	-	lipoprotein lipase	8.51798	8.41518	8.57412	7.47071	7.07212	257.785	-0.60253	0.350565	0.600095
LRP1	16971	A2mr|AI316852|CD91|Lrp|b2b1554Clo	low density lipoprotein receptor-related protein 1	7.67393	7.88625	7.38849	7.34239	8.35647	212.234	0.0607917	0.901947	0.952772
LRP2	14725	AI315343|AW536255|D230004K18Rik|Gp330|Megalin|b2b1625.2Clo	low density lipoprotein receptor-related protein 2	2.7432	3.75697	3.11797	3.61657	2.31723	8.63613	0	1	1
LRP6	16974	C030016K15Rik|Cd|Gw|ska26|ska<m26Jus>|skax26	low density lipoprotein receptor-related protein 6	7.37982	7.34193	6.67868	7.02465	6.17228	121.051	-0.669231	0.0139069	0.0758082
LRRC32	434215	AI426318|D11S833Eh|D7H11S833E|EG434215|Garp	leucine rich repeat containing 32	4.91312	5.2164	6.27177	6.84686	5.82223	56.2615	2.73008	0.000304023	0.00722043
LTA	16992	LT|LT-[a]|LT-alpha|LT[a]|LTalpha|Ltx|TNF-beta|TNFSF1|Tnfb|Tnfsf1b|hlb382	lymphotoxin A	3.55055	2.75697	3.70293	2.91613	3.13666	9.2705	0	1	1
LTB	16994	AI662801|LTbeta|Tnfc|Tnfsf3|p33	lymphotoxin B	3.55055	2.34193	4.84043	4.82302	6.96448	22.6915	0	1	1
LYN	17096	AA407514|Hck-2|p53Lyn|p56Lyn	Yamaguchi sarcoma viral (v-yes-1) oncogene homolog	5.99112	6.37168	6.67868	7.95505	7.15755	113.836	1.59773	0.00154283	0.0159155
MAF	17132	2810401A20Rik|A230108G15Rik|AW047063|c-maf	avian musculoaponeurotic fibrosarcoma (v-maf) AS42 oncogene homolog	6.53761	6.75697	5.381	6.08605	5.81473	69.3235	-0.872402	0.381273	0.615057
MAML1	103806	AI644666|AW743257|D930008C07Rik|Mam-1|Mam1|mKIAA0200	mastermind like 1 (Drosophila)	6.55055	6.82306	6.5774	6.98222	5.97124	95.7295	0.0297473	0.899779	0.952772
MAML2	270118	5930431H10|BC032967	mastermind like 2 (Drosophila)	4.99112	5.14929	5.41075	4.67101	4.98466	32.9308	0	1	1
MAML3	433586	AV234550|BC049812|Mam-2|mKIAA1816	mastermind like 3 (Drosophila)	5.29778	5.28053	5.3196	4.55998	4.49656	31.7986	0	1	1
MAP1LC3A	66734	1010001H21Rik|4922501H04Rik|LC3|LC3a	microtubule-associated protein 1 light chain 3 alpha	11.1574	11.7299	10.4336	9.95779	8.51864	1313.73	-1.64428	0.00588601	0.0391071
MAP2K1	26395	MAPKK1|MEKK1|Mek1|Prkmk1	mitogen-activated protein kinase kinase 1	7.32062	7.66386	7.23067	7.70403	7.41959	177.018	0.0433364	0.903843	0.952772
MAP3K1	26401	MAPKKK1|MEKK1|Mekk	mitogen-activated protein kinase kinase kinase 1	5.95265	6.34193	5.52396	5.91613	5.76115	59.6795	0	1	1
MAPK1	26413	9030612K14Rik|AA407128|AU018647|C78273|ERK|Erk2|MAPK2|PRKM2|Prkm1|p41mapk|p42mapk	mitogen-activated protein kinase 1	7.22701	7.48489	7.57082	7.67101	7.46578	179.011	0.328054	0.301938	0.546217
MAPK10	26414	C230008H04Rik|JNK3|JNK3B1|JNK3B2|SAPK(beta)|Serk2|p493F12|p54bSAPK	mitogen-activated protein kinase 10	4.20263	4.75697	4.75023	4.23805	3.08775	18.4702	0	1	1
MAPK11	19094	P38b|Prkm11|Sapk2|Sapk2b|p38-2|p38beta|p38beta2	mitogen-activated protein kinase 11	4.32816	4.0789	4.75023	4.16405	3.81473	18.7292	0	1	1
MAPK8	26419	AI849689|JNK|JNK1|Prkm8|SAPK1	mitogen-activated protein kinase 8	5.89294	6.0789	6.18836	6.20153	5.75333	65.029	0.397116	0.187595	0.408541
MAPK9	26420	AI851083|JNK2|Prkm9|p54aSAPK	mitogen-activated protein kinase 9	6.67393	6.61495	6.42539	6.32552	6.31723	88.7334	-0.165249	0.489312	0.700038
MARCO	17167	AI323439|Ly112|Scara2	macrophage receptor with collagenous structure	4.06512	3.56432	4.381	4.00359	5.54265	19.8537	0	1	1
MASP1	17174	AW048060|CCPII|Crarf|Masp1/3	mannan-binding lectin serine peptidase 1	3.65009	3.56432	2.96596	4.67101	2.93021	11.7641	0	1	1
MBTPS2	270669	9630032G22Rik|AI662535	membrane-bound transcription factor peptidase_ site 2	3.55055	4.92689	3.96596	2.91613	3.72162	14.0864	0	1	1
MECP2	17257	1500041B07Rik|D630021H01Rik|Mbd5|WBP10	methyl CpG binding protein 2	7.08305	7.24882	6.79604	6.61657	6.03712	108.107	-0.621335	0.0492834	0.172786
MEF2A	17258	A430079H05Rik	myocyte enhancer factor 2A	6.56337	6.84443	6.60339	6.83499	6.30659	99.0822	0.0378529	0.945823	0.971569
MEFV	54483	FMF|TRIM20|pyrin	Mediterranean fever	3.83066	2.34193	5.3196	6.74902	4.72162	24.1268	0	1	1
MET	17295	AI838057|HGF|HGFR|Par4|c-Met	met proto-oncogene	6.06512	6.48489	6.65402	7.01416	5.61347	82.5006	0.521488	0.21483	0.438611
MFAP3	216760	2610509F16Rik|2700079M14Rik|AW536327	microfibrillar-associated protein 3	3.91312	4.56432	3.96596	4.30844	4.78436	19.7974	0	1	1
MKI67	17345	D630048A14Rik|Ki-67|Ki67	antigen identified by monoclonal antibody Ki 67	4.60118	3.34193	4.25547	3.91613	6.27416	22.2815	0	1	1
MLXIPL	58805	ChREBP|WS-bHLH|Wbscr14|bHLHd14	MLX interacting protein-like	7.84648	7.87591	6.78472	6.57434	5.79963	125.907	-1.50787	0.0283408	0.119458
MMP10	17384	AV377895|MMP-10|SL-2	matrix metallopeptidase 10	3.06512	3.75697	3.25547	2.91613	0.229769	6.25362	0	1	1
MMP11	17385	MMP-11|SL-3|ST3|Stmy3	matrix metallopeptidase 11	3.65009	4.45741	2.79604	-0.0838739	2.5517	6.38316	0	1	1
MMP12	17381	AV378681|Mmel	matrix metallopeptidase 12	3.20263	5.92689	2.79604	3.50109	4.06266	14.9064	0	1	1
MMP13	17386	Clg|MMP-13|Mmp1	matrix metallopeptidase 13	3.65009	2.75697	2.96596	1.91613	3.08775	7.33796	0	1	1
MMP14	17387	AI325305|MT-MMP-1|MT1-MMP|sabe	matrix metallopeptidase 14 (membrane-inserted)	7.15259	7.7682	7.03444	6.60263	7.04034	139.067	-0.557655	0.254172	0.484657
MMP16	17389	MT3-MMP|Mt3mmp	matrix metallopeptidase 16	5.20263	5.51186	5.04397	4.23805	3.31723	25.3295	0	1	1
MMP1A	83995	Mcol-A|Mcola	matrix metallopeptidase 1a (interstitial collagenase)	3.44364	3.34193	2.79604	3.37556	1.22977	7.14724	0	1	1
MMP1B	83996	Mcol-B|Mcolb	matrix metallopeptidase 1b (interstitial collagenase)	3.7432	3.75697	3.49648	3.82302	2.13666	10.4923	0	1	1
MMP2	17390	Clg4a|GelA|MMP-2	matrix metallopeptidase 2	7.73755	8.17482	6.98586	6.92735	6.85913	161.674	-1.06912	0.0151031	0.0765463
MMP3	17392	EMS-2|MMP-3|SL-1|SLN-1|SLN1|STR-1|Stmy1|Str1	matrix metallopeptidase 3	4.95265	6.18323	6.41075	7.90481	6.49656	83.8419	2.11165	0.0911326	0.255171
MMP7	17393	MAT	matrix metallopeptidase 7	2.7432	3.92689	2.79604	3.08605	2.13666	7.66225	0	1	1
MMP8	17394	BB138268	matrix metallopeptidase 8	2.55055	3.0789	5.62893	8.47455	4.11241	27.2667	0	1	1
MMP9	17395	AW743869|B/MMP9|Clg4b|MMP-9|pro-MMP-9	matrix metallopeptidase 9	3.20263	4.66386	5.77332	7.05568	6.26319	41.983	0	1	1
MMRN1	70945	4921530G03Rik|Emilin4|Mmrn	multimerin 1	5.83066	6.0049	5.67868	5.04541	4.35905	41.751	0	1	1
MMUT	NA	NA	NA	6.85172	7.34193	6.39595	6.39186	5.68098	92.571	-0.944858	0.0471496	0.169565
MOB1B	68473	1110003E08Rik|AU015450|B230364F10|Mobkl1a	MOB kinase activator 1B	7.44364	7.48489	6.99571	6.99294	6.76893	140.772	-0.502761	0.0137356	0.0758082
MS4A1	12482	AA960661|Cd20|Ly-44|Ms4a2	membrane-spanning 4-domains_ subfamily A_ member 1	2.06512	3.34193	3.60339	3.50109	6.33306	13.6319	0	1	1
MS4A2	14126	FcRB|Fce1b|Fcer1b|Fcrbeta|Ms4a1|fcERI	membrane-spanning 4-domains_ subfamily A_ member 2	4.44364	4.84443	4.8835	4.37556	3.08775	20.0701	0	1	1
MS4A4A	666907	EG666907	membrane-spanning 4-domains_ subfamily A_ member 4A	2.7432	4.0789	4.96596	6.04541	6.30123	28.3827	0	1	1
MTMR4	170749	AA596759|ESTM44|FYVE-DSP2|ZFYVE11|mKIAA0647	myotubularin related protein 4	6.15259	5.61495	5.00549	4.72348	6.04995	45.5472	0	1	1
MTOR	56717	2610315D21Rik|AI327068|FRAP|FRAP2|Frap1|RAFT1|RAPT1|flat	mechanistic target of rapamycin (serine/threonine kinase)	6.77662	6.77934	6.79604	6.60263	6.48243	103.065	-0.00836347	0.980343	0.988252
MUC5B	74180	2300002I04Rik|A130042M24|AV085033|MUC5|MUC9|mucin 5b	mucin 5_ subtype B_ tracheobronchial	3.20263	3.0789	2.96596	2.72348	1.6892	6.64392	0	1	1
MYD88	17874	-	myeloid differentiation primary response gene 88	5.06512	4.56432	7.08144	7.53084	6.48716	70.8048	4.04342	0.000471647	0.0084039
MYL2	17906	MLC-2|MLC-2v|Mlc2v|Mylpc	myosin_ light polypeptide 2_ regulatory_ cardiac_ slow	10.8789	10.7009	9.59855	3.23805	5.85913	265.97	-2.69359	0.121117	0.304003
MYLK	107589	9530072E15Rik|A930019C19Rik|AW489456|KRP|MLCK108|MLCK210|Mlck|nmMlck|smMLCK	myosin_ light polypeptide kinase	7.78759	7.73425	6.56422	6.02465	6.62637	123.419	-1.41009	0.0178543	0.0865802
NCAM1	17967	CD56|E-NCAM|NCAM-1|Ncam	neural cell adhesion molecule 1	5.80928	5.71116	6.04397	4.43969	5.10013	42.8388	-0.164119	0.850152	0.930892
NCEH1	320024	Aadacl1|B230106I24Rik|CPO-BP|Nceh	neutral cholesterol ester hydrolase 1	4.99112	5.28053	4.75023	4.37556	4.6892	28.1943	0	1	1
NCF1	17969	NCF-47K|NOXO2|Ncf-1|p47-phox|p47<phox>|p47phox	neutrophil cytosolic factor 1	5.29778	5.75697	6.09982	7.03507	7.2382	78.0089	2.14122	0.00794427	0.0471841
NCF4	17972	AI451400|p40phox	neutrophil cytosolic factor 4	5.10075	5.84443	6.00549	7.96597	7.27143	86.6792	2.66802	0.0246888	0.110879
NCK2	17974	4833426I10Rik|Grb4|NCKbeta|Nck-2	non-catalytic region of tyrosine kinase adaptor protein 2	5.29778	5.96642	5.5774	5.61657	4.4777	41.8505	0	1	1
NCKAP1L	105855	4930568P13Rik|AI463083|Hem1|Hemp1	NCK associated protein 1 like	5.80928	5.84443	6.381	7.80487	7.28505	98.6965	2.07687	0.0141286	0.0758082
NCOA2	17978	D1Ertd433e|GRIP-1|Grip1|KAT13C|NCoA-2|SRC-2|TIF2|bHLHe75	nuclear receptor coactivator 2	5.26676	5.84443	5.52396	5.50109	5.51517	46.2147	0	1	1
NCOR2	20602	N-CoR|SMRT|SMRTe	nuclear receptor co-repressor 2	7.91312	8.1057	7.48254	7.65084	7.12761	201.685	-0.554589	0.0037812	0.0296446
NCR1	17086	Ly94|NKp46	natural cytotoxicity triggering receptor 1	2.91312	3.34193	2.96596	1.91613	2.93021	7.02973	0	1	1
NCSTN	59287	9430068N19Rik|AA727311|Aph2|D1Dau13e|Kiaa0253|Nct|mKIAA0253	nicastrin	4.99112	5.56432	5.08144	5.98222	5.91627	45.4773	0	1	1
NDUFA1	54405	1810049F12Rik|MWFE	NADH dehydrogenase (ubiquinone) 1 alpha subcomplex_ 1	9.50807	9.51852	9.31764	9.19921	8.41092	584.424	-0.475064	0.321369	0.564917
NDUFB5	66046	0610007D05Rik|AU015782|CI-SGDH|SGDH	NADH dehydrogenase (ubiquinone) 1 beta subcomplex_ 5	10.5824	10.8733	10.4817	10.2004	8.72062	1153.4	-0.755531	0.127214	0.315619
NDUFB6	230075	CI-B17|Gm137	NADH dehydrogenase (ubiquinone) 1 beta subcomplex_ 6	9.40319	9.49843	9.22649	9.26707	8.36548	568.94	-0.432427	0.347714	0.598964
NDUFB8	67264	2900010I05Rik|AI987932	NADH dehydrogenase (ubiquinone) 1 beta subcomplex 8	10.1095	10.1978	10.0884	10.0076	8.90661	930.574	-0.388283	0.404745	0.62774
NDUFC1	66377	2310016K22Rik|KFYI	NADH dehydrogenase (ubiquinone) 1_ subcomplex unknown_ 1	11.024	11.099	10.609	10.6105	9.35841	1489.06	-0.76147	0.108535	0.284221
NDUFS3	68349	0610010M09Rik|CI-30kD	NADH dehydrogenase (ubiquinone) Fe-S protein 3	10.1226	10.0901	10.2728	10.2061	8.84632	960.465	-0.189275	0.694933	0.841607
NDUFS5	595136	AI256693	NADH dehydrogenase (ubiquinone) Fe-S protein 5	10.183	10.2961	9.84316	9.79264	8.6696	865.213	-0.711323	0.078131	0.226869
NEDD8	18002	Rub1	neural precursor cell expressed_ developmentally down-regulated gene 8	8.64708	8.79589	8.53075	8.40798	8.20705	366.52	-0.314844	0.0566829	0.18672
NF1	18015	AW494271|E030030H24Rik|Nf-1	neurofibromatosis 1	4.38705	4.75697	4.65402	4.30844	3.93021	21.2198	0	1	1
NFAM1	74039	4921501M20Rik|Cnaip	Nfat activating molecule with ITAM motif 1	4.32816	4.0789	5.52396	6.83499	6.40968	43.2652	0	1	1
NFKB1	18033	NF-KB1|NF-kappaB|NF-kappaB1|p105|p50|p50/p105	nuclear factor of kappa light polypeptide gene enhancer in B cells 1_ p105	5.62584	6.24882	6.81841	7.30844	6.40968	89.4021	1.4196	0.0493675	0.172786
NID1	18073	A630025O17|Nid|entactin|entactin-1|nidogen-1	nidogen 1	8.31684	8.30386	8.43266	8.13529	7.39719	277.659	-0.224844	0.573422	0.774078
NID2	18074	AW547149|Ly111|NID-2|entactin-2|nidogen-2	nidogen 2	6.45744	6.61495	5.46846	5.47071	5.88798	63.1149	-0.959358	0.252879	0.484657
NKG7	72310	2500004F03Rik	natural killer cell group 7 sequence	3.44364	3.34193	4.11797	3.61657	5.56069	16.1802	0	1	1
NLRC4	268973	9530011P19Rik|CLAN|CLAN1|CLANA|CLANB|CLANC|CLAND|Card12|IPAF	NLR family_ CARD domain containing 4	4.65009	4.75697	4.381	4.30844	4.22977	22.089	0	1	1
NLRP3	216799	AGTAVPRL|AII/AVP|Cias1|FCAS|FCU|MWS|Mmig1|NALP3|Pypaf1	NLR family_ pyrin domain containing 3	3.91312	3.92689	5.96596	8.66432	4.79963	43.8342	0	1	1
NOS1	18125	2310005C01Rik|N-NOS|NC-NOS|NO|NOS|NOS-I|Nos-1|bNOS|nNOS	nitric oxide synthase 1_ neuronal	6.76556	6.68771	4.8835	6.08605	4.31723	53.7432	-1.66588	0.0605876	0.191625
NOS3	18127	2310065A03Rik|Nos-3|eNOS|ecNOS	nitric oxide synthase 3_ endothelial cell	4.91312	5.56432	5.84043	6.20153	4.56962	42.7486	1.29373	0.0594433	0.190998
NOTCH1	18128	9930111A19Rik|Mis6|N1|Tan1|lin-12	notch 1	7.19441	7.35688	7.70893	8.18291	7.27962	186.696	0.63743	0.0278424	0.119458
NOTCH2	18129	AI853703|N2	notch 2	5.29778	5.40082	5.72678	6.81094	5.60481	54.5016	0	1	1
NOTCH3	18131	AW229011|N3|hpbk	notch 3	5.29778	5.0049	4.18836	3.61657	4.41959	22.7129	0	1	1
NOTCH4	18132	Int-3|Int3|N4	notch 4	6.16946	6.18323	5.94578	5.34239	5.03712	53.2828	-0.644464	0.205305	0.428083
NPC1	18145	A430089E03Rik|C85354|D18Ertd139e|D18Ertd723e|lcsd|nmf164|spm	Niemann-Pick type C1	5.95265	5.66386	5.81841	7.00359	6.53811	73.2787	1.24377	0.0658838	0.201175
NPHP4	260305	4930564O18Rik|nmf192	nephronophthisis 4 (juvenile) homolog (human)	4.49808	4.92689	4.96596	4.16405	3.31723	20.7415	0	1	1
NR1H2	22260	AI194859|LXR|LXRB|LXRBSV|LXRbeta|NER1|OR-1|RIP15|UR|Unr|Unr2	nuclear receptor subfamily 1_ group H_ member 2	6.72048	7.19991	6.39595	6.92735	6.75725	111.445	-0.178858	0.894935	0.952772
NR1H3	22259	AU018371|LXR|RLD1|Unr1	nuclear receptor subfamily 1_ group H_ member 3	7.11824	7.0789	5.96596	6.23805	6.22412	92.0952	-0.983224	0.000788577	0.0110401
NR1H4	20186	AI957360|Fxr|HRR1|RIP14|Rxrip14	nuclear receptor subfamily 1_ group H_ member 4	5.06512	5.92689	4.96596	5.79877	4.03712	35.7228	0	1	1
NRIP3	78593	A330103B05Rik|D7H11orf14|ICRFP703B1614Q5.2	nuclear receptor interacting protein 3	3.99112	4.0789	4.65402	3.82302	3.27416	15.6083	0	1	1
NRP2	18187	1110048P06Rik|Np-2|Np2|Npn-2|Npn2	neuropilin 2	6.32816	6.0789	5.65402	5.69749	6.04355	62.2681	-0.246161	0.510508	0.714711
NUMB	18222	Nb	numb gene homolog (Drosophila)	6.15259	6.18323	5.67868	6.10595	5.36932	59.6295	-0.268935	0.466544	0.677353
OAS1A/G	NA	NA	NA	4.69739	4.45741	5.25547	5.69749	3.75333	27.3263	0	1	1
OAS1B	23961	Flv|L1|Mmu-L1|Oas1|Oias-2|Oias2|Wnv	2'-5' oligoadenylate synthetase 1B	4.49808	4.0789	4.25547	4.16405	3.78436	17.8292	0	1	1
OASL1	231655	7530414C13Rik|oasl9	2'-5' oligoadenylate synthetase-like 1	3.83066	4.45741	5.18836	6.64405	5.27416	33.7994	0	1	1
OCLN	18260	AI503564|Ocl	occludin	3.65009	5.14929	4.381	3.72348	1.6892	13.1648	0	1	1
OGT	108155	1110038P24Rik|4831420N21Rik|AI115525|Ogtl	O-linked N-acetylglucosamine (GlcNAc) transferase (UDP-N-acetylglucosamine:polypeptide-N-acetylglucosaminyl transferase)	9.36525	9.69361	8.82394	9.03507	8.71861	559.229	-0.669487	0.0223318	0.103837
OSBPL5	79196	1110006M06Rik|AI462538|ORP5|Obph1|Osbp2	oxysterol binding protein-like 5	6.67393	6.73425	6.85132	6.40798	6.59171	100.555	0.0864148	0.749929	0.867175
P2RY13	74191	2010001L06Rik|GPCR1|GPR94|Gpr86|P2Y13|P2yr13|SP174	purinergic receptor P2Y_ G-protein coupled 13	2.7432	3.75697	3.11797	4.82302	3.18397	11.5116	0	1	1
P3H3	14789	BC016431|Grcb|Leprel2	prolyl 3-hydroxylase 3	5.55055	6.14929	5.35063	5.27368	5.54265	47.6155	-0.311944	0.560514	0.76558
P4HB	18453	ERp59|PDI|Pdia1|Thbp	prolyl 4-hydroxylase_ beta polypeptide	8.99822	9.06531	8.85403	9.55637	10.0307	630.748	0.566103	0.177271	0.392599
PANX1	55991	AI847747	pannexin 1	4.55055	4.75697	4.3196	4.82302	5.16051	26.3938	0	1	1
PARP1	11545	5830444G22Rik|AI893648|ARTD1|Adprp|Adprt1|C80510|PARP|PPOL|parp-1|sPARP-1	poly (ADP-ribose) polymerase family_ member 1	5.10075	4.92689	5.2223	5.55998	5.95769	40.8857	0	1	1
PARP4	328417	Adprtl1|C030027K23Rik|E230037B21Rik|Gm743|PARPL|PH5P|VAULT3|VPARP|p193	poly (ADP-ribose) polymerase family_ member 4	6.61356	6.58986	6.41075	6.42392	6.49186	90.8863	6.61119e-16	1	1
PCCB	66904	1300012P06Rik|AI314687|R74805	propionyl Coenzyme A carboxylase_ beta polypeptide	6.53761	6.75697	6.95591	7.09604	6.25214	105.4	0.358082	0.380608	0.615057
PCK1	18534	AI265463|PEPCK|Pck-1	phosphoenolpyruvate carboxykinase 1_ cytosolic	6.52456	4.45741	4.18836	7.076	6.54265	54.1089	0.899071	0.61458	0.796602
PCX	18563	Pc|Pcb	pyruvate carboxylase	7.56337	6.48489	5.11797	6.54548	5.16051	72.2259	-1.49495	0.157293	0.35641
PDE2A	207728	CGS-PDE|cGSPDE	phosphodiesterase 2A_ cGMP-stimulated	7.43668	7.66386	7.40337	7.88767	7.04995	179.558	0.0116113	0.967726	0.985321
PDE3B	18576	9830102A01Rik|AI847709	phosphodiesterase 3B_ cGMP-inhibited	4.65009	4.84443	3.70293	4.37556	4.78436	22.1844	0	1	1
PDGFB	18591	PDGF-B|Sis	platelet derived growth factor_ B polypeptide	7.39425	7.60246	7.55093	7.68431	6.56069	164.111	-0.0781716	0.8055	0.897034
PDGFRB	18596	AI528809|CD140b|PDGFR-1|Pdgfr	platelet derived growth factor receptor_ beta polypeptide	5.78759	6.11452	5.90456	5.20153	5.85182	54.6445	-0.0248747	0.959106	0.979088
PDHA1	18597	Pdha-1	pyruvate dehydrogenase E1 alpha 1	10.5586	10.7876	10.1656	9.87032	8.80152	1050.41	-0.959193	0.0533628	0.18033
PECAM1	18613	C85791|Cd31|PECAM-1|Pecam	platelet/endothelial cell adhesion molecule 1	6.58869	6.51186	7.07216	7.02465	7.10013	116.122	0.779312	0.0709737	0.21077
PELI1	67245	2810468L03Rik|A930031K15Rik|AA409794|AI586297|D11Ertd676e	pellino 1	5.06512	5.40082	5.77332	6.08605	6.02419	50.9108	0	1	1
PELI2	93834	AW047589|BB129927	pellino 2	5.7432	5.61495	5.75023	5.40798	4.7055	43.5431	-0.017278	0.97603	0.988252
PGM2	72157	2610020G18Rik|AA407108|AI098105|Pgm-2|Pgm1	phosphoglucomutase 2	9.0424	8.88109	8.41075	7.62349	6.36932	267.874	-1.29987	0.037042	0.142357
PHLPP1	98432	AI836256|Phlpp|Plekhe1|SCOP|mKIAA0606	PH domain and leucine rich repeat protein phosphatase 1	5.7432	6.0049	5.5774	5.69749	4.95769	48.3731	-0.211148	0.617373	0.796602
PHYKPL	72947	2900006B13Rik|Agxt2l2	5-phosphohydroxy-L-lysine phospholyase	5.97201	6.0789	6.00549	6.18291	4.97124	57.3654	0.0339473	0.928339	0.970424
PIDD1	57913	1200011D09Rik|AU042446|Lrdd|Pidd	p53 induced death domain protein 1	4.49808	5.0049	4.84043	4.43969	3.6892	22.5407	0	1	1
PIK3C3	225326	5330434F23Rik|Vps34	phosphoinositide-3-kinase_ class 3	4.44364	3.56432	4.43989	3.91613	4.39969	17.7868	0	1	1
PIK3CA	18706	6330412C24Rik|caPI3K|p110|p110alpha	phosphatidylinositol 3-kinase_ catalytic_ alpha polypeptide	6.80928	6.96642	6.5375	7.52346	6.57407	117.959	0.216987	0.621837	0.796602
PIK3CB	74769	1110001J02Rik|AI447572|p110beta	phosphatidylinositol 3-kinase_ catalytic_ beta polypeptide	4.95265	5.56432	4.60339	4.96052	5.44894	34.4388	0	1	1
PIK3R4	75669	2210010O15Rik|C730038E05Rik|C85833|D9Ertd418e	phosphatidylinositol 3 kinase_ regulatory subunit_ polypeptide 4_ p150	5.85172	5.96642	5.81841	5.08605	5.59609	50.6938	0	1	1
PIK3R5	320207	AV230647|F730038I15Rik	phosphoinositide-3-kinase_ regulatory subunit 5_ p101	3.32816	3.75697	4.60339	4.91613	4.43922	18.4913	0	1	1
PKHD1	241035	AI118496|AI182499|FPC|Tigm1	polycystic kidney and hepatic disease 1	4.20263	4.84443	4.49648	4.23805	3.18397	18.2916	0	1	1
PLCB2	18796	AI550384|B230205M18Rik|B230399N12	phospholipase C_ beta 2	3.44364	3.92689	4.25547	3.37556	4.6892	15.3286	0	1	1
PLCB3	18797	mKIAA4098	phospholipase C_ beta 3	5.78759	6.14929	5.72678	5.16405	5.90219	53.6676	-0.138706	0.74944	0.867175
PLCG1	18803	AI894140|Cded|Plc-1|Plc-gamma1|Plcg-1	phospholipase C_ gamma 1	7.05608	7.2327	6.35063	5.87032	6.56962	98.0788	-0.866375	0.0295331	0.123159
PLCG2	234779	PLCgamma2|Plcg-2	phospholipase C_ gamma 2	4.20263	4.92689	4.43989	5.61657	6.5562	35.4677	0	1	1
PLG	18815	AI649309|Pg	plasminogen	7.97682	4.75697	5.11797	8.09105	6.56962	90.6656	0	1	1
PLIN4	57435	S3-12|mKIAA1881	perilipin 4	9.93795	9.93688	10.3391	10.1473	8.92151	927.081	0.000753169	0.99922	1
PLPP4	NA	NA	NA	3.06512	2.34193	3.25547	3.23805	2.31723	7.1779	0	1	1
PLTP	18830	Bpife|OD107	phospholipid transfer protein	7.83595	8.20818	6.381	6.57434	6.51979	137.554	-1.63408	0.00103742	0.0119609
PNOC	18155	N/OFQ|Npnc1|OFQ/N	prepronociceptin	4.13551	4.45741	4.79604	3.82302	2.6892	15.7823	0	1	1
PNPLA3	116939	Adpn	patatin-like phospholipase domain containing 3	5.52456	5.0789	4.60339	2.23805	2.75333	16.4458	0	1	1
POSTN	50706	A630052E07Rik|AI747096|OSF-2|Osf2|PLF|PN	periostin_ osteoblast specific factor	7.7432	8.50516	7.3352	7.82302	7.86095	231.281	-0.455136	0.481783	0.691791
PPARA	19013	4933429D07Rik|AW742785|Nr1c1|PPAR-alpha|PPARalpha|Ppar	peroxisome proliferator activated receptor alpha	6.06512	5.84443	5.25547	5.47071	4.27416	41.7001	-0.916168	0.375572	0.615057
PPARD	19015	NUC-1|NUC1|Nr1c2|PPAR-beta|PPAR-delta|PPAR[b]|PPARdelta|Pparb|Pparb/d	peroxisome proliferator activator receptor delta	6.61356	7.04237	7.32742	7.85864	5.99795	125.191	0.595379	0.258774	0.487689
PPARG	19016	Nr1c3|PPAR-gamma|PPAR-gamma2|PPARgamma|PPARgamma2	peroxisome proliferator activated receptor gamma	4.99112	4.56432	4.79604	4.55998	4.58732	25.9877	0	1	1
PPARGC1A	19017	A830037N07Rik|ENSMUSG00000079510|Gm11133|PGC-1|PGC-1v|Pgc-1alpha|Pgc1|Pgco1|Ppargc1	peroxisome proliferative activated receptor_ gamma_ coactivator 1 alpha	6.29778	6.68771	6.23898	5.96052	4.72162	63.1768	-0.695994	0.537831	0.744982
PPM1A	19042	2310003C21Rik|2900017D14Rik|AI427932|AU017636|MMPa-2|MPPa-1	protein phosphatase 1A_ magnesium dependent_ alpha isoform	10.4094	10.4008	9.2738	9.57968	8.42699	785.867	-1.24347	0.00317911	0.0259627
PPP2CA	19052	PP2A|R75353	protein phosphatase 2 (formerly 2A)_ catalytic subunit_ alpha isoform	7.83595	7.69948	8.41442	8.59561	8.42821	292.996	0.820332	0.0156292	0.0775523
PRAP1	22264	Upa	proline-rich acidic protein 1	2.32816	2.75697	3.60339	2.50109	1.81473	6.06651	0	1	1
PRDX1	18477	MSP23|NkefA|OSF-3|OSF3|PAG|Paga|PrdxI|PrxI|TDX2|TPxA|Tdpx2|prx1	peroxiredoxin 1	5.16946	5.28053	5.381	5.55998	5.08775	39.2806	0	1	1
PRDX6	11758	1-Cys Prx|1-cysPrx|9430088D19Rik|AA690119|Aop2|Brp-12|CP-3|GPx|Ltw-4|Ltw4|Lvtw-4|NSGPx|ORF06|Prdx5|aiPLA2	peroxiredoxin 6	4.83066	5.0049	4.60339	5.23805	3.03712	23.3092	0	1	1
PREX1	277360	G630042G04|P-REX1|Setd6	phosphatidylinositol-3_4_5-trisphosphate-dependent Rac exchange factor 1	5.35791	6.0789	4.84043	5.61657	5.41959	44.0991	0	1	1
PRF1	18646	Pfn|Pfp|Prf-1	perforin 1 (pore forming protein)	4.87248	5.34193	5.08144	4.82302	5.11241	33.0426	0	1	1
PRKAA1	105787	AI194361|AI450832|AL024255|AMPKalpha1|C130083N04Rik	protein kinase_ AMP-activated_ alpha 1 catalytic subunit	6.75442	6.63961	6.75023	6.77411	6.72962	106.123	0.224935	0.519368	0.724528
PRKAB2	108097	5730553K21Rik|AW049591|BB124140	protein kinase_ AMP-activated_ beta 2 non-catalytic subunit	9.66206	9.93439	8.67868	9.71864	8.22554	606.289	-0.789249	0.0493056	0.172786
PRKACA	18747	PKCD|Pkaca	protein kinase_ cAMP dependent_ catalytic_ alpha	8.99586	9.03774	8.74148	8.58501	7.93021	403.958	-0.547563	0.104426	0.278588
PRKACB	18749	CbPKA|Pkacb	protein kinase_ cAMP dependent_ catalytic_ beta	6.53761	6.80136	6.08144	6.16405	6.54718	86.0039	-0.28883	0.504276	0.708517
PRKAG1	19082	AA571379|BB036179|Prkaac	protein kinase_ AMP-activated_ gamma 1 non-catalytic subunit	8.53436	8.80136	7.63524	7.92175	6.96786	251.099	-1.13202	0.00658863	0.0416571
PRKAG2	108099	2410051C13Rik|AAKG|AAKG2|AI854673|H91620p|WPWS	protein kinase_ AMP-activated_ gamma 2 non-catalytic subunit	4.44364	4.75697	4.18836	4.96052	4.49656	23.7393	0	1	1
PRKCA	18750	AI875142|Pkca	protein kinase C_ alpha	6.83066	6.96642	5.3196	5.53084	4.27416	55.1136	-2.12553	0.0390354	0.147753
PRKDC	19090	AI326420|AU019811|DNA-PKcs|DNAPDcs|DNAPK|DNPK1|DOXNPH|HYRC1|XRCC7|dxnph|p460|scid|slip	protein kinase_ DNA activated_ catalytic polypeptide	5.35791	5.84443	4.65402	4.16405	5.03712	32.2562	0	1	1
PRLR	19116	AI987712|Pr-1|Pr-3|Prlr-rs1	prolactin receptor	3.55055	3.75697	4.65402	4.16405	2.87363	13.9273	0	1	1
PROS1	19128	AW214361	protein S (alpha)	5.87248	6.28053	6.381	5.89341	6.51054	72.8871	0.530515	0.380304	0.615057
PSEN2	19165	ALG-3|Ad4h|Alg3|PS-2|PS2|Psnl2|STM2	presenilin 2	4.7432	4.56432	4.96596	4.91613	5.50589	30.6773	0	1	1
PSENEN	66340	1700023M09Rik|Pen-2	presenilin enhancer 2 homolog (C. elegans)	8.43668	8.50516	8.33131	8.66767	8.38712	353.505	0.0421724	0.787296	0.885889
PSMB1	19170	AA409053|C81484|Lmpc5	proteasome (prosome_ macropain) subunit_ beta type 1	6.32816	6.51186	6.3196	5.87032	6.16641	75.5452	-0.141356	0.71204	0.845817
PSMB7	19177	AU020723|MC14	proteasome (prosome_ macropain) subunit_ beta type 7	7.30544	7.32682	8.23067	8.14975	8.39342	235.767	1.10692	0.104471	0.278588
PSMB8	16913	Lmp-7|Lmp7	proteasome (prosome_ macropain) subunit_ beta type 8 (large multifunctional peptidase 7)	7.00058	7.11452	7.00549	7.03507	9.03551	173.433	1.16823	0.239857	0.478381
PSMC3	19182	TBP-1	proteasome (prosome_ macropain) 26S subunit_ ATPase 3	8.8491	9.10126	8.90195	8.74585	9.11927	492.332	-0.0211056	0.931772	0.971422
PSMD13	23997	S11	proteasome (prosome_ macropain) 26S subunit_ non-ATPase_ 13	7.05608	6.94679	7.59694	7.61657	8.18832	178.643	1.02722	0.0178903	0.0865802
PTAFR	19204	PAFR	platelet-activating factor receptor	5.35791	6.04237	6.59045	8.25598	6.61779	95.2006	0	1	1
PTCH1	19206	A230106A15Rik|Ptc|Ptc1|Ptch|mes	patched homolog 1	4.7432	4.75697	4.79604	4.61657	4.27416	24.8881	0	1	1
PTGER4	19219	EP4|Ptgerep4	prostaglandin E receptor 4 (subtype EP4)	4.55055	4.84443	5.00549	5.43969	4.85913	30.6934	0	1	1
PTGS2	19225	COX2|Cox-2|PES-2|PGHS-2|PHS II|PHS-2|Pghs2|TIS10|gripghs	prostaglandin-endoperoxide synthase 2	4.69739	4.66386	6.98586	9.48977	4.22977	64.5941	0	1	1
PTK2	14083	FAK|FRNK|Fadk|mKIAA4203|p125FAK	PTK2 protein tyrosine kinase 2	6.79848	7.19991	6.61622	6.77411	6.68098	112.512	-0.236067	0.402966	0.62774
PTK2B	19229	CADTK|CAKB|CAKbeta|E430023O05Rik|FADK2|FAK2|PYK2|Raftk	PTK2 protein tyrosine kinase 2 beta	4.20263	5.0789	5.2223	6.69749	6.42453	46.0512	0	1	1
PTPA	19262	Ptpa|Ptpalpha|Rptpalpha|Rptra|Rptralpha|Ptpra	protein tyrosine phosphatase_ receptor type_ A	9.92683	10.1057	9.17758	9.26485	8.91013	712.634	-0.895559	0.00623059	0.0400392
PTPN1	19246	PTP-1B|PTP-HA2|PTP1B	protein tyrosine phosphatase_ non-receptor type 1	5.69739	5.96642	7.35063	8.22447	7.43678	122.373	2.54674	0.000616607	0.00987375
PTPN11	19247	2700084A17Rik|AW536184|PTP1D|PTP2C|SAP-2|SH-PTP2|SH-PTP3|SHP-2|Shp2|Syp	protein tyrosine phosphatase_ non-receptor type 11	8.60738	8.66386	8.07681	8.27368	7.74744	309.508	-0.577289	0.013601	0.0758082
PTPN12	19248	P19-PTP|PTP-P19|PTP-PEST|PTPG1	protein tyrosine phosphatase_ non-receptor type 12	6.4297	6.37168	7.67255	8.19225	6.99464	140.28	1.66235	0.000629703	0.00987375
PTPN6	15170	70Z-SHP|Hcph|PTPTY-42|Ptp1C|SH-PTP1|SHP-1|hcp|me	protein tyrosine phosphatase_ non-receptor type 6	4.83066	5.66386	5.84043	6.06587	7.62637	64.2418	0	1	1
PTPRC	19264	B220|CD45R|Cd45|L-CA|Ly-5|Lyt-4|T200|loc	protein tyrosine phosphatase_ receptor type_ C	6.4297	6.42939	6.51028	8.27807	8.82689	157.027	2.11018	0.165719	0.373344
PYGM	19309	AI115133|PG	muscle glycogen phosphorylase	13.8162	14.0464	13.4896	14.1519	12.2516	12003.3	-0.442635	0.395203	0.622167
RAB7B	226421	5430435G22Rik	RAB7B_ member RAS oncogene family	4.49808	5.0789	3.96596	3.50109	5.31723	22.1964	0	1	1
RAC1	19353	AL023026|D5Ertd559e	RAS-related C3 botulinum substrate 1	8.3689	8.75132	8.52055	8.80487	8.66335	393.931	0.137809	0.668656	0.829472
RAC2	19354	AI323801|AI452260	RAS-related C3 botulinum substrate 2	3.06512	3.34193	4.65402	6.08605	5.6892	23.7074	0	1	1
RAC3	170758	Rac1B	RAS-related C3 botulinum substrate 3	3.7432	3.92689	3.60339	4.23805	2.93021	12.8915	0	1	1
RAP1B	215449	2810443E11Rik	RAS related protein 1b	6.16946	6.2164	7.25547	7.99828	8.54492	150.843	2.3084	0.00312516	0.0259627
RAPGEF1	107746	4932418O06Rik|C3G|Grf2	Rap guanine nucleotide exchange factor (GEF) 1	8.04698	8.22457	7.83496	8.19225	7.85548	261.533	-0.121225	0.573651	0.774078
RAPGEF2	76089	5830453M24Rik|CNRasGEF|Pdzgef1|RA-GEF-1|mKIAA0313|nRapGEP	Rap guanine nucleotide exchange factor (GEF) 2	7.03782	7.13201	5.8835	6.32552	6.21276	91.6664	-0.9558	0.0316445	0.129215
RASGRP4	233046	-	RAS guanyl releasing protein 4	6.10075	5.92689	6.61622	7.65759	6.87001	99.3393	1.59842	0.0907271	0.255171
RBX1	56438	1500002P15Rik|AA517855|ROC1	ring-box 1	7.41562	7.18323	6.41075	6.23805	6.14266	102.399	-1.079	0.00601236	0.0392808
RELA	19697	p65	v-rel reticuloendotheliosis viral oncogene homolog A (avian)	5.13551	5.34193	6.02486	6.69749	5.58732	54.0949	1.98388	0.00230016	0.0207093
RELB	19698	shep	avian reticuloendotheliosis viral (v-rel) oncogene related B	5.95265	6.0789	6.02486	6.77411	6.80342	80.2698	0.965235	0.0606162	0.191625
RELN	19699	reeler|rl	reelin	3.99112	4.2164	3.8835	3.72348	2.93021	13.4445	0	1	1
RETN	57264	ADSF|Fizz3|Rstn|Xcp4	resistin	5.10075	4.75697	4.04397	3.61657	4.76893	21.9696	0	1	1
RGS7	24012	-	regulator of G protein signaling 7	4.20263	4.84443	4.75023	4.77411	3.03712	19.9969	0	1	1
RHO	104194	Ea-2|H-14|R|R-Z|RHO|Ea2	erythrocyte antigen 2	3.83066	3.75697	3.60339	2.50109	1.22977	7.91383	0	1	1
RIPK3	56532	2610528K09Rik|AW107945|Rip3	receptor-interacting serine-threonine kinase 3	4.26676	5.0049	5.2223	5.84686	5.81473	37.5596	0	1	1
RNF111	93836	ARK|Arkadia	ring finger 111	7.11824	7.66386	7.10892	7.46302	6.65603	147.239	-0.243669	0.318005	0.564064
RNF152	320311	A930029B02Rik	ring finger protein 152	4.49808	4.84443	4.65402	4.00359	2.13666	16.3063	0	1	1
ROCK2	19878	B230113H15Rik|ROKalpha|Rho-kinase|Rock-II|Rock2m|mKIAA0619	Rho-associated coiled-coil containing protein kinase 2	7.46429	7.14929	7.08144	7.64405	6.41464	142.098	-0.0949965	0.785779	0.885889
RORA	19883	9530021D13Rik|Nr1f1|ROR1|ROR2|ROR3|nmf267|sg|staggerer|tmgc26	RAR-related orphan receptor alpha	7.47791	8.13201	7.73268	8.05568	6.99464	204.872	-0.124258	0.705852	0.841607
RPS27A	78294	0610006J14Rik|Uba52|Ubb|Ubc	ribosomal protein S27A	3.20263	3.92689	4.18836	4.23805	2.6892	12.5449	0	1	1
RPS6KA2	20112	90kDa|D17Wsu134e|Rps6ka-rs1|Rsk3|p90rsk|pp90rsk	ribosomal protein S6 kinase_ polypeptide 2	7.85694	8.0789	7.27177	7.19225	6.22977	160.444	-1.01808	0.0702077	0.210087
RPS6KB2	58988	70kDa|S6K2	ribosomal protein S6 kinase_ polypeptide 2	6.13551	6.53833	5.84043	5.61657	5.34871	59.5451	-0.71386	0.248861	0.484657
S100A4	20198	18A2|42a|Capl|FSp1|Mts1|PeL98|metastasin|pk9a	S100 calcium binding protein A4	6.86214	7.44347	6.55093	6.92735	8.72962	157.882	0.715521	0.563139	0.766495
SAA1/2	NA	NA	NA	7.30544	3.92689	7.75023	6.04541	6.36932	77.6793	0.625604	0.638129	0.805158
SCD1	20249	AA589638|AI265570|Scd|Scd-1|ab	stearoyl-Coenzyme A desaturase 1	12.0375	10.5819	9.24519	10.65	9.80057	1411.53	-1.47729	0.0875233	0.248617
SCD2	20250	Mir5114|Scd-2|mir-5114|swty	stearoyl-Coenzyme A desaturase 2	7.37982	7.32682	5.90456	4.72348	6.51517	82.709	-1.61086	0.0396356	0.147973
SCD3	30049	4930513N16Rik	stearoyl-coenzyme A desaturase 3	2.32816	3.75697	1.79604	2.91613	0.814732	5.00165	0	1	1
SCD4	329065	ACOD4	stearoyl-coenzyme A desaturase 4	3.32816	2.75697	2.79604	3.08605	2.31723	7.24452	0	1	1
SCIN	20259	AW545522|adseverin	scinderin	3.99112	3.92689	3.79604	3.37556	2.87363	12.0641	0	1	1
SDC3	20970	Synd3|mKIAA0468|syn-3	syndecan 3	5.91312	6.18323	5.86213	5.72348	6.78052	68.2376	0.47194	0.449932	0.664406
SEC24C	218811	2610204K03Rik|mKIAA0079	Sec24 related gene family_ member C (S. cerevisiae)	7.05608	7.26476	7.21389	7.27368	7.42206	151.807	0.270332	0.222059	0.450065
SEC61B	66212	1190006C12Rik|AI326121|AW122942	Sec61 beta subunit	8.80389	8.37902	7.91498	8.03507	8.86276	337.594	-0.243512	0.497937	0.704661
SEH1L	72124	2610007A16Rik|AW540070|SEC13L|SEH1A|SEH1B|Seh1	SEH1-like (S. cerevisiae	4.95265	5.84443	6.60339	7.04541	6.60481	74.0351	2.18763	0.00027565	0.00722043
SELENOS	NA	NA	NA	6.31305	6.42939	5.381	6.39186	7.00785	79.0465	0.268413	0.731838	0.861503
SEM1	NA	NA	NA	9.2997	9.39359	9.18621	9.42788	8.96702	610.937	-0.121675	0.41471	0.632554
SERPINE1	18787	PAI-1|PAI1|Planh1	serine (or cysteine) peptidase inhibitor_ clade E_ member 1	5.0286	5.96642	9.20118	10.42	7.9354	209.428	4.90956	9.88457e-06	0.000816827
SERPINF1	20317	AI195227|EPC-1|Pedf|Pedfl|Sdf3	serine (or cysteine) peptidase inhibitor_ clade F_ member 1	9.80928	9.79863	8.62259	9.51045	8.19267	582.746	-0.925227	0.13963	0.335798
SERPING1	12258	C1INH|C1nh	serine (or cysteine) peptidase inhibitor_ clade G_ member 1	7.92807	7.82306	7.58394	7.81699	7.74152	219.597	-0.100023	0.790972	0.885889
SERPINH1	12406	BERF-1|Cbp1|Cbp2|Hsp47|J6|Serpinh2|gp46	serine (or cysteine) peptidase inhibitor_ clade H_ member 1	9.62125	9.60246	8.70593	8.67435	10.1778	655.454	-0.227364	0.697723	0.841607
SH2D1A	20400	Gm686|SAP	SH2 domain containing 1A	2.91312	3.56432	3.79604	1.50109	3.58732	8.41159	0	1	1
SIGLECF	233186	Siglec5|mSiglec-F	sialic acid binding Ig-like lectin F	3.20263	2.34193	2.79604	2.72348	3.5517	7.58503	0	1	1
SIL1	81500	1810057E01Rik|AI042831|wz	endoplasmic reticulum chaperone SIL1 homolog (S. cerevisiae)	6.34311	6.14929	5.8835	6.29117	5.72162	67.5431	-0.0840643	0.775058	0.883205
SIRT1	93759	AA673258|SIR2L1|Sir2|Sir2a|Sir2alpha	sirtuin 1	5.49808	5.2164	6.20543	6.84686	5.241	55.7753	1.79201	0.00102079	0.0119609
SKI	108077	4930534J06Rik|AW214248|Ddx13|SKI|Ski2w|Skiv2l	superkiller viralicidic activity 2-like (S. cerevisiae)	8.48803	8.62115	7.77903	8.681	7.50357	297.049	-0.458072	0.241631	0.478381
SKP1A	21402	15kDa|2610043E24Rik|2610206H23Rik|EMC19|OCP-II|OCP2|SKP1|Tceb1l|p19A|p19Skp1	S-phase kinase-associated protein 1A	7.88275	8.09682	8.27177	8.22447	7.77087	264.905	0.177276	0.746019	0.867175
SKP2	27401	4930500A04Rik|FBXL1|FWD1|p45	S-phase kinase-associated protein 2 (p45)	4.13551	4.92689	4.65402	4.91613	3.95769	22.9123	0	1	1
SLC25A10	27376	Dic	solute carrier family 25 (mitochondrial carrier_ dicarboxylate transporter)_ member 10	5.93302	5.75697	5.43989	5.40798	5.39969	48.0849	-0.217754	0.73593	0.862209
SLC25A13	50799	AI785475|Ctrn	solute carrier family 25 (mitochondrial carrier_ adenine nucleotide translocator)_ member 13	4.38705	3.34193	4.25547	4.43969	4.11241	17.2355	0	1	1
SLC2A2	20526	AI266973|Glut-2|Glut2	solute carrier family 2 (facilitated glucose transporter)_ member 2	3.83066	3.75697	3.25547	4.08605	2.6892	11.5009	0	1	1
SLC37A4	14385	G6PT|G6pt1|GSD-1b|mG6PT	solute carrier family 37 (glucose-6-phosphate transporter)_ member 4	6.85172	7.0049	7.05343	7.76788	4.7055	102.302	0.193865	0.860786	0.938021
SMAD2	17126	7120426M23Rik|Madh2|Madr2|Smad-2|mMad2	SMAD family member 2	4.99112	4.34193	5.00549	4.77411	4.88798	27.8601	0	1	1
SMAD3	17127	AU022421|Madh3	SMAD family member 3	8.52127	8.73996	8.93303	9.05312	7.04034	351.54	-0.0148433	0.980689	0.988252
SMAD4	17128	AW743858|D18Wsu70e|DPC4|Madh4	SMAD family member 4	7.0286	7.16636	6.6664	6.93849	6.34351	113.667	-0.357157	0.248767	0.484657
SMAD6	17130	Madh6|b2b390Clo	SMAD family member 6	5.87248	5.88625	5.65402	5.23805	4.60481	43.7473	-0.525256	0.306823	0.551719
SMARCC2	68094	5930405J04Rik	SWI/SNF related_ matrix associated_ actin dependent regulator of chromatin_ subfamily c_ member 2	6.86214	6.82306	6.17108	6.57434	6.41959	95.0122	-0.365953	0.190044	0.409325
SMURF1	75788	4930431E10Rik|mKIAA1625	SMAD specific E3 ubiquitin protein ligase 1	4.7432	4.2164	3.79604	3.61657	4.43922	17.9049	0	1	1
SNAI2	20583	Slug|Slugh|Snail2	snail family zinc finger 2	5.38705	5.0789	5.2223	4.50109	4.20705	29.4313	0	1	1
SOD1	20655	B430204E11Rik|Cu/Zn-SOD|CuZnSOD|Ipo-1|Ipo1|SODC|Sod-1	superoxide dismutase 1_ soluble	9.48971	9.56754	9.12471	9.48598	9.781	718.97	-0.0223363	0.941781	0.971569
SORBS1	20411	2310065E01Rik|9530001P15Rik|CAP|SH3P12|Sh3d5|mKIAA1296	sorbin and SH3 domain containing 1	7.39425	7.65179	8.43266	7.09604	6.89511	180.264	0.216638	0.749262	0.867175
SOS1	20662	4430401P03Rik|9630010N06|AI449023	son of sevenless homolog 1 (Drosophila)	6.56337	7.06075	5.94578	5.74902	5.58732	72.5674	-1.11902	0.0120456	0.0694394
SP1	20683	1110003E12Rik|AA450830|AI845540|Sp1-1	trans-acting transcription factor 1	5.72048	6.37168	5.43989	5.93849	5.81473	57.9628	0	1	1
SP3	20687	D130027J01Rik	trans-acting transcription factor 3	7.61356	7.53833	7.55759	7.65759	7.54038	191.538	0.0984826	0.700029	0.841607
SPIB	272382	Spi-B	Spi-B transcription factor (Spi-1/PU.1 related)	4.38705	5.0049	4.92532	4.37556	5.73756	29.5703	0	1	1
SPOP	20747	AI315626|Pcif1|TEF2	speckle-type POZ protein	7.75442	7.99537	7.09982	7.14494	6.46339	156.67	-0.963135	0.00309765	0.0259627
SPOPL	76857	4921517N04Rik|AU014935|BB233739|E430033K04Rik	speckle-type POZ protein-like	5.52456	5.0789	5.28789	5.20153	5.29586	38.7936	0	1	1
SPP1	20750	2AR|Apl-1|BNSP|BSPI|Bsp|ETA-1|Eta|OP|Opn|Opnl|Ric|Spp-1	secreted phosphoprotein 1	5.10075	7.65179	8.07216	9.68265	9.85685	269.257	2.80335	0.102521	0.27716
SRC	20779	AW259666|pp60c-src	Rous sarcoma oncogene	4.32816	5.2164	4.75023	4.50109	4.98466	27.0228	0	1	1
SREBF1	20787	ADD-1|ADD1|D630008H06|SREBP-1|SREBP-1a|SREBP-1c|SREBP1|SREBP1c|bHLHd1	sterol regulatory element binding transcription factor 1	7.21893	7.0789	5.35063	6.06587	5.82223	79.1935	-1.58777	0.364529	0.608656
SSR2	66256	1500032E05Rik|AI315033|AU020133|TLAP|TRAPB|TRAPbeta	signal sequence receptor_ beta	6.44364	6.94679	6.99571	6.98222	7.66648	128.62	0.764845	0.14126	0.337647
SSR4	20832	AW743063|C78062|Trap	signal sequence receptor_ delta	6.62584	6.90672	6.28789	6.84686	7.31458	111.151	0.278792	0.604729	0.795482
STAT1	20846	2010005J02Rik|AA408197	signal transducer and activator of transcription 1	6.00998	6.04237	6.56422	6.63037	8.45256	106.884	2.00286	0.0248913	0.110879
STAT3	20848	1110034C02Rik|AW109958|Aprf	signal transducer and activator of transcription 3	7.40141	7.52515	9.41992	10.0923	8.52209	385.924	2.19255	0.00091016	0.0119609
STAT5A	20850	AA959963|STAT5	signal transducer and activator of transcription 5A	6.67393	6.63961	6.86213	7.20153	6.45377	108.85	0.415037	0.264785	0.494265
STAT5B	20851	-	signal transducer and activator of transcription 5B	7.84123	7.88625	7.16236	7.13529	6.49186	157.958	-0.915504	0.0978619	0.269987
STK4	58231	AI447339|AU020804|Kas-2|Mst1|Ysk3	serine/threonine kinase 4	5.91312	6.2164	5.75023	6.25598	6.63491	71.2159	0.525461	0.192867	0.413136
SUFU	24069	Su(fu)	suppressor of fused homolog (Drosophila)	5.72048	5.71116	4.8835	4.55998	5.45859	38.4988	0	1	1
SUGT1	67955	2410174K12Rik|SGT1	SGT1_ suppressor of G2 allele of SKP1 (S. cerevisiae)	7.29778	7.11452	7.03444	7.36734	7.22977	147.93	0.118138	0.700226	0.841607
SYK	20963	Sykb	spleen tyrosine kinase	6.06512	6.31156	7.55093	8.96325	7.72362	160.107	2.5177	0.000216831	0.00708316
TBC1D4	210789	5930406J04Rik|A930035N22|AV295684|As160	TBC1 domain family_ member 4	6.53761	6.77934	6.3352	6.61657	5.62209	83.1797	-0.317341	0.576609	0.774078
TBL1XR1	81004	8030499H02Rik|A630076E03Rik|AW539987|C21|C230089I12Rik|DC42|Ira1|TBLR1	transducin (beta)-like 1X-linked receptor 1	7.79848	8.26476	8.19692	8.26485	6.96448	238.509	-0.081761	0.841046	0.923501
TBX21	57765	TBT1|Tbet|Tblym	T-box 21	3.99112	3.75697	3.70293	3.08605	3.4777	12.1506	0	1	1
TCF7L1	21415	Tcf-3|Tcf3|bHLHb21	transcription factor 7 like 1 (T cell specific_ HMG box)	5.16946	5.0049	4.55093	4.43969	4.73756	27.4837	0	1	1
TCF7L2	21416	TCF4B|TCF4E|Tcf-4|Tcf4|mTcf-4B|mTcf-4E	transcription factor 7 like 2_ T cell specific_ HMG box	4.99112	5.28053	5.00549	5.34239	5.41959	36.9583	0	1	1
TCL1	21432	Tcl1a	T cell lymphoma breakpoint 1	4.26676	4.45741	4.18836	3.37556	2.87363	14.2446	0	1	1
TEK	21687	AA517024|Cd202b|Hyk|STK1|Tie-2|Tie2	endothelial-specific receptor tyrosine kinase	6.49808	6.77934	5.67868	4.08605	4.98466	48.6835	-1.92101	0.0620036	0.194443
TGFB1	21803	TGF-beta1|TGFbeta1|Tgfb|Tgfb-1	transforming growth factor_ beta 1	6.10075	6.37168	6.90456	7.18291	7.41464	111.038	1.33015	0.16976	0.380262
TGFB1I1	21804	ARA55|Hic5|TSC-5|hic-5	transforming growth factor beta 1 induced transcript 1	4.95265	5.34193	5.25547	5.43969	4.39969	33.7751	0.691878	0.147834	0.348187
TGFBR1	21812	ALK5|AU017191|Alk-5|ESK2|TGFR-1|TbetaR-I|TbetaRI	transforming growth factor_ beta receptor I	6.72048	6.88625	6.76182	7.69091	6.39468	118.671	0.443287	0.244695	0.482012
TGFBR2	21813	1110020H15Rik|AU042018|DNIIR|RIIDN|TBR-II|TbetaR-II|TbetaRII	transforming growth factor_ beta receptor II	7.34311	7.28053	7.52396	7.39994	7.48716	169.711	0.278332	0.30237	0.546217
THBS1	21825	TSP-1|TSP1|Thbs-1|tbsp1	thrombospondin 1	6.47112	6.75697	9.79604	11.1864	7.10013	307.009	3.88188	0.00211335	0.0197246
THBS2	21826	TSP2|Thbs-2	thrombospondin 2	6.31305	6.31156	4.84043	5.43969	5.5517	51.6711	-1.08854	0.180446	0.397387
THBS3	21827	TSP3|Thbs-3	thrombospondin 3	6.57609	6.66386	5.35063	5.16405	5.06266	54.3217	-1.66403	0.000288496	0.00722043
TIMP1	21857	Clgi|EPA|TIMP-1|TPA-S1|Timp	tissue inhibitor of metalloproteinase 1	5.44364	5.45741	8.79322	9.02987	8.7156	179.513	4.45409	0.000916254	0.0119609
TIMP2	21858	D11Bwg1104e|Timp-2	tissue inhibitor of metalloproteinase 2	8.83859	9.02843	7.96094	7.95505	7.97124	326.48	-0.98309	0.0108409	0.0634273
TJP1	21872	ZO1	tight junction protein 1	6.00998	6.40082	6.46846	5.93849	5.86639	70.3672	0.143492	0.580956	0.775586
TJP2	21873	ZO-2	tight junction protein 2	6.56337	6.31156	7.2223	8.38373	5.98466	118.86	1.41504	0.0152312	0.0765463
TLN1	21894	Tln	talin 1	6.80928	6.66386	7.53075	7.95505	8.48243	179.554	1.584	0.0146975	0.0758082
TLR1	21897	-	toll-like receptor 1	4.20263	4.92689	4.65402	6.34239	5.6644	35.7053	0	1	1
TLR2	24088	Ly105	toll-like receptor 2	3.99112	3.75697	5.15359	7.01416	4.31723	28.7724	0	1	1
TLR4	21898	Lps|Ly87|Ran/M1|Rasl2-8	toll-like receptor 4	5.7432	5.92689	6.80727	7.93293	6.10013	90.6405	1.91629	0.00172842	0.0173729
TLR6	21899	-	toll-like receptor 6	3.55055	4.34193	4.18836	5.82302	3.4777	19.3775	0	1	1
TLR8	170744	-	toll-like receptor 8	3.7432	3.34193	4.3196	5.27368	4.25214	18.203	0	1	1
TM6SF2	107770	-	transmembrane 6 superfamily member 2	4.55055	3.92689	3.381	3.72348	2.75333	12.7026	0	1	1
TNF	21926	DIF|TNF-a|TNF-alpha|TNFSF2|TNFalpha|Tnfa|Tnfsf1a	tumor necrosis factor	5.38705	5.84443	5.65402	6.39186	5.88082	56.9505	0.981384	0.0692168	0.208715
TNFRSF17	21935	BCM|BCMA|Tnfrsf13|Tnfrsf13a	tumor necrosis factor receptor superfamily_ member 17	4.65009	5.0789	4.65402	4.30844	3.22977	20.8828	0	1	1
TNFSF10	22035	A330042I21Rik|AI448571|APO-2L|Ly81|TL2|Trail	tumor necrosis factor (ligand) superfamily_ member 10	5.32816	5.56432	3.8835	4.23805	4.67271	26.6738	0	1	1
TNFSF14	50930	HVEM-L|HVEML|LIGHT|LTg|Ly113	tumor necrosis factor (ligand) superfamily_ member 14	1.7432	2.75697	4.381	6.18291	4.22977	14.5079	0	1	1
TNN	329278	Tnw|tenascin-W	tenascin N	2.7432	2.34193	2.79604	2.72348	1.81473	5.59398	0	1	1
TPR	108989	2610029M07Rik|C77892	translocated promoter region_ nuclear basket protein	7.4297	7.79039	7.48254	7.43969	7.87723	194.538	0.076908	0.809275	0.898039
TPSAB1	100503895	MMCP-7|Mcp-7|Mcp7|Mcpt7	tryptase alpha/beta 1	5.06512	5.40082	5.2223	4.72348	4.53355	31.7582	0	1	1
TPSB2	17229	AV011504|MMCP-6|Mcp-6|Mcp6|Mcpt6	tryptase beta 2	4.49808	3.75697	4.3196	3.72348	4.53355	17.9553	0	1	1
TRADD	71609	9130005N23Rik|AA930854	TNFRSF1A-associated via death domain	4.65009	5.28053	4.84043	4.55998	4.91627	28.8292	0	1	1
TRAF2	22030	AI325259	TNF receptor-associated factor 2	6.73188	6.71116	6.76182	6.27368	6.8072	100.926	0.0599425	0.890596	0.952772
TRAF6	22034	2310003F17Rik|AI851288|C630032O20Rik	TNF receptor-associated factor 6	5.85172	5.88625	5.94578	5.69749	5.37952	53.8977	0.143735	0.736836	0.862209
TRAT1	77647	C030046M14Rik|Tcrim|Trim	T cell receptor associated transmembrane adaptor 1	3.06512	3.34193	2.11797	2.50109	3.87363	7.88957	0	1	1
TRIB3	228775	Ifld2|Nipk|SINK|SKIP3|TRB-3|Trb3	tribbles homolog 3 (Drosophila)	3.99112	4.2164	4.3196	4.16405	3.31723	16.0187	0	1	1
TRRAP	100683	AI481500	transformation/transcription domain-associated protein	6.15259	6.45741	5.81841	5.96052	6.09396	68.4309	-0.195688	0.61902	0.796602
TTN	22138	1100001C23Rik|2310036G12Rik|2310057K23Rik|2310074I15Rik|AF006999|AV006427|D330041I19Rik|D830007G01Rik|L56|mdm|shru	titin	14.0738	14.2146	13.335	13.3791	12.2311	11165.2	-1.0765	0.0321317	0.129225
TXN1	22166	ADF|AW550880|Trx1|Txn	thioredoxin 1	7.65609	7.53833	8.7647	9.50297	10.3225	432.61	2.23083	0.00449536	0.0332487
TXN2	56551	2510006J11Rik|AI788873|Trx2	thioredoxin 2	8.73755	8.77934	8.97843	8.62693	7.78819	383.236	-0.183197	0.638786	0.805158
TXNDC5	105245	AL022641|ERp46|PC-TRP	thioredoxin domain containing 5	6.10075	5.51186	5.46846	5.34239	6.41464	54.4787	0	1	1
UBA52	107729	UBA52|Ubg	ubiquitin_ beta-galactosidase related	10.6418	10.6548	10.3997	10.408	10.5324	1475.85	-0.19245	0.348377	0.598964
UBE2D2A	56550	1500034D03Rik|Ubc2e|Ube2d2|ubc4	ubiquitin-conjugating enzyme E2D 2A	6.18614	6.71116	5.94578	6.30844	5.86639	73.6996	-0.296457	0.436751	0.65346
UBE2N	93765	1500026J17Rik|AL022654|BB101821|UBC13	ubiquitin-conjugating enzyme E2N	8.23905	8.3344	7.75023	7.98222	7.64973	254.43	-0.465466	0.0406668	0.148985
UBE4B	63958	4930551I19Rik|4933406G05Rik|AU014668|D4Bwg0973e|UFD2|UFD2a|Ufd2p|mKIAA0684	ubiquitination factor E4B	5.47112	6.31156	5.60339	5.55998	6.20705	56.9104	0	1	1
UQCRB	67530	2210415M14Rik|QP-C|QPC|UQBC|UQBP|UQPC	ubiquinol-cytochrome c reductase binding protein	11.4139	11.5185	11.3132	11.2487	10.1609	2242.72	-0.469722	0.286064	0.521567
UQCRFS1	66694	4430402G14Rik|AI875505	ubiquinol-cytochrome c reductase_ Rieske iron-sulfur polypeptide 1	10.4068	10.5724	10.9553	10.6626	9.14116	1303.01	-0.040962	0.943718	0.971569
UQCRH	66576	2210416J04Rik|2310021J10Rik|2610041P16Rik	ubiquinol-cytochrome c reductase hinge protein	10.6235	11.0935	10.3108	10.9916	9.70854	1494.64	-0.442034	0.370804	0.614704
VAMP8	22320	AU041171|Edb|endobrevin	vesicle-associated membrane protein 8	6.85172	6.94679	6.28789	6.47071	5.97124	90.8661	-0.600069	0.033733	0.1335
VAV1	22324	Vav|vav-T	vav 1 oncogene	3.44364	3.75697	4.60339	6.27368	6.60481	30.622	0	1	1
VCAM1	22329	CD106|Vcam-1	vascular cell adhesion molecule 1	5.29778	5.80136	5.35063	5.47071	5.92326	47.4636	0.528248	0.252026	0.484657
VEGFA	22339	Vegf|Vpf	vascular endothelial growth factor A	9.22902	9.2123	8.2223	8.67101	6.87363	347.689	-1.1339	0.108758	0.284221
VEGFB	22340	VEGF-B|Vrf	vascular endothelial growth factor B	8.84123	8.94679	7.6664	7.70403	6.3642	239.608	-1.58019	0.0139698	0.0758082
VIM	22352	-	vimentin	9.69739	10.0049	9.70893	10.2245	10.8096	1089.2	0.479687	0.361566	0.608656
WAS	22376	U42471|Wasp	Wiskott-Aldrich syndrome homolog (human)	4.83066	4.34193	4.8835	5.34239	5.43922	31.2881	0	1	1
WWC1	211652	AA408228|AU017197|BC037006|Kibra|mKIAA0869	WW_ C2 and coiled-coil domain containing 1	3.65009	4.45741	3.381	4.00359	2.22977	11.6671	0	1	1
XAF1	327959	Fbox39	XIAP associated factor 1	5.29778	4.56432	6.20543	6.92735	6.46339	59.3697	0	1	1
XBP1	22433	D11Ertd39e|TREB-5|TREB5|XBP-1	X-box binding protein 1	8.3244	8.26476	8.79604	9.62003	8.34221	407.17	0.797168	0.0519597	0.177115
XCL1	16963	AI661682|ATAC|LTN|Lptn|SCM-1|SCM-1a|Scyc1	chemokine (C motif) ligand 1	3.20263	3.56432	3.60339	3.91613	4.03712	12.6821	0	1	1
XIAP	11798	1110015C02Rik|Aipa|Api3|Birc4|IAP3|ILP-1|MIHA	X-linked inhibitor of apoptosis	7.95751	7.94679	7.13589	7.47837	7.4022	191.892	-0.584963	0.0146515	0.0758082
YWHAB	54401	1300003C17Rik	tyrosine 3-monooxygenase/tryptophan 5-monooxygenase activation protein_ beta polypeptide	6.29778	6.28053	6.43989	6.63037	7.11241	93.8444	0.788496	0.134477	0.325401
YWHAE	22627	AU019196	tyrosine 3-monooxygenase/tryptophan 5-monooxygenase activation protein_ epsilon polypeptide	10.3933	10.5819	10.3592	10.7687	10.0209	1374.62	-0.0663705	0.822854	0.906064
YWHAG	22628	14-3-3gamma|D7Bwg1348e	tyrosine 3-monooxygenase/tryptophan 5-monooxygenase activation protein_ gamma polypeptide	10.2785	10.3808	10.078	10.1035	9.82456	1122.94	-0.315667	0.132521	0.32266
YWHAQ	22630	2700028P07Rik|AA409740|AU021156|R74690	tyrosine 3-monooxygenase/tryptophan 5-monooxygenase activation protein_ theta polypeptide	6.00998	6.18323	5.41075	5.37556	6.23539	57.4002	-0.185867	0.760896	0.872138
ZFYVE16	218441	AI035632|B130024H06Rik|B130031L15|mKIAA0305	zinc finger_ FYVE domain containing 16	6.52456	6.40082	5.81841	6.04541	5.72162	68.6964	-0.519867	0.0627412	0.195195

## Sheet: BA24h vs Control
Gene Name	GeneID	Alias	Description	Control-1	Control-2	BA-A-24h	BA-B-24h	BA-C-24h	baseMean	log2FoldChange	pvalue	padj
ABCA1	11303	ABC-1|Abc1	ATP-binding cassette_ sub-family A (ABC1)_ member 1	6.49808	6.56432	6.78154	7.05319	6.62697	104.316	0.562883	0.133966	0.393734
ABCB11	27413	ABC16|Bsep|Lith1|PFIC2|PGY4|SPGP	ATP-binding cassette_ sub-family B (MDR/TAP)_ member 11	4.91312	4.75697	3.77692	3.37439	5.09409	20.8662	0	1	1
ACAA2	52538	0610011L04Rik|AI255831|AI265397|D18Ertd240e	acetyl-Coenzyme A acyltransferase 2 (mitochondrial 3-oxoacyl-Coenzyme A thiolase)	8.99586	9.0049	8.08211	7.81894	8.92321	378.724	-0.628389	0.267096	0.558672
ACACA	107476	A530025K05Rik|Acac|Acc1|Gm738	acetyl-Coenzyme A carboxylase alpha	8.27067	7.55138	6.79986	6.79089	7.29439	162.178	-0.964115	0.037467	0.206215
ACACB	100705	AI597064|AW743042|Acc2|Accb	acetyl-Coenzyme A carboxylase beta	8.454	8.63348	7.2092	7.39748	8.63226	267.85	-0.630965	0.352272	0.64254
ACOX2	93732	THCCox	acyl-Coenzyme A oxidase 2_ branched chain	4.83066	4.56432	3.70097	3.62965	4.66879	19.412	0	1	1
ACSL4	50790	9430020A05Rik|ACS4|AU018108|Facl4|Lacs4	acyl-CoA synthetase long-chain family member 4	5.78759	5.84443	5.77692	5.47548	6.63753	59.8962	0.736966	0.363693	0.650995
ACSM3	20216	Sa|Sah	acyl-CoA synthetase medium-chain family member 3	4.26676	4.92689	3.6208	3.27818	3.62697	15.39	0	1	1
ACTA2	11475	0610041G09Rik|Actvs|SMalphaA|a-SMA|alphaSMA	actin_ alpha 2_ smooth muscle_ aorta	7.7432	7.62733	8.18326	7.61495	7.226	204.925	0.132957	0.866247	0.958611
ACTR1A	54130	Arp1|alpha-Arp1	ARP1 actin-related protein 1A_ centractin alpha	6.70898	7.09682	6.58428	6.6442	6.50529	104.54	-0.209299	0.35583	0.645766
ACVRL1	11482	AI115505|AI427544|Acvrlk1|Alk1	activin A receptor_ type II-like 1	5.62584	5.71116	4.73945	5.03491	5.68925	41.0731	-0.0995357	0.852169	0.958611
ADA	11486	-	adenosine deaminase	4.44364	5.28053	4.27288	3.74213	4.5839	22.0792	0	1	1
ADAM17	11491	CD156b|Tace	a disintegrin and metallopeptidase domain 17	6.93302	6.86549	6.69119	6.62965	6.40987	104.39	-0.188735	0.576464	0.815791
ADAM9	11502	AU020942|MDC9|Mltng|mKIAA0021	a disintegrin and metallopeptidase domain 9 (meltrin gamma)	7.81466	7.91684	7.90303	7.57248	7.97829	228.66	0.0372111	0.854273	0.958611
ADCY7	11513	AA407758	adenylate cyclase 7	5.41562	5.66386	5.44572	6.14812	3.78743	39.1828	0	1	1
ADH1	11522	ADH-AA|AI194826|Adh-1|Adh-1-t|Adh-1e|Adh-1t|Adh-3e|Adh1-e|Adh1-t|Adh1tl|Adh3-e	alcohol dehydrogenase 1 (class I)	7.71474	6.11452	5.97533	6.16167	8.20839	114.161	0.180208	0.874012	0.958611
ADH4	26876	Adh2	alcohol dehydrogenase 4 (class II)_ pi polypeptide	4.13551	3.34193	2.49152	2.4202	3.86143	9.51444	0	1	1
ADH6A	69117	1810009C16Rik|Adh5a	alcohol dehydrogenase 6A (class V)	4.91312	4.92689	3.49152	3.22755	4.23994	17.8742	0	1	1
ADIPOQ	11450	30kDa|APN|Acdc|Acrp30|Ad|GBP28|adipo|apM1	adiponectin_ C1Q and collagen domain containing	5.35791	5.40082	6.65139	7.18507	6.15421	71.0066	0	1	1
ADIPOR1	72674	2810031L11Rik|ACDCR1|CGI-45|Paqr1	adiponectin receptor 1	7.65609	7.29613	7.06517	6.46459	7.19771	140.647	-0.482347	0.300332	0.60367
ADPGK	72141	2610017G09Rik|Adp-gk|C77577	ADP-dependent glucokinase	5.35791	5.14929	5.2597	5.38598	6.12447	43.8793	0	1	1
AIM2	383619	Gm1313|Ifi210	absent in melanoma 2	4.20263	4.34193	3.98337	5.18838	4.86143	22.8726	0	1	1
AKR1B7	11997	AR|Avdp|MVDP	aldo-keto reductase family 1_ member B7	2.91312	1.75697	1.81345	1.22755	2.5395	4.1414	0	1	1
AKR1B8	14187	FR-1|Fgfrp|Fgrp	aldo-keto reductase family 1_ member B8	3.99112	4.45741	5.68134	4.92799	5.56187	30.3568	0	1	1
AKT1	11651	Akt|PKB|PKB/Akt|PKBalpha|Rac	thymoma viral proto-oncogene 1	8.04698	7.96642	8.13718	7.69399	7.8016	243.746	-0.0501858	0.870797	0.958611
ALAD	17025	ALADH|Lv	aminolevulinate_ delta-_ dehydratase	8.22298	7.90672	7.58955	7.52086	7.76832	223.121	-0.398194	0.336802	0.623532
ALDH3A2	11671	AI194803|Ahd-3|Ahd-3r|Ahd3|Ahd3-r|Aldh4|Aldh4-r|FALDH	aldehyde dehydrogenase family 3_ subfamily A2	5.91312	6.14929	5.61046	5.94376	5.4937	56.5739	-0.0636161	0.90249	0.966601
ALDH7A1	110695	Atq1|D18Wsu181e	aldehyde dehydrogenase family 7_ member A1	5.72048	5.2164	5.44572	5.25309	5.06306	40.4972	0	1	1
ALDH9A1	56752	AA139417|Abaldh|ESTM40|TMABA-DH|Tmabadh	aldehyde dehydrogenase 9_ subfamily A1	5.44364	5.28053	5.41038	5.40888	5.39748	41.8798	0	1	1
ALDOB	230163	Aldo-2|Aldo2|BC016435	aldolase B_ fructose-bisphosphate	8.2108	3.0789	3.66144	2.81252	4.23994	21.1227	0	1	1
AMOTL1	75723	2310010G08Rik|2310067L22Rik|4932416D09Rik|JEAP|mFLJ00155	angiomotin-like 1	9.75302	9.94926	7.99931	7.61741	9.3404	488.388	-1.3442	0.0293093	0.182107
AMOTL2	56332	AW549739|C79691|Lccp|MASCOT|mKIAA0989	angiomotin-like 2	6.10075	5.51186	6.06895	5.35094	6.44639	59.5395	0.667425	0.259936	0.553396
ANAPC1	17222	2610021O03Rik|AI047775|AI853536|AW547281|Apc1|Mcpr|tsg24	anaphase promoting complex subunit 1	5.78759	6.68771	5.8044	5.69632	5.91454	63.0364	0	1	1
ANAPC10	68999	1500026N15Rik|A830003M23Rik|APC10	anaphase promoting complex subunit 10	5.80928	5.96642	5.55761	5.60011	5.21193	49.4902	-0.125531	0.882395	0.959544
ANAPC7	56317	APC7|AW545589	anaphase promoting complex subunit 7	5.47112	6.0049	5.2597	5.07841	5.42215	43.6302	0	1	1
ANGPTL4	57875	Arp4|Bk89|Fiaf|Hfarp|Ng27|Pgar|Pgarg|Pp1158	angiopoietin-like 4	5.72048	6.14929	7.3557	6.20156	8.79925	114.981	2.4881	0.016907	0.136759
AP1G1	11765	AA409002|AU041323|AW551707|Adtg|D8Ertd374e	adaptor protein complex AP-1_ gamma 1 subunit	7.03782	7.44347	6.90515	6.80822	7.07088	132.8	-0.222392	0.337216	0.623532
AP1S1	11769	AP19	adaptor protein complex AP-1_ sigma 1	5.38705	5.92689	5.4802	4.74213	4.74896	38.2409	0	1	1
AP2S1	232910	AI043088	adaptor-related protein complex 2_ sigma 1 subunit	8.7003	8.76259	9.07272	8.78105	8.30105	422.715	0.0631938	0.861766	0.958611
APC	11789	AI047805|AU020952|AW124434|CC1|Min|mAPC	adenomatosis polyposis coli	6.63801	6.53833	5.96725	6.13444	5.96577	76.0439	-0.44387	0.548049	0.80237
APCS	20219	Sap	serum amyloid P-component	5.41562	4.34193	3.88384	3.17509	4.4937	19.1867	0	1	1
APLP2	11804	AI790698|APLP-2	amyloid beta (A4) precursor-like protein 2	8.4471	8.45045	7.9489	7.63209	7.68416	261.84	-0.666775	0.126149	0.381236
APOA1	11806	Alp-1|Apoa-1|Brp-14|Ltw-1|Lvtw-1|Sep-1|Sep-2|Sep2|apo-AI|apoA-I	apolipoprotein A-I	10.1736	4.34193	2.95095	2.4202	4.66879	30.0877	-4.07499	0.287811	0.581557
APOA2	11807	Alp-2|Apo-AII|ApoA-II|ApoAII|Apoa-2|Hdl-1	apolipoprotein A-II	9.10733	4.2164	3.24641	2.59012	4.4937	26.5528	0	1	1
APOA4	11808	Apoa-4	apolipoprotein A-IV	4.87248	5.0789	3.84907	3.66813	4.23994	20.276	0	1	1
APOB	238055	AI315052|Apo B-100|apob-100|apob-48	apolipoprotein B	7.04698	4.56432	3.44572	3.22755	4.99893	25.2236	0	1	1
APOC2	11813	apo-CII|apoC-II	apolipoprotein C-II	5.20263	4.56432	3.88384	3.32709	4.39748	19.3609	0	1	1
APOC3	11814	apo-CIII|apoC-III	apolipoprotein C-III	8.76556	3.56432	3.57898	3.17509	4.5839	26.604	0	1	1
APOH	11818	B2GPI|beta-2-GPI|beta2-GPI	apolipoprotein H	7.00998	3.92689	3.3495	2.74213	4.4937	19.759	0	1	1
APP	11820	Abeta|Abpp|Adap|Ag|Cvap|E030013M08Rik|betaApp	amyloid beta (A4) precursor protein	8.74882	8.84973	9.10347	8.79306	8.90364	471.052	0.182078	0.552191	0.804679
AQP8	11833	AI255744|AQP-8	aquaporin 8	5.26676	5.45741	4.39841	3.4202	4.8249	25.5196	0	1	1
ARG1	11846	AI|AI256583|Arg-1|PGIF	arginase_ liver	7.34311	4.45741	7.28593	4.62965	4.4937	49.9343	0.979487	0.738064	0.925255
ARHGAP35	232906	6430596G11Rik|AI841135|Grlf1|mKIAA1722|p190A|p190RhoGAP	Rho GTPase activating protein 35	6.23505	5.56432	5.87522	5.8039	6.48202	63.6506	0.576501	0.403777	0.676282
ARHGEF2	16800	AA408978|GEF|GEF-H1|GEFH1|LFP40|Lbcl1|Lfc|P40|mKIAA0651	rho/rac guanine nucleotide exchange factor (GEF) 2	7.48466	7.44347	7.4311	7.34798	7.13942	165.344	-0.0558945	0.897699	0.966601
ARHGEF6	73341	1600028C08Rik|1700038J06Rik|4930592P22Rik|alpha-PIX	Rac/Cdc42 guanine nucleotide exchange factor (GEF) 6	6.34311	6.48489	5.96725	6.30284	5.98245	74.3421	-0.132894	0.819184	0.958568
ARRB1	109689	1200006I17Rik|AW208571|G430100A01Rik	arrestin_ beta 1	5.26676	6.18323	5.74891	5.43143	5.91454	52.3085	0	1	1
ATF4	11911	Atf-4|C/ATF|CREB2|TAXREB67	activating transcription factor 4	8.61971	8.78487	8.51942	8.46869	9.49806	439.022	0.255488	0.655351	0.894121
ATF7IP	54343	2610204M12Rik|AM|Mcaf1	activating transcription factor 7 interacting protein	6.93302	6.86549	6.77229	7.08908	6.67905	116.791	0.117201	0.864878	0.958611
ATG101	68118	9430023L20Rik|AA407441|AU022967	autophagy related 101	5.13551	5.66386	5.17802	5.22755	4.74896	36.5242	0	1	1
ATG2B	76559	2410024A21Rik|AI047755|AI503411|AW558123|C030004M05Rik|C630028L02Rik|mKIAA4067	autophagy related 2B	6.34311	6.51186	5.74891	5.83805	6.16886	69.6551	-0.343074	0.384092	0.654626
ATOX1	11927	AI256639|Atx1	ATX1 (antioxidant protein 1) homolog 1 (yeast)	6.97201	7.35688	7.14257	7.06405	6.94038	136.729	-0.00198036	0.991306	0.995812
ATP6V1E1	11973	2410029D23Rik|Atp6e|Atp6e2|Atp6v1e|D6Ertd385e|E2|P31|Vma4	ATPase_ H+ transporting_ lysosomal V1 subunit E1	9.12474	9.19576	8.36496	8.14301	8.91019	429.862	-0.637138	0.0176273	0.138198
ATP6V1F	66144	1110004G16Rik	ATPase_ H+ transporting_ lysosomal V1 subunit F	6.79848	7.13201	7.4887	7.38309	7.11693	145.396	0.552541	0.390689	0.660348
ATP6V1G2	66237	1500002D01Rik|Atp6g2|NG38|VAG2	ATPase_ H+ transporting_ lysosomal V1 subunit G2	5.10075	5.0049	4.84907	4.46459	5.32086	30.8679	0	1	1
ATP7A	11977	MNK	ATPase_ Cu++ transporting_ alpha polypeptide	4.87248	5.34193	5.78614	5.61987	5.8249	44.9131	1.81876	0.0297318	0.182107
AXL	26362	AI323647|Ark|Tyro7|Ufo	AXL receptor tyrosine kinase	8.30544	8.46433	7.4887	6.99005	7.47024	214.339	-1.05427	0.01053	0.121405
BANF1	23825	Baf|Bcrp1|L2bp1/Baf	barrier to autointegration factor 1	7.89294	7.79039	7.07272	7.1102	7.4937	177.539	-0.560657	0.0613872	0.258049
BAX	12028	-	BCL2-associated X protein	5.97201	6.34193	5.98337	6.20156	5.99893	68.5727	0.198829	0.736783	0.925255
BCAP31	27061	Bap31	B cell receptor associated protein 31	7.19441	6.98579	7.92406	7.78433	7.21193	171.267	0.763415	0.0101213	0.121405
BCL2	12043	AW986256|Bcl-2|C430015F12Rik|D630044D05Rik|D830018M01Rik	B cell leukemia/lymphoma 2	5.49808	5.2164	4.73945	6.12064	5.09409	40.3286	0	1	1
BCL2L1	12048	Bcl(X)L|Bcl-XL|Bcl2l|BclX|bcl-x|bcl2-L-1	BCL2-like 1	5.80928	5.14929	6.05376	5.61987	7.36605	63.9845	1.87155	0.032124	0.189795
BIRC3	11796	AW107670|Api1|Api2|Birc2|HIAP2|IAP1|IAP2|MIAP1|MIAP2|MIHB|MIHC|RNF49|cIAP-1|cIAP-2|cIAP1|cIAP2	baculoviral IAP repeat-containing 3	3.83066	3.92689	4.73945	6.01266	5.4937	27.8706	5.08746	0.00760935	0.104948
BLK	12143	-	B lymphoid kinase	2.32816	4.45741	2.29887	6.35684	3.44639	13.7136	0	1	1
BMP10	12154	-	bone morphogenetic protein 10	2.91312	4.84443	2.49152	1.59012	4.4937	9.62361	0	1	1
BPI	329547	9230105K17Rik|Bpifd1	bactericidal permeablility increasing protein	3.20263	3.75697	2.07648	1.74213	4.06306	7.82588	0	1	1
BRAF	109880	9930012E13Rik|AA120551|AA387315|AA473386|B-raf|Braf-2|Braf2|C230098H17|C87398|D6Ertd631e	Braf transforming gene	5.65009	6.37168	5.84025	5.8878	6.42215	65.544	0.364411	0.257442	0.553396
BRPF3	268936	AI413466|AW493400|mKIAA1286	bromodomain and PHD finger containing_ 3	4.65009	4.75697	4.3495	4.32709	4.70943	23.5657	0	1	1
BST2	69550	2310015I10Rik|Bst-2|C87040|CD317|DAMP-1|GREG	bone marrow stromal cell antigen 2	5.60118	4.75697	7.52769	7.52611	5.91454	76.9205	3.13386	0.0389283	0.206215
C1S1	50908	AA959438|AI255193|AI327365|C1s|C1sa	complement component 1_ s subcomponent 1	7.60738	7.47121	7.64127	7.74213	7.01524	180.449	0.0578312	0.908938	0.970855
C3	12266	AI255234|ASP|HSE-MSF|Plp	complement component 3	9.47282	8.75132	9.12451	9.55719	7.48787	470.725	-0.172892	0.863668	0.958611
C3AR1	12267	AZ3B|C3AR|HNFAG09	complement component 3a receptor 1	5.76556	6.37168	7.73469	7.24357	5.26742	89.0525	1.43472	0.377419	0.654626
C6	12274	AW111623	complement component 6	4.91312	5.2164	3.70097	3.12064	5.03136	21.0609	0	1	1
C8A	230558	-	complement component 8_ alpha polypeptide	6.37255	3.0789	2.49152	1.87963	3.23994	10.648	0	1	1
C8B	110382	4930439B20Rik|AI595927	complement component 8_ beta polypeptide	4.20263	2.34193	2.07648	1.59012	3.23994	6.45412	0	1	1
C9	12279	-	complement component 9	6.73188	3.34193	2.73945	1.74213	3.44639	12.1287	0	1	1
CALM1	12313	AI256814|AI327027|AI461935|AL024000|CaM|Calm	calmodulin 1	9.7032	9.66686	8.52632	8.65741	9.06306	557.709	-0.914802	0.0293271	0.182107
CAPN5	12337	nCL-3	calpain 5	4.44364	5.2164	4.24641	4.14812	3.99893	21.2693	0	1	1
CARD9	332579	Gm782	caspase recruitment domain family_ member 9	2.7432	4.75697	4.24641	3.32709	4.39748	14.8689	0	1	1
CASP12	12364	-	caspase 12	6.26676	6.31156	6.81345	6.40319	6.76832	91.3071	0.721141	0.10136	0.33389
CASP3	12367	A830040C14Rik|AC-3|Apopain|CASP-3|CC3|CPP-32|CPP32|Caspase-3|Lice|SCA-1|Yama|mldy	caspase 3	4.65009	4.92689	5.76764	5.8878	4.62697	36.0488	0	1	1
CASP4	12363	CASP-11|CASP-4|Casp11|Caspl|ich-3	caspase 4_ apoptosis-related cysteine peptidase	2.55055	3.0789	4.84907	5.03491	5.74896	19.06	0	1	1
CASP6	12368	CASP-6|Mch2	caspase 6	5.41562	5.34193	5.24641	5.03491	5.26742	38.3527	0	1	1
CASP7	12369	AI314680|CMH-1|ICE-IAP3|Mch3|caspase-7|mCASP-7	caspase 7	6.23505	6.28053	5.64127	6.05682	5.86143	64.6698	-0.186878	0.690705	0.90554
CASP8	12370	CASP-8|FLICE|MACH|Mch5	caspase 8	5.38705	5.84443	6.40441	6.63937	5.60559	62.9515	0	1	1
CAT	12359	2210418N07|Cas-1|Cas1|Cs-1	catalase	8.51138	8.0049	7.91358	7.84016	7.80629	258.722	-0.388565	0.680533	0.90554
CBL	12402	4732447J05Rik|Cbl-2|c-Cbl|cbl|Cbl	Casitas B-lineage lymphoma	5.44364	5.75697	5.29887	5.78652	5.62697	47.9212	0	1	1
CCL19	24047	CKb11|ELC|MIP3B|Scya19|exodus-3	chemokine (C-C motif) ligand 19	7.04698	7.72275	5.50275	8.07304	7.39125	141.765	0.0080733	0.990009	0.995812
CCL2	20296	AI323594|HC11|JE|MCAF|MCP-1|MCP1|SMC-CF|Scya2|Sigje	chemokine (C-C motif) ligand 2	4.06512	3.92689	9.22453	8.29825	8.82259	116.766	8.79442	3.99577e-05	0.00522113
CCL4	20303	AT744.1|Act-2|MIP-1B|Mip1b|Scya4	chemokine (C-C motif) ligand 4	2.55055	1.75697	3.44572	2.50766	4.23994	7.46513	0	1	1
CCN2	14219	Ccn2|Fisp12|Hcs24|fisp-12|Ctgf	connective tissue growth factor	7.46429	7.91684	7.44572	5.9359	8.89485	185.018	0.28102	0.748717	0.93137
CCNA2	12428	AA408589|Ccn-1|Ccn1|Ccna|CycA2|Cyca	cyclin A2	4.06512	4.75697	6.51389	5.69632	4.39748	33.9645	0	1	1
CCR1	12768	Cmkbr1|Mip-1a-R	chemokine (C-C motif) receptor 1	4.44364	4.84443	5.66144	4.7056	6.78743	39.0841	0	1	1
CCR2	12772	Cc-ckr-2|Ccr2a|Ccr2b|Ckr2|Ckr2a|Ckr2b|Cmkbr2|mJe-r	chemokine (C-C motif) receptor 2	6.75442	6.94679	7.76298	7.12756	6.47024	129.105	0.570157	0.624612	0.868255
CCR4	104625	CCR4|Cnot6	CCR4-NOT transcription complex_ subunit 6	3.65009	4.45741	3.81345	4.14812	4.66879	17.7232	0	1	1
CCR7	12775	CC-CKR-7|CCR-7|CD197|Cdw197|Cmkbr7|EBI1|Ebi1h	chemokine (C-C motif) receptor 7	2.91312	4.34193	2.66144	6.04955	4.5839	17.2675	0	1	1
CCS	12460	Ccsd	copper chaperone for superoxide dismutase	6.49808	6.48489	5.88384	5.86314	6.12447	72.0478	-0.393664	0.357658	0.646092
CD14	12475	-	CD14 antigen	4.7432	5.34193	7.18849	5.67759	8.97204	83.5547	4.4021	0.0150425	0.136759
CD163	93671	CD163v2|CD163v3	CD163 antigen	3.7432	4.45741	4.42226	2.87963	3.93182	14.7932	0	1	1
CD180	17079	F630107B15|Ly78|RP105	CD180 antigen	5.10075	5.61495	6.07648	7.16503	5.06306	55.8721	0	1	1
CD19	12478	AW495831	CD19 antigen	3.44364	4.34193	3.29887	7.93393	3.34686	22.2086	0	1	1
CD209E	170780	SIGNR4|mSIGNR4	CD209e antigen	3.55055	3.92689	3.88384	3.12064	4.5395	13.9702	0	1	1
CD244A	NA	NA	NA	3.65009	4.0789	2.57898	2.81252	3.70943	10.3101	0	1	1
CD34	12490	AU040960	CD34 antigen	8.03782	7.60246	8.01312	7.96709	7.42215	224.182	0.0709478	0.880574	0.959544
CD36	12491	FAT|GPIV|Scarb3	CD36 antigen	8.40853	8.75132	8.5603	8.32859	8.8838	384.412	0.0662082	0.896659	0.966601
CD3D	12500	T3d	CD3 antigen_ delta polypeptide	4.60118	4.66386	4.07648	6.1413	5.37239	31.3641	0	1	1
CD3E	12501	AI504783|CD3|CD3epsilon|T3e	CD3 antigen_ epsilon polypeptide	4.87248	4.56432	3.81345	6.86314	5.03136	32.6486	0	1	1
CD3G	12502	Ctg-3|Ctg3|T3g	CD3 antigen_ gamma polypeptide	5.23505	5.14929	4.51389	5.9359	5.60559	39.0687	0	1	1
CD4	12504	L3T4|Ly-4	CD4 antigen	3.06512	4.45741	2.57898	5.51823	4.39748	16.0383	0	1	1
CD44	12505	AU023126|AW121933|AW146109|HERMES|Ly-24|Pgp-1	CD44 antigen	3.65009	3.56432	3.19196	2.87963	4.44639	11.6841	0	1	1
CD6	12511	-	CD6 antigen	3.99112	4.66386	2.88384	4.72398	3.93182	16.4375	0	1	1
CD68	12514	Lamp4|Scard1|gp110	CD68 antigen	5.72048	6.82306	8.77113	7.71941	6.71941	142.093	2.01207	0.0968093	0.324353
CD84	12523	A130013D22Rik|CDw84|SLAMF5	CD84 antigen	4.38705	6.04237	6.63618	6.92799	4.96577	55.4022	0	1	1
CD86	12524	B7|B7-2|B7.2|B70|CLS1|Cd28l2|ETC-1|Ly-58|Ly58|MB7|MB7-2|TS/A-2	CD86 antigen	3.20263	0.756968	3.66144	4.50766	3.78743	9.08336	0	1	1
CD8A	12525	BB154331|Ly-2|Ly-35|Ly-B|Lyt-2	CD8 antigen_ alpha chain	3.32816	3.75697	3.07648	3.50766	4.23994	11.9741	0	1	1
CD8B1	12526	Cd8b|Ly-3|Ly-C|Lyt-3	CD8 antigen_ beta chain 1	4.26676	4.75697	3.07648	3.50766	5.12447	17.7097	0	1	1
CDH2	12558	CDHN|N-cadherin|Ncad	cadherin 2	5.0286	4.84443	4.60004	4.68698	5.47024	30.4013	0	1	1
CDH5	12562	7B4|AA408225|Cd144|VE-Cad|VECD|VEcad|Vec	cadherin 5	7.29009	7.44347	7.70584	7.31502	7.91454	185.309	0.432709	0.249938	0.54431
CDK4	12567	Crk3	cyclin-dependent kinase 4	5.38705	5.14929	6.50833	6.08553	5.37239	52.0028	0	1	1
CDKN1A	12575	CAP20|CDKI|CIP1|Cdkn1|P21|SDI1|Waf1|mda6|p21Cip1|p21WAF	cyclin-dependent kinase inhibitor 1A (P21)	6.52456	6.82306	7.14257	6.52872	10.2451	175.194	2.5667	0.0189913	0.143165
CDKN2C	12580	C77269|INK4c|p18|p18-INK4c|p18-INK6|p18INK4c	cyclin-dependent kinase inhibitor 2C (p18_ inhibits CDK4)	5.62584	5.40082	5.39841	5.24038	5.12447	41.0122	0	1	1
CDON	57810	CDO|Cd0|Orcam	cell adhesion molecule-related/down-regulated by oncogenes	5.23505	5.66386	5.4573	4.89593	4.70943	36.563	0	1	1
CEACAM3	384557	EG384557|Psg24|cea12	carcinoembryonic antigen-related cell adhesion molecule 3	2.32816	3.56432	2.66144	2.66813	4.29439	8.59375	0	1	1
CEBPA	12606	C/ebpalpha|CBF-A|Cebp	CCAAT/enhancer binding protein (C/EBP)_ alpha	7.10952	6.24882	6.75831	6.89593	6.30769	101.41	0.115477	0.870249	0.958611
CFH	12628	Mud-1|NOM|Sas-1|Sas1	complement component factor h	3.55055	3.75697	3.39841	2.87963	4.23994	11.8359	0	1	1
CFHR1	50702	AI194696|CFHRB|Cfhl1	complement factor H-related 1	3.55055	2.34193	2.07648	2.00516	4.06306	7.0004	0	1	1
CFHR2	545366	Cfhrb_4/2	complement factor H-related 2	7.80928	5.88625	6.97533	6.87141	7.06306	121.185	-0.051641	0.95503	0.983784
CFI	12630	-	complement component factor i	6.38705	3.0789	3.66144	3.37439	4.06306	17.3032	0	1	1
CFLAR	12633	2310024N18Rik|A430105C05Rik|CLARP|Cash|Casper|ENSMUSG00000072980|FLAME|FLAME-1|Flip|Gm9845|I-FLICE|MRIT|c-Flip	CASP8 and FADD-like apoptosis regulator	6.9816	6.84443	6.89666	7.20483	6.84328	123.997	0.246499	0.522034	0.777227
CFTR	12638	AW495489|Abcc7	cystic fibrosis transmembrane conductance regulator	2.91312	4.0789	2.66144	2.22755	3.5395	8.48023	0	1	1
CHIL1	12654	AW208766|Brp39|Chi3l1|Gp39	chitinase-like 1	-0.256804	3.92689	4.37416	4.06405	4.5839	10.1151	0	1	1
CHMP4B	75608	2010012F05Rik|C76846|Snf7-2	charged multivesicular body protein 4B	9.17782	9.45741	8.55356	8.17007	9.03735	470.889	-0.682748	0.007637	0.104948
CHUK	12675	AI256658|Chuk1|Fbx24|Fbxo24|IKBKA|IKK1|Ikka|NFKBIKA	conserved helix-loop-helix ubiquitous kinase	7.15259	7.37168	6.72992	7.02382	7.23299	137.396	-0.163271	0.382452	0.654626
CIITA	12265	C2ta|EG669998|Gm9475|Mhc2ta	class II transactivator	4.87248	5.75697	4.21944	7.12756	4.86143	41.2858	0	1	1
CKAP4	216197	5630400A09Rik|CLIMP-63|P63	cytoskeleton-associated protein 4	7.08305	7.28053	8.53864	7.88372	6.98245	187.881	0.937571	0.203918	0.472992
COL10A1	12813	Col10|Col10a-1	collagen_ type X_ alpha 1	4.06512	4.2164	3.19196	3.06405	4.4937	13.9893	0	1	1
COL14A1	12818	5730412L22Rik|AW108078	collagen_ type XIV_ alpha 1	6.99112	7.02375	7.92406	7.131	6.29439	134.631	0.435405	0.485685	0.73851
COL16A1	107581	2700007F12Rik|A530052M23Rik|AI838662|CA1F	collagen_ type XVI_ alpha 1	6.28235	6.2164	5.82244	5.00516	5.60559	55.192	0	1	1
COL1A1	12842	Col1a-1|Cola-1|Cola1|Mov-13|Mov13	collagen_ type I_ alpha 1	11.8183	12.1002	12.5414	11.2643	12.0416	3965.13	0.0788709	0.942723	0.982275
COL1A2	12843	AA960264|AI325291|Col1a-2|Cola-2|Cola2|oim	collagen_ type I_ alpha 2	11.506	11.735	11.7926	10.5218	11.489	2719.02	-0.259496	0.794368	0.945958
COL3A1	12825	AW550625|Col3a-1|MMS10-W|Ms10w|mKIAA4231	collagen_ type III_ alpha 1	11.483	11.5819	12.6633	11.7556	10.7132	3190.13	0.393415	0.468907	0.723668
COL4A1	12826	Bru|Col4a-1|Del(8)44H|Raw|Svc	collagen_ type IV_ alpha 1	9.78622	9.66085	10.0718	9.70155	10.2801	955.495	0.336694	0.211896	0.482925
COL4A2	12827	Col4a-2	collagen_ type IV_ alpha 2	8.95751	8.91179	9.08491	8.60631	8.96157	479.178	-0.00154713	0.99403	0.995812
COL5A1	12831	AI413331	collagen_ type V_ alpha 1	8.46087	8.43645	8.99037	8.4103	7.85239	344.91	0.0969765	0.836593	0.958611
COL5A3	53867	-	collagen_ type V_ alpha 3	8.16946	8.06985	7.53591	6.72398	7.71941	199.982	-0.711777	0.169902	0.443861
COL6A3	12835	AI507288|Col6a-3	collagen_ type VI_ alpha 3	8.76279	9.00963	9.45441	8.66099	8.53668	472.739	0.0923103	0.800315	0.945958
COL6A5	665033	Col29a1|EG665033|Gm7455	collagen_ type VI_ alpha 5	4.06512	4.66386	4.07648	3.7056	5.03136	19.8145	0	1	1
COL7A1	12836	AW209154	collagen_ type VII_ alpha 1	3.32816	2.75697	2.29887	2.32709	4.39748	8.12132	0	1	1
COX4I2	84682	Cox4b|CoxIV-2	cytochrome c oxidase subunit IV isoform 2	5.13551	5.61495	4.88384	4.54948	5.44639	34.9213	0	1	1
COX6A1	12861	VIaL	cytochrome c oxidase subunit VIa polypeptide 1	8.60428	8.67583	9.05757	8.92104	8.16886	411.719	0.173332	0.687714	0.90554
COX6B1	110323	2010000G05Rik|Cox6b	cytochrome c oxidase_ subunit VIb polypeptide 1	11.378	11.5301	10.0784	9.83065	10.6243	1650.04	-1.24104	0.00612773	0.104948
COX7B	66142	1100001F07Rik|1110004F07Rik|C80563	cytochrome c oxidase subunit VIIb	4.26676	4.66386	3.01508	2.32709	3.93182	12.4746	0	1	1
COX7C	12867	COXVIIc|Cox7c1	cytochrome c oxidase subunit VIIc	12.3307	12.4094	11.3123	11.0964	12.1025	3692.15	-0.798217	0.0785969	0.302059
CPA3	12873	MC-CPA	carboxypeptidase A3_ mast cell	5.06512	4.45741	6.17802	5.21461	4.8249	35.4574	0	1	1
CPB2	12345	1700120C01Rik|AI325129|CPB1|CPB2|CPbeat2|CPbeta1|CPbeta2|Cappb1|Capzb	capping protein (actin filament) muscle Z-line_ beta	5.78759	3.34193	2.81345	2.22755	4.18336	12.7354	0	1	1
CPN1	110115	AA389061|CPN1|Cyp11b|Cyp11b-1|FHI|Cyp11b1	cytochrome P450_ family 11_ subfamily b_ polypeptide 1	4.44364	4.56432	3.19196	2.87963	3.62697	13.3735	0	1	1
CPT1A	12894	C730027G07|CPTI|Cpt1	carnitine palmitoyltransferase 1a_ liver	5.13551	5.34193	5.93446	5.62965	5.18336	43.5615	0	1	1
CREB1	12912	2310001E10Rik|3526402H21Rik|AV083133|Creb|Creb-1	cAMP responsive element binding protein 1	5.06512	5.56432	4.6208	5.03491	4.5839	31.4243	0	1	1
CREB3	12913	AU044960|AW538053|C80076|LZIP|LZIP-1|LZIP-2|Luman	cAMP responsive element binding protein 3	5.52456	5.71116	4.77692	5.07841	4.99893	37.2198	0	1	1
CREBBP	12914	AW558298|CBP|CBP/p300|KAT3A|p300/CBP	CREB binding protein	7.26676	7.24882	6.85784	6.89998	7.32086	138.991	-0.111475	0.64884	0.89244
CRK	12928	Crk-I|Crk-II|Crk-III|Crk3|CrkIII|Crko|c-Crk|p38	v-crk sarcoma virus CT10 oncogene homolog (avian)	7.55698	8.16636	7.3833	7.39174	7.33392	189.553	-0.474928	0.0768164	0.30112
CRKL	12929	1110025F07Rik|AA589403|AI325100|Crkol	v-crk sarcoma virus CT10 oncogene homolog (avian)-like	6.52456	6.28053	5.70097	5.55975	6.18336	66.2493	-0.430634	0.165631	0.443861
CRP	12945	CRP|CRP-[a]|CRP-[b]|Crpd|DBMT1|gp300|p80|Dmbt1	deleted in malignant brain tumors 1	4.83066	3.34193	1.81345	2.4202	3.44639	9.00375	0	1	1
CSF1R	12978	AI323359|CD115|CSF-1R|Csfmr|Fim-2|Fms|M-CSF-R|M-CSFR	colony stimulating factor 1 receptor	6.93302	7.24882	7.23635	6.91205	5.8249	113.853	-0.223096	0.77427	0.942094
CSF3R	12986	Cd114|Csfgr|G-CSF-R|G-CSFR	colony stimulating factor 3 receptor (granulocyte)	4.49808	4.56432	6.76298	5.09262	7.29439	49.9523	5.47032	0.00175026	0.085763
CSNK1A1	93687	2610208K14Rik|4632404G05Rik|5430427P18Rik|CK1a|Csnk1a	casein kinase 1_ alpha 1	9.00058	9.2123	9.0141	8.80282	9.39281	542.892	0.0122091	0.967566	0.989621
CSNK1D	104318	1200006A05Rik|AA409348|D930010H05Rik	casein kinase 1_ delta	5.72048	5.51186	5.2597	5.47548	6.23994	49.9181	0.668794	0.0989291	0.328646
CSNK1E	27373	AI426939|AI551861|AW457082|CK1epsilon|CKIe|KC1epsilon|tau	casein kinase 1_ epsilon	5.55055	6.11452	4.91778	4.95936	5.89705	44.8754	0	1	1
CSNK1G3	70425	3300002K07Rik|C330049O21Rik	casein kinase 1_ gamma 3	5.80928	5.66386	5.27288	5.79524	5.96577	52.0348	0.415037	0.320642	0.61452
CSNK2A1	12995	Csnk2a1-rs4	casein kinase 2_ alpha 1 polypeptide	9.26676	9.40082	8.26301	8.34798	8.61364	439.111	-0.91531	1.62093e-05	0.00522113
CSNK2B	13001	CK II beta	casein kinase 2_ beta polypeptide	8.27847	8.53833	8.19196	8.2032	8.36287	318.459	-0.111576	0.595221	0.836297
CTBP2	13017	AA407280|D7Ertd45e|Gtrgeo6|Ribeye	C-terminal binding protein 2	6.13551	6.28053	5.4688	5.35094	5.26742	52.0072	0	1	1
CTNNB1	12387	Bfc|Catnb|Mesc	catenin (cadherin associated protein)_ beta 1	9.56815	9.82575	9.36342	9.34427	9.45239	729.517	-0.299104	0.0894197	0.307478
CTNND1	12388	AA409437|AU019353|Catns|Ctnnd|P120|mKIAA0384	catenin (cadherin associated protein)_ delta 1	7.46429	7.48489	6.80893	6.33906	6.87935	127.584	-0.742683	0.0410579	0.209022
CTSB	13030	CB	cathepsin B	7.86732	8.18323	10.2539	9.55847	8.46134	466.215	1.67782	0.0528054	0.232581
CTSD	13033	CD|CatD	cathepsin D	9.75162	10.3268	11.382	10.8796	10.1788	1451.95	0.850031	0.127459	0.381404
CTSL	13039	1190035F06Rik|CatL|Ctsl1|MEP|fs|nkt	cathepsin L	5.55055	5.66386	8.04034	6.92799	6.65844	94.8935	2.53797	0.0347799	0.200496
CTSW	13041	lymphopain	cathepsin W	4.38705	4.2164	3.70097	5.18838	4.12447	20.0212	0	1	1
CUL1	26965	-	cullin 1	8.21487	8.31921	7.9713	7.94572	7.86143	267.335	-0.296837	0.215416	0.48811
CUL3	26554	KIAA0617	cullin 3	8.25495	8.1916	7.75126	7.79306	8.20484	263.041	-0.241722	0.531815	0.786684
CXCL1	14825	Fsp|Gro1|KC|Mgsa|N51|Scyb1|gro	chemokine (C-X-C motif) ligand 1	3.06512	3.0789	4.10623	3.91205	8.5395	23.2694	0	1	1
CXCL10	15945	C7|CRG-2|INP10|IP-10|IP10|Ifi10|Scyb10|gIP-10|mob-1	chemokine (C-X-C motif) ligand 10	4.38705	3.75697	5.99136	6.30894	6.0473	39.3509	5.28129	0.00318144	0.100251
CXCL11	56066	Cxc11|H174|I-tac|Ip9|Itac|Scyb11|Scyb9b|b-R1|betaR1	chemokine (C-X-C motif) ligand 11	5.47112	5.28053	3.88384	3.97479	5.32086	27.5929	0	1	1
CXCL12	20315	Pbsf|Scyb12|Sdf1|Tlsf|Tpar1	chemokine (C-X-C motif) ligand 12	7.69739	7.51186	8.85017	8.40746	7.35968	249.918	0.85561	0.158424	0.42829
CXCL16	66102	0910001K24Rik|AV290116|BB024863|CXCL16v1|CXCL16v2|SR-PSOX|Zmynd15|b2b498Clo	chemokine (C-X-C motif) ligand 16	5.29778	5.75697	4.98337	5.33906	5.06306	39.0716	0	1	1
CXCL2	20310	CINC-2a|GROb|Gro2|MIP-2|MIP-2a|Mgsa-b|Mip2|Scyb|Scyb2	chemokine (C-X-C motif) ligand 2	3.91312	3.34193	4.81345	2.87963	6.75867	20.2712	0	1	1
CXCR1	227288	Il8ra	chemokine (C-X-C motif) receptor 1	4.06512	5.0049	3.49152	2.87963	4.70943	16.3375	0	1	1
CXCR3	12766	Cd183|Cmkar3	chemokine (C-X-C motif) receptor 3	2.55055	3.34193	2.73945	3.12064	2.99893	7.7291	0	1	1
CXCR4	12767	CD184|Cmkar4|LESTR|PB-CKR|PBSF/SDF-1|Sdf1r|b2b220Clo	chemokine (C-X-C motif) receptor 4	4.06512	5.0049	4.95095	5.76893	5.18336	31.8816	0	1	1
CXCR6	80901	BB217514|BONZO|STRL33	chemokine (C-X-C motif) receptor 6	3.06512	3.0789	2.81345	3.54948	3.99893	9.85719	0	1	1
CYBB	13058	C88302|CGD91-phox|Cgd|Cyd|Nox2|gp91-1|gp91phox	cytochrome b-245_ beta polypeptide	4.65009	5.56432	6.21262	6.50235	4.44639	44.4821	0	1	1
CYCS	13063	-	cytochrome c_ somatic	5.0286	5.56432	3.73945	4.06405	4.86143	25.134	0	1	1
CYFIP1	20430	E030028J09Rik|P140SRA-1|P140sra1|Shyc|Sra-1|Sra1|l(7)1Rl|l71Rl|l7Rl1|mKIAA0068|pl-1	cytoplasmic FMR1 interacting protein 1	6.55055	6.61495	7.77461	7.40034	6.79689	130.46	1.09931	0.0387211	0.206215
CYP1A1	13076	AHH|AHRR|CP11|Cyp1a2|P450-1	cytochrome P450_ family 1_ subfamily a_ polypeptide 1	4.06512	5.0049	3.29887	3.22755	4.8249	16.9624	0	1	1
CYP1A2	13077	CP12|Cyp1a1|P450-3	cytochrome P450_ family 1_ subfamily a_ polypeptide 2	5.06512	4.66386	3.13537	3.00516	5.03136	18.1283	0	1	1
CYP27A1	104086	1300013A03Rik|Cyp27	cytochrome P450_ family 27_ subfamily a_ polypeptide 1	7.29009	7.26476	5.44572	5.24038	7.10936	88.6507	-1.0902	0.168185	0.443861
CYP2C29	13095	AHOH|AHOHase|AI159681|AI196010|Ah-2|Ahh-1|Cyp2c|P450-2C	cytochrome P450_ family 2_ subfamily c_ polypeptide 29	5.49808	3.56432	2.29887	2.74213	3.78743	11.9436	0	1	1
CYP2C65	72303	2210009K14Rik	cytochrome P450_ family 2_ subfamily c_ polypeptide 65	3.65009	3.75697	2.07648	2.59012	3.86143	9.10727	0	1	1
CYP2E1	13106	Cyp2e	cytochrome P450_ family 2_ subfamily e_ polypeptide 1	7.22701	5.14929	3.98337	4.20156	3.23994	27.1002	0	1	1
CYP2J6	13110	-	cytochrome P450_ family 2_ subfamily j_ polypeptide 6	4.95265	5.2164	3.84907	3.12064	4.93182	21.3197	0	1	1
CYP4A10/31/32	NA	NA	NA	4.91312	4.45741	3.6208	3.12064	4.23994	16.7999	0	1	1
CYP4A12A	277753	BC025936|Cyp4a12	cytochrome P450_ family 4_ subfamily a_ polypeptide 12a	4.60118	2.75697	2.19196	0.420198	3.78743	6.73439	0	1	1
CYP7A1	13122	-	cytochrome P450_ family 7_ subfamily a_ polypeptide 1	3.44364	3.56432	2.49152	2.22755	4.34686	9.2842	0	1	1
CYP8B1	13124	-	cytochrome P450_ family 8_ subfamily b_ polypeptide 1	4.7432	3.34193	1.81345	0.742126	3.44639	7.049	0	1	1
DAPK1	69635	D13Ucla1|DAP-Kinase	death associated protein kinase 1	6.25099	6.40082	6.20576	5.43143	5.68925	63.8074	-0.351763	0.683313	0.90554
DAXX	13163	-	Fas death domain-associated protein	4.91312	5.66386	5.39841	5.38598	5.94889	44.08	0	1	1
DDIT3	13198	CHOP-10|CHOP10|chop|gadd153	DNA-damage inducible transcript 3	6.31305	6.34193	5.20576	5.18838	6.03136	56.3404	-0.703607	0.335603	0.623532
DDR2	18214	AW495251|Ntrkr3|tyro10	discoidin domain receptor family_ member 2	6.86214	6.80136	6.87522	6.47548	7.59479	121.246	0.430891	0.302657	0.60367
DEPDC5	277854	AV016528	DEP domain containing 5	5.57609	5.45741	4.70097	4.91205	5.42215	37.1099	0	1	1
DERL1	67819	1110021N07Rik|AI195141|AW551338|Derlin-1	Der1-like domain family_ member 1	5.35791	5.56432	4.72034	5.02011	5.51678	37.6843	0	1	1
DERL2	116891	CGI-101|Derlin-2|F-lana|Flana	Der1-like domain family_ member 2	5.80928	5.61495	4.64127	4.68698	5.39748	37.5306	0	1	1
DIAPH1	13367	D18Wsu154e|Dia1|Diaph1|Drf1|p140mDia|Diap1	diaphanous homolog 1 (Drosophila)	7.19441	7.31156	7.54409	7.5469	7.84328	179.526	0.550514	0.335079	0.623532
DLL1	13388	Delta1	delta-like 1 (Drosophila)	4.95265	4.75697	4.88384	4.4202	5.26742	28.9645	0	1	1
DLL4	54485	Delta4	delta-like 4 (Drosophila)	5.85172	5.84443	5.36188	5.32709	5.8249	49.9359	0.0280144	0.957924	0.983784
DOCK1	330662	9130006G06Rik|AI854900|D630004B07Rik	dedicator of cytokinesis 1	6.53761	6.58986	6.42226	6.22755	6.59479	88.9186	0.0560661	0.835554	0.958611
DOCK2	94176	AI662014|AW122239|CED-5|Hch|MBC	dedicator of cyto-kinesis 2	5.16946	5.61495	6.3053	7.63209	5.12447	62.6504	0	1	1
DUSP7	235584	AU015694|Mkpx|Pyst2	dual specificity phosphatase 7	7.75442	7.74565	6.54137	6.40888	8.06698	157.965	-0.483679	0.303375	0.60367
DUSP8	18218	5530400B01Rik|AI593498|Nttp1	dual specificity phosphatase 8	5.49808	5.0789	3.66144	2.50766	5.09409	20.6495	0	1	1
DYNLL1	56455	Dlc8|Dnclc1|Pin	dynein light chain LC8-type 1	4.49808	4.66386	4.24641	3.94376	4.8249	21.6366	0	1	1
E2F4	104394	2010111M04Rik|AI427446	E2F transcription factor 4	6.15259	5.88625	6.06137	6.25309	6.74896	74.5663	0.777608	0.379224	0.654626
EEF2K	13631	C86191|eEF-2K	eukaryotic elongation factor-2 kinase	6.21893	6.24882	6.34327	5.90401	6.37239	74.4131	0.272844	0.837174	0.958611
EGFR	13649	9030024J15Rik|AI552599|Erbb|Errb1|Errp|Wa5|wa-2|wa2	epidermal growth factor receptor	6.82001	6.75697	6.64127	5.81252	7.30105	101.572	0.0931094	0.813889	0.955223
EGR1	13653	A530045N19Rik|ETR103|Egr-1|Krox-1|Krox-24|Krox24|NGF1-A|NGFI-A|NGFIA|TIS8|Zenk|Zfp-6|Zif268|egr	early growth response 1	5.97201	5.75697	5.83137	6.19499	9.79099	104.638	3.22533	0.0501183	0.231969
EHMT1	77683	9230102N17Rik|D330003E03|Eu-HMTase1|GLP|GLP1|KMT1D|mKIAA1876	euchromatic histone methyltransferase 1	4.60118	4.75697	4.24641	4.50766	4.5395	23.1084	0	1	1
ELN	13717	AI385707|AI480567|E030024M20Rik	elastin	8.56656	8.45741	7.70826	7.28748	7.15421	228.3	-1.11407	0.123757	0.381236
ELOVL6	170439	C77826|FAE|LCE	ELOVL family member 6_ elongation of long chain fatty acids (yeast)	4.55055	4.45741	3.95095	3.94376	4.66879	19.8944	0	1	1
EOMES	13813	C77258|TBR-2|Tbr2	eomesodermin homolog (Xenopus laevis)	3.91312	5.0049	3.39841	3.59012	4.86143	17.7974	0	1	1
EP300	328572	A430090G16|A730011L11|KAT3B|p300|p300 HAT	E1A binding protein p300	6.91312	7.26476	6.73945	6.89187	7.09409	126.295	-0.0559087	0.830322	0.958611
EP400	75560	1700020J09Rik|AU023439|mDomino|mKIAA1498|p400	E1A binding protein p400	5.80928	5.88625	5.69119	5.97479	6.0473	58.964	0.506185	0.139405	0.404792
EPAS1	13819	HIF-2alpha|HIF2A|HLF|HRF|MOP2|bHLHe73	endothelial PAS domain protein 1	8.4297	8.48489	7.66894	7.8039	8.92321	307.007	-0.164437	0.724313	0.924855
EPHX2	13850	CEH|Eph2|SEH|sEP	epoxide hydrolase 2_ cytoplasmic	7.0286	6.45741	5.44572	5.32709	5.76832	64.2412	-1.31079	0.200934	0.471653
ERC1	111173	4930404L01Rik|5033405M01Rik|9630025C19Rik|B430107L16Rik|CAST2|ELKS|RAB6IP2A|RAB6IP2B|Rab6ip2|mKIAA1081	ELKS/RAB6-interacting/CAST family member 1	7.35053	7.57715	6.06137	5.73308	6.87935	105.441	-1.18641	0.00637259	0.104948
ERN1	78943	9030414B18Rik|AI225830|C85377|Ire1a|Ire1alpha|Ire1p	endoplasmic reticulum (ER) to nucleus signalling 1	5.13551	5.84443	5.32441	4.77775	5.56187	40.1908	0	1	1
ERO1L	50527	ERO1-L	ERO1-like (S. cerevisiae)	5.13551	5.75697	5.66144	5.35094	5.84328	46.8387	0	1	1
ERP29	67397	1200015M03Rik|2810446M09Rik|AW209030|Erp28|Erp31|PDI-Db	endoplasmic reticulum protein 29	6.0286	5.92689	7.48587	7.30284	6.06306	94.4484	1.62449	0.147967	0.415159
F11R	16456	9130004G24|AA638916|ESTM33|JAM|JAM-1|JAM-A|Jcam|Jcam1|Ly106	F11 receptor	6.15259	6.28053	5.90937	6.08553	5.96577	67.5909	0.0231577	0.971829	0.989621
F5	14067	AI173222|Cf-5|Cf5	coagulation factor V	4.13551	4.0789	3.53591	2.59012	3.93182	12.5922	0	1	1
F8	14069	Cf-8|Cf8|FVIII	coagulation factor VIII	4.65009	4.34193	3.98337	3.4202	4.12447	17.1961	0	1	1
FABP4	11770	422/aP2|ALBP/Ap2|Ap2|Lbpl	fatty acid binding protein 4_ adipocyte	9.55216	9.41875	10.4869	10.5504	9.83986	1002.67	0.874469	0.21766	0.490361
FABP5	16592	E-FABP|Fabpe|Klbp|PA-FABP|mal1	fatty acid binding protein 5_ epidermal	7.29778	8.22457	9.23719	8.45362	6.70943	253.268	0.735557	0.400319	0.673498
FADD	14082	Mort1/FADD	Fas (TNFRSF6)-associated via death domain	4.44364	4.92689	4.10623	3.91205	4.5839	21.0324	0	1	1
FAP	14089	SIMP	fibroblast activation protein	6.37255	6.86549	6.42226	5.99763	4.74896	67.7137	0	1	1
FAS	14102	AI196731|APO1|APT1|CD95|TNFR6|Tnfrsf6|lpr	Fas (TNF receptor superfamily member 6)	3.55055	4.0789	3.84907	4.20156	5.4937	18.8273	0	1	1
FASN	14104	A630082H08Rik|FAS	fatty acid synthase	7.94287	6.48489	5.95095	5.55975	5.37239	76.754	-1.89451	0.210295	0.482081
FBP1	14121	Fbp-2|Fbp2|Fbp3	fructose bisphosphatase 1	5.20263	4.75697	3.24641	2.32709	4.34686	15.7359	0	1	1
FCER1A	14125	FcERI|Fce1a|Fcr-5|fcepsilonri	Fc receptor_ IgE_ high affinity I_ alpha polypeptide	4.06512	3.92689	3.73945	3.37439	4.5395	15.2324	0	1	1
FCER1G	14127	AI573376|CD23|FcR-gamma|FcR[g]|FcRgamma|Fce1g|FcepsilonRI|Ly-50	Fc receptor_ IgE_ high affinity I_ gamma polypeptide	6.15259	6.51186	8.41038	7.7056	7.20484	146.733	1.92992	0.126135	0.381236
FCGR4	246256	4833442P21Rik|CD16-2|FcgRIV|FcgammaRIV|Fcgr3a|Fcrl3	Fc receptor_ IgG_ low affinity IV	4.32816	4.92689	4.91778	4.44257	5.06306	26.6432	0	1	1
FCRLB	435653	FREB-2|FREB2|FcRL2|Fcrlm2|Fcry|mFCRL2	Fc receptor-like B	2.55055	3.0789	2.49152	1.00516	2.70943	5.15907	0	1	1
FGA	14161	ENSMUSG00000059807|Fib	fibrinogen alpha chain	8.71186	5.28053	3.84907	3.62965	5.12447	39.9221	-4.51658	0.0141613	0.136759
FGB	110135	2510049G14Rik	fibrinogen beta chain	9.29586	4.84443	3.98337	2.66813	4.4937	33.2919	0	1	1
FGD2	26382	Tcd-2|Tcd2|ZFYVE4|tcs-2|tcs2	FYVE_ RhoGEF and PH domain containing 2	5.89294	6.14929	5.28593	5.8878	4.93182	49.5069	0	1	1
FGF15	14170	FGF19	fibroblast growth factor 15	2.06512	2.75697	2.07648	1.22755	3.44639	4.97434	0	1	1
FGF2	14173	Fgf-2|Fgfb|bFGF	fibroblast growth factor 2	4.83066	4.56432	4.04611	3.37439	5.78743	22.9526	0	1	1
FGF21	56636	-	fibroblast growth factor 21	3.99112	4.92689	3.70097	3.66813	4.78743	18.5701	0	1	1
FGG	99571	3010002H13Rik|AI256424	fibrinogen gamma chain	8.56018	4.66386	3.13537	3.17509	4.66879	28.6538	0	1	1
FGL2	14190	AI385601|musfiblp	fibrinogen-like protein 2	6.56337	6.61495	7.52219	7.41455	10.1376	200.926	2.72406	0.0204007	0.150889
FLI1	14247	EWSR2|Fli-1|SIC-1|Sic1	Friend leukemia integration 1	5.38705	5.75697	6.20576	6.56486	5.51678	59.1491	0	1	1
FLNB	286940	AL024016|Fln-b	filamin_ beta	5.99112	5.92689	6.11357	5.92004	6.33392	66.5843	0.589067	0.189536	0.458631
FLT1	14254	AI323757|Flt-1|VEGFR-1|VEGFR1|sFlt1	FMS-like tyrosine kinase 1	6.23505	6.28053	5.43403	5.22755	7.21898	67.613	0.28828	0.653154	0.894121
FLT4	14257	AI323512|Chy|Flt-4|VEGFR-3|VEGFR3	FMS-like tyrosine kinase 4	5.65009	6.14929	5.32441	4.94376	5.94889	48.6136	-0.184425	0.667349	0.902072
FN1	14268	E330027I09|Fn|Fn-1	fibronectin 1	9.18821	9.31539	9.90091	9.09174	9.1725	645.266	0.215706	0.569471	0.811754
FNIP2	329679	D630023B12Rik|mKIAA1450	folliculin interacting protein 2	5.20263	6.24882	5.7953	4.81252	5.86143	47.9726	0	1	1
FOXP3	20371	JM2|scurfin|sf	forkhead box P3	3.20263	3.56432	2.95095	4.00516	3.44639	10.807	0	1	1
FPR1	14293	FPR|LXA4R|fMLF-R	formyl peptide receptor 1	4.78759	4.84443	5.3117	4.39748	5.78743	32.5757	0	1	1
FRS2	327826	4732458E18|C330018A15Rik|Frs2alpha|SNT1	fibroblast growth factor receptor substrate 2	5.35791	5.61495	4.4688	4.68698	4.93182	32.2693	0	1	1
FST	14313	AL033346|FS	follistatin	4.55055	4.66386	4.88384	4.59012	5.91454	30.2861	0	1	1
FURIN	18550	9130404I01Rik|Fur|PACE|Pcsk3|SPC1	furin (paired basic amino acid cleaving enzyme)	8.00998	8.24078	7.89879	7.66575	8.2877	259.682	-0.0959244	0.79983	0.945958
FZD2	57265	AL033370|AW456835|Fz10|Fzd10|Mfz10|Mfz10a	frizzled homolog 2 (Drosophila)	5.89294	5.75697	5.12088	4.79524	5.99893	45.6642	-0.111893	0.859432	0.958611
FZD5	14367	5330434N09Rik|AI427138|Fz-5|Fz5|mFz5	frizzled homolog 5 (Drosophila)	3.7432	2.75697	2.19196	1.74213	3.70943	7.10451	0	1	1
GAB1	14388	AA408973|AW107238	growth factor receptor bound protein 2-associated protein 1	6.52456	6.77934	6.06895	5.84646	6.60559	82.4232	-0.315776	0.367879	0.654626
GAS1	14451	AW554192|Gas-1	growth arrest specific 1	7.34311	7.61495	7.19196	6.27195	5.8249	115.31	-0.92785	0.315893	0.613228
GATA3	14462	Gata-3|jal	GATA binding protein 3	3.32816	5.0789	2.81345	3.4202	3.86143	12.9999	0	1	1
GBP3	55932	AW228655|GBP-3|GBP-4|Gbp4	guanylate binding protein 3	3.91312	3.56432	4.24641	4.44257	3.34686	14.956	0	1	1
GBP5	229898	5330409J06Rik|Gbp5a	guanylate binding protein 5	4.44364	4.84443	5.09143	5.33906	5.39748	32.5189	0	1	1
GCNT1	14537	5630400D21Rik|B130048E03|C2 GlcNAcT|C2GNT|IGnT	glucosaminyl (N-acetyl) transferase 1_ core 2	3.20263	3.34193	4.60004	5.03491	5.42215	19.9779	0	1	1
GLI1	14632	AV235269|Zfp-5|Zfp5	GLI-Kruppel family member GLI1	4.87248	5.0049	4.21944	4.30284	5.62697	27.9606	0	1	1
GLI2	14633	-	GLI-Kruppel family member GLI2	3.83066	3.56432	3.57898	3.22755	4.06306	12.5787	0	1	1
GLI3	14634	AI854843|AU023367|Bph|GLI3-190|GLI3FL|Pdn|Xt|add	GLI-Kruppel family member GLI3	4.60118	5.0789	4.42226	4.22755	5.21193	26.1432	0	1	1
GLP1R	14652	GLP-1R|GLP1Rc	glucagon-like peptide 1 receptor	4.38705	4.92689	2.57898	3.27818	5.18336	16.8059	0	1	1
GNB4	14696	6720453A21Rik|G(beta)4	guanine nucleotide binding protein (G protein)_ beta 4	4.13551	5.14929	2.95095	3.54948	3.99893	15.5284	0	1	1
GNG2	14702	-	guanine nucleotide binding protein (G protein)_ gamma 2	4.91312	5.0049	4.75831	5.17509	4.8249	30.5958	0	1	1
GNPTAB	432486	EG432486|mKIAA1208	N-acetylglucosamine-1-phosphate transferase_ alpha and beta subunits	5.60118	5.40082	5.57898	5.58007	5.42215	45.7798	0	1	1
GOT2	14719	AL022787|FABP-pm|Got-2|mAspAT	glutamatic-oxaloacetic transaminase 2_ mitochondrial	8.99822	8.96154	7.83581	7.59012	9.03336	357.999	-0.665047	0.184783	0.451345
GPC4	14735	9530073D23Rik|AF311610|AI385680|AI661372|K-glypican	glypican 4	6.7432	6.98579	7.15685	6.86314	6.30769	112.309	0.108376	0.87169	0.958611
GPR65	14744	Dig1|Gpcr25|TDAG8	G-protein coupled receptor 65	4.32816	3.56432	4.32441	4.39748	4.06306	17.5754	0	1	1
GPX2	14776	GI-GPx|GPx-GI|GSHPx-2|GSHPx-GI	glutathione peroxidase 2	3.32816	2.75697	1.66144	1.4202	4.29439	6.46312	0	1	1
GPX3	14778	AA960521|EGPx|GPx|GSHPx-3|GSHPx-P	glutathione peroxidase 3	5.06512	5.45741	4.01508	3.91205	5.12447	26.2606	0	1	1
GRB10	14783	5730571D09Rik|AI325020|Meg1|mKIAA0207	growth factor receptor bound protein 10	6.41562	6.75697	6.81345	6.35094	6.74896	98.1683	0.276061	0.737023	0.925255
GREM1	23892	Cktsf1b1|Drm|Grem|ld	gremlin 1	4.87248	4.56432	3.77692	4.46459	5.21193	23.8853	0	1	1
GSK3B	56637	7330414F15Rik|8430431H08Rik|C86142|GSK-3|GSK-3beta|GSK3	glycogen synthase kinase 3 beta	7.06512	7.26476	6.71552	6.58511	7.09409	123.205	-0.255898	0.285042	0.581557
GZMA	14938	AW494114|Ctla-3|Ctla3|Hf|SE1|TSP-1|TSP1	granzyme A	4.55055	4.66386	4.10623	4.27818	4.8249	22.3894	0	1	1
GZMB	14939	AI553453|CCP-1/C11|CCP1|Ctla-1|Ctla1|GZB	granzyme B	2.7432	3.75697	2.73945	3.50766	3.78743	9.89665	0	1	1
GZMD	14941	CCP5|Ctla-5|Ctla5	granzyme D	3.44364	3.56432	1.66144	2.66813	2.70943	7.00989	0	1	1
GZME	14942	CCP3|Ctla-6|Ctla6|MCSP-2	granzyme E	3.20263	3.0789	1.66144	-0.579802	3.93182	4.78659	0	1	1
H2-AA	14960	Aalpha|H-2Aa|H2Aa|I-Aalpha|IAalpha|Ia-1|Ia1	histocompatibility 2_ class II antigen A_ alpha	6.06512	6.42939	6.37416	9.16419	5.87935	110.083	2.0872	0.0508939	0.231969
H2-AB1	14961	AI845868|Abeta|H-2Ab|H2-Ab|I-Abeta|IAb|Ia-2|Ia2|Rmcs1	histocompatibility 2_ class II antigen A_ beta 1	6.66206	7.35688	5.51389	7.81894	5.60559	96.4341	-0.199878	0.875304	0.958611
H2-D1	14964	H-2D|H2-D	histocompatibility 2_ D region locus 1	9.78896	9.34568	10.6508	11.2312	9.11882	1043.4	1.02148	0.182353	0.451345
H2-DMA	14998	H-2Ma|H2-Ma	histocompatibility 2_ class II_ locus DMa	4.65009	5.0789	4.04611	5.33906	5.15421	28.9135	0	1	1
H2-DMB1	14999	AI385589|H-2Mb1|H2-Mb1	histocompatibility 2_ class II_ locus Mb1	5.67393	5.61495	4.81345	7.15152	5.21193	51.7381	0	1	1
H2-DMB2	15000	H-2Mb2|H2-Mb2	histocompatibility 2_ class II_ locus Mb2	4.32816	4.66386	3.91778	6.83805	4.78743	30.0034	0	1	1
H2-EB1	14969	Eb|H-2Eb|H2Eb|Ia-4|Ia4	histocompatibility 2_ class II antigen E beta	6.78759	8.01436	5.96725	8.23878	5.91454	126.633	-0.309328	0.708863	0.921156
H2-K1	14972	H-2K|H-2K(d)|H2-K|K-f	histocompatibility 2_ K1_ K region	6.16946	3.92689	3.53591	3.12064	3.86143	17.4223	0	1	1
H2-M3	14991	H-2M3|Hmt|M3a|MuprM3|MuprM301|MuprM302|R4B2	histocompatibility 2_ M region locus 3	4.60118	4.92689	4.7953	5.60011	3.5395	25.859	0	1	1
H2-OB	15002	A-beta-2|A-beta2|H-2Ab|H-2I|H-2Ob|H2-Ab|H2-Ab2|H2-IAb2|Ob	histocompatibility 2_ O region beta locus	3.65009	2.75697	3.53591	7.4202	3.86143	18.9604	0	1	1
H2-PA	15003	H2-Pa-ps	histocompatibility 2_ P region alpha locus	3.44364	4.56432	2.49152	2.4202	4.4937	11.1787	0	1	1
H2-Q1	15006	H-2Q1|Q1|Q1b|Q1d|Q1k|Qa-1|Qa1|Qed-1	histocompatibility 2_ Q region locus 1	2.55055	2.75697	1.49152	1.59012	3.34686	5.08837	0	1	1
H2-Q10	15007	H-2Q10|Q10|Qa10	histocompatibility 2_ Q region locus 10	6.9231	4.45741	3.24641	3.00516	4.18336	20.5788	0	1	1
H2-Q2	15013	BE136769|ENSMUSG00000079507|Gm11132|H-2Q2|gs14-2	histocompatibility 2_ Q region locus 2	2.7432	4.2164	2.49152	2.12064	3.70943	8.318	0	1	1
H2-T23	15040	37b|37c|H-2T23|H2-Qa1|Qa-1|Qa-1(b)|Qa1|Qed-1|T18c|T18c(37)|T23b|T23d	histocompatibility 2_ T region locus 23	5.23505	5.0049	4.55761	5.8039	4.66879	33.2216	0	1	1
HADH	15107	AA409008|AU019341|AW742602|HCDH|Hadhsc|Schad	hydroxyacyl-Coenzyme A dehydrogenase	9.14194	9.38268	7.62338	7.58007	8.25031	336.783	-1.43272	0.00332464	0.100251
HADHA	97212	C77020|Mtpa	hydroxyacyl-Coenzyme A dehydrogenase/3-ketoacyl-Coenzyme A thiolase/enoyl-Coenzyme A hydratase (trifunctional protein)_ alpha subunit	8.59182	8.75697	8.34794	8.50235	8.86143	391.292	-0.0481365	0.918011	0.975004
HAVCR1	171283	AI503787|KIM-1|TIM-1|Tim1|Timd1	hepatitis A virus cellular receptor 1	3.32816	3.34193	2.57898	3.81252	4.12447	10.8319	0	1	1
HC	15139	C5|C5a|He	hemolytic complement	5.62584	3.75697	1.07648	1.59012	2.86143	7.90173	0	1	1
HCAR2	80885	Gpr109a|Gpr109b|HM74|Niacr1|PUMA-G|Pumag|mHM74b	hydroxycarboxylic acid receptor 2	4.65009	5.2164	5.07648	4.39748	6.03136	33.6926	0	1	1
HCFC1	15161	AW060991|HCF|HCF1	host cell factor C1	7.13551	7.02375	6.83581	6.82959	6.84328	122.242	-0.120854	0.764729	0.936793
HCK	15162	AI849071|Bmk	hemopoietic cell kinase	5.52456	5.0789	6.58955	6.20156	6.44639	62.6043	2.12847	0.0179902	0.138277
HDAC4	208727	4932408F19Rik|HD4	histone deacetylase 4	6.23505	6.11452	6.14973	6.12064	6.4937	74.684	0.422379	0.287714	0.581557
HDC	380629	Gm869|HDC|HDCL|Heca	headcase homolog (Drosophila)	3.44364	2.34193	3.66144	2.32709	6.21193	12.1023	0	1	1
HIF1A	15251	AA959795|HIF-1-alpha|HIF1-alpha|HIF1alpha|MOP1|bHLHe78	hypoxia inducible factor 1_ alpha subunit	7.38705	7.67583	8.67391	8.13273	8.74407	278.729	1.15156	0.0658738	0.268985
HIF3A	53417	Ipas|MOP7|NEPAS|bHLHe17	hypoxia inducible factor 3_ alpha subunit	2.91312	1.75697	2.39841	1.74213	4.23994	6.10552	0	1	1
HIKESHI	67669	0610007P06Rik|1110002N09Rik|Hikeshi|l(7)6Rn|l7Rn6	lethal_ Chr 7_ Rinchik 6	7.67393	7.61495	6.61564	6.40888	7.226	137.939	-0.828566	0.014692	0.136759
HKDC1	216019	BC016235	hexokinase domain containing 1	3.7432	4.56432	2.81345	3.00516	4.4937	13.2137	0	1	1
HMGCS2	15360	1300002P16|mHS	3-hydroxy-3-methylglutaryl-Coenzyme A synthase 2	3.06512	2.75697	2.57898	2.00516	2.34686	5.85885	0	1	1
HMOX1	15368	D8Wsu38e|HO-1|HO1|Hemox|Hmox|Hsp32	heme oxygenase 1	4.69739	5.0049	10.4472	9.00234	8.83182	193.572	7.01681	3.95335e-05	0.00522113
HSBP1	68196	0610007A03Rik|AA408769|Hsp25	heat shock factor binding protein 1	6.25099	6.75697	6.13537	6.06405	6.12447	76.9778	-0.258859	0.783658	0.944755
HSD11B1	15483	-	hydroxysteroid 11-beta dehydrogenase 1	6.31305	5.28053	5.5468	5.61987	5.64803	51.3274	0.0524674	0.958687	0.983784
HSD17B4	15488	17-beta-HSD|17[b]-HSD|DBP|MFE-2|MFP2|MPF-2|Mfp-2|perMFE-2	hydroxysteroid (17-beta) dehydrogenase 4	5.41562	4.75697	5.95912	5.62965	5.68925	44.9461	0	1	1
HSP90AA1	15519	86kDa|89kDa|AL024080|AL024147|Hsp86-1|Hsp89|Hsp90|Hspca|hsp4	heat shock protein 90_ alpha (cytosolic)_ class A member 1	7.17782	6.96642	8.45152	8.17842	8.23647	223.19	1.44069	0.00967538	0.121405
HSP90AB1	15516	90kDa|AL022974|C81438|Hsp84|Hsp84-1|Hsp90|Hspcb	heat shock protein 90 alpha (cytosolic)_ class B member 1	8.19852	8.58352	9.71913	9.39246	8.67136	482.037	0.996948	0.185076	0.451345
HSPG2	15530	AI852380|Pcn|Plc|per	perlecan (heparan sulfate proteoglycan 2)	8.85694	8.43645	8.34327	8.18673	8.68416	362.417	-0.204852	0.70361	0.919384
HTRA2	64704	AI481710|Omi|Prss25|mnd2	HtrA serine peptidase 2	4.87248	5.71116	5.50275	5.50766	5.51678	42.878	0	1	1
HVCN1	74096	0610039P13Rik|AI450555|BTS|HV1|Vsop.|mVSOP	hydrogen voltage-gated channel 1	3.20263	4.56432	4.3495	6.61987	4.66879	25.6524	0	1	1
ICAM1	15894	CD54|Icam-1|Ly-47|MALA-2	intercellular adhesion molecule 1	4.55055	4.34193	5.12088	5.09262	4.93182	28.004	0	1	1
ICOS	54167	AILIM|CCLP|CRP-1|H4|Ly115	inducible T cell co-stimulator	3.83066	3.56432	3.29887	4.84646	4.44639	15.9706	0	1	1
IFI27	52668	1110013J02Rik|2900026P10Rik|D12Ertd647e|ISG12a|Ifi27l1	interferon_ alpha-inducible protein 27	7.51138	7.28053	8.03841	7.45087	7.12447	178.667	0.317625	0.431927	0.682723
IFI35	70110	2010008K16Rik|AW986054|IFP35|ifi-35	interferon-induced protein 35	5.93302	6.0789	7.019	6.92402	6.19771	86.2546	1.21991	0.0213121	0.154403
IFNG	15978	IFN-g|Ifg	interferon gamma	4.26676	4.75697	3.6208	3.4202	4.70943	17.8127	0	1	1
IFNGR1	15979	CD119|IFN-gammaR|Ifgr|Ifngr|Nktar	interferon gamma receptor 1	6.00998	5.75697	6.15685	6.27818	6.38499	69.4256	0.874469	0.150043	0.415159
IGF1	16000	C730016P09Rik|Igf-1|Igf-I	insulin-like growth factor 1	6.10075	6.18323	6.60526	5.83805	6.01524	70.9389	0.376563	0.390818	0.660348
IGF1R	16001	A330103N21Rik|CD221|D930020L01|IGF-1R|hyft	insulin-like growth factor I receptor	6.90307	7.45741	6.8709	6.83383	8.35007	155.746	0.488459	0.40715	0.676282
IHH	16147	HHG-2	Indian hedgehog	3.32816	3.56432	2.49152	1.22755	3.78743	7.36046	0	1	1
IKBKB	16150	AI132552|IKK-2|IKK-beta|IKK2|IKK[b]|IKKbeta	inhibitor of kappaB kinase beta	5.23505	5.40082	5.49152	6.39748	5.78743	50.6489	0	1	1
IL10	16153	CSIF|Il-10	interleukin 10	3.32816	1.75697	2.19196	1.74213	3.12447	5.38421	0	1	1
IL10RA	16154	AW553859|CDw210|CDw210a|Il10r|mIL-10R	interleukin 10 receptor_ alpha	4.78759	4.92689	4.96725	5.76005	5.80629	38.0445	0	1	1
IL11	16156	IL-11	interleukin 11	2.7432	3.34193	2.19196	1.59012	3.62697	6.49277	0	1	1
IL12RB2	16162	A930027I18Rik|IL-12RB2|Ifnm	interleukin 12 receptor_ beta 2	3.65009	4.34193	3.13537	2.50766	3.5395	10.8146	0	1	1
IL13	16163	Il-13	interleukin 13	4.69739	5.61495	4.04611	4.00516	4.93182	25.2653	0	1	1
IL17A	16171	Ctla-8|Ctla8|IL-17|IL-17A|Il17	interleukin 17A	4.91312	5.2164	4.13537	3.59012	5.18336	24.3808	0	1	1
IL18R1	16182	Il18ralpha|Il1rrp	interleukin 18 receptor 1	3.91312	3.56432	3.3495	4.39748	4.78743	16.0263	0	1	1
IL1B	16176	IL-1beta|Il-1b	interleukin 1 beta	4.7432	5.14929	6.98337	5.03491	8.4995	67.7455	4.43592	0.00992916	0.121405
IL1R1	16177	CD121a|CD121b|IL-1R1|IL-iR|Il1r-1	interleukin 1 receptor_ type I	5.47112	5.40082	6.85784	6.18838	7.82952	81.5457	2.67431	0.00647123	0.104948
IL1RAP	16180	6430709H04Rik|AI255955|AV239853|IL-1RAcP	interleukin 1 receptor accessory protein	3.55055	2.75697	3.29887	2.81252	5.15421	11.429	0	1	1
IL21R	60504	NILR	interleukin 21 receptor	3.91312	2.75697	4.13537	6.45912	4.23994	19.7107	0	1	1
IL27	246779	IL-27|IL-27p28|Il30|p28	interleukin 27	3.7432	3.0789	3.01508	1.22755	4.23994	8.34512	0	1	1
IL2RA	16184	CD25|Il2r|Ly-43	interleukin 2 receptor_ alpha chain	3.7432	3.75697	3.13537	5.07841	3.93182	15.2333	0	1	1
IL2RB	16185	CD122|IL-15Rbeta|IL15Rbeta|Il-2/15Rbeta|Il-2Rbeta|p70	interleukin 2 receptor_ beta chain	4.95265	4.45741	4.04611	6.7056	5.12447	33.2953	0	1	1
IL33	77125	9230117N10Rik|Il-33|Il1f11|NF-HEV	interleukin 33	4.49808	5.0049	5.53591	5.33906	6.99071	44.4383	0	1	1
IL4	16189	BSF-1|Il-4	interleukin 4	2.55055	0.756968	1.95095	1.4202	3.34686	4.01418	0	1	1
IL6	16193	Il-6	interleukin 6	2.55055	3.56432	3.70097	2.87963	7.62165	16.7191	0	1	1
IL6ST	16195	5133400A03Rik|AA389424|BB405851|CD130|D13Ertd699e|gp130	interleukin 6 signal transducer	7.9672	8.01436	8.11723	8.06766	8.35968	275.369	0.274415	0.373673	0.654626
ILK	16202	AA511515|ESTM24	integrin linked kinase	6.20263	6.51186	7.019	6.47548	6.33392	91.0493	0.582243	0.0732063	0.292825
INPP5D	16331	SHIP|SHIP-1|SHIP1|SIP-145|p150Ship|s-SHIP	inositol polyphosphate-5-phosphatase D	3.20263	4.34193	4.75831	4.61002	4.18336	18.626	0	1	1
INSR	16337	4932439J01Rik|CD220|D630014A15Rik|IR|IR-A|IR-B	insulin receptor	7.01932	6.80136	5.56833	5.61987	6.81563	82.4189	-0.733664	0.166858	0.443861
IQGAP1	29875	AA682088|D7Ertd237e|D7Ertd257e|mKIAA0051	IQ motif containing GTPase activating protein 1	5.85172	6.48489	7.18152	7.06766	6.30769	95.5838	1.10112	0.0880435	0.305956
IRAK3	73914	4833428C18Rik|AI563835|IRAK-M	interleukin-1 receptor-associated kinase 3	5.10075	5.80136	5.17802	4.87963	6.63753	45.8694	0.989029	0.0941985	0.318326
IRF1	16362	AU020929|Irf-1	interferon regulatory factor 1	5.80928	6.63961	6.74418	7.37439	6.4937	97.832	1	0.273723	0.567722
IRF3	54131	C920001K05Rik|IRF-3	interferon regulatory factor 3	6.18614	5.75697	5.90937	6.1413	5.99893	63.9354	0.424026	0.38022	0.654626
IRF4	16364	AI385587|IRF-4|LSIRF|Spip	interferon regulatory factor 4	4.32816	4.2164	3.07648	5.25309	4.5839	19.584	0	1	1
IRF8	15900	AI893568|ICSBP|IRF-8|Icsbp1|Myls	interferon regulatory factor 8	5.06512	5.66386	5.3495	6.24675	5.56187	47.7497	0	1	1
IRS1	16367	G972R|IRS-1	insulin receptor substrate 1	7.52456	7.0049	5.72992	5.61002	5.76832	80.312	-1.69773	0.00513691	0.104948
ISG15	100038882	G1p2|IGI15|IP17|Irfp|UCRP	ISG15 ubiquitin-like modifier	5.16946	4.2164	8.06327	7.75112	7.44037	92.2913	4.52588	0.00727724	0.104948
ISG20	57444	1600023I01Rik|2010107M23Rik|20kDa|DnaQL|HEM45	interferon-stimulated protein	4.95265	5.45741	5.91778	5.67759	6.63753	53.0247	2.02466	0.123685	0.381236
ITCH	16396	6720481N21Rik|8030492O04Rik|A130065M08|AIP4|C230047C07Rik	itchy_ E3 ubiquitin protein ligase	6.94287	7.09682	6.7953	7.03858	6.98245	125.47	0.0615878	0.794776	0.945958
ITGA1	109700	CD49A|E130012M19Rik|Vla1	integrin alpha 1	7.27458	7.62733	6.76298	7.00516	6.89705	138.469	-0.511433	0.178999	0.449474
ITGA4	16401	CD49D|Itga4B	integrin alpha 4	5.41562	5.71116	5.4688	6.45362	5.39748	51.6014	0	1	1
ITGA5	16402	Cd49e|Fnra|VLA5	integrin alpha 5 (fibronectin receptor alpha)	6.35791	6.2164	6.95095	6.16167	8.16886	109.225	1.44103	0.0143302	0.136759
ITGA9	104099	(alpha)9|2610002H11Rik|6720458D17Rik|AI461869|D130073C02|D9Ertd428e	integrin alpha 9	6.08305	6.24882	5.82244	5.51823	6.07866	61.8302	-0.0974125	0.770172	0.940522
ITGB1	16412	4633401G24Rik|AA409975|AA960159|CD29|ENSMUSG00000051907|Fnrb|Gm9863|gpIIa	integrin beta 1 (fibronectin receptor beta)	8.84123	8.92689	10.0077	9.52283	9.71817	677.166	0.932096	0.0170949	0.136759
ITGB3	16416	CD61|GP3A|INGRB3	integrin beta 3	4.55055	5.0049	4.32441	4.66813	3.86143	22.345	0	1	1
ITPR2	16439	AI649341|InsP3R-2|InsP3R-5|Ip3r2|Itpr5|insP3R2	inositol 1_4_5-triphosphate receptor 2	6.72048	6.86549	5.98337	7.06405	6.62697	100.571	-0.0109711	0.972446	0.989621
JAG1	16449	ABE2|Gsfabe2|Htu|Ozz|Ser-1	jagged 1	5.97201	6.48489	5.84907	5.58007	5.76832	61.0057	-0.335603	0.516261	0.777227
JAG2	16450	D12Ggc2e|Serh|mJagged2-1|sm	jagged 2	7.48466	7.61495	6.24641	6.07841	6.78743	114.752	-1.16555	0.0163535	0.136759
JAK1	16451	AA960307|BAP004|C130039L05Rik	Janus kinase 1	7.83066	7.73425	7.77923	8.1102	8.2225	244.784	0.362841	0.428656	0.682723
JAK2	16452	Fd17	Janus kinase 2	6.28235	6.28053	6.23299	6.51823	6.93182	87.3771	0.641207	0.308562	0.610891
JMJD4	194952	6430559I23	jumonji domain containing 4	6.06512	5.80136	4.53591	4.91205	5.44639	40.8473	-0.874469	0.141966	0.40621
JUN	16476	AP-1|Junc|c-jun	jun proto-oncogene	7.71474	7.16636	6.76764	6.54432	7.70441	144.958	-0.293328	0.712016	0.921156
KANSL1	76719	1700081L11Rik|9430041J06Rik|mKIAA1267	KAT8 regulatory NSL complex subunit 1	7.24304	7.31156	6.81345	7.20483	7.0473	139.492	-0.145541	0.576447	0.815791
KAT6A	244349	1500036M03|9930021N24Rik|MOZ|Myst3|Zfp220	K(lysine) acetyltransferase 6A	7.46429	7.37168	6.76298	7.06044	7.0864	141.942	-0.372351	0.144273	0.409819
KDM2A	104263	1700105C21Rik|C230043E16Rik|JHDM2a|Jmjd1|Jmjd1a|KDM2A|TGSA|Tsga|Kdm3a	lysine (K)-specific demethylase 3A	6.87248	6.84443	6.41038	6.83805	6.55073	104.2	-0.107313	0.79042	0.945958
KDM3B	277250	5830462I21Rik|JHDM2B|Jmjd1b|mKIAA1082	KDM3B lysine (K)-specific demethylase 3B	3.55055	4.34193	2.19196	2.66813	3.70943	9.7974	0	1	1
KDM5D	20592	HY|Jarid1d|Smcy	lysine (K)-specific demethylase 5D	3.32816	3.92689	3.44572	2.59012	3.70943	10.5565	0	1	1
KDR	16542	6130401C07|Flk-1|Flk1|Krd-1|Ly73|VEGFR-2|VEGFR2|sVEGFR-2	kinase insert domain protein receptor	6.13551	6.2164	5.73945	5.62965	5.26742	55.626	-0.458205	0.558948	0.80568
KIF3A	16568	Kif3|Kifl|Kns3	kinesin family member 3A	4.32816	4.92689	3.53591	4.09262	4.4937	19.366	0	1	1
KIR3DL1/2	NA	NA	NA	3.55055	4.34193	3.49152	2.94376	4.44639	13.4995	0	1	1
KLF5	12224	4930520J07Rik|Bteb2|CKLF|IKLF	Kruppel-like factor 5	5.10075	5.45741	5.12088	4.7056	7.51105	47.8065	2.1224	0.0834462	0.305956
KLKB1	16621	APS|Kal-3|Kal3|Klk3|PSA	kallikrein B_ plasma 1	5.16946	4.34193	3.19196	1.4202	2.70943	10.3145	0	1	1
KLRB1	100043861	4930431A04Rik|Gm4696|Klrb1g|Klrb6|Ly-55|Ly55|NKR-P1G|Nkrp-1e|Nkrp1g	killer cell lectin-like receptor subfamily B member 1	2.55055	3.0789	2.07648	1.74213	3.12447	5.71401	0	1	1
KLRD1	16643	CD94	killer cell lectin-like receptor_ subfamily D_ member 1	3.55055	3.92689	3.24641	3.94376	3.78743	12.9153	0	1	1
KLRK1	27007	D6H12S2489E|NKG2-D|Nkg2d	killer cell lectin-like receptor subfamily K_ member 1	4.87248	5.14929	4.19196	3.66813	4.86143	23.4036	0	1	1
KMT2D	381022	ALR|BC032281|BC058659|C430014K11Rik|KMT2B|Mll2|Mll4	lysine (K)-specific methyltransferase 2D	7.33565	7.63961	7.11723	7.63452	7.32741	170.176	-0.0184963	0.948587	0.982275
KNG1	16644	Kng	kininogen 1	6.35791	4.66386	2.57898	2.22755	3.23994	14.0612	0	1	1
KNG2	385643	-	kininogen 2	4.7432	3.34193	3.88384	3.54948	3.70943	14.3758	0	1	1
KRAS	16653	AI929937|K-ras|Ki-ras|Kras-2|Kras2|p21B|ras	v-Ki-ras2 Kirsten rat sarcoma viral oncogene homolog	5.60118	5.40082	5.3117	5.13444	5.34686	41.0412	0	1	1
LAG3	16768	CD223|LAG-3|Ly66	lymphocyte-activation gene 3	4.7432	5.14929	4.42226	4.09262	4.74896	24.7827	0	1	1
LAMA3	16774	Lama3B|[a]3B	laminin_ alpha 3	4.26676	5.28053	3.77692	3.66813	4.89705	20.7909	0	1	1
LAMC1	226519	Lamb2	laminin_ gamma 1	8.51138	8.56432	8.47736	8.32709	8.70189	366.18	0.0178028	0.9497	0.982275
LAMTOR2	83409	2010111E04Rik|AL022628|Mapbpip|P14|Rab25|Robld3	late endosomal/lysosomal adaptor_ MAPK and MTOR activator 2	8.828	9.19576	7.93446	7.95742	8.32086	349.053	-0.938438	6.12831e-05	0.00600575
LAMTOR4	66096	0910001L09Rik|AV006840	late endosomal/lysosomal adaptor_ MAPK and MTOR activator 4	2.91312	3.92689	2.19196	2.32709	4.74896	9.32823	0	1	1
LATS1	16798	AW208599	large tumor suppressor	7.04698	7.44347	6.3557	6.49166	6.70943	112.163	-0.682518	0.0103677	0.121405
LATS2	50523	4932411G09Rik|AV277261|AW228608	large tumor suppressor 2	6.89294	7.13201	6.62595	6.68229	7.15421	119.22	-0.0367586	0.87175	0.958611
LDLRAP1	100017	AA691260|ARH2|Arh|Arh1|FHCB1|FHCB2	low density lipoprotein receptor adaptor protein 1	5.49808	5.80136	5.65139	5.52872	5.09409	45.7193	0	1	1
LEP	16846	ob|obese	leptin	4.26676	3.56432	3.66144	4.09262	4.12447	15.3687	0	1	1
LEPR	16847	LEPROT|Leprb|Modb1|OB-RGRP|Obr|db|diabetes|obese-like|obl	leptin receptor	4.26676	4.45741	4.19196	4.22755	4.89705	21.2317	0	1	1
LGALS3	16854	GBP|L-34|Mac-2|gal3	lectin_ galactose binding_ soluble 3	2.32816	1.75697	2.49152	2.32709	3.5395	5.61251	0	1	1
LGMN	19141	AEP|AI746452|AU022324|Prsc1	legumain	6.4297	6.77934	8.78384	7.9767	6.8249	164.153	1.77868	0.0428378	0.215288
LIPA	16889	AA960673|Lal|Lip-1|Lip1	lysosomal acid lipase A	5.93302	6.84443	7.3833	6.77775	5.87935	94.5871	0.631074	0.415873	0.679259
LIPC	15450	AI256194|HL|Hpl	lipase_ hepatic	4.49808	3.92689	3.01508	1.74213	4.23994	11.1922	0	1	1
LIPG	16891	3110013K01Rik|EL|lipase|mEDL	lipase_ endothelial	4.32816	4.34193	3.70097	5.49701	5.68925	26.1995	0	1	1
LOX	16948	AI893619|TSC-160|rrg	lysyl oxidase	6.84123	7.14929	9.3061	8.19169	8.6029	259.257	2.02272	0.00488251	0.104948
LOXL1	16949	Loxl	lysyl oxidase-like 1	7.41562	7.24882	8.82244	8.25467	7.02332	215.714	1.04461	0.150389	0.415159
LOXL2	94352	1110004B06Rik|4930526G11Rik|9430067E15Rik	lysyl oxidase-like 2	6.93302	7.34193	6.75361	6.09262	6.91454	111.984	-0.440861	0.522395	0.777227
LOXL4	67573	4833426I20Rik|Loxc	lysyl oxidase-like 4	3.91312	3.75697	3.81345	3.4202	4.86143	15.4875	0	1	1
LPAR5	381810	GPR93|Gm1072|Gpr92|LPA5	lysophosphatidic acid receptor 5	4.38705	5.14929	4.19196	4.44257	5.09409	25.1588	0	1	1
LPCAT1	210992	2900035H07Rik|Aytl2|BB137372|BC005662|C87117|LPCAT|rd11	lysophosphatidylcholine acyltransferase 1	5.16946	5.2164	5.10623	5.67759	4.8249	36.7307	0	1	1
LPL	16956	-	lipoprotein lipase	8.51798	8.41518	8.01704	7.87141	9.2225	339.866	0.0922907	0.883662	0.959544
LRP1	16971	A2mr|AI316852|CD91|Lrp|b2b1554Clo	low density lipoprotein receptor-related protein 1	7.67393	7.88625	8.83026	8.17509	7.87489	272.117	0.673499	0.141225	0.40621
LRP2	14725	AI315343|AW536255|D230004K18Rik|Gp330|Megalin|b2b1625.2Clo	low density lipoprotein receptor-related protein 2	2.7432	3.75697	2.66144	2.87963	4.5839	10.0215	0	1	1
LRP6	16974	C030016K15Rik|Cd|Gw|ska26|ska<m26Jus>|skax26	low density lipoprotein receptor-related protein 6	7.37982	7.34193	6.57898	6.52349	7.09409	126.559	-0.544605	0.0450952	0.220966
LRRC32	434215	AI426318|D11S833Eh|D7H11S833E|EG434215|Garp	leucine rich repeat containing 32	4.91312	5.2164	5.58955	5.09262	6.21193	42.3628	1.96523	0.0131257	0.136759
LTA	16992	LT|LT-[a]|LT-alpha|LT[a]|LTalpha|Ltx|TNF-beta|TNFSF1|Tnfb|Tnfsf1b|hlb382	lymphotoxin A	3.55055	2.75697	2.29887	4.03491	4.23994	10.3837	0	1	1
LTB	16994	AI662801|LTbeta|Tnfc|Tnfsf3|p33	lymphotoxin B	3.55055	2.34193	5.04611	7.92601	4.4937	25.4865	0	1	1
LYN	17096	AA407514|Hck-2|p53Lyn|p56Lyn	Yamaguchi sarcoma viral (v-yes-1) oncogene homolog	5.99112	6.37168	6.8924	6.92799	6.68925	95.3056	1.04731	0.0520747	0.231969
MAF	17132	2810401A20Rik|A230108G15Rik|AW047063|c-maf	avian musculoaponeurotic fibrosarcoma (v-maf) AS42 oncogene homolog	6.53761	6.75697	6.06137	5.91205	5.09409	67.2946	-0.872402	0.381273	0.654626
MAML1	103806	AI644666|AW743257|D930008C07Rik|Mam-1|Mam1|mKIAA0200	mastermind like 1 (Drosophila)	6.55055	6.82306	6.10623	6.07841	6.84328	89.2825	-0.145339	0.546134	0.80237
MAML2	270118	5930431H10|BC032967	mastermind like 2 (Drosophila)	4.99112	5.14929	4.66144	4.95936	5.42215	32.8238	0	1	1
MAML3	433586	AV234550|BC049812|Mam-2|mKIAA1816	mastermind like 3 (Drosophila)	5.29778	5.28053	4.51389	4.44257	5.18336	30.7737	0	1	1
MAP1LC3A	66734	1010001H21Rik|4922501H04Rik|LC3|LC3a	microtubule-associated protein 1 light chain 3 alpha	11.1574	11.7299	9.3125	9.0266	10.4886	1298.83	-1.72323	0.0037047	0.103732
MAP2K1	26395	MAPKK1|MEKK1|Mek1|Prkmk1	mitogen-activated protein kinase kinase 1	7.32062	7.66386	7.24974	7.15152	7.39748	163.897	-0.148468	0.710007	0.921156
MAP3K1	26401	MAPKKK1|MEKK1|Mekk	mitogen-activated protein kinase kinase kinase 1	5.95265	6.34193	5.52494	6.26569	5.66879	61.8542	0	1	1
MAPK1	26413	9030612K14Rik|AA407128|AU018647|C78273|ERK|Erk2|MAPK2|PRKM2|Prkm1|p41mapk|p42mapk	mitogen-activated protein kinase 1	7.22701	7.48489	7.4887	7.57248	7.4937	175.26	0.286713	0.380025	0.654626
MAPK10	26414	C230008H04Rik|JNK3|JNK3B1|JNK3B2|SAPK(beta)|Serk2|p493F12|p54bSAPK	mitogen-activated protein kinase 10	4.20263	4.75697	3.49152	3.32709	4.4937	16.6146	0	1	1
MAPK11	19094	P38b|Prkm11|Sapk2|Sapk2b|p38-2|p38beta|p38beta2	mitogen-activated protein kinase 11	4.32816	4.0789	3.70097	4.48629	3.78743	16.8695	0	1	1
MAPK8	26419	AI849689|JNK|JNK1|Prkm8|SAPK1	mitogen-activated protein kinase 8	5.89294	6.0789	5.94273	5.77775	6.07866	62	0.304006	0.335643	0.623532
MAPK9	26420	AI851083|JNK2|Prkm9|p54aSAPK	mitogen-activated protein kinase 9	6.67393	6.61495	6.36188	6.29672	6.47024	89.4831	-0.103556	0.659187	0.894121
MARCO	17167	AI323439|Ly112|Scara2	macrophage receptor with collagenous structure	4.06512	3.56432	6.01508	6.23398	3.34686	25.0211	0	1	1
MASP1	17174	AW048060|CCPII|Crarf|Masp1/3	mannan-binding lectin serine peptidase 1	3.65009	3.56432	3.53591	2.94376	3.44639	10.7636	0	1	1
MBTPS2	270669	9630032G22Rik|AI662535	membrane-bound transcription factor peptidase_ site 2	3.55055	4.92689	3.88384	3.7056	4.39748	17.0639	0	1	1
MECP2	17257	1500041B07Rik|D630021H01Rik|Mbd5|WBP10	methyl CpG binding protein 2	7.08305	7.24882	5.99931	6.07841	6.43432	94.9293	-0.97429	0.00205133	0.089347
MEF2A	17258	A430079H05Rik	myocyte enhancer factor 2A	6.56337	6.84443	6.75361	6.50235	6.32086	96.7994	-0.00295332	0.995812	0.995812
MEFV	54483	FMF|TRIM20|pyrin	Mediterranean fever	3.83066	2.34193	4.24641	3.7056	5.32086	14.8161	0	1	1
MET	17295	AI838057|HGF|HGFR|Par4|c-Met	met proto-oncogene	6.06512	6.48489	5.63107	5.53914	6.32086	64.3655	-0.239827	0.65698	0.894121
MFAP3	216760	2610509F16Rik|2700079M14Rik|AW536327	microfibrillar-associated protein 3	3.91312	4.56432	4.6208	4.52872	4.39748	21.1838	0	1	1
MKI67	17345	D630048A14Rik|Ki-67|Ki67	antigen identified by monoclonal antibody Ki 67	4.60118	3.34193	6.53591	5.47548	2.99893	24.0954	0	1	1
MLXIPL	58805	ChREBP|WS-bHLH|Wbscr14|bHLHd14	MLX interacting protein-like	7.84648	7.87591	6.2597	6.43143	7.16155	138.622	-1.20831	0.0830663	0.305956
MMP10	17384	AV377895|MMP-10|SL-2	matrix metallopeptidase 10	3.06512	3.75697	2.88384	2.12064	3.70943	8.61708	0	1	1
MMP11	17385	MMP-11|SL-3|ST3|Stmy3	matrix metallopeptidase 11	3.65009	4.45741	3.81345	3.32709	1.86143	10.7175	0	1	1
MMP12	17381	AV378681|Mmel	matrix metallopeptidase 12	3.20263	5.92689	4.44572	3.59012	4.34686	19.7317	0	1	1
MMP13	17386	Clg|MMP-13|Mmp1	matrix metallopeptidase 13	3.65009	2.75697	2.88384	1.22755	3.34686	6.83556	0	1	1
MMP14	17387	AI325305|MT-MMP-1|MT1-MMP|sabe	matrix metallopeptidase 14 (membrane-inserted)	7.15259	7.7682	7.96725	7.38598	7.01524	175.807	0.123232	0.776267	0.942094
MMP16	17389	MT3-MMP|Mt3mmp	matrix metallopeptidase 16	5.20263	5.51186	4.27288	3.4202	4.96577	25.5396	0	1	1
MMP1A	83995	Mcol-A|Mcola	matrix metallopeptidase 1a (interstitial collagenase)	3.44364	3.34193	2.29887	-0.579802	3.34686	5.17048	0	1	1
MMP1B	83996	Mcol-B|Mcolb	matrix metallopeptidase 1b (interstitial collagenase)	3.7432	3.75697	2.49152	2.4202	3.86143	9.54445	0	1	1
MMP2	17390	Clg4a|GelA|MMP-2	matrix metallopeptidase 2	7.73755	8.17482	8.06137	7.32106	7.2606	209.54	-0.322455	0.415646	0.679259
MMP3	17392	EMS-2|MMP-3|SL-1|SLN-1|SLN1|STR-1|Stmy1|Str1	matrix metallopeptidase 3	4.95265	6.18323	8.21262	7.34204	6.92321	105.621	2.64981	0.0324395	0.189795
MMP7	17393	MAT	matrix metallopeptidase 7	2.7432	3.92689	1.95095	0.742126	4.12447	6.48689	0	1	1
MMP8	17394	BB138268	matrix metallopeptidase 8	2.55055	3.0789	4.13537	3.00516	6.28097	14.0275	0	1	1
MMP9	17395	AW743869|B/MMP9|Clg4b|MMP-9|pro-MMP-9	matrix metallopeptidase 9	3.20263	4.66386	5.38634	4.46459	4.74896	22.5222	0	1	1
MMRN1	70945	4921530G03Rik|Emilin4|Mmrn	multimerin 1	5.83066	6.0049	4.53591	4.72398	5.87935	42.077	0	1	1
MMUT	NA	NA	NA	6.85172	7.34193	5.90937	6.2594	6.61632	96.7204	-0.78566	0.0881966	0.305956
MOB1B	68473	1110003E08Rik|AU015450|B230364F10|Mobkl1a	MOB kinase activator 1B	7.44364	7.48489	6.93031	6.67759	6.89705	135.928	-0.575556	0.00652815	0.104948
MS4A1	12482	AA960661|Cd20|Ly-44|Ms4a2	membrane-spanning 4-domains_ subfamily A_ member 1	2.06512	3.34193	3.29887	7.91605	4.23994	18.0307	0	1	1
MS4A2	14126	FcRB|Fce1b|Fcer1b|Fcrbeta|Ms4a1|fcERI	membrane-spanning 4-domains_ subfamily A_ member 2	4.44364	4.84443	3.91778	3.17509	4.44639	17.9444	0	1	1
MS4A4A	666907	EG666907	membrane-spanning 4-domains_ subfamily A_ member 4A	2.7432	4.0789	6.37416	5.45362	4.93182	26.2881	0	1	1
MTMR4	170749	AA596759|ESTM44|FYVE-DSP2|ZFYVE11|mKIAA0647	myotubularin related protein 4	6.15259	5.61495	5.39841	5.90401	5.26742	50.8254	0	1	1
MTOR	56717	2610315D21Rik|AI327068|FRAP|FRAP2|Frap1|RAFT1|RAPT1|flat	mechanistic target of rapamycin (serine/threonine kinase)	6.77662	6.77934	6.56298	6.52349	6.87935	104.283	0.0572249	0.863481	0.958611
MUC5B	74180	2300002I04Rik|A130042M24|AV085033|MUC5|MUC9|mucin 5b	mucin 5_ subtype B_ tracheobronchial	3.20263	3.0789	1.81345	1.74213	4.4937	7.29121	0	1	1
MYD88	17874	-	myeloid differentiation primary response gene 88	5.06512	4.56432	6.23971	5.96709	6.66879	52.0205	3.18763	0.00776403	0.104948
MYL2	17906	MLC-2|MLC-2v|Mlc2v|Mylpc	myosin_ light polypeptide 2_ regulatory_ cardiac_ slow	10.8789	10.7009	8.01312	7.68932	11.7169	891.347	-0.468282	0.785689	0.944755
MYLK	107589	9530072E15Rik|A930019C19Rik|AW489456|KRP|MLCK108|MLCK210|Mlck|nmMlck|smMLCK	myosin_ light polypeptide kinase	7.78759	7.73425	6.65643	6.91605	7.30105	155.317	-0.750247	0.253233	0.548439
NCAM1	17967	CD56|E-NCAM|NCAM-1|Ncam	neural cell adhesion molecule 1	5.80928	5.71116	6.49714	5.55975	5.89705	59.5025	0.809569	0.377056	0.654626
NCEH1	320024	Aadacl1|B230106I24Rik|CPO-BP|Nceh	neutral cholesterol ester hydrolase 1	4.99112	5.28053	5.14973	4.46459	5.62697	34.3583	0	1	1
NCF1	17969	NCF-47K|NOXO2|Ncf-1|p47-phox|p47<phox>|p47phox	neutrophil cytosolic factor 1	5.29778	5.75697	6.53591	7.04225	5.70943	67.1106	1.78526	0.0266531	0.177693
NCF4	17972	AI451400|p40phox	neutrophil cytosolic factor 4	5.10075	5.84443	6.50275	6.66337	5.98245	64.8371	1.71109	0.185374	0.451345
NCK2	17974	4833426I10Rik|Grb4|NCKbeta|Nck-2	non-catalytic region of tyrosine kinase adaptor protein 2	5.29778	5.96642	4.57898	4.56995	5.26742	35.166	0	1	1
NCKAP1L	105855	4930568P13Rik|AI463083|Hem1|Hemp1	NCK associated protein 1 like	5.80928	5.84443	6.87522	7.13787	6.07866	81.5207	1.53877	0.0880714	0.305956
NCOA2	17978	D1Ertd433e|GRIP-1|Grip1|KAT13C|NCoA-2|SRC-2|TIF2|bHLHe75	nuclear receptor coactivator 2	5.26676	5.84443	5.50275	5.56995	5.87935	48.93	0	1	1
NCOR2	20602	N-CoR|SMRT|SMRTe	nuclear receptor co-repressor 2	7.91312	8.1057	6.93446	7.06766	7.61632	184.497	-0.750673	0.000421945	0.0330805
NCR1	17086	Ly94|NKp46	natural cytotoxicity triggering receptor 1	2.91312	3.34193	2.29887	2.81252	2.70943	7.03804	0	1	1
NCSTN	59287	9430068N19Rik|AA727311|Aph2|D1Dau13e|Kiaa0253|Nct|mKIAA0253	nicastrin	4.99112	5.56432	6.3117	6.23398	5.42215	52.1521	0	1	1
NDUFA1	54405	1810049F12Rik|MWFE	NADH dehydrogenase (ubiquinone) 1 alpha subcomplex_ 1	9.50807	9.51852	8.90091	8.79524	9.31922	591.564	-0.475064	0.321369	0.61452
NDUFB5	66046	0610007D05Rik|AU015782|CI-SGDH|SGDH	NADH dehydrogenase (ubiquinone) 1 beta subcomplex_ 5	10.5824	10.8733	9.6419	9.25783	10.4305	1141.88	-0.871089	0.0798812	0.304014
NDUFB6	230075	CI-B17|Gm137	NADH dehydrogenase (ubiquinone) 1 beta subcomplex_ 6	9.40319	9.49843	8.98137	8.73535	9.27759	579.71	-0.420018	0.359926	0.647206
NDUFB8	67264	2900010I05Rik|AI987932	NADH dehydrogenase (ubiquinone) 1 beta subcomplex 8	10.1095	10.1978	9.6419	9.39748	10.2075	962.636	-0.352632	0.44613	0.696745
NDUFC1	66377	2310016K22Rik|KFYI	NADH dehydrogenase (ubiquinone) 1_ subcomplex unknown_ 1	11.024	11.099	10.0798	9.99053	10.6002	1508.29	-0.810087	0.0908283	0.309606
NDUFS3	68349	0610010M09Rik|CI-30kD	NADH dehydrogenase (ubiquinone) Fe-S protein 3	10.1226	10.0901	9.4311	9.22997	10.2278	904.078	-0.398347	0.420284	0.682723
NDUFS5	595136	AI256693	NADH dehydrogenase (ubiquinone) Fe-S protein 5	10.183	10.2961	9.39314	9.09439	9.99483	886.7	-0.690896	0.0870938	0.305956
NEDD8	18002	Rub1	neural precursor cell expressed_ developmentally down-regulated gene 8	8.64708	8.79589	8.35725	8.21624	8.43735	359.727	-0.354023	0.0375535	0.206215
NF1	18015	AW494271|E030030H24Rik|Nf-1	neurofibromatosis 1	4.38705	4.75697	4.21944	3.91205	4.5839	20.7046	0	1	1
NFAM1	74039	4921501M20Rik|Cnaip	Nfat activating molecule with ITAM motif 1	4.32816	4.0789	6.06895	5.50766	5.03136	32.0667	0	1	1
NFKB1	18033	NF-KB1|NF-kappaB|NF-kappaB1|p105|p50|p50/p105	nuclear factor of kappa light polypeptide gene enhancer in B cells 1_ p105	5.62584	6.24882	6.20576	6.63452	6.5395	76.1562	0.969238	0.225319	0.501906
NID1	18073	A630025O17|Nid|entactin|entactin-1|nidogen-1	nidogen 1	8.31684	8.30386	8.33701	8.08198	8.40369	312.709	0.025091	0.949453	0.982275
NID2	18074	AW547149|Ly111|NID-2|entactin-2|nidogen-2	nidogen 2	6.45744	6.61495	6.73469	6.29056	5.60559	81.0448	-0.0776209	0.925259	0.975004
NKG7	72310	2500004F03Rik	natural killer cell group 7 sequence	3.44364	3.34193	2.49152	4.66813	3.93182	11.9208	0	1	1
NLRC4	268973	9530011P19Rik|CLAN|CLAN1|CLANA|CLANB|CLANC|CLAND|Card12|IPAF	NLR family_ CARD domain containing 4	4.65009	4.75697	4.32441	4.25309	4.34686	22.1047	0	1	1
NLRP3	216799	AGTAVPRL|AII/AVP|Cias1|FCAS|FCU|MWS|Mmig1|NALP3|Pypaf1	NLR family_ pyrin domain containing 3	3.91312	3.92689	4.77692	4.17509	6.28097	24.4981	0	1	1
NOS1	18125	2310005C01Rik|N-NOS|NC-NOS|NO|NOS|NOS-I|Nos-1|bNOS|nNOS	nitric oxide synthase 1_ neuronal	6.76556	6.68771	5.3117	4.56995	6.43432	61.985	-1.0933	0.197585	0.466821
NOS3	18127	2310065A03Rik|Nos-3|eNOS|ecNOS	nitric oxide synthase 3_ endothelial cell	4.91312	5.56432	4.57898	4.32709	5.98245	33.6653	0.670295	0.31161	0.613228
NOTCH1	18128	9930111A19Rik|Mis6|N1|Tan1|lin-12	notch 1	7.19441	7.35688	6.91778	7.02011	7.44037	145.604	-0.0183318	0.939981	0.982275
NOTCH2	18129	AI853703|N2	notch 2	5.29778	5.40082	5.50275	5.22755	5.5839	42.2993	0	1	1
NOTCH3	18131	AW229011|N3|hpbk	notch 3	5.29778	5.0049	4.6208	4.48629	4.74896	28.4774	0	1	1
NOTCH4	18132	Int-3|Int3|N4	notch 4	6.16946	6.18323	5.41038	4.4202	6.226	51.3344	-0.513879	0.316737	0.613228
NPC1	18145	A430089E03Rik|C85354|D18Ertd139e|D18Ertd723e|lcsd|nmf164|spm	Niemann-Pick type C1	5.95265	5.66386	6.24641	6.14812	6.97413	73.3656	1.24982	0.0642652	0.265179
NPHP4	260305	4930564O18Rik|nmf192	nephronophthisis 4 (juvenile) homolog (human)	4.49808	4.92689	3.44572	3.74213	4.34686	18.2767	0	1	1
NR1H2	22260	AI194859|LXR|LXRB|LXRBSV|LXRbeta|NER1|OR-1|RIP15|UR|Unr|Unr2	nuclear receptor subfamily 1_ group H_ member 2	6.72048	7.19991	6.21262	6.45912	6.45837	97.6872	-0.5025	0.715195	0.922225
NR1H3	22259	AU018371|LXR|RLD1|Unr1	nuclear receptor subfamily 1_ group H_ member 3	7.11824	7.0789	6.66644	6.67759	6.38499	110.296	-0.434859	0.175879	0.449474
NR1H4	20186	AI957360|Fxr|HRR1|RIP14|Rxrip14	nuclear receptor subfamily 1_ group H_ member 4	5.06512	5.92689	4.53591	4.17509	4.99893	30.7047	0	1	1
NRIP3	78593	A330103B05Rik|D7H11orf14|ICRFP703B1614Q5.2	nuclear receptor interacting protein 3	3.99112	4.0789	3.77692	3.17509	4.44639	14.8633	0	1	1
NRP2	18187	1110048P06Rik|Np-2|Np2|Npn-2|Npn2	neuropilin 2	6.32816	6.0789	6.27942	5.61002	5.84328	65.2523	-0.0285692	0.941515	0.982275
NUMB	18222	Nb	numb gene homolog (Drosophila)	6.15259	6.18323	5.55761	5.40888	6.07866	58.7369	-0.257158	0.48606	0.73851
OAS1A/G	NA	NA	NA	4.69739	4.45741	5.20576	4.44257	5.34686	28.4429	0	1	1
OAS1B	23961	Flv|L1|Mmu-L1|Oas1|Oias-2|Oias2|Wnv	2'-5' oligoadenylate synthetase 1B	4.49808	4.0789	3.77692	3.77775	4.5839	17.6685	0	1	1
OASL1	231655	7530414C13Rik|oasl9	2'-5' oligoadenylate synthetase-like 1	3.83066	4.45741	5.76764	5.06405	5.89705	32.0747	0	1	1
OCLN	18260	AI503564|Ocl	occludin	3.65009	5.14929	3.19196	3.12064	4.18336	14.5109	0	1	1
OGT	108155	1110038P24Rik|4831420N21Rik|AI115525|Ogtl	O-linked N-acetylglucosamine (GlcNAc) transferase (UDP-N-acetylglucosamine:polypeptide-N-acetylglucosaminyl transferase)	9.36525	9.69361	8.52356	8.97383	8.87266	543.366	-0.726878	0.0130623	0.136759
OSBPL5	79196	1110006M06Rik|AI462538|ORP5|Obph1|Osbp2	oxysterol binding protein-like 5	6.67393	6.73425	6.51389	6.48629	6.40987	94.5919	-0.0668315	0.806212	0.949054
P2RY13	74191	2010001L06Rik|GPCR1|GPR94|Gpr86|P2Y13|P2yr13|SP174	purinergic receptor P2Y_ G-protein coupled 13	2.7432	3.75697	3.13537	3.00516	4.29439	10.4615	0	1	1
P3H3	14789	BC016431|Grcb|Leprel2	prolyl 3-hydroxylase 3	5.55055	6.14929	6.0229	5.62965	6.0473	58.8894	0.444785	0.450269	0.700419
P4HB	18453	ERp59|PDI|Pdia1|Thbp	prolyl 4-hydroxylase_ beta polypeptide	8.99822	9.06531	9.96319	9.37075	8.97204	619.047	0.503771	0.239187	0.523807
PANX1	55991	AI847747	pannexin 1	4.55055	4.75697	5.10623	4.56995	4.99893	27.7906	0	1	1
PARP1	11545	5830444G22Rik|AI893648|ARTD1|Adprp|Adprt1|C80510|PARP|PPOL|parp-1|sPARP-1	poly (ADP-ribose) polymerase family_ member 1	5.10075	4.92689	5.84025	5.92799	5.5395	44.2338	0	1	1
PARP4	328417	Adprtl1|C030027K23Rik|E230037B21Rik|Gm743|PARPL|PH5P|VAULT3|VPARP|p193	poly (ADP-ribose) polymerase family_ member 4	6.61356	6.58986	6.32441	6.59512	6.68925	94.513	0.148099	0.624272	0.868255
PCCB	66904	1300012P06Rik|AI314687|R74805	propionyl Coenzyme A carboxylase_ beta polypeptide	6.53761	6.75697	6.59481	6.76005	6.71941	102.095	0.247438	0.556759	0.80568
PCK1	18534	AI265463|PEPCK|Pck-1	phosphoenolpyruvate carboxykinase 1_ cytosolic	6.52456	4.45741	6.41038	5.84646	4.34686	45.7955	0.216811	0.902322	0.966601
PCX	18563	Pc|Pcb	pyruvate carboxylase	7.56337	6.48489	5.69119	5.25309	6.50529	78.7695	-1.25932	0.225345	0.501906
PDE2A	207728	CGS-PDE|cGSPDE	phosphodiesterase 2A_ cGMP-stimulated	7.43668	7.66386	7.08771	6.95547	7.90145	169.958	-0.0870986	0.75589	0.93137
PDE3B	18576	9830102A01Rik|AI847709	phosphodiesterase 3B_ cGMP-inhibited	4.65009	4.84443	4.19196	4.52872	3.93182	21.5468	0	1	1
PDGFB	18591	PDGF-B|Sis	platelet derived growth factor_ B polypeptide	7.39425	7.60246	6.96725	6.71482	6.8249	137.257	-0.612619	0.102725	0.33557
PDGFRB	18596	AI528809|CD140b|PDGFR-1|Pdgfr	platelet derived growth factor receptor_ beta polypeptide	5.78759	6.11452	6.10623	5.4202	6.16886	60.5258	0.36804	0.430336	0.682723
PDHA1	18597	Pdha-1	pyruvate dehydrogenase E1 alpha 1	10.5586	10.7876	9.5468	9.48763	10.3517	1133.42	-0.822847	0.0878105	0.305956
PECAM1	18613	C85791|Cd31|PECAM-1|Pecam	platelet/endothelial cell adhesion molecule 1	6.58869	6.51186	7.13898	7.27818	6.97413	119.293	0.875399	0.0362224	0.205785
PELI1	67245	2810468L03Rik|A930031K15Rik|AA409794|AI586297|D11Ertd676e	pellino 1	5.06512	5.40082	5.12088	6.12756	5.66879	44.5278	0	1	1
PELI2	93834	AW047589|BB129927	pellino 2	5.7432	5.61495	5.12088	4.79524	6.09409	44.4364	0.207595	0.723463	0.924855
PGM2	72157	2610020G18Rik|AA407108|AI098105|Pgm-2|Pgm1	phosphoglucomutase 2	9.0424	8.88109	7.74182	7.65142	7.13196	272.429	-1.45187	0.0216637	0.154403
PHLPP1	98432	AI836256|Phlpp|Plekhe1|SCOP|mKIAA0606	PH domain and leucine rich repeat protein phosphatase 1	5.7432	6.0049	5.13537	5.30284	5.80629	48.4532	-0.134797	0.753724	0.93137
PHYKPL	72947	2900006B13Rik|Agxt2l2	5-phosphohydroxy-L-lysine phospholyase	5.97201	6.0789	5.28593	5.16167	5.84328	50.8564	-0.347923	0.344566	0.634131
PIDD1	57913	1200011D09Rik|AU042446|Lrdd|Pidd	p53 induced death domain protein 1	4.49808	5.0049	4.19196	3.50766	4.44639	20.1094	0	1	1
PIK3C3	225326	5330434F23Rik|Vps34	phosphoinositide-3-kinase_ class 3	4.44364	3.56432	4.29887	4.4202	4.4937	18.9503	0	1	1
PIK3CA	18706	6330412C24Rik|caPI3K|p110|p110alpha	phosphatidylinositol 3-kinase_ catalytic_ alpha polypeptide	6.80928	6.96642	6.42226	6.49166	7.47024	113.928	0.155021	0.730372	0.925255
PIK3CB	74769	1110001J02Rik|AI447572|p110beta	phosphatidylinositol 3-kinase_ catalytic_ beta polypeptide	4.95265	5.56432	4.96725	5.13444	4.78743	33.8532	0	1	1
PIK3R4	75669	2210010O15Rik|C730038E05Rik|C85833|D9Ertd418e	phosphatidylinositol 3 kinase_ regulatory subunit_ polypeptide 4_ p150	5.85172	5.96642	5.50275	5.78652	6.0473	56.923	0	1	1
PIK3R5	320207	AV230647|F730038I15Rik	phosphoinositide-3-kinase_ regulatory subunit 5_ p101	3.32816	3.75697	4.13537	4.14812	4.18336	15.0365	0	1	1
PKHD1	241035	AI118496|AI182499|FPC|Tigm1	polycystic kidney and hepatic disease 1	4.20263	4.84443	3.77692	3.17509	4.12447	16.2764	0	1	1
PLCB2	18796	AI550384|B230205M18Rik|B230399N12	phospholipase C_ beta 2	3.44364	3.92689	3.66144	4.66813	3.99893	15.3462	0	1	1
PLCB3	18797	mKIAA4098	phospholipase C_ beta 3	5.78759	6.14929	6.12088	5.50766	5.91454	59.5484	0.232661	0.563362	0.808929
PLCG1	18803	AI894140|Cded|Plc-1|Plc-gamma1|Plcg-1	phospholipase C_ gamma 1	7.05608	7.2327	6.2597	6.75559	6.59479	109.879	-0.525339	0.206325	0.475761
PLCG2	234779	PLCgamma2|Plcg-2	phospholipase C_ gamma 2	4.20263	4.92689	5.74891	6.95547	4.44639	38.2148	0	1	1
PLG	18815	AI649309|Pg	plasminogen	7.97682	4.75697	3.24641	3.17509	5.12447	28.9592	0	1	1
PLIN4	57435	S3-12|mKIAA1881	perilipin 4	9.93795	9.93688	9.37034	9.41667	11.4595	1041.37	0.523136	0.523438	0.777227
PLPP4	NA	NA	NA	3.06512	2.34193	2.73945	2.4202	3.99893	7.53249	0	1	1
PLTP	18830	Bpife|OD107	phospholipid transfer protein	7.83595	8.20818	6.95912	7.17842	6.85239	169.696	-1.0305	0.0562793	0.239799
PNOC	18155	N/OFQ|Npnc1|OFQ/N	prepronociceptin	4.13551	4.45741	3.53591	3.00516	4.29439	14.7811	0	1	1
PNPLA3	116939	Adpn	patatin-like phospholipase domain containing 3	5.52456	5.0789	2.57898	3.32709	5.32086	20.6215	0	1	1
POSTN	50706	A630052E07Rik|AI747096|OSF-2|Osf2|PLF|PN	periostin_ osteoblast specific factor	7.7432	8.50516	9.28918	8.68112	8.1725	356.617	0.695625	0.267935	0.558672
PPARA	19013	4933429D07Rik|AW742785|Nr1c1|PPAR-alpha|PPARalpha|Ppar	peroxisome proliferator activated receptor alpha	6.06512	5.84443	4.42226	4.44257	6.26742	42.4696	-0.427421	0.685891	0.90554
PPARD	19015	NUC-1|NUC1|Nr1c2|PPAR-beta|PPAR-delta|PPAR[b]|PPARdelta|Pparb|Pparb/d	peroxisome proliferator activator receptor delta	6.61356	7.04237	5.90091	5.97479	7.50529	97.5035	-0.0317089	0.948803	0.982275
PPARG	19016	Nr1c3|PPAR-gamma|PPAR-gamma2|PPARgamma|PPARgamma2	peroxisome proliferator activated receptor gamma	4.99112	4.56432	4.77692	4.76005	4.44639	26.1323	0	1	1
PPARGC1A	19017	A830037N07Rik|ENSMUSG00000079510|Gm11133|PGC-1|PGC-1v|Pgc-1alpha|Pgc1|Pgco1|Ppargc1	peroxisome proliferative activated receptor_ gamma_ coactivator 1 alpha	6.29778	6.68771	4.81345	4.91205	6.91454	60.7624	-0.481869	0.673013	0.903994
PPM1A	19042	2310003C21Rik|2900017D14Rik|AI427932|AU017636|MMPa-2|MPPa-1	protein phosphatase 1A_ magnesium dependent_ alpha isoform	10.4094	10.4008	8.52632	8.39605	9.68033	715.391	-1.42239	0.00062883	0.0410836
PPP2CA	19052	PP2A|R75353	protein phosphatase 2 (formerly 2A)_ catalytic subunit_ alpha isoform	7.83595	7.69948	8.29726	8.21461	8.24341	266.528	0.590705	0.115045	0.366647
PRAP1	22264	Upa	proline-rich acidic protein 1	2.32816	2.75697	1.81345	1.00516	3.93182	5.15907	0	1	1
PRDX1	18477	MSP23|NkefA|OSF-3|OSF3|PAG|Paga|PrdxI|PrxI|TDX2|TPxA|Tdpx2|prx1	peroxiredoxin 1	5.16946	5.28053	5.12088	4.81252	5.44639	35.9011	0	1	1
PRDX6	11758	1-Cys Prx|1-cysPrx|9430088D19Rik|AA690119|Aop2|Brp-12|CP-3|GPx|Ltw-4|Ltw4|Lvtw-4|NSGPx|ORF06|Prdx5|aiPLA2	peroxiredoxin 6	4.83066	5.0049	3.49152	3.27818	4.44639	18.5112	0	1	1
PREX1	277360	G630042G04|P-REX1|Setd6	phosphatidylinositol-3_4_5-trisphosphate-dependent Rac exchange factor 1	5.35791	6.0789	5.32441	5.49701	5.39748	46.2423	0	1	1
PRF1	18646	Pfn|Pfp|Prf-1	perforin 1 (pore forming protein)	4.87248	5.34193	4.4688	4.82959	4.66879	28.5678	0	1	1
PRKAA1	105787	AI194361|AI450832|AL024255|AMPKalpha1|C130083N04Rik	protein kinase_ AMP-activated_ alpha 1 catalytic subunit	6.75442	6.63961	6.42816	6.33906	6.55073	93.2089	-0.098264	0.801168	0.945958
PRKAB2	108097	5730553K21Rik|AW049591|BB124140	protein kinase_ AMP-activated_ beta 2 non-catalytic subunit	9.66206	9.93439	8.55221	8.50501	9.12634	570.468	-1.04885	0.0159032	0.136759
PRKACA	18747	PKCD|Pkaca	protein kinase_ cAMP dependent_ catalytic_ alpha	8.99586	9.03774	8.42816	8.24833	8.75625	413.937	-0.504201	0.132324	0.392962
PRKACB	18749	CbPKA|Pkacb	protein kinase_ cAMP dependent_ catalytic_ beta	6.53761	6.80136	6.43403	6.41455	6.19771	89.0815	-0.167644	0.688225	0.90554
PRKAG1	19082	AA571379|BB036179|Prkaac	protein kinase_ AMP-activated_ gamma 1 non-catalytic subunit	8.53436	8.80136	6.87522	7.0014	8.01928	230.133	-1.29409	0.00154766	0.085763
PRKAG2	108099	2410051C13Rik|AAKG|AAKG2|AI854673|H91620p|WPWS	protein kinase_ AMP-activated_ gamma 2 non-catalytic subunit	4.44364	4.75697	4.3495	4.17509	4.8249	22.7851	0	1	1
PRKCA	18750	AI875142|Pkca	protein kinase C_ alpha	6.83066	6.96642	4.73945	4.86314	6.23994	60.8811	-1.57001	0.120923	0.381236
PRKDC	19090	AI326420|AU019811|DNA-PKcs|DNAPDcs|DNAPK|DNPK1|DOXNPH|HYRC1|XRCC7|dxnph|p460|scid|slip	protein kinase_ DNA activated_ catalytic polypeptide	5.35791	5.84443	4.84907	5.33906	5.09409	39.3124	0	1	1
PRLR	19116	AI987712|Pr-1|Pr-3|Prlr-rs1	prolactin receptor	3.55055	3.75697	3.39841	3.22755	4.39748	12.695	0	1	1
PROS1	19128	AW214361	protein S (alpha)	5.87248	6.28053	7.01508	6.43143	6.25375	82.748	0.934412	0.114606	0.366647
PSEN2	19165	ALG-3|Ad4h|Alg3|PS-2|PS2|Psnl2|STM2	presenilin 2	4.7432	4.56432	5.01508	5.48629	5.44639	33.1527	0	1	1
PSENEN	66340	1700023M09Rik|Pen-2	presenilin enhancer 2 homolog (C. elegans)	8.43668	8.50516	8.25639	8.32559	8.45837	336.961	-0.0751845	0.645508	0.890982
PSMB1	19170	AA409053|C81484|Lmpc5	proteasome (prosome_ macropain) subunit_ beta type 1	6.32816	6.51186	6.47451	6.28438	6.39748	84.4063	0.217438	0.548559	0.80237
PSMB7	19177	AU020723|MC14	proteasome (prosome_ macropain) subunit_ beta type 7	7.30544	7.32682	8.49574	8.43003	7.92752	238.378	1.16148	0.0842694	0.305956
PSMB8	16913	Lmp-7|Lmp7	proteasome (prosome_ macropain) subunit_ beta type 8 (large multifunctional peptidase 7)	7.00058	7.11452	7.92197	8.95353	6.60559	183.449	1.27459	0.192409	0.462726
PSMC3	19182	TBP-1	proteasome (prosome_ macropain) 26S subunit_ ATPase 3	8.8491	9.10126	9.12179	8.97287	8.69937	494.175	-0.00499722	0.983674	0.995812
PSMD13	23997	S11	proteasome (prosome_ macropain) 26S subunit_ non-ATPase_ 13	7.05608	6.94679	8.04611	7.80174	7.30105	172.488	0.955821	0.0311957	0.188134
PTAFR	19204	PAFR	platelet-activating factor receptor	5.35791	6.04237	6.82244	5.58007	5.99893	62.2647	0	1	1
PTCH1	19206	A230106A15Rik|Ptc|Ptc1|Ptch|mes	patched homolog 1	4.7432	4.75697	4.42226	4.22755	5.39748	26.1636	0	1	1
PTGER4	19219	EP4|Ptgerep4	prostaglandin E receptor 4 (subtype EP4)	4.55055	4.84443	4.4688	4.94376	4.89705	26.7398	0	1	1
PTGS2	19225	COX2|Cox-2|PES-2|PGHS-2|PHS II|PHS-2|Pghs2|TIS10|gripghs	prostaglandin-endoperoxide synthase 2	4.69739	4.66386	5.3495	3.22755	7.8016	35.4565	0	1	1
PTK2	14083	FAK|FRNK|Fadk|mKIAA4203|p125FAK	PTK2 protein tyrosine kinase 2	6.79848	7.19991	6.70584	6.48089	6.97413	113.918	-0.158065	0.559043	0.80568
PTK2B	19229	CADTK|CAKB|CAKbeta|E430023O05Rik|FADK2|FAK2|PYK2|Raftk	PTK2 protein tyrosine kinase 2 beta	4.20263	5.0789	5.50275	6.63452	5.29439	40.5783	0	1	1
PTPA	19262	Ptpa|Ptpalpha|Rptpalpha|Rptra|Rptralpha|Ptpra	protein tyrosine phosphatase_ receptor type_ A	9.92683	10.1057	9.068	9.04499	9.17613	706.394	-0.919567	0.0048489	0.104948
PTPN1	19246	PTP-1B|PTP-HA2|PTP1B	protein tyrosine phosphatase_ non-receptor type 1	5.69739	5.96642	6.86656	7.02382	7.0864	92.291	1.77052	0.0407629	0.209022
PTPN11	19247	2700084A17Rik|AW536184|PTP1D|PTP2C|SAP-2|SH-PTP2|SH-PTP3|SHP-2|Shp2|Syp	protein tyrosine phosphatase_ non-receptor type 11	8.60738	8.66386	7.64127	7.58259	8.51964	294.668	-0.635863	0.00694956	0.104948
PTPN12	19248	P19-PTP|PTP-P19|PTP-PEST|PTPG1	protein tyrosine phosphatase_ non-receptor type 12	6.4297	6.37168	6.65139	6.23398	7.5225	99.8609	0.816819	0.12235	0.381236
PTPN6	15170	70Z-SHP|Hcph|PTPTY-42|Ptp1C|SH-PTP1|SHP-1|hcp|me	protein tyrosine phosphatase_ non-receptor type 6	4.83066	5.66386	6.46306	7.77555	5.62697	67.2759	0	1	1
PTPRC	19264	B220|CD45R|Cd45|L-CA|Ly-5|Lyt-4|T200|loc	protein tyrosine phosphatase_ receptor type_ C	6.4297	6.42939	7.43403	8.97479	6.52819	142.935	1.95936	0.203133	0.472992
PYGM	19309	AI115133|PG	muscle glycogen phosphorylase	13.8162	14.0464	12.7817	12.8833	13.7248	11194.4	-0.740314	0.170977	0.443861
RAB7B	226421	5430435G22Rik	RAB7B_ member RAS oncogene family	4.49808	5.0789	5.78614	4.76005	4.8249	31.7705	0	1	1
RAC1	19353	AL023026|D5Ertd559e	RAS-related C3 botulinum substrate 1	8.3689	8.75132	8.72274	8.62843	8.6002	391.894	0.129225	0.689858	0.90554
RAC2	19354	AI323801|AI452260	RAS-related C3 botulinum substrate 2	3.06512	3.34193	3.91778	5.92004	5.21193	19.5807	0	1	1
RAC3	170758	Rac1B	RAS-related C3 botulinum substrate 3	3.7432	3.92689	3.13537	2.59012	3.78743	10.8273	0	1	1
RAP1B	215449	2810443E11Rik	RAS related protein 1b	6.16946	6.2164	8.19542	8.09439	7.13942	143.312	2.16779	0.00646497	0.104948
RAPGEF1	107746	4932418O06Rik|C3G|Grf2	Rap guanine nucleotide exchange factor (GEF) 1	8.04698	8.22457	7.65139	7.78433	8.21193	253.149	-0.18113	0.414172	0.679259
RAPGEF2	76089	5830453M24Rik|CNRasGEF|Pdzgef1|RA-GEF-1|mKIAA0313|nRapGEP	Rap guanine nucleotide exchange factor (GEF) 2	7.03782	7.13201	6.21944	6.39174	6.57293	101.884	-0.617384	0.179373	0.449474
RASGRP4	233046	-	RAS guanyl releasing protein 4	6.10075	5.92689	6.67639	5.85483	6.39748	73.0731	0.761097	0.424164	0.682723
RBX1	56438	1500002P15Rik|AA517855|ROC1	ring-box 1	7.41562	7.18323	6.06137	6.34501	6.70943	107.109	-0.888241	0.0164208	0.136759
RELA	19697	p65	v-rel reticuloendotheliosis viral oncogene homolog A (avian)	5.13551	5.34193	4.99931	5.50766	5.94889	41.8357	1.22239	0.0485455	0.231969
RELB	19698	shep	avian reticuloendotheliosis viral (v-rel) oncogene related B	5.95265	6.0789	6.09143	7.02382	6.12447	76.334	0.893085	0.0827346	0.305956
RELN	19699	reeler|rl	reelin	3.99112	4.2164	3.24641	3.62965	4.62697	15.3707	0	1	1
RETN	57264	ADSF|Fizz3|Rstn|Xcp4	resistin	5.10075	4.75697	4.7953	5.1067	4.06306	27.1815	0	1	1
RGS7	24012	-	regulator of G protein signaling 7	4.20263	4.84443	3.77692	3.00516	5.32086	18.7654	0	1	1
RHO	104194	Ea-2|H-14|R|R-Z|RHO|Ea2	erythrocyte antigen 2	3.83066	3.75697	1.66144	1.22755	3.34686	6.79605	0	1	1
RIPK3	56532	2610528K09Rik|AW107945|Rip3	receptor-interacting serine-threonine kinase 3	4.26676	5.0049	5.65139	5.30284	5.29439	34.3933	0	1	1
RNF111	93836	ARK|Arkadia	ring finger 111	7.11824	7.66386	6.61564	6.71482	6.98245	129.697	-0.584963	0.0267446	0.177693
RNF152	320311	A930029B02Rik	ring finger protein 152	4.49808	4.84443	2.88384	2.81252	4.74896	15.5362	0	1	1
ROCK2	19878	B230113H15Rik|ROKalpha|Rho-kinase|Rock-II|Rock2m|mKIAA0619	Rho-associated coiled-coil containing protein kinase 2	7.46429	7.14929	6.76298	6.24675	7.59479	131.929	-0.246161	0.491984	0.744625
RORA	19883	9530021D13Rik|Nr1f1|ROR1|ROR2|ROR3|nmf267|sg|staggerer|tmgc26	RAR-related orphan receptor alpha	7.47791	8.13201	7.32441	7.23718	8.07866	200.858	-0.173431	0.601362	0.841907
RPS27A	78294	0610006J14Rik|Uba52|Ubb|Ubc	ribosomal protein S27A	3.20263	3.92689	3.13537	1.87963	4.34686	9.8374	0	1	1
RPS6KA2	20112	90kDa|D17Wsu134e|Rps6ka-rs1|Rsk3|p90rsk|pp90rsk	ribosomal protein S6 kinase_ polypeptide 2	7.85694	8.0789	6.09143	6.25309	7.24686	137.706	-1.38126	0.0155951	0.136759
RPS6KB2	58988	70kDa|S6K2	ribosomal protein S6 kinase_ polypeptide 2	6.13551	6.53833	5.32441	5.66813	5.87935	60.0939	-0.597346	0.315346	0.613228
S100A4	20198	18A2|42a|Capl|FSp1|Mts1|PeL98|metastasin|pk9a	S100 calcium binding protein A4	6.86214	7.44347	8.86764	8.26569	6.21193	184.845	1.15673	0.352414	0.64254
SAA1/2	NA	NA	NA	7.30544	3.92689	6.49152	6.49166	7.10936	76.9033	0.440573	0.738788	0.925255
SCD1	20249	AA589638|AI265570|Scd|Scd-1|ab	stearoyl-Coenzyme A desaturase 1	12.0375	10.5819	9.06989	10.1241	11.4691	1614.1	-0.938219	0.282187	0.579148
SCD2	20250	Mir5114|Scd-2|mir-5114|swty	stearoyl-Coenzyme A desaturase 2	7.37982	7.32682	7.0229	6.95158	6.4937	131.14	-0.438618	0.569044	0.811754
SCD3	30049	4930513N16Rik	stearoyl-coenzyme A desaturase 3	2.32816	3.75697	2.19196	1.4202	3.70943	6.41452	0	1	1
SCD4	329065	ACOD4	stearoyl-coenzyme A desaturase 4	3.32816	2.75697	2.19196	2.22755	4.39748	7.89218	0	1	1
SCIN	20259	AW545522|adseverin	scinderin	3.99112	3.92689	3.13537	3.06405	4.29439	12.8382	0	1	1
SDC3	20970	Synd3|mKIAA0468|syn-3	syndecan 3	5.91312	6.18323	7.00722	6.73308	6.10936	83.8188	1.04891	0.085646	0.305956
SEC24C	218811	2610204K03Rik|mKIAA0079	Sec24 related gene family_ member C (S. cerevisiae)	7.05608	7.26476	7.3954	7.44257	7.19771	154.483	0.331871	0.12643	0.381236
SEC61B	66212	1190006C12Rik|AI326121|AW122942	Sec61 beta subunit	8.80389	8.37902	8.65265	8.38165	8.10556	353.252	-0.172384	0.634625	0.879057
SEH1L	72124	2610007A16Rik|AW540070|SEC13L|SEH1A|SEH1B|Seh1	SEH1-like (S. cerevisiae	4.95265	5.84443	6.16394	6.08553	6.35968	58.943	1.57731	0.0147314	0.136759
SELENOS	NA	NA	NA	6.31305	6.42939	7.03841	6.61002	5.99893	89.1376	0.537028	0.473509	0.727903
SEM1	NA	NA	NA	9.2997	9.39359	8.91043	8.7898	8.97204	538.616	-0.437788	0.0407143	0.209022
SERPINE1	18787	PAI-1|PAI1|Planh1	serine (or cysteine) peptidase inhibitor_ clade E_ member 1	5.0286	5.96642	7.33072	5.87963	9.02533	100.158	3.29768	0.00276045	0.100251
SERPINF1	20317	AI195227|EPC-1|Pedf|Pedfl|Sdf3	serine (or cysteine) peptidase inhibitor_ clade F_ member 1	9.80928	9.79863	9.41485	8.50102	9.74285	701.026	-0.484985	0.454577	0.704324
SERPING1	12258	C1INH|C1nh	serine (or cysteine) peptidase inhibitor_ clade G_ member 1	7.92807	7.82306	8.53728	8.27195	8.00711	276.952	0.510703	0.104071	0.337155
SERPINH1	12406	BERF-1|Cbp1|Cbp2|Hsp47|J6|Serpinh2|gp46	serine (or cysteine) peptidase inhibitor_ clade H_ member 1	9.62125	9.60246	10.6368	10.0672	8.99688	882.175	0.464549	0.427665	0.682723
SH2D1A	20400	Gm686|SAP	SH2 domain containing 1A	2.91312	3.56432	1.29887	3.97479	3.78743	8.62011	0	1	1
SIGLECF	233186	Siglec5|mSiglec-F	sialic acid binding Ig-like lectin F	3.20263	2.34193	3.29887	2.32709	3.23994	7.37219	0	1	1
SIL1	81500	1810057E01Rik|AI042831|wz	endoplasmic reticulum chaperone SIL1 homolog (S. cerevisiae)	6.34311	6.14929	6.09143	5.85483	5.94889	67.5325	-0.0460964	0.875466	0.958611
SIRT1	93759	AA673258|SIR2L1|Sir2|Sir2a|Sir2alpha	sirtuin 1	5.49808	5.2164	5.29887	5.29056	6.38499	46.4557	1.24511	0.0280033	0.181575
SKI	108077	4930534J06Rik|AW214248|Ddx13|SKI|Ski2w|Skiv2l	superkiller viralicidic activity 2-like (S. cerevisiae)	8.48803	8.62115	7.76298	7.60507	7.81563	266.607	-0.812124	0.0236509	0.165556
SKP1A	21402	15kDa|2610043E24Rik|2610206H23Rik|EMC19|OCP-II|OCP2|SKP1|Tceb1l|p19A|p19Skp1	S-phase kinase-associated protein 1A	7.88275	8.09682	8.16394	8.17007	7.99893	267.334	0.193681	0.722356	0.924855
SKP2	27401	4930500A04Rik|FBXL1|FWD1|p45	S-phase kinase-associated protein 2 (p45)	4.13551	4.92689	4.13537	4.12064	4.06306	19.3773	0	1	1
SLC25A10	27376	Dic	solute carrier family 25 (mitochondrial carrier_ dicarboxylate transporter)_ member 10	5.93302	5.75697	5.63107	5.51823	5.09409	48.057	-0.108524	0.86792	0.958611
SLC25A13	50799	AI785475|Ctrn	solute carrier family 25 (mitochondrial carrier_ adenine nucleotide translocator)_ member 13	4.38705	3.34193	3.53591	3.4202	3.93182	13.2084	0	1	1
SLC2A2	20526	AI266973|Glut-2|Glut2	solute carrier family 2 (facilitated glucose transporter)_ member 2	3.83066	3.75697	1.95095	2.12064	2.5395	7.15893	0	1	1
SLC37A4	14385	G6PT|G6pt1|GSD-1b|mG6PT	solute carrier family 37 (glucose-6-phosphate transporter)_ member 4	6.85172	7.0049	5.93446	5.62965	7.7635	99.5153	-0.00734198	0.994686	0.995812
SMAD2	17126	7120426M23Rik|Madh2|Madr2|Smad-2|mMad2	SMAD family member 2	4.99112	4.34193	4.75831	4.54948	5.06306	26.7373	0	1	1
SMAD3	17127	AU022421|Madh3	SMAD family member 3	8.52127	8.73996	7.89026	7.71941	9.15237	338.886	-0.19127	0.753291	0.93137
SMAD4	17128	AW743858|D18Wsu70e|DPC4|Madh4	SMAD family member 4	7.0286	7.16636	6.25307	6.20156	6.99071	106.01	-0.49304	0.134593	0.393734
SMAD6	17130	Madh6|b2b390Clo	SMAD family member 6	5.87248	5.88625	5.50275	4.87963	5.76832	47.8977	-0.164854	0.757926	0.93137
SMARCC2	68094	5930405J04Rik	SWI/SNF related_ matrix associated_ actin dependent regulator of chromatin_ subfamily c_ member 2	6.86214	6.82306	6.28593	6.39748	6.42215	94.2323	-0.359195	0.197684	0.466821
SMURF1	75788	4930431E10Rik|mKIAA1625	SMAD specific E3 ubiquitin protein ligase 1	4.7432	4.2164	3.95095	4.06405	4.78743	20.427	0	1	1
SNAI2	20583	Slug|Slugh|Snail2	snail family zinc finger 2	5.38705	5.0789	4.44572	4.44257	5.42215	31.0232	0	1	1
SOD1	20655	B430204E11Rik|Cu/Zn-SOD|CuZnSOD|Ipo-1|Ipo1|SODC|Sod-1	superoxide dismutase 1_ soluble	9.48971	9.56754	9.80043	9.63573	9.18155	741.854	0.0559893	0.850837	0.958611
SORBS1	20411	2310065E01Rik|9530001P15Rik|CAP|SH3P12|Sh3d5|mKIAA1296	sorbin and SH3 domain containing 1	7.39425	7.65179	6.56833	6.78652	8.45837	165.634	0.110314	0.869715	0.958611
SOS1	20662	4430401P03Rik|9630010N06|AI449023	son of sevenless homolog 1 (Drosophila)	6.56337	7.06075	5.56833	5.69632	6.13942	73.8046	-0.997346	0.0251696	0.173096
SP1	20683	1110003E12Rik|AA450830|AI845540|Sp1-1	trans-acting transcription factor 1	5.72048	6.37168	5.6208	5.78652	5.72933	57.5108	0	1	1
SP3	20687	D130027J01Rik	trans-acting transcription factor 3	7.61356	7.53833	7.40441	7.62232	7.16886	177.232	-0.078162	0.78214	0.944755
SPIB	272382	Spi-B	Spi-B transcription factor (Spi-1/PU.1 related)	4.38705	5.0049	3.73945	7.03491	5.15421	33.4539	0	1	1
SPOP	20747	AI315626|Pcif1|TEF2	speckle-type POZ protein	7.75442	7.99537	6.60004	6.63452	7.47024	156.598	-0.906891	0.00464937	0.104948
SPOPL	76857	4921517N04Rik|AU014935|BB233739|E430033K04Rik	speckle-type POZ protein-like	5.52456	5.0789	5.19196	5.36271	5.51678	40.3635	0	1	1
SPP1	20750	2AR|Apl-1|BNSP|BSPI|Bsp|ETA-1|Eta|OP|Opn|Opnl|Ric|Spp-1	secreted phosphoprotein 1	5.10075	7.65179	10.0984	7.77555	7.28097	191.538	2.34164	0.180019	0.449474
SRC	20779	AW259666|pp60c-src	Rous sarcoma oncogene	4.32816	5.2164	4.93446	5.31502	4.93182	30.8067	0	1	1
SREBF1	20787	ADD-1|ADD1|D630008H06|SREBP-1|SREBP-1a|SREBP-1c|SREBP1|SREBP1c|bHLHd1	sterol regulatory element binding transcription factor 1	7.21893	7.0789	6.19196	6.32709	5.66879	90.3299	-1.07039	0.258678	0.553396
SSR2	66256	1500032E05Rik|AI315033|AU020133|TLAP|TRAPB|TRAPbeta	signal sequence receptor_ beta	6.44364	6.94679	7.57367	7.26569	6.65844	126.032	0.743986	0.1541	0.422427
SSR4	20832	AW743063|C78062|Trap	signal sequence receptor_ delta	6.62584	6.90672	7.40441	7.04955	6.62697	121.322	0.504473	0.317564	0.613228
STAT1	20846	2010005J02Rik|AA408197	signal transducer and activator of transcription 1	6.00998	6.04237	7.25307	7.78652	6.62697	107.172	1.79751	0.0518262	0.231969
STAT3	20848	1110034C02Rik|AW109958|Aprf	signal transducer and activator of transcription 3	7.40141	7.52515	8.3665	8.27662	9.37081	291.651	1.46242	0.0498229	0.231969
STAT5A	20850	AA959963|STAT5	signal transducer and activator of transcription 5A	6.67393	6.63961	6.42226	6.75112	7.16886	106.238	0.372809	0.323293	0.615199
STAT5B	20851	-	signal transducer and activator of transcription 5B	7.84123	7.88625	6.61046	6.94768	7.62165	166.74	-0.714246	0.179528	0.449474
STK4	58231	AI447339|AU020804|Kas-2|Mst1|Ysk3	serine/threonine kinase 4	5.91312	6.2164	5.71069	6.79089	5.68925	66.9062	0.455452	0.267834	0.558672
SUFU	24069	Su(fu)	suppressor of fused homolog (Drosophila)	5.72048	5.71116	5.43403	5.56995	5.32086	46.8929	0	1	1
SUGT1	67955	2410174K12Rik|SGT1	SGT1_ suppressor of G2 allele of SKP1 (S. cerevisiae)	7.29778	7.11452	7.11723	7.46732	7.09409	148.899	0.16006	0.593338	0.836297
SYK	20963	Sykb	spleen tyrosine kinase	6.06512	6.31156	6.71552	7.65621	7.36605	113.213	1.54926	0.0538577	0.23458
TBC1D4	210789	5930406J04Rik|A930035N22|AV295684|As160	TBC1 domain family_ member 4	6.53761	6.77934	5.64127	5.82959	6.48202	76.3187	-0.530855	0.335387	0.623532
TBL1XR1	81004	8030499H02Rik|A630076E03Rik|AW539987|C21|C230089I12Rik|DC42|Ira1|TBLR1	transducin (beta)-like 1X-linked receptor 1	7.79848	8.26476	7.00327	7.17842	8.39437	211.991	-0.333901	0.42729	0.682723
TBX21	57765	TBT1|Tbet|Tblym	T-box 21	3.99112	3.75697	2.88384	3.12064	3.78743	11.3766	0	1	1
TCF7L1	21415	Tcf-3|Tcf3|bHLHb21	transcription factor 7 like 1 (T cell specific_ HMG box)	5.16946	5.0049	5.07648	4.76005	5.34686	33.627	0	1	1
TCF7L2	21416	TCF4B|TCF4E|Tcf-4|Tcf4|mTcf-4B|mTcf-4E	transcription factor 7 like 2_ T cell specific_ HMG box	4.99112	5.28053	5.06137	5.25309	5.09409	35.1643	0	1	1
TCL1	21432	Tcl1a	T cell lymphoma breakpoint 1	4.26676	4.45741	3.19196	2.00516	4.39748	12.6736	0	1	1
TEK	21687	AA517024|Cd202b|Hyk|STK1|Tie-2|Tie2	endothelial-specific receptor tyrosine kinase	6.49808	6.77934	5.96725	5.97479	5.18336	67.6756	-0.851749	0.405897	0.676282
TGFB1	21803	TGF-beta1|TGFbeta1|Tgfb|Tgfb-1	transforming growth factor_ beta 1	6.10075	6.37168	7.20233	7.54948	6.25375	103.651	1.25921	0.196931	0.466821
TGFB1I1	21804	ARA55|Hic5|TSC-5|hic-5	transforming growth factor beta 1 induced transcript 1	4.95265	5.34193	5.24641	4.76005	5.32086	34.8812	0.884523	0.0744642	0.294848
TGFBR1	21812	ALK5|AU017191|Alk-5|ESK2|TGFR-1|TbetaR-I|TbetaRI	transforming growth factor_ beta receptor I	6.72048	6.88625	6.29887	6.45912	7.0864	103.266	0.0135211	0.974474	0.989621
TGFBR2	21813	1110020H15Rik|AU042018|DNIIR|RIIDN|TBR-II|TbetaR-II|TbetaRII	transforming growth factor_ beta receptor II	7.34311	7.28053	7.60786	8.03491	7.28097	182.212	0.510308	0.0493833	0.231969
THBS1	21825	TSP-1|TSP1|Thbs-1|tbsp1	thrombospondin 1	6.47112	6.75697	6.94273	5.61002	9.02332	124.572	1.55035	0.168873	0.443861
THBS2	21826	TSP2|Thbs-2	thrombospondin 2	6.31305	6.31156	7.05376	5.7056	5.74896	74.884	0.287163	0.7462	0.93137
THBS3	21827	TSP3|Thbs-3	thrombospondin 3	6.57609	6.66386	5.99931	5.46459	5.87935	69.3893	-0.758499	0.149778	0.415159
TIMP1	21857	Clgi|EPA|TIMP-1|TPA-S1|Timp	tissue inhibitor of metalloproteinase 1	5.44364	5.45741	8.90197	7.46186	7.79689	129.101	3.77687	0.00513147	0.104948
TIMP2	21858	D11Bwg1104e|Timp-2	tissue inhibitor of metalloproteinase 2	8.83859	9.02843	9.15419	8.63573	8.61632	462.931	-0.0778307	0.860914	0.958611
TJP1	21872	ZO1	tight junction protein 1	6.00998	6.40082	6.3557	6.17509	6.74896	80.9024	0.575502	0.0389112	0.206215
TJP2	21873	ZO-2	tight junction protein 2	6.56337	6.31156	5.92615	5.59012	6.98245	77.4251	0.0774045	0.894133	0.966601
TLN1	21894	Tln	talin 1	6.80928	6.66386	7.93446	8.02938	7.21898	161.031	1.30978	0.0556304	0.239639
TLR1	21897	-	toll-like receptor 1	4.20263	4.92689	5.13537	6.32106	4.96577	34.5436	0	1	1
TLR2	24088	Ly105	toll-like receptor 2	3.99112	3.75697	4.72034	4.06405	4.93182	19.6011	0	1	1
TLR4	21898	Lps|Ly87|Ran/M1|Rasl2-8	toll-like receptor 4	5.7432	5.92689	5.83137	5.51823	6.33392	58.5145	0.556393	0.480845	0.736294
TLR6	21899	-	toll-like receptor 6	3.55055	4.34193	3.95095	4.12064	3.86143	15.6176	0	1	1
TLR8	170744	-	toll-like receptor 8	3.7432	3.34193	4.16394	3.66813	4.62697	15.0202	0	1	1
TM6SF2	107770	-	transmembrane 6 superfamily member 2	4.55055	3.92689	2.88384	2.12064	4.06306	11.3845	0	1	1
TNF	21926	DIF|TNF-a|TNF-alpha|TNFSF2|TNFalpha|Tnfa|Tnfsf1a	tumor necrosis factor	5.38705	5.84443	5.65139	5.43143	5.4937	47.2289	0.428843	0.440082	0.690049
TNFRSF17	21935	BCM|BCMA|Tnfrsf13|Tnfrsf13a	tumor necrosis factor receptor superfamily_ member 17	4.65009	5.0789	4.29887	3.46459	4.74896	21.8306	0	1	1
TNFSF10	22035	A330042I21Rik|AI448571|APO-2L|Ly81|TL2|Trail	tumor necrosis factor (ligand) superfamily_ member 10	5.32816	5.56432	4.64127	5.30284	4.34686	32.8242	0	1	1
TNFSF14	50930	HVEM-L|HVEML|LIGHT|LTg|Ly113	tumor necrosis factor (ligand) superfamily_ member 14	1.7432	2.75697	3.39841	3.32709	5.03136	9.52292	0	1	1
TNN	329278	Tnw|tenascin-W	tenascin N	2.7432	2.34193	2.73945	2.00516	3.70943	6.53339	0	1	1
TPR	108989	2610029M07Rik|C77892	translocated promoter region_ nuclear basket protein	7.4297	7.79039	7.66144	7.86935	7.38499	197.701	0.131064	0.673383	0.903994
TPSAB1	100503895	MMCP-7|Mcp-7|Mcp7|Mcpt7	tryptase alpha/beta 1	5.06512	5.40082	5.67143	4.64902	4.96577	35.5169	0	1	1
TPSB2	17229	AV011504|MMCP-6|Mcp-6|Mcp6|Mcpt6	tryptase beta 2	4.49808	3.75697	5.72992	4.7056	3.93182	23.0146	0	1	1
TRADD	71609	9130005N23Rik|AA930854	TNFRSF1A-associated via death domain	4.65009	5.28053	4.84907	4.92799	4.93182	30.4401	0	1	1
TRAF2	22030	AI325259	TNF receptor-associated factor 2	6.73188	6.71116	6.42816	6.97479	6.25375	98.3564	0.0430687	0.921498	0.975004
TRAF6	22034	2310003F17Rik|AI851288|C630032O20Rik	TNF receptor-associated factor 6	5.85172	5.88625	5.17802	5.50766	5.76832	49.8111	-0.0418202	0.925165	0.975004
TRAT1	77647	C030046M14Rik|Tcrim|Trim	T cell receptor associated transmembrane adaptor 1	3.06512	3.34193	1.49152	4.30284	3.44639	8.75169	0	1	1
TRIB3	228775	Ifld2|Nipk|SINK|SKIP3|TRB-3|Trb3	tribbles homolog 3 (Drosophila)	3.99112	4.2164	3.29887	2.32709	4.86143	13.352	0	1	1
TRRAP	100683	AI481500	transformation/transcription domain-associated protein	6.15259	6.45741	5.84025	6.05682	5.47024	63.799	-0.339052	0.414501	0.679259
TTN	22138	1100001C23Rik|2310036G12Rik|2310057K23Rik|2310074I15Rik|AF006999|AV006427|D330041I19Rik|D830007G01Rik|L56|mdm|shru	titin	14.0738	14.2146	12.7922	12.9219	13.598	11747.8	-0.996737	0.04434	0.220016
TXN1	22166	ADF|AW550880|Trx1|Txn	thioredoxin 1	7.65609	7.53833	9.85729	9.57312	8.55352	397.737	1.98938	0.0142219	0.136759
TXN2	56551	2510006J11Rik|AI788873|Trx2	thioredoxin 2	8.73755	8.77934	8.03841	7.88168	8.66621	342.661	-0.494498	0.229022	0.507213
TXNDC5	105245	AL022641|ERp46|PC-TRP	thioredoxin domain containing 5	6.10075	5.51186	6.59481	6.2081	5.21193	60.7784	0	1	1
UBA52	107729	UBA52|Ubg	ubiquitin_ beta-galactosidase related	10.6418	10.6548	10.4681	10.4398	10.3077	1450.6	-0.232258	0.275506	0.568412
UBE2D2A	56550	1500034D03Rik|Ubc2e|Ube2d2|ubc4	ubiquitin-conjugating enzyme E2D 2A	6.18614	6.71116	5.94273	5.87963	6.12447	71.9452	-0.332983	0.38229	0.654626
UBE2N	93765	1500026J17Rik|AL022654|BB101821|UBC13	ubiquitin-conjugating enzyme E2N	8.23905	8.3344	7.52494	7.53394	7.70441	233.511	-0.674919	0.00300023	0.100251
UBE4B	63958	4930551I19Rik|4933406G05Rik|AU014668|D4Bwg0973e|UFD2|UFD2a|Ufd2p|mKIAA0684	ubiquitination factor E4B	5.47112	6.31156	6.11357	6.04225	4.78743	53.638	0	1	1
UQCRB	67530	2210415M14Rik|QP-C|QPC|UQBC|UQBP|UQPC	ubiquinol-cytochrome c reductase binding protein	11.4139	11.5185	10.7412	10.61	11.3339	2231.05	-0.532991	0.230681	0.508016
UQCRFS1	66694	4430402G14Rik|AI875505	ubiquinol-cytochrome c reductase_ Rieske iron-sulfur polypeptide 1	10.4068	10.5724	9.92927	9.93885	10.8063	1287.81	-0.195217	0.737923	0.925255
UQCRH	66576	2210416J04Rik|2310021J10Rik|2610041P16Rik	ubiquinol-cytochrome c reductase hinge protein	10.6235	11.0935	10.4344	10.0367	11.0253	1598.72	-0.313927	0.519756	0.777227
VAMP8	22320	AU041171|Edb|endobrevin	vesicle-associated membrane protein 8	6.85172	6.94679	6.16394	5.73308	6.71941	89.4488	-0.555215	0.0508703	0.231969
VAV1	22324	Vav|vav-T	vav 1 oncogene	3.44364	3.75697	5.86656	6.31502	4.70943	28.2136	0	1	1
VCAM1	22329	CD106|Vcam-1	vascular cell adhesion molecule 1	5.29778	5.80136	5.63107	5.82108	5.47024	48.6479	0.658309	0.158009	0.42829
VEGFA	22339	Vegf|Vpf	vascular endothelial growth factor A	9.22902	9.2123	7.00327	6.79958	8.6029	287.898	-1.53429	0.0282553	0.181575
VEGFB	22340	VEGF-B|Vrf	vascular endothelial growth factor B	8.84123	8.94679	6.73469	6.47548	8.1725	228.197	-1.59296	0.0132903	0.136759
VIM	22352	-	vimentin	9.69739	10.0049	10.8562	10.366	9.9286	1152.55	0.598793	0.261169	0.553396
WAS	22376	U42471|Wasp	Wiskott-Aldrich syndrome homolog (human)	4.83066	4.34193	4.66144	5.36271	4.74896	27.6487	0	1	1
WWC1	211652	AA408228|AU017197|BC037006|Kibra|mKIAA0869	WW_ C2 and coiled-coil domain containing 1	3.65009	4.45741	2.88384	2.74213	3.23994	10.5172	0	1	1
XAF1	327959	Fbox39	XIAP associated factor 1	5.29778	4.56432	6.3495	6.23398	6.01524	51.7026	0	1	1
XBP1	22433	D11Ertd39e|TREB-5|TREB5|XBP-1	X-box binding protein 1	8.3244	8.26476	8.21433	8.03858	8.58663	312.073	0.0614694	0.911651	0.971107
XCL1	16963	AI661682|ATAC|LTN|Lptn|SCM-1|SCM-1a|Scyc1	chemokine (C motif) ligand 1	3.20263	3.56432	2.66144	3.4202	3.86143	10.1401	0	1	1
XIAP	11798	1110015C02Rik|Aipa|Api3|Birc4|IAP3|ILP-1|MIHA	X-linked inhibitor of apoptosis	7.95751	7.94679	7.48587	7.40888	7.54513	203.493	-0.423991	0.0778423	0.302059
YWHAB	54401	1300003C17Rik	tyrosine 3-monooxygenase/tryptophan 5-monooxygenase activation protein_ beta polypeptide	6.29778	6.28053	7.23971	6.73308	6.56187	98.5371	0.946561	0.0618791	0.258049
YWHAE	22627	AU019196	tyrosine 3-monooxygenase/tryptophan 5-monooxygenase activation protein_ epsilon polypeptide	10.3933	10.5819	10.2651	10.0953	10.2961	1283.92	-0.259778	0.430401	0.682723
YWHAG	22628	14-3-3gamma|D7Bwg1348e	tyrosine 3-monooxygenase/tryptophan 5-monooxygenase activation protein_ gamma polypeptide	10.2785	10.3808	10.0033	9.6969	10.097	1090.89	-0.37855	0.0726298	0.292825
YWHAQ	22630	2700028P07Rik|AA409740|AU021156|R74690	tyrosine 3-monooxygenase/tryptophan 5-monooxygenase activation protein_ theta polypeptide	6.00998	6.18323	6.55221	6.32106	5.56187	69.8251	0.461832	0.439968	0.690049
ZFYVE16	218441	AI035632|B130024H06Rik|B130031L15|mKIAA0305	zinc finger_ FYVE domain containing 16	6.52456	6.40082	5.8044	5.82959	6.10936	70.2169	-0.388162	0.177789	0.449474

## Sheet: DR1h vs Control
Gene Name	GeneID	Alias	Description	Control-1	Control-2	DR-A-1h	DR-B-1h	DR-C-1h	baseMean	log2FoldChange	pvalue	padj
ABCA1	11303	ABC-1|Abc1	ATP-binding cassette_ sub-family A (ABC1)_ member 1	6.49808	6.56432	6.92267	7.31869	6.8351	113.596	0.440755	0.225311	0.477832
ABCB11	27413	ABC16|Bsep|Lith1|PFIC2|PGY4|SPGP	ATP-binding cassette_ sub-family B (MDR/TAP)_ member 11	4.91312	4.75697	6.2706	5.23623	5.57207	40.7802	0	1	1
ACAA2	52538	0610011L04Rik|AI255831|AI265397|D18Ertd240e	acetyl-Coenzyme A acyltransferase 2 (mitochondrial 3-oxoacyl-Coenzyme A thiolase)	8.99586	9.0049	8.98232	9.13745	9.12297	529.578	0.0454963	0.931655	0.968826
ACACA	107476	A530025K05Rik|Acac|Acc1|Gm738	acetyl-Coenzyme A carboxylase alpha	8.27067	7.55138	7.58663	7.79262	7.8351	223.989	-0.348895	0.431401	0.687435
ACACB	100705	AI597064|AW743042|Acc2|Accb	acetyl-Coenzyme A carboxylase beta	8.454	8.63348	7.88471	8.66446	8.27694	333.772	-0.323988	0.632175	0.830056
ACOX2	93732	THCCox	acyl-Coenzyme A oxidase 2_ branched chain	4.83066	4.56432	6.04821	5.47069	5.01568	36.4011	0	1	1
ACSL4	50790	9430020A05Rik|ACS4|AU018108|Facl4|Lacs4	acyl-CoA synthetase long-chain family member 4	5.78759	5.84443	6.14774	6.43417	5.57207	62.1292	-0.0747678	0.922929	0.964769
ACSM3	20216	Sa|Sah	acyl-CoA synthetase medium-chain family member 3	4.26676	4.92689	6.17945	5.47069	4.51318	33.6234	0	1	1
ACTA2	11475	0610041G09Rik|Actvs|SMalphaA|a-SMA|alphaSMA	actin_ alpha 2_ smooth muscle_ aorta	7.7432	7.62733	8.41078	8.18219	10.0523	338.536	1.52596	0.0376398	0.20393
ACTR1A	54130	Arp1|alpha-Arp1	ARP1 actin-related protein 1A_ centractin alpha	6.70898	7.09682	7.04821	6.76347	6.6831	116.172	-0.334312	0.147685	0.363712
ACVRL1	11482	AI115505|AI427544|Acvrlk1|Alk1	activin A receptor_ type II-like 1	5.62584	5.71116	6.04821	6.43417	6.25014	64.6197	0.504043	0.331901	0.575686
ADA	11486	-	adenosine deaminase	4.44364	5.28053	5.24085	5.39669	5.17614	34.4772	0	1	1
ADAM17	11491	CD156b|Tace	a disintegrin and metallopeptidase domain 17	6.93302	6.86549	6.65589	6.64062	6.62865	107.243	-0.622831	0.0639239	0.261022
ADAM9	11502	AU020942|MDC9|Mltng|mKIAA0021	a disintegrin and metallopeptidase domain 9 (meltrin gamma)	7.81466	7.91684	7.72198	7.87668	7.72263	224.498	-0.212527	0.302934	0.556804
ADCY7	11513	AA407758	adenylate cyclase 7	5.41562	5.66386	5.11532	5.79262	5.45177	44.875	0	1	1
ADH1	11522	ADH-AA|AI194826|Adh-1|Adh-1-t|Adh-1e|Adh-1t|Adh-3e|Adh1-e|Adh1-t|Adh1tl|Adh3-e	alcohol dehydrogenase 1 (class I)	7.71474	6.11452	9.44379	7.31869	8.08808	213.185	1.53954	0.20588	0.4659
ADH4	26876	Adh2	alcohol dehydrogenase 4 (class II)_ pi polypeptide	4.13551	3.34193	6.2706	5.60819	5.25014	30.3006	0	1	1
ADH6A	69117	1810009C16Rik|Adh5a	alcohol dehydrogenase 6A (class V)	4.91312	4.92689	4.90382	5.60819	5.57207	36.3736	0	1	1
ADIPOQ	11450	30kDa|APN|Acdc|Acrp30|Ad|GBP28|adipo|apM1	adiponectin_ C1Q and collagen domain containing	5.35791	5.40082	5.04821	5.14876	5.97261	41.8067	0	1	1
ADIPOR1	72674	2810031L11Rik|ACDCR1|CGI-45|Paqr1	adiponectin receptor 1	7.65609	7.29613	6.56278	6.73373	6.51318	123.844	-1.37851	0.00366914	0.0751543
ADPGK	72141	2610017G09Rik|Adp-gk|C77577	ADP-dependent glucokinase	5.35791	5.14929	6.14774	6.00674	5.62865	50.4949	0	1	1
AIM2	383619	Gm1313|Ifi210	absent in melanoma 2	4.20263	4.34193	5.11532	5.67233	5.32053	30.496	0	1	1
AKR1B7	11997	AR|Avdp|MVDP	aldo-keto reductase family 1_ member B7	2.91312	1.75697	3.46324	3.73373	4.38764	9.51986	0	1	1
AKR1B8	14187	FR-1|Fgfrp|Fgrp	aldo-keto reductase family 1_ member B8	3.99112	4.45741	5.65589	4.47069	5.51318	28.2007	0	1	1
AKT1	11651	Akt|PKB|PKB/Akt|PKBalpha|Rac	thymoma viral proto-oncogene 1	8.04698	7.96642	7.74335	8.06763	7.9835	249.271	-0.169925	0.574744	0.789053
ALAD	17025	ALADH|Lv	aminolevulinate_ delta-_ dehydratase	8.22298	7.90672	8.41744	7.59171	8.25913	270.52	-0.017702	0.965046	0.980047
ALDH3A2	11671	AI194803|Ahd-3|Ahd-3r|Ahd3|Ahd3-r|Aldh4|Aldh4-r|FALDH	aldehyde dehydrogenase family 3_ subfamily A2	5.91312	6.14929	6.70028	6.60819	6.32053	80.9121	0.415037	0.435543	0.688439
ALDH7A1	110695	Atq1|D18Wsu181e	aldehyde dehydrogenase family 7_ member A1	5.72048	5.2164	6.24085	5.31869	5.62865	49.3512	0	1	1
ALDH9A1	56752	AA139417|Abaldh|ESTM40|TMABA-DH|Tmabadh	aldehyde dehydrogenase 9_ subfamily A1	5.44364	5.28053	6.65589	6.19316	5.09814	53.2338	0	1	1
ALDOB	230163	Aldo-2|Aldo2|BC016435	aldolase B_ fructose-bisphosphate	8.2108	3.0789	10.0801	7.14876	7.46737	146.746	0	1	1
AMOTL1	75723	2310010G08Rik|2310067L22Rik|4932416D09Rik|JEAP|mFLJ00155	angiomotin-like 1	9.75302	9.94926	9.15971	8.98165	8.92257	654.044	-0.900713	0.122512	0.338203
AMOTL2	56332	AW549739|C79691|Lccp|MASCOT|mKIAA0989	angiomotin-like 2	6.10075	5.51186	6.70028	6.39669	5.88241	69.4738	0.415037	0.48664	0.713893
ANAPC1	17222	2610021O03Rik|AI047775|AI853536|AW547281|Apc1|Mcpr|tsg24	anaphase promoting complex subunit 1	5.78759	6.68771	5.78517	6.19316	5.51318	63.7061	0	1	1
ANAPC10	68999	1500026N15Rik|A830003M23Rik|APC10	anaphase promoting complex subunit 10	5.80928	5.96642	6.01344	5.14876	5.57207	52.0561	-1.14018	0.172863	0.404885
ANAPC7	56317	APC7|AW545589	anaphase promoting complex subunit 7	5.47112	6.0049	6.24085	6.19316	6.25014	65.4369	0	1	1
ANGPTL4	57875	Arp4|Bk89|Fiaf|Hfarp|Ng27|Pgar|Pgarg|Pp1158	angiopoietin-like 4	5.72048	6.14929	7.80564	7.03141	6.95058	106.262	1.66395	0.0782476	0.274738
AP1G1	11765	AA409002|AU041323|AW551707|Adtg|D8Ertd374e	adaptor protein complex AP-1_ gamma 1 subunit	7.03782	7.44347	7.08215	6.95612	6.9943	137.451	-0.503739	0.0272696	0.193126
AP1S1	11769	AP19	adaptor protein complex AP-1_ sigma 1	5.38705	5.92689	5.74335	4.8492	5.17614	42.7108	0	1	1
AP2S1	232910	AI043088	adaptor-related protein complex 2_ sigma 1 subunit	8.7003	8.76259	8.49509	8.60819	8.57207	395.532	-0.241661	0.488717	0.713893
APC	11789	AI047805|AU020952|AW124434|CC1|Min|mAPC	adenomatosis polyposis coli	6.63801	6.53833	5.51387	5.05565	5.62865	58.6843	-2.82059	0.00010371	0.0135515
APCS	20219	Sap	serum amyloid P-component	5.41562	4.34193	7.35633	6.14876	6.01568	57.9069	0	1	1
APLP2	11804	AI790698|APLP-2	amyloid beta (A4) precursor-like protein 2	8.4471	8.45045	7.41078	7.31869	7.21362	217.991	-1.4202	0.00211191	0.0635652
APOA1	11806	Alp-1|Apoa-1|Brp-14|Ltw-1|Lvtw-1|Sep-1|Sep-2|Sep2|apo-AI|apoA-I	apolipoprotein A-I	10.1736	4.34193	11.2834	7.64062	8.43601	332.02	3.85978	0.327014	0.57484
APOA2	11807	Alp-2|Apo-AII|ApoA-II|ApoAII|Apoa-2|Hdl-1	apolipoprotein A-II	9.10733	4.2164	11.3957	7.59171	8.54292	288.176	0	1	1
APOA4	11808	Apoa-4	apolipoprotein A-IV	4.87248	5.0789	5.78517	5.54108	6.01568	43.9765	0	1	1
APOB	238055	AI315052|Apo B-100|apob-100|apob-48	apolipoprotein B	7.04698	4.56432	9.03527	6.00674	7.15703	108.539	0	1	1
APOC2	11813	apo-CII|apoC-II	apolipoprotein C-II	5.20263	4.56432	6.53853	5.47069	5.45177	43.5799	0	1	1
APOC3	11814	apo-CIII|apoC-III	apolipoprotein C-III	8.76556	3.56432	10.5014	6.82119	7.93944	183.34	0	1	1
APOH	11818	B2GPI|beta-2-GPI|beta2-GPI	apolipoprotein H	7.00998	3.92689	8.11532	5.39669	6.35448	71.5397	0	1	1
APP	11820	Abeta|Abpp|Adap|Ag|Cvap|E030013M08Rik|betaApp	amyloid beta (A4) precursor protein	8.74882	8.84973	8.76441	8.75609	8.46737	420.886	-0.191426	0.495354	0.713893
AQP8	11833	AI255744|AQP-8	aquaporin 8	5.26676	5.45741	5.90382	6.19316	6.13767	55.398	0	1	1
ARG1	11846	AI|AI256583|Arg-1|PGIF	arginase_ liver	7.34311	4.45741	8.69481	6.00674	5.57207	85.3209	1.91869	0.511915	0.727311
ARHGAP35	232906	6430596G11Rik|AI841135|Grlf1|mKIAA1722|p190A|p190RhoGAP	Rho GTPase activating protein 35	6.23505	5.56432	5.56278	5.67233	5.8351	54.7169	-1.40663	0.0217794	0.174236
ARHGEF2	16800	AA408978|GEF|GEF-H1|GEFH1|LFP40|Lbcl1|Lfc|P40|mKIAA0651	rho/rac guanine nucleotide exchange factor (GEF) 2	7.48466	7.44347	7.7327	7.10296	7.66968	179.358	-0.0591548	0.89176	0.950779
ARHGEF6	73341	1600028C08Rik|1700038J06Rik|4930592P22Rik|alpha-PIX	Rac/Cdc42 guanine nucleotide exchange factor (GEF) 6	6.34311	6.48489	6.04821	5.90365	5.92821	70.6008	-1.32193	0.0335015	0.200734
ARRB1	109689	1200006I17Rik|AW208571|G430100A01Rik	arrestin_ beta 1	5.26676	6.18323	5.46324	5.47069	5.6831	48.9557	0	1	1
ATF4	11911	Atf-4|C/ATF|CREB2|TAXREB67	activating transcription factor 4	8.61971	8.78487	8.01344	8.46165	7.894	327.36	-0.681494	0.184133	0.427102
ATF7IP	54343	2610204M12Rik|AM|Mcaf1	activating transcription factor 7 interacting protein	6.93302	6.86549	5.70028	6.60819	5.6831	82.0265	-1.70169	0.0210778	0.172135
ATG101	68118	9430023L20Rik|AA407441|AU022967	autophagy related 101	5.13551	5.66386	5.51387	5.39669	5.01568	40.6483	0	1	1
ATG2B	76559	2410024A21Rik|AI047755|AI503411|AW558123|C030004M05Rik|C630028L02Rik|mKIAA4067	autophagy related 2B	6.34311	6.51186	5.86534	6.47069	5.97261	75.2031	-0.947533	0.0153645	0.145432
ATOX1	11927	AI256639|Atx1	ATX1 (antioxidant protein 1) homolog 1 (yeast)	6.97201	7.35688	7.70028	7.5238	7.0575	160.019	0.180223	0.360552	0.608369
ATP6V1E1	11973	2410029D23Rik|Atp6e|Atp6e2|Atp6v1e|D6Ertd385e|E2|P31|Vma4	ATPase_ H+ transporting_ lysosomal V1 subunit E1	9.12474	9.19576	8.89906	8.75609	8.85895	500.394	-0.384129	0.133376	0.348555
ATP6V1F	66144	1110004G16Rik	ATPase_ H+ transporting_ lysosomal V1 subunit F	6.79848	7.13201	6.65589	5.79262	6.25014	92.1445	-1.34558	0.0300825	0.196539
ATP6V1G2	66237	1500002D01Rik|Atp6g2|NG38|VAG2	ATPase_ H+ transporting_ lysosomal V1 subunit G2	5.10075	5.0049	5.94129	5.73373	6.21362	48.4644	0	1	1
ATP7A	11977	MNK	ATPase_ Cu++ transporting_ alpha polypeptide	4.87248	5.34193	5.90382	6.50632	6.09814	53.6139	1.57154	0.0563611	0.247667
AXL	26362	AI323647|Ark|Tyro7|Ufo	AXL receptor tyrosine kinase	8.30544	8.46433	8.08215	8.48861	8.23199	318.358	-0.188571	0.598032	0.800097
BANF1	23825	Baf|Bcrp1|L2bp1/Baf	barrier to autointegration factor 1	7.89294	7.79039	7.19505	7.00674	7.11804	168.971	-1.03306	0.0010332	0.0450017
BAX	12028	-	BCL2-associated X protein	5.97201	6.34193	6.24085	5.8492	5.57207	63.788	-1.07635	0.0635299	0.261022
BCAP31	27061	Bap31	B cell receptor associated protein 31	7.19441	6.98579	7.79544	7.35822	7.11804	156.539	0.278487	0.309586	0.558319
BCL2	12043	AW986256|Bcl-2|C430015F12Rik|D630044D05Rik|D830018M01Rik	B cell leukemia/lymphoma 2	5.49808	5.2164	5.78517	5.90365	5.88241	50.4626	0	1	1
BCL2L1	12048	Bcl(X)L|Bcl-XL|Bcl2l|BclX|bcl-x|bcl2-L-1	BCL2-like 1	5.80928	5.14929	6.14774	7.89023	7.26806	87.6038	2.37851	0.00998463	0.115117
BIRC3	11796	AW107670|Api1|Api2|Birc2|HIAP2|IAP1|IAP2|MIAP1|MIAP2|MIHB|MIHC|RNF49|cIAP-1|cIAP-2|cIAP1|cIAP2	baculoviral IAP repeat-containing 3	3.83066	3.92689	5.82581	4.95612	5.17614	26.7808	3.27302	0.0600274	0.255769
BLK	12143	-	B lymphoid kinase	2.32816	4.45741	4.46324	4.73373	3.92821	15.8033	0	1	1
BMP10	12154	-	bone morphogenetic protein 10	2.91312	4.84443	5.29974	5.39669	4.73557	24.8972	0	1	1
BPI	329547	9230105K17Rik|Bpifd1	bactericidal permeablility increasing protein	3.20263	3.75697	4.24085	3.95612	3.92821	14.0935	0	1	1
BRAF	109880	9930012E13Rik|AA120551|AA387315|AA473386|B-raf|Braf-2|Braf2|C230098H17|C87398|D6Ertd631e	Braf transforming gene	5.65009	6.37168	6.92267	7.10296	6.45177	90.4993	0.842459	0.0152603	0.145432
BRPF3	268936	AI413466|AW493400|mKIAA1286	bromodomain and PHD finger containing_ 3	4.65009	4.75697	5.24085	5.67233	5.25014	34.633	0	1	1
BST2	69550	2310015I10Rik|Bst-2|C87040|CD317|DAMP-1|GREG	bone marrow stromal cell antigen 2	5.60118	4.75697	6.14774	5.31869	5.32053	43.0822	0.0931094	0.945395	0.975249
C1S1	50908	AA959438|AI255193|AI327365|C1s|C1sa	complement component 1_ s subcomponent 1	7.60738	7.47121	7.41078	6.43417	6.09814	128.385	-1.19898	0.0382041	0.20393
C3	12266	AI255234|ASP|HSE-MSF|Plp	complement component 3	9.47282	8.75132	9.9868	7.41555	7.45177	392.256	-0.396275	0.695452	0.864446
C3AR1	12267	AZ3B|C3AR|HNFAG09	complement component 3a receptor 1	5.76556	6.37168	5.04821	5.05565	4.92821	43.2271	-5.09276	0.00146766	0.0575324
C6	12274	AW111623	complement component 6	4.91312	5.2164	6.97782	6.14876	5.8351	56.4241	0	1	1
C8A	230558	-	complement component 8_ alpha polypeptide	6.37255	3.0789	7.51387	4.31869	4.92821	37.8558	0	1	1
C8B	110382	4930439B20Rik|AI595927	complement component 8_ beta polypeptide	4.20263	2.34193	6.11532	5.31869	3.25014	18.9712	0	1	1
C9	12279	-	complement component 9	6.73188	3.34193	8.32831	5.79262	5.32053	59.8407	0	1	1
CALM1	12313	AI256814|AI327027|AI461935|AL024000|CaM|Calm	calmodulin 1	9.7032	9.66686	8.59253	9.06165	8.84708	577.734	-0.919342	0.0286672	0.193126
CAPN5	12337	nCL-3	calpain 5	4.44364	5.2164	4.56278	3.95612	4.73557	23.9657	0	1	1
CARD9	332579	Gm782	caspase recruitment domain family_ member 9	2.7432	4.75697	5.17945	4.8492	5.09814	23.0292	0	1	1
CASP12	12364	-	caspase 12	6.26676	6.31156	6.17945	6.79262	6.65613	86.9012	0.0599425	0.899557	0.955627
CASP3	12367	A830040C14Rik|AC-3|Apopain|CASP-3|CC3|CPP-32|CPP32|Caspase-3|Lice|SCA-1|Yama|mldy	caspase 3	4.65009	4.92689	5.29974	5.47069	5.09814	34.0389	0	1	1
CASP4	12363	CASP-11|CASP-4|Casp11|Caspl|ich-3	caspase 4_ apoptosis-related cysteine peptidase	2.55055	3.0789	5.11532	5.05565	4.62865	16.9806	0	1	1
CASP6	12368	CASP-6|Mch2	caspase 6	5.41562	5.34193	5.90382	6.23623	5.6831	52.5689	0	1	1
CASP7	12369	AI314680|CMH-1|ICE-IAP3|Mch3|caspase-7|mCASP-7	caspase 7	6.23505	6.28053	6.14774	6.39669	6.01568	74.2921	-0.558245	0.242263	0.492058
CASP8	12370	CASP-8|FLICE|MACH|Mch5	caspase 8	5.38705	5.84443	5.94129	5.8492	5.45177	51.7953	0	1	1
CAT	12359	2210418N07|Cas-1|Cas1|Cs-1	catalase	8.51138	8.0049	9.88711	7.37758	7.82303	319.75	0.507207	0.594826	0.800097
CBL	12402	4732447J05Rik|Cbl-2|c-Cbl|cbl|Cbl	Casitas B-lineage lymphoma	5.44364	5.75697	5.86534	5.73373	5.6831	51.8601	0	1	1
CCL19	24047	CKb11|ELC|MIP3B|Scya19|exodus-3	chemokine (C-C motif) ligand 19	7.04698	7.72275	7.03093	7.43417	7.54292	163.772	-0.240861	0.718754	0.880474
CCL2	20296	AI323594|HC11|JE|MCAF|MCP-1|MCP1|SMC-CF|Scya2|Sigje	chemokine (C-C motif) ligand 2	4.06512	3.92689	7.68931	6.05565	5.45177	43.3437	6.09452	0.000669734	0.0404752
CCL4	20303	AT744.1|Act-2|MIP-1B|Mip1b|Scya4	chemokine (C-C motif) ligand 4	2.55055	1.75697	3.65589	4.31869	4.62865	10.4263	0	1	1
CCN2	14219	Ccn2|Fisp12|Hcs24|fisp-12|Ctgf	connective tissue growth factor	7.46429	7.91684	8.9733	9.90031	8.6831	384.694	1.65478	0.0798983	0.274738
CCNA2	12428	AA408589|Ccn-1|Ccn1|Ccna|CycA2|Cyca	cyclin A2	4.06512	4.75697	6.24085	5.73373	6.25014	42.4991	0	1	1
CCR1	12768	Cmkbr1|Mip-1a-R	chemokine (C-C motif) receptor 1	4.44364	4.84443	5.74335	5.60819	5.88241	39.5171	0	1	1
CCR2	12772	Cc-ckr-2|Ccr2a|Ccr2b|Ckr2|Ckr2a|Ckr2b|Cmkbr2|mJe-r	chemokine (C-C motif) receptor 2	6.75442	6.94679	6.32831	6.50632	6.42007	96.4148	-0.936435	0.398973	0.657132
CCR4	104625	CCR4|Cnot6	CCR4-NOT transcription complex_ subunit 6	3.65009	4.45741	5.17945	4.8492	4.73557	23.824	0	1	1
CCR7	12775	CC-CKR-7|CCR-7|CD197|Cdw197|Cmkbr7|EBI1|Ebi1h	chemokine (C-C motif) receptor 7	2.91312	4.34193	5.35633	4.47069	5.32053	22.3239	0	1	1
CCS	12460	Ccsd	copper chaperone for superoxide dismutase	6.49808	6.48489	7.11532	6.87668	7.0575	111.933	0.46269	0.206803	0.4659
CD14	12475	-	CD14 antigen	4.7432	5.34193	7.08215	6.27805	5.73557	57.1301	2.28951	0.145211	0.363712
CD163	93671	CD163v2|CD163v3	CD163 antigen	3.7432	4.45741	4.56278	5.05565	5.17614	24.2353	0	1	1
CD180	17079	F630107B15|Ly78|RP105	CD180 antigen	5.10075	5.61495	5.82581	5.79262	6.09814	51.4983	0	1	1
CD19	12478	AW495831	CD19 antigen	3.44364	4.34193	3.82581	4.31869	3.92821	15.6887	0	1	1
CD209E	170780	SIGNR4|mSIGNR4	CD209e antigen	3.55055	3.92689	5.41078	4.95612	4.92821	23.4987	0	1	1
CD244A	NA	NA	NA	3.65009	4.0789	3.97782	4.31869	3.92821	15.8976	0	1	1
CD34	12490	AU040960	CD34 antigen	8.03782	7.60246	7.95967	8.30863	7.9169	249.881	0.178501	0.703685	0.867436
CD36	12491	FAT|GPIV|Scarb3	CD36 antigen	8.40853	8.75132	8.21048	8.5238	8.55026	359.259	-0.228383	0.658776	0.838442
CD3D	12500	T3d	CD3 antigen_ delta polypeptide	4.60118	4.66386	5.74335	5.95612	5.8351	41.0674	0	1	1
CD3E	12501	AI504783|CD3|CD3epsilon|T3e	CD3 antigen_ epsilon polypeptide	4.87248	4.56432	6.01344	5.79262	5.25014	39.3584	0	1	1
CD3G	12502	Ctg-3|Ctg3|T3g	CD3 antigen_ gamma polypeptide	5.23505	5.14929	6.2706	6.70335	6.38764	61.785	0	1	1
CD4	12504	L3T4|Ly-4	CD4 antigen	3.06512	4.45741	5.29974	4.31869	4.51318	20.1238	0	1	1
CD44	12505	AU023126|AW121933|AW146109|HERMES|Ly-24|Pgp-1	CD44 antigen	3.65009	3.56432	5.24085	5.54108	5.25014	25.0944	0	1	1
CD6	12511	-	CD6 antigen	3.99112	4.66386	5.29974	5.54108	4.8351	29.1653	0	1	1
CD68	12514	Lamp4|Scard1|gp110	CD68 antigen	5.72048	6.82306	6.29974	6.64062	5.92821	77.839	-0.491096	0.645147	0.837409
CD84	12523	A130013D22Rik|CDw84|SLAMF5	CD84 antigen	4.38705	6.04237	4.97782	4.60819	4.38764	29.4586	0	1	1
CD86	12524	B7|B7-2|B7.2|B70|CLS1|Cd28l2|ETC-1|Ly-58|Ly58|MB7|MB7-2|TS/A-2	CD86 antigen	3.20263	0.756968	4.74335	5.39669	4.09814	12.4628	0	1	1
CD8A	12525	BB154331|Ly-2|Ly-35|Ly-B|Lyt-2	CD8 antigen_ alpha chain	3.32816	3.75697	4.24085	5.14876	4.92821	19.4351	0	1	1
CD8B1	12526	Cd8b|Ly-3|Ly-C|Lyt-3	CD8 antigen_ beta chain 1	4.26676	4.75697	5.35633	5.54108	6.01568	36.4377	0	1	1
CDH2	12558	CDHN|N-cadherin|Ncad	cadherin 2	5.0286	4.84443	6.43725	6.57503	5.97261	54.6285	0	1	1
CDH5	12562	7B4|AA408225|Cd144|VE-Cad|VECD|VEcad|Vec	cadherin 5	7.29009	7.44347	7.96877	7.71862	7.84708	201.356	0.44271	0.239787	0.492058
CDK4	12567	Crk3	cyclin-dependent kinase 4	5.38705	5.14929	5.82581	6.00674	5.88241	50.2225	0	1	1
CDKN1A	12575	CAP20|CDKI|CIP1|Cdkn1|P21|SDI1|Waf1|mda6|p21Cip1|p21WAF	cyclin-dependent kinase inhibitor 1A (P21)	6.52456	6.82306	8.62167	7.60819	7.81086	178.239	1.55543	0.115108	0.331782
CDKN2C	12580	C77269|INK4c|p18|p18-INK4c|p18-INK6|p18INK4c	cyclin-dependent kinase inhibitor 2C (p18_ inhibits CDK4)	5.62584	5.40082	5.56278	6.10296	5.78619	51.8301	0	1	1
CDON	57810	CDO|Cd0|Orcam	cell adhesion molecule-related/down-regulated by oncogenes	5.23505	5.66386	5.04821	5.39669	4.8351	37.6814	0	1	1
CEACAM3	384557	EG384557|Psg24|cea12	carcinoembryonic antigen-related cell adhesion molecule 3	2.32816	3.56432	5.51387	4.8492	5.51318	20.446	0	1	1
CEBPA	12606	C/ebpalpha|CBF-A|Cebp	CCAAT/enhancer binding protein (C/EBP)_ alpha	7.10952	6.24882	6.95967	6.39669	5.97261	92.8906	-0.655352	0.326779	0.57484
CFH	12628	Mud-1|NOM|Sas-1|Sas1	complement component factor h	3.55055	3.75697	5.41078	5.05565	5.09814	23.8252	0	1	1
CFHR1	50702	AI194696|CFHRB|Cfhl1	complement factor H-related 1	3.55055	2.34193	6.67826	5.14876	5.09814	23.6461	0	1	1
CFHR2	545366	Cfhrb_4/2	complement factor H-related 2	7.80928	5.88625	9.53547	7.05565	7.37116	185.023	1.38428	0.123622	0.33888
CFI	12630	-	complement component factor i	6.38705	3.0789	7.67826	5.39669	5.88241	51.4344	0	1	1
CFLAR	12633	2310024N18Rik|A430105C05Rik|CLARP|Cash|Casper|ENSMUSG00000072980|FLAME|FLAME-1|Flip|Gm9845|I-FLICE|MRIT|c-Flip	CASP8 and FADD-like apoptosis regulator	6.9816	6.84443	6.70028	6.98165	6.90549	118.004	-0.291426	0.407379	0.659887
CFTR	12638	AW495489|Abcc7	cystic fibrosis transmembrane conductance regulator	2.91312	4.0789	4.65589	5.14876	3.92821	17.6914	0	1	1
CHIL1	12654	AW208766|Brp39|Chi3l1|Gp39	chitinase-like 1	-0.256804	3.92689	4.24085	5.14876	4.8351	11.9502	0	1	1
CHMP4B	75608	2010012F05Rik|C76846|Snf7-2	charged multivesicular body protein 4B	9.17782	9.45741	8.70028	8.61637	8.6831	486.736	-0.742683	0.0038344	0.0751543
CHUK	12675	AI256658|Chuk1|Fbx24|Fbxo24|IKBKA|IKK1|Ikka|NFKBIKA	conserved helix-loop-helix ubiquitous kinase	7.15259	7.37168	7.43725	7.6245	7.23199	164.689	0.0575715	0.74535	0.888077
CIITA	12265	C2ta|EG669998|Gm9475|Mhc2ta	class II transactivator	4.87248	5.75697	5.29974	5.54108	5.6831	43.1316	0	1	1
CKAP4	216197	5630400A09Rik|CLIMP-63|P63	cytoskeleton-associated protein 4	7.08305	7.28053	6.74335	7.27805	7.21362	139.075	-0.291698	0.658351	0.838442
COL10A1	12813	Col10|Col10a-1	collagen_ type X_ alpha 1	4.06512	4.2164	5.24085	5.73373	5.38764	30.458	0	1	1
COL14A1	12818	5730412L22Rik|AW108078	collagen_ type XIV_ alpha 1	6.99112	7.02375	6.41078	6.27805	6.6831	102.349	-1.03928	0.140572	0.357821
COL16A1	107581	2700007F12Rik|A530052M23Rik|AI838662|CA1F	collagen_ type XVI_ alpha 1	6.28235	6.2164	6.11532	6.98165	6.0575	80.4848	0	1	1
COL1A1	12842	Col1a-1|Cola-1|Cola1|Mov-13|Mov13	collagen_ type I_ alpha 1	11.8183	12.1002	11.9424	13.3851	11.6578	4642.77	0.573085	0.605925	0.805162
COL1A2	12843	AA960264|AI325291|Col1a-2|Cola-2|Cola2|oim	collagen_ type I_ alpha 2	11.506	11.735	11.2286	12.6128	11.1156	3190.53	0.195288	0.845489	0.93361
COL3A1	12825	AW550625|Col3a-1|MMS10-W|Ms10w|mKIAA4231	collagen_ type III_ alpha 1	11.483	11.5819	10.8955	10.4639	10.3098	1973.87	-0.979382	0.097439	0.296037
COL4A1	12826	Bru|Col4a-1|Del(8)44H|Raw|Svc	collagen_ type IV_ alpha 1	9.78622	9.66085	10.1853	9.91031	10.2456	994.389	0.387161	0.153778	0.374416
COL4A2	12827	Col4a-2	collagen_ type IV_ alpha 2	8.95751	8.91179	9.21431	9.14876	9.36284	556.039	0.287396	0.148454	0.363712
COL5A1	12831	AI413331	collagen_ type V_ alpha 1	8.46087	8.43645	8.00462	7.8492	8.0575	286.368	-0.607261	0.240111	0.492058
COL5A3	53867	-	collagen_ type V_ alpha 3	8.16946	8.06985	7.88471	7.73373	8.15703	256.525	-0.301371	0.528924	0.735242
COL6A3	12835	AI507288|Col6a-3	collagen_ type VI_ alpha 3	8.76279	9.00963	8.57475	9.07358	8.45959	438.389	-0.223636	0.55812	0.770362
COL6A5	665033	Col29a1|EG665033|Gm7455	collagen_ type VI_ alpha 5	4.06512	4.66386	5.65589	6.00674	4.92821	33.4507	0	1	1
COL7A1	12836	AW209154	collagen_ type VII_ alpha 1	3.32816	2.75697	4.65589	4.14876	4.8351	15.4013	0	1	1
COX4I2	84682	Cox4b|CoxIV-2	cytochrome c oxidase subunit IV isoform 2	5.13551	5.61495	6.08215	6.39669	5.6831	55.0428	0	1	1
COX6A1	12861	VIaL	cytochrome c oxidase subunit VIa polypeptide 1	8.60428	8.67583	9.03959	8.68014	8.45177	413.094	0.0588937	0.890172	0.950779
COX6B1	110323	2010000G05Rik|Cox6b	cytochrome c oxidase_ subunit VIb polypeptide 1	11.378	11.5301	10.6643	10.7072	10.5971	2013.29	-0.820708	0.0454297	0.222606
COX7B	66142	1100001F07Rik|1110004F07Rik|C80563	cytochrome c oxidase subunit VIIb	4.26676	4.66386	5.17945	4.95612	4.8351	27.479	0	1	1
COX7C	12867	COXVIIc|Cox7c1	cytochrome c oxidase subunit VIIc	12.3307	12.4094	11.9602	12.092	11.8788	4495.37	-0.398006	0.361607	0.608369
CPA3	12873	MC-CPA	carboxypeptidase A3_ mast cell	5.06512	4.45741	5.46324	5.39669	4.38764	30.9963	0	1	1
CPB2	12345	1700120C01Rik|AI325129|CPB1|CPB2|CPbeat2|CPbeta1|CPbeta2|Cappb1|Capzb	capping protein (actin filament) muscle Z-line_ beta	5.78759	3.34193	7.48878	5.79262	4.62865	42.4565	0	1	1
CPN1	110115	AA389061|CPN1|Cyp11b|Cyp11b-1|FHI|Cyp11b1	cytochrome P450_ family 11_ subfamily b_ polypeptide 1	4.44364	4.56432	5.90382	5.05565	5.17614	32.6433	0	1	1
CPT1A	12894	C730027G07|CPTI|Cpt1	carnitine palmitoyltransferase 1a_ liver	5.13551	5.34193	6.04821	5.90365	5.97261	51.282	0	1	1
CREB1	12912	2310001E10Rik|3526402H21Rik|AV083133|Creb|Creb-1	cAMP responsive element binding protein 1	5.06512	5.56432	5.17945	4.8492	5.6831	38.5388	0	1	1
CREB3	12913	AU044960|AW538053|C80076|LZIP|LZIP-1|LZIP-2|Luman	cAMP responsive element binding protein 3	5.52456	5.71116	6.11532	6.31869	6.0575	61.625	0	1	1
CREBBP	12914	AW558298|CBP|CBP/p300|KAT3A|p300/CBP	CREB binding protein	7.26676	7.24882	7.17945	7.54108	6.88241	149.469	-0.206451	0.406148	0.659887
CRK	12928	Crk-I|Crk-II|Crk-III|Crk3|CrkIII|Crko|c-Crk|p38	v-crk sarcoma virus CT10 oncogene homolog (avian)	7.55698	8.16636	7.50138	7.57503	7.30325	196.802	-0.622437	0.0197356	0.168182
CRKL	12929	1110025F07Rik|AA589403|AI325100|Crkol	v-crk sarcoma virus CT10 oncogene homolog (avian)-like	6.52456	6.28053	6.70028	6.67233	6.85895	97.4999	0.175087	0.583896	0.794747
CRP	12945	CRP|CRP-[a]|CRP-[b]|Crpd|DBMT1|gp300|p80|Dmbt1	deleted in malignant brain tumors 1	4.83066	3.34193	6.86534	4.31869	4.73557	28.2159	0	1	1
CSF1R	12978	AI323359|CD115|CSF-1R|Csfmr|Fim-2|Fms|M-CSF-R|M-CSFR	colony stimulating factor 1 receptor	6.93302	7.24882	6.56278	6.54108	6.57207	109.255	-1.00846	0.189034	0.433342
CSF3R	12986	Cd114|Csfgr|G-CSF-R|G-CSFR	colony stimulating factor 3 receptor (granulocyte)	4.49808	4.56432	6.43725	6.14876	5.97261	46.0205	4.16993	0.00924264	0.109791
CSNK1A1	93687	2610208K14Rik|4632404G05Rik|5430427P18Rik|CK1a|Csnk1a	casein kinase 1_ alpha 1	9.00058	9.2123	8.74335	8.78539	8.52813	462.705	-0.495178	0.0787776	0.274738
CSNK1D	104318	1200006A05Rik|AA409348|D930010H05Rik	casein kinase 1_ delta	5.72048	5.51186	6.61008	6.54108	6.21362	69.5232	0.962525	0.0242045	0.186042
CSNK1E	27373	AI426939|AI551861|AW457082|CK1epsilon|CKIe|KC1epsilon|tau	casein kinase 1_ epsilon	5.55055	6.11452	5.56278	6.05565	5.57207	54.6108	0	1	1
CSNK1G3	70425	3300002K07Rik|C330049O21Rik	casein kinase 1_ gamma 3	5.80928	5.66386	6.58663	6.67233	6.7611	78.719	1.08421	0.00491201	0.0849427
CSNK2A1	12995	Csnk2a1-rs4	casein kinase 2_ alpha 1 polypeptide	9.26676	9.40082	8.65024	8.57503	8.59355	476.813	-0.822291	4.37456e-05	0.0135515
CSNK2B	13001	CK II beta	casein kinase 2_ beta polypeptide	8.27847	8.53833	8.23332	8.19316	8.11804	309.171	-0.32799	0.120308	0.337885
CTBP2	13017	AA407280|D7Ertd45e|Gtrgeo6|Ribeye	C-terminal binding protein 2	6.13551	6.28053	5.90382	5.39669	5.62865	58.4463	0	1	1
CTNNB1	12387	Bfc|Catnb|Mesc	catenin (cadherin associated protein)_ beta 1	9.56815	9.82575	9.2706	9.34352	9.31192	706.227	-0.440191	0.00847279	0.10714
CTNND1	12388	AA409437|AU019353|Catns|Ctnnd|P120|mKIAA0384	catenin (cadherin associated protein)_ delta 1	7.46429	7.48489	7.94129	7.86301	7.55757	202.561	0.257317	0.470841	0.707163
CTSB	13030	CB	cathepsin B	7.86732	8.18323	7.63317	7.29851	6.73557	186.568	-1.0305	0.165389	0.392925
CTSD	13033	CD|CatD	cathepsin D	9.75162	10.3268	9.18727	9.42489	9.16662	760.837	-0.861248	0.0733266	0.274738
CTSL	13039	1190035F06Rik|CatL|Ctsl1|MEP|fs|nkt	cathepsin L	5.55055	5.66386	6.74335	4.95612	4.73557	46.2022	-4.20079e-15	1	1
CTSW	13041	lymphopain	cathepsin W	4.38705	4.2164	5.35633	5.60819	5.09814	30.5526	0	1	1
CUL1	26965	-	cullin 1	8.21487	8.31921	7.61008	7.60819	7.7737	239.721	-0.782679	0.0025945	0.0635652
CUL3	26554	KIAA0617	cullin 3	8.25495	8.1916	7.42407	7.59171	7.03674	207.91	-1.10967	0.00606843	0.0895149
CXCL1	14825	Fsp|Gro1|KC|Mgsa|N51|Scyb1|gro	chemokine (C-X-C motif) ligand 1	3.06512	3.0789	8.06528	5.47069	4.62865	29.0754	0	1	1
CXCL10	15945	C7|CRG-2|INP10|IP-10|IP10|Ifi10|Scyb10|gIP-10|mob-1	chemokine (C-X-C motif) ligand 10	4.38705	3.75697	7.16368	6.05565	5.09814	39.1869	4.87447	0.0057275	0.0895149
CXCL11	56066	Cxc11|H174|I-tac|Ip9|Itac|Scyb11|Scyb9b|b-R1|betaR1	chemokine (C-X-C motif) ligand 11	5.47112	5.28053	5.74335	6.47069	6.17614	56.8215	0	1	1
CXCL12	20315	Pbsf|Scyb12|Sdf1|Tlsf|Tpar1	chemokine (C-X-C motif) ligand 12	7.69739	7.51186	7.89429	7.43417	7.42007	192.879	-0.13051	0.830845	0.930274
CXCL16	66102	0910001K24Rik|AV290116|BB024863|CXCL16v1|CXCL16v2|SR-PSOX|Zmynd15|b2b498Clo	chemokine (C-X-C motif) ligand 16	5.29778	5.75697	5.97782	5.54108	5.92821	51.9976	0	1	1
CXCL2	20310	CINC-2a|GROb|Gro2|MIP-2|MIP-2a|Mgsa-b|Mip2|Scyb|Scyb2	chemokine (C-X-C motif) ligand 2	3.91312	3.34193	5.11532	4.8492	3.92821	18.7596	0	1	1
CXCR1	227288	Il8ra	chemokine (C-X-C motif) receptor 1	4.06512	5.0049	5.29974	5.73373	5.57207	35.1417	0	1	1
CXCR3	12766	Cd183|Cmkar3	chemokine (C-X-C motif) receptor 3	2.55055	3.34193	4.11532	4.73373	3.73557	12.9548	0	1	1
CXCR4	12767	CD184|Cmkar4|LESTR|PB-CKR|PBSF/SDF-1|Sdf1r|b2b220Clo	chemokine (C-X-C motif) receptor 4	4.06512	5.0049	5.61008	5.39669	5.62865	35.2876	0	1	1
CXCR6	80901	BB217514|BONZO|STRL33	chemokine (C-X-C motif) receptor 6	3.06512	3.0789	4.82581	4.73373	3.51318	14.3537	0	1	1
CYBB	13058	C88302|CGD91-phox|Cgd|Cyd|Nox2|gp91-1|gp91phox	cytochrome b-245_ beta polypeptide	4.65009	5.56432	4.90382	4.95612	4.09814	28.5317	0	1	1
CYCS	13063	-	cytochrome c_ somatic	5.0286	5.56432	4.90382	5.60819	5.51318	40.047	0	1	1
CYFIP1	20430	E030028J09Rik|P140SRA-1|P140sra1|Shyc|Sra-1|Sra1|l(7)1Rl|l71Rl|l7Rl1|mKIAA0068|pl-1	cytoplasmic FMR1 interacting protein 1	6.55055	6.61495	6.80564	6.57503	6.51318	97.8071	-0.217977	0.629942	0.830056
CYP1A1	13076	AHH|AHRR|CP11|Cyp1a2|P450-1	cytochrome P450_ family 1_ subfamily a_ polypeptide 1	4.06512	5.0049	5.78517	5.95612	5.62865	39.0701	0	1	1
CYP1A2	13077	CP12|Cyp1a1|P450-3	cytochrome P450_ family 1_ subfamily a_ polypeptide 2	5.06512	4.66386	7.4503	5.90365	5.8351	55.0858	0	1	1
CYP27A1	104086	1300013A03Rik|Cyp27	cytochrome P450_ family 27_ subfamily a_ polypeptide 1	7.29009	7.26476	8.09883	7.47069	7.38764	181.321	0.356485	0.657156	0.838442
CYP2C29	13095	AHOH|AHOHase|AI159681|AI196010|Ah-2|Ahh-1|Cyp2c|P450-2C	cytochrome P450_ family 2_ subfamily c_ polypeptide 29	5.49808	3.56432	7.71117	5.39669	5.6831	47.5269	0	1	1
CYP2C65	72303	2210009K14Rik	cytochrome P450_ family 2_ subfamily c_ polypeptide 65	3.65009	3.75697	5.11532	5.47069	5.51318	26.0146	0	1	1
CYP2E1	13106	Cyp2e	cytochrome P450_ family 2_ subfamily e_ polypeptide 1	7.22701	5.14929	9.91563	6.54108	6.32053	130.754	0	1	1
CYP2J6	13110	-	cytochrome P450_ family 2_ subfamily j_ polypeptide 6	4.95265	5.2164	5.51387	5.95612	5.32053	41.9882	0	1	1
CYP4A10/31/32	NA	NA	NA	4.91312	4.45741	6.56278	5.31869	5.78619	42.4484	0	1	1
CYP4A12A	277753	BC025936|Cyp4a12	cytochrome P450_ family 4_ subfamily a_ polypeptide 12a	4.60118	2.75697	6.99574	4.8492	3.51318	23.3161	0	1	1
CYP7A1	13122	-	cytochrome P450_ family 7_ subfamily a_ polypeptide 1	3.44364	3.56432	5.86534	5.67233	5.09814	26.5153	0	1	1
CYP8B1	13124	-	cytochrome P450_ family 8_ subfamily b_ polypeptide 1	4.7432	3.34193	7.22574	4.14876	5.32053	31.0395	0	1	1
DAPK1	69635	D13Ucla1|DAP-Kinase	death associated protein kinase 1	6.25099	6.40082	6.51387	5.31869	6.28577	71.211	-0.689932	0.421766	0.674825
DAXX	13163	-	Fas death domain-associated protein	4.91312	5.66386	5.97782	5.79262	5.32053	46.3208	0	1	1
DDIT3	13198	CHOP-10|CHOP10|chop|gadd153	DNA-damage inducible transcript 3	6.31305	6.34193	6.61008	6.54108	6.25014	85.11	-0.151066	0.837721	0.930274
DDR2	18214	AW495251|Ntrkr3|tyro10	discoidin domain receptor family_ member 2	6.86214	6.80136	6.53853	7.41555	6.70957	116.601	-0.0791838	0.836616	0.930274
DEPDC5	277854	AV016528	DEP domain containing 5	5.57609	5.45741	5.74335	5.8492	5.88241	52.0451	0	1	1
DERL1	67819	1110021N07Rik|AI195141|AW551338|Derlin-1	Der1-like domain family_ member 1	5.35791	5.56432	5.90382	5.73373	5.62865	49.7866	0	1	1
DERL2	116891	CGI-101|Derlin-2|F-lana|Flana	Der1-like domain family_ member 2	5.80928	5.61495	6.32831	6.14876	6.13767	64.3467	0	1	1
DIAPH1	13367	D18Wsu154e|Dia1|Diaph1|Drf1|p140mDia|Diap1	diaphanous homolog 1 (Drosophila)	7.19441	7.31156	7.32831	7.29851	7.23199	154.66	-0.126037	0.815562	0.921327
DLL1	13388	Delta1	delta-like 1 (Drosophila)	4.95265	4.75697	5.90382	5.95612	5.73557	44.0486	0	1	1
DLL4	54485	Delta4	delta-like 4 (Drosophila)	5.85172	5.84443	6.78517	6.27805	6.21362	73.2419	0.556393	0.240919	0.492058
DOCK1	330662	9130006G06Rik|AI854900|D630004B07Rik	dedicator of cytokinesis 1	6.53761	6.58986	6.24085	6.54108	6.42007	88.395	-0.595087	0.0162222	0.147886
DOCK2	94176	AI662014|AW122239|CED-5|Hch|MBC	dedicator of cyto-kinesis 2	5.16946	5.61495	5.24085	5.39669	4.92821	38.5867	0	1	1
DUSP7	235584	AU015694|Mkpx|Pyst2	dual specificity phosphatase 7	7.75442	7.74565	7.48878	7.80697	8.1856	222.288	0.0111982	0.981265	0.988833
DUSP8	18218	5530400B01Rik|AI593498|Nttp1	dual specificity phosphatase 8	5.49808	5.0789	5.65589	6.05565	5.01568	44.043	0	1	1
DYNLL1	56455	Dlc8|Dnclc1|Pin	dynein light chain LC8-type 1	4.49808	4.66386	5.56278	6.05565	5.62865	38.9029	0	1	1
E2F4	104394	2010111M04Rik|AI427446	E2F transcription factor 4	6.15259	5.88625	5.74335	6.47069	5.78619	64.3476	-0.567889	0.478739	0.708519
EEF2K	13631	C86191|eEF-2K	eukaryotic elongation factor-2 kinase	6.21893	6.24882	6.82581	6.93012	6.6831	95.7604	0.532636	0.684942	0.855087
EGFR	13649	9030024J15Rik|AI552599|Erbb|Errb1|Errp|Wa5|wa-2|wa2	epidermal growth factor receptor	6.82001	6.75697	7.8358	7.73373	7.26806	155.731	0.879706	0.0325574	0.200734
EGR1	13653	A530045N19Rik|ETR103|Egr-1|Krox-1|Krox-24|Krox24|NGF1-A|NGFI-A|NGFIA|TIS8|Zenk|Zfp-6|Zif268|egr	early growth response 1	5.97201	5.75697	10.9448	10.1059	7.96164	283.705	4.93411	0.00684093	0.0957731
EHMT1	77683	9230102N17Rik|D330003E03|Eu-HMTase1|GLP|GLP1|KMT1D|mKIAA1876	euchromatic histone methyltransferase 1	4.60118	4.75697	4.82581	5.23623	4.09814	26.0582	0	1	1
ELN	13717	AI385707|AI480567|E030024M20Rik	elastin	8.56656	8.45741	8.24085	8.42489	9.15703	379.866	0.107016	0.873904	0.944442
ELOVL6	170439	C77826|FAE|LCE	ELOVL family member 6_ elongation of long chain fatty acids (yeast)	4.55055	4.45741	5.24085	5.47069	5.32053	32.1781	0	1	1
EOMES	13813	C77258|TBR-2|Tbr2	eomesodermin homolog (Xenopus laevis)	3.91312	5.0049	5.29974	4.73373	5.73557	30.6414	0	1	1
EP300	328572	A430090G16|A730011L11|KAT3B|p300|p300 HAT	E1A binding protein p300	6.91312	7.26476	6.74335	6.98165	7.37116	132.956	-0.252946	0.352827	0.600702
EP400	75560	1700020J09Rik|AU023439|mDomino|mKIAA1498|p400	E1A binding protein p400	5.80928	5.88625	6.53853	6.47069	6.01568	70.722	0.383329	0.251424	0.505426
EPAS1	13819	HIF-2alpha|HIF2A|HLF|HRF|MOP2|bHLHe73	endothelial PAS domain protein 1	8.4297	8.48489	8.48244	9.18768	9.10314	426.845	0.485846	0.278286	0.53514
EPHX2	13850	CEH|Eph2|SEH|sEP	epoxide hydrolase 2_ cytoplasmic	7.0286	6.45741	7.61008	6.10296	6.21362	102.717	-0.191048	0.851301	0.937387
ERC1	111173	4930404L01Rik|5033405M01Rik|9630025C19Rik|B430107L16Rik|CAST2|ELKS|RAB6IP2A|RAB6IP2B|Rab6ip2|mKIAA1081	ELKS/RAB6-interacting/CAST family member 1	7.35053	7.57715	7.64457	7.80697	7.49807	190.739	0.0936948	0.812648	0.920688
ERN1	78943	9030414B18Rik|AI225830|C85377|Ire1a|Ire1alpha|Ire1p	endoplasmic reticulum (ER) to nucleus signalling 1	5.13551	5.84443	5.56278	5.67233	5.38764	45.9037	0	1	1
ERO1L	50527	ERO1-L	ERO1-like (S. cerevisiae)	5.13551	5.75697	5.70028	6.27805	5.8351	53.4895	0	1	1
ERP29	67397	1200015M03Rik|2810446M09Rik|AW209030|Erp28|Erp31|PDI-Db	endoplasmic reticulum protein 29	6.0286	5.92689	6.17945	5.47069	5.01568	52.8658	-1.48063	0.138735	0.357789
F11R	16456	9130004G24|AA638916|ESTM33|JAM|JAM-1|JAM-A|Jcam|Jcam1|Ly106	F11 receptor	6.15259	6.28053	6.63317	5.95612	6.38764	77.8168	-0.216181	0.736348	0.888077
F5	14067	AI173222|Cf-5|Cf5	coagulation factor V	4.13551	4.0789	6.04821	5.47069	4.73557	29.7285	0	1	1
F8	14069	Cf-8|Cf8|FVIII	coagulation factor VIII	4.65009	4.34193	4.82581	4.8492	4.25014	23.9746	0	1	1
FABP4	11770	422/aP2|ALBP/Ap2|Ap2|Lbpl	fatty acid binding protein 4_ adipocyte	9.55216	9.41875	9.00462	8.96894	9.09312	591.206	-0.523908	0.433445	0.687897
FABP5	16592	E-FABP|Fabpe|Klbp|PA-FABP|mal1	fatty acid binding protein 5_ epidermal	7.29778	8.22457	8.09052	7.65656	7.97261	230.466	-0.00469934	0.995683	0.998229
FADD	14082	Mort1/FADD	Fas (TNFRSF6)-associated via death domain	4.44364	4.92689	5.65589	5.39669	5.17614	34.7719	0	1	1
FAP	14089	SIMP	fibroblast activation protein	6.37255	6.86549	5.65589	6.10296	5.78619	71.3389	0	1	1
FAS	14102	AI196731|APO1|APT1|CD95|TNFR6|Tnfrsf6|lpr	Fas (TNF receptor superfamily member 6)	3.55055	4.0789	5.29974	5.31869	5.51318	26.95	0	1	1
FASN	14104	A630082H08Rik|FAS	fatty acid synthase	7.94287	6.48489	5.35633	4.60819	6.17614	69.2472	-3.12102	0.0384969	0.20393
FBP1	14121	Fbp-2|Fbp2|Fbp3	fructose bisphosphatase 1	5.20263	4.75697	7.21048	5.67233	4.8351	46.3822	0	1	1
FCER1A	14125	FcERI|Fce1a|Fcr-5|fcepsilonri	Fc receptor_ IgE_ high affinity I_ alpha polypeptide	4.06512	3.92689	4.97782	5.31869	4.92821	24.9912	0	1	1
FCER1G	14127	AI573376|CD23|FcR-gamma|FcR[g]|FcRgamma|Fce1g|FcepsilonRI|Ly-50	Fc receptor_ IgE_ high affinity I_ gamma polypeptide	6.15259	6.51186	5.78517	5.90365	5.78619	65.2493	-1.58496	0.0997508	0.297519
FCGR4	246256	4833442P21Rik|CD16-2|FcgRIV|FcgammaRIV|Fcgr3a|Fcrl3	Fc receptor_ IgG_ low affinity IV	4.32816	4.92689	5.51387	6.31869	5.57207	40.2784	0	1	1
FCRLB	435653	FREB-2|FREB2|FcRL2|Fcrlm2|Fcry|mFCRL2	Fc receptor-like B	2.55055	3.0789	4.11532	3.47069	2.92821	9.37445	0	1	1
FGA	14161	ENSMUSG00000059807|Fib	fibrinogen alpha chain	8.71186	5.28053	10.4405	7.05565	7.43601	220.543	1.35698	0.44667	0.692073
FGB	110135	2510049G14Rik	fibrinogen beta chain	9.29586	4.84443	10.9957	7.23623	7.3376	245.908	0	1	1
FGD2	26382	Tcd-2|Tcd2|ZFYVE4|tcs-2|tcs2	FYVE_ RhoGEF and PH domain containing 2	5.89294	6.14929	6.01344	6.47069	6.0575	69.3955	0	1	1
FGF15	14170	FGF19	fibroblast growth factor 15	2.06512	2.75697	3.24085	3.73373	4.51318	9.59291	0	1	1
FGF2	14173	Fgf-2|Fgfb|bFGF	fibroblast growth factor 2	4.83066	4.56432	5.35633	6.64062	5.09814	39.3424	0	1	1
FGF21	56636	-	fibroblast growth factor 21	3.99112	4.92689	5.41078	5.39669	5.38764	32.5058	0	1	1
FGG	99571	3010002H13Rik|AI256424	fibrinogen gamma chain	8.56018	4.66386	10.1497	6.79262	6.4828	160.88	0	1	1
FGL2	14190	AI385601|musfiblp	fibrinogen-like protein 2	6.56337	6.61495	9.12756	8.22558	6.85895	178.29	1.97843	0.0674829	0.267989
FLI1	14247	EWSR2|Fli-1|SIC-1|Sic1	Friend leukemia integration 1	5.38705	5.75697	5.90382	5.60819	5.8351	51.9203	0	1	1
FLNB	286940	AL024016|Fln-b	filamin_ beta	5.99112	5.92689	5.74335	6.67233	6.32053	70.0758	0.0721498	0.862055	0.943226
FLT1	14254	AI323757|Flt-1|VEGFR-1|VEGFR1|sFlt1	FMS-like tyrosine kinase 1	6.23505	6.28053	6.86534	7.21485	6.65613	100.453	0.662255	0.314201	0.559849
FLT4	14257	AI323512|Chy|Flt-4|VEGFR-3|VEGFR3	FMS-like tyrosine kinase 4	5.65009	6.14929	6.53853	6.43417	6.54292	76.7981	0.517136	0.228833	0.482273
FN1	14268	E330027I09|Fn|Fn-1	fibronectin 1	9.18821	9.31539	9.35979	9.14876	8.84708	576.767	-0.162876	0.650792	0.838442
FNIP2	329679	D630023B12Rik|mKIAA1450	folliculin interacting protein 2	5.20263	6.24882	6.01344	5.90365	5.51318	54.8091	0	1	1
FOXP3	20371	JM2|scurfin|sf	forkhead box P3	3.20263	3.56432	3.24085	5.39669	4.38764	15.5455	0	1	1
FPR1	14293	FPR|LXA4R|fMLF-R	formyl peptide receptor 1	4.78759	4.84443	6.11532	6.31869	5.92821	48.4642	0	1	1
FRS2	327826	4732458E18|C330018A15Rik|Frs2alpha|SNT1	fibroblast growth factor receptor substrate 2	5.35791	5.61495	5.78517	5.79262	5.92821	51.832	0	1	1
FST	14313	AL033346|FS	follistatin	4.55055	4.66386	3.97782	5.14876	3.25014	19.9487	0	1	1
FURIN	18550	9130404I01Rik|Fur|PACE|Pcsk3|SPC1	furin (paired basic amino acid cleaving enzyme)	8.00998	8.24078	7.95967	7.70335	7.7737	245.146	-0.44567	0.212456	0.467881
FZD2	57265	AL033370|AW456835|Fz10|Fzd10|Mfz10|Mfz10a	frizzled homolog 2 (Drosophila)	5.89294	5.75697	6.80564	6.90365	6.28577	80.3927	0.978305	0.0881007	0.285417
FZD5	14367	5330434N09Rik|AI427138|Fz-5|Fz5|mFz5	frizzled homolog 5 (Drosophila)	3.7432	2.75697	4.65589	4.14876	4.51318	15.6013	0	1	1
GAB1	14388	AA408973|AW107238	growth factor receptor bound protein 2-associated protein 1	6.52456	6.77934	6.99574	7.21485	7.13767	121.974	0.382301	0.262067	0.51929
GAS1	14451	AW554192|Gas-1	growth arrest specific 1	7.34311	7.61495	6.97782	7.05565	6.57207	138.402	-0.951501	0.30397	0.556804
GATA3	14462	Gata-3|jal	GATA binding protein 3	3.32816	5.0789	4.65589	4.47069	4.51318	21.2496	0	1	1
GBP3	55932	AW228655|GBP-3|GBP-4|Gbp4	guanylate binding protein 3	3.91312	3.56432	3.65589	3.95612	3.51318	13.1823	0	1	1
GBP5	229898	5330409J06Rik|Gbp5a	guanylate binding protein 5	4.44364	4.84443	5.04821	5.14876	4.25014	26.8534	0	1	1
GCNT1	14537	5630400D21Rik|B130048E03|C2 GlcNAcT|C2GNT|IGnT	glucosaminyl (N-acetyl) transferase 1_ core 2	3.20263	3.34193	4.82581	4.47069	4.62865	17.0765	0	1	1
GLI1	14632	AV235269|Zfp-5|Zfp5	GLI-Kruppel family member GLI1	4.87248	5.0049	5.90382	6.00674	6.01568	47.2002	0	1	1
GLI2	14633	-	GLI-Kruppel family member GLI2	3.83066	3.56432	5.17945	5.31869	5.01568	23.9468	0	1	1
GLI3	14634	AI854843|AU023367|Bph|GLI3-190|GLI3FL|Pdn|Xt|add	GLI-Kruppel family member GLI3	4.60118	5.0789	5.11532	5.8492	5.25014	36.2258	0	1	1
GLP1R	14652	GLP-1R|GLP1Rc	glucagon-like peptide 1 receptor	4.38705	4.92689	6.21048	6.76347	5.92821	49.978	0	1	1
GNB4	14696	6720453A21Rik|G(beta)4	guanine nucleotide binding protein (G protein)_ beta 4	4.13551	5.14929	5.35633	5.14876	5.25014	32.1781	0	1	1
GNG2	14702	-	guanine nucleotide binding protein (G protein)_ gamma 2	4.91312	5.0049	5.97782	6.35822	6.09814	50.9298	0	1	1
GNPTAB	432486	EG432486|mKIAA1208	N-acetylglucosamine-1-phosphate transferase_ alpha and beta subunits	5.60118	5.40082	5.94129	5.8492	5.45177	50.1735	0	1	1
GOT2	14719	AL022787|FABP-pm|Got-2|mAspAT	glutamatic-oxaloacetic transaminase 2_ mitochondrial	8.99822	8.96154	8.63317	8.87668	8.88241	468.013	-0.235435	0.620335	0.821524
GPC4	14735	9530073D23Rik|AF311610|AI385680|AI661372|K-glypican	glypican 4	6.7432	6.98579	6.58663	6.14876	6.35448	94.6001	-1.04152	0.130596	0.348555
GPR65	14744	Dig1|Gpcr25|TDAG8	G-protein coupled receptor 65	4.32816	3.56432	5.17945	4.60819	5.01568	23.25	0	1	1
GPX2	14776	GI-GPx|GPx-GI|GSHPx-2|GSHPx-GI	glutathione peroxidase 2	3.32816	2.75697	4.65589	3.95612	5.01568	15.3755	0	1	1
GPX3	14778	AA960521|EGPx|GPx|GSHPx-3|GSHPx-P	glutathione peroxidase 3	5.06512	5.45741	5.90382	5.8492	5.97261	50.2006	0	1	1
GRB10	14783	5730571D09Rik|AI325020|Meg1|mKIAA0207	growth factor receptor bound protein 10	6.41562	6.75697	6.92267	6.64062	6.28577	97.2974	-0.23774	0.771471	0.902737
GREM1	23892	Cktsf1b1|Drm|Grem|ld	gremlin 1	4.87248	4.56432	6.32831	6.19316	5.92821	47.7456	0	1	1
GSK3B	56637	7330414F15Rik|8430431H08Rik|C86142|GSK-3|GSK-3beta|GSK3	glycogen synthase kinase 3 beta	7.06512	7.26476	6.99574	6.82119	6.85895	128.102	-0.573088	0.0279741	0.193126
GZMA	14938	AW494114|Ctla-3|Ctla3|Hf|SE1|TSP-1|TSP1	granzyme A	4.55055	4.66386	5.51387	5.14876	3.92821	27.1156	0	1	1
GZMB	14939	AI553453|CCP-1/C11|CCP1|Ctla-1|Ctla1|GZB	granzyme B	2.7432	3.75697	5.11532	5.23623	5.01568	20.7275	0	1	1
GZMD	14941	CCP5|Ctla-5|Ctla5	granzyme D	3.44364	3.56432	3.24085	3.95612	3.92821	12.3516	0	1	1
GZME	14942	CCP3|Ctla-6|Ctla6|MCSP-2	granzyme E	3.20263	3.0789	5.24085	4.8492	4.38764	17.7758	0	1	1
H2-AA	14960	Aalpha|H-2Aa|H2Aa|I-Aalpha|IAalpha|Ia-1|Ia1	histocompatibility 2_ class II antigen A_ alpha	6.06512	6.42939	6.2706	6.43417	6.13767	77.0322	-0.395692	0.716777	0.880474
H2-AB1	14961	AI845868|Abeta|H-2Ab|H2-Ab|I-Abeta|IAb|Ia-2|Ia2|Rmcs1	histocompatibility 2_ class II antigen A_ beta 1	6.66206	7.35688	5.65589	5.90365	5.78619	77.3288	-2.63183	0.0421874	0.214772
H2-D1	14964	H-2D|H2-D	histocompatibility 2_ D region locus 1	9.78896	9.34568	8.59253	8.10296	8.27694	452.387	-1.37858	0.0754243	0.274738
H2-DMA	14998	H-2Ma|H2-Ma	histocompatibility 2_ class II_ locus DMa	4.65009	5.0789	5.41078	5.79262	5.92821	41.416	0	1	1
H2-DMB1	14999	AI385589|H-2Mb1|H2-Mb1	histocompatibility 2_ class II_ locus Mb1	5.67393	5.61495	6.01344	6.10296	5.62865	55.978	0	1	1
H2-DMB2	15000	H-2Mb2|H2-Mb2	histocompatibility 2_ class II_ locus Mb2	4.32816	4.66386	5.56278	6.05565	5.17614	35.6868	0	1	1
H2-EB1	14969	Eb|H-2Eb|H2Eb|Ia-4|Ia4	histocompatibility 2_ class II antigen E beta	6.78759	8.01436	6.84571	6.8492	6.7611	132.66	-1.0938	0.2114	0.467881
H2-K1	14972	H-2K|H-2K(d)|H2-K|K-f	histocompatibility 2_ K1_ K region	6.16946	3.92689	7.85556	5.31869	5.45177	53.6117	0	1	1
H2-M3	14991	H-2M3|Hmt|M3a|MuprM3|MuprM301|MuprM302|R4B2	histocompatibility 2_ M region locus 3	4.60118	4.92689	4.35633	4.47069	3.92821	21.9578	0	1	1
H2-OB	15002	A-beta-2|A-beta2|H-2Ab|H-2I|H-2Ob|H2-Ab|H2-Ab2|H2-IAb2|Ob	histocompatibility 2_ O region beta locus	3.65009	2.75697	5.70028	5.47069	4.62865	21.7258	0	1	1
H2-PA	15003	H2-Pa-ps	histocompatibility 2_ P region alpha locus	3.44364	4.56432	5.29974	4.95612	4.62865	23.8926	0	1	1
H2-Q1	15006	H-2Q1|Q1|Q1b|Q1d|Q1k|Qa-1|Qa1|Qed-1	histocompatibility 2_ Q region locus 1	2.55055	2.75697	3.82581	3.95612	3.25014	9.63255	0	1	1
H2-Q10	15007	H-2Q10|Q10|Qa10	histocompatibility 2_ Q region locus 10	6.9231	4.45741	8.56278	6.05565	6.42007	89.4992	0	1	1
H2-Q2	15013	BE136769|ENSMUSG00000079507|Gm11132|H-2Q2|gs14-2	histocompatibility 2_ Q region locus 2	2.7432	4.2164	4.56278	3.95612	4.09814	15.088	0	1	1
H2-T23	15040	37b|37c|H-2T23|H2-Qa1|Qa-1|Qa-1(b)|Qa1|Qed-1|T18c|T18c(37)|T23b|T23d	histocompatibility 2_ T region locus 23	5.23505	5.0049	6.2706	5.05565	5.73557	44.0281	0	1	1
HADH	15107	AA409008|AU019341|AW742602|HCDH|Hadhsc|Schad	hydroxyacyl-Coenzyme A dehydrogenase	9.14194	9.38268	8.7327	8.65656	8.72263	486.839	-0.643299	0.121535	0.337885
HADHA	97212	C77020|Mtpa	hydroxyacyl-Coenzyme A dehydrogenase/3-ketoacyl-Coenzyme A thiolase/enoyl-Coenzyme A hydratase (trifunctional protein)_ alpha subunit	8.59182	8.75697	8.35633	8.58339	8.34607	368.856	-0.32567	0.494738	0.713893
HAVCR1	171283	AI503787|KIM-1|TIM-1|Tim1|Timd1	hepatitis A virus cellular receptor 1	3.32816	3.34193	4.65589	5.47069	5.38764	21.6585	0	1	1
HC	15139	C5|C5a|He	hemolytic complement	5.62584	3.75697	6.58663	4.60819	3.51318	28.2105	0	1	1
HCAR2	80885	Gpr109a|Gpr109b|HM74|Niacr1|PUMA-G|Pumag|mHM74b	hydroxycarboxylic acid receptor 2	4.65009	5.2164	6.17945	5.90365	5.62865	45.7484	0	1	1
HCFC1	15161	AW060991|HCF|HCF1	host cell factor C1	7.13551	7.02375	6.76441	6.35822	5.88241	99.2408	-1.29429	0.000826024	0.0404752
HCK	15162	AI849071|Bmk	hemopoietic cell kinase	5.52456	5.0789	6.21048	6.05565	6.0575	55.1548	0.912537	0.224026	0.477832
HDAC4	208727	4932408F19Rik|HD4	histone deacetylase 4	6.23505	6.11452	6.21048	6.54108	6.57207	80.708	0.0291463	0.940965	0.973241
HDC	380629	Gm869|HDC|HDCL|Heca	headcase homolog (Drosophila)	3.44364	2.34193	5.46324	3.95612	4.38764	15.1213	0	1	1
HIF1A	15251	AA959795|HIF-1-alpha|HIF1-alpha|HIF1alpha|MOP1|bHLHe78	hypoxia inducible factor 1_ alpha subunit	7.38705	7.67583	7.57475	7.74868	7.55757	192.508	-0.0193653	0.969102	0.981623
HIF3A	53417	Ipas|MOP7|NEPAS|bHLHe17	hypoxia inducible factor 3_ alpha subunit	2.91312	1.75697	4.56278	4.60819	4.51318	12.7361	0	1	1
HIKESHI	67669	0610007P06Rik|1110002N09Rik|Hikeshi|l(7)6Rn|l7Rn6	lethal_ Chr 7_ Rinchik 6	7.67393	7.61495	7.2558	7.39669	7.09814	169.825	-0.613776	0.0582196	0.250792
HKDC1	216019	BC016235	hexokinase domain containing 1	3.7432	4.56432	4.56278	4.8492	3.73557	19.576	0	1	1
HMGCS2	15360	1300002P16|mHS	3-hydroxy-3-methylglutaryl-Coenzyme A synthase 2	3.06512	2.75697	5.35633	4.73373	4.62865	17.2456	0	1	1
HMOX1	15368	D8Wsu38e|HO-1|HO1|Hemox|Hmox|Hsp32	heme oxygenase 1	4.69739	5.0049	6.01344	6.57503	5.73557	48.6803	2.48829	0.0336871	0.200734
HSBP1	68196	0610007A03Rik|AA408769|Hsp25	heat shock factor binding protein 1	6.25099	6.75697	5.78517	5.60819	5.97261	67.4051	-1.91213	0.0653195	0.263972
HSD11B1	15483	-	hydroxysteroid 11-beta dehydrogenase 1	6.31305	5.28053	7.74335	6.47069	6.25014	85.1275	1.30581	0.21161	0.467881
HSD17B4	15488	17-beta-HSD|17[b]-HSD|DBP|MFE-2|MFP2|MPF-2|Mfp-2|perMFE-2	hydroxysteroid (17-beta) dehydrogenase 4	5.41562	4.75697	5.65589	4.47069	5.51318	35.8144	0	1	1
HSP90AA1	15519	86kDa|89kDa|AL024080|AL024147|Hsp86-1|Hsp89|Hsp90|Hspca|hsp4	heat shock protein 90_ alpha (cytosolic)_ class A member 1	7.17782	6.96642	8.12349	7.60819	7.60064	180.432	0.733079	0.139752	0.357821
HSP90AB1	15516	90kDa|AL022974|C81438|Hsp84|Hsp84-1|Hsp90|Hspcb	heat shock protein 90 alpha (cytosolic)_ class B member 1	8.19852	8.58352	7.80564	7.12604	7.07796	216.517	-1.294	0.0981754	0.296037
HSPG2	15530	AI852380|Pcn|Plc|per	perlecan (heparan sulfate proteoglycan 2)	8.85694	8.43645	9.03093	9.12031	8.57926	447.2	0.238242	0.636239	0.830056
HTRA2	64704	AI481710|Omi|Prss25|mnd2	HtrA serine peptidase 2	4.87248	5.71116	5.56278	6.10296	5.45177	46.5346	0	1	1
HVCN1	74096	0610039P13Rik|AI450555|BTS|HV1|Vsop.|mVSOP	hydrogen voltage-gated channel 1	3.20263	4.56432	4.24085	5.05565	5.17614	21.8251	0	1	1
ICAM1	15894	CD54|Icam-1|Ly-47|MALA-2	intercellular adhesion molecule 1	4.55055	4.34193	5.61008	5.79262	5.38764	35.1771	0	1	1
ICOS	54167	AILIM|CCLP|CRP-1|H4|Ly115	inducible T cell co-stimulator	3.83066	3.56432	4.90382	4.8492	3.92821	18.5744	0	1	1
IFI27	52668	1110013J02Rik|2900026P10Rik|D12Ertd647e|ISG12a|Ifi27l1	interferon_ alpha-inducible protein 27	7.51138	7.28053	7.58663	7.67233	7.6964	187.332	0.169741	0.667944	0.84736
IFI35	70110	2010008K16Rik|AW986054|IFP35|ifi-35	interferon-induced protein 35	5.93302	6.0789	6.29974	6.39669	6.21362	72.7257	0.00578235	0.991326	0.99641
IFNG	15978	IFN-g|Ifg	interferon gamma	4.26676	4.75697	5.65589	5.95612	5.78619	38.9725	0	1	1
IFNGR1	15979	CD119|IFN-gammaR|Ifgr|Ifngr|Nktar	interferon gamma receptor 1	6.00998	5.75697	6.14774	6.14876	6.01568	64.7059	-0.185032	0.748699	0.889364
IGF1	16000	C730016P09Rik|Igf-1|Igf-I	insulin-like growth factor 1	6.10075	6.18323	6.46324	6.39669	6.57207	81.1881	0.130584	0.776951	0.906443
IGF1R	16001	A330103N21Rik|CD221|D930020L01|IGF-1R|hyft	insulin-like growth factor I receptor	6.90307	7.45741	7.47607	7.64062	7.60064	170.728	0.300526	0.601528	0.802037
IHH	16147	HHG-2	Indian hedgehog	3.32816	3.56432	3.82581	4.95612	4.73557	16.9357	0	1	1
IKBKB	16150	AI132552|IKK-2|IKK-beta|IKK2|IKK[b]|IKKbeta	inhibitor of kappaB kinase beta	5.23505	5.40082	5.70028	5.47069	6.25014	48.8876	0	1	1
IL10	16153	CSIF|Il-10	interleukin 10	3.32816	1.75697	3.82581	3.14876	4.25014	9.59291	0	1	1
IL10RA	16154	AW553859|CDw210|CDw210a|Il10r|mIL-10R	interleukin 10 receptor_ alpha	4.78759	4.92689	5.51387	5.05565	5.38764	35.1227	0	1	1
IL11	16156	IL-11	interleukin 11	2.7432	3.34193	4.56278	4.14876	3.73557	13.0542	0	1	1
IL12RB2	16162	A930027I18Rik|IL-12RB2|Ifnm	interleukin 12 receptor_ beta 2	3.65009	4.34193	4.11532	3.73373	4.25014	16.2036	0	1	1
IL13	16163	Il-13	interleukin 13	4.69739	5.61495	5.70028	6.23623	5.97261	50.0151	0	1	1
IL17A	16171	Ctla-8|Ctla8|IL-17|IL-17A|Il17	interleukin 17A	4.91312	5.2164	5.86534	5.90365	5.92821	47.3517	0	1	1
IL18R1	16182	Il18ralpha|Il1rrp	interleukin 18 receptor 1	3.91312	3.56432	5.51387	5.05565	4.51318	22.8169	0	1	1
IL1B	16176	IL-1beta|Il-1b	interleukin 1 beta	4.7432	5.14929	7.76441	6.10296	5.97261	61.6698	3.39689	0.033797	0.200734
IL1R1	16177	CD121a|CD121b|IL-1R1|IL-iR|Il1r-1	interleukin 1 receptor_ type I	5.47112	5.40082	6.67826	6.8492	5.51318	63.229	1.34104	0.0936368	0.291314
IL1RAP	16180	6430709H04Rik|AI255955|AV239853|IL-1RAcP	interleukin 1 receptor accessory protein	3.55055	2.75697	5.17945	4.60819	4.09814	16.4346	0	1	1
IL21R	60504	NILR	interleukin 21 receptor	3.91312	2.75697	3.97782	4.8492	5.01568	17.1788	0	1	1
IL27	246779	IL-27|IL-27p28|Il30|p28	interleukin 27	3.7432	3.0789	5.11532	4.60819	4.38764	18.2099	0	1	1
IL2RA	16184	CD25|Il2r|Ly-43	interleukin 2 receptor_ alpha chain	3.7432	3.75697	4.24085	4.60819	5.17614	19.7677	0	1	1
IL2RB	16185	CD122|IL-15Rbeta|IL15Rbeta|Il-2/15Rbeta|Il-2Rbeta|p70	interleukin 2 receptor_ beta chain	4.95265	4.45741	5.29974	4.47069	4.73557	27.5353	0	1	1
IL33	77125	9230117N10Rik|Il-33|Il1f11|NF-HEV	interleukin 33	4.49808	5.0049	5.24085	4.73373	5.25014	30.8145	0	1	1
IL4	16189	BSF-1|Il-4	interleukin 4	2.55055	0.756968	4.65589	4.73373	4.38764	10.6809	0	1	1
IL6	16193	Il-6	interleukin 6	2.55055	3.56432	8.1397	6.05565	4.73557	32.2038	0	1	1
IL6ST	16195	5133400A03Rik|AA389424|BB405851|CD130|D13Ertd699e|gp130	interleukin 6 signal transducer	7.9672	8.01436	7.47607	8.18219	7.3376	222.164	-0.42024	0.131919	0.348555
ILK	16202	AA511515|ESTM24	integrin linked kinase	6.20263	6.51186	6.58663	6.79262	6.4828	91.475	0.0559564	0.861754	0.943226
INPP5D	16331	SHIP|SHIP-1|SHIP1|SIP-145|p150Ship|s-SHIP	inositol polyphosphate-5-phosphatase D	3.20263	4.34193	3.97782	5.14876	3.25014	15.8263	0	1	1
INSR	16337	4932439J01Rik|CD220|D630014A15Rik|IR|IR-A|IR-B	insulin receptor	7.01932	6.80136	6.32831	7.10296	6.95058	114.603	-0.339385	0.499714	0.717539
IQGAP1	29875	AA682088|D7Ertd237e|D7Ertd257e|mKIAA0051	IQ motif containing GTPase activating protein 1	5.85172	6.48489	6.51387	6.70335	6.35448	83.3818	0.131865	0.819404	0.923007
IRAK3	73914	4833428C18Rik|AI563835|IRAK-M	interleukin-1 receptor-associated kinase 3	5.10075	5.80136	6.86534	6.95612	6.09814	71.7219	1.57032	0.0114342	0.124505
IRF1	16362	AU020929|Irf-1	interferon regulatory factor 1	5.80928	6.63961	8.06528	6.39669	5.8351	93.6491	0.852846	0.346767	0.596196
IRF3	54131	C920001K05Rik|IRF-3	interferon regulatory factor 3	6.18614	5.75697	6.21048	6.19316	5.92821	66.4866	-0.321928	0.493105	0.713893
IRF4	16364	AI385587|IRF-4|LSIRF|Spip	interferon regulatory factor 4	4.32816	4.2164	5.24085	5.90365	4.62865	29.112	0	1	1
IRF8	15900	AI893568|ICSBP|IRF-8|Icsbp1|Myls	interferon regulatory factor 8	5.06512	5.66386	6.29974	6.14876	6.0575	57.5601	0	1	1
IRS1	16367	G972R|IRS-1	insulin receptor substrate 1	7.52456	7.0049	6.94129	7.48861	6.95058	145.209	-0.341037	0.442853	0.691626
ISG15	100038882	G1p2|IGI15|IP17|Irfp|UCRP	ISG15 ubiquitin-like modifier	5.16946	4.2164	6.38381	5.79262	5.17614	40.7206	1.22239	0.389723	0.644606
ISG20	57444	1600023I01Rik|2010107M23Rik|20kDa|DnaQL|HEM45	interferon-stimulated protein	4.95265	5.45741	5.46324	6.05565	5.57207	45.2613	0.111645	0.922088	0.964769
ITCH	16396	6720481N21Rik|8030492O04Rik|A130065M08|AIP4|C230047C07Rik	itchy_ E3 ubiquitin protein ligase	6.94287	7.09682	6.94129	6.87668	7.52813	135.032	-0.0318087	0.892568	0.950779
ITGA1	109700	CD49A|E130012M19Rik|Vla1	integrin alpha 1	7.27458	7.62733	7.66712	7.47069	8.02625	195.794	0.207498	0.521815	0.729643
ITGA4	16401	CD49D|Itga4B	integrin alpha 4	5.41562	5.71116	6.04821	6.05565	6.35448	60.4229	0	1	1
ITGA5	16402	Cd49e|Fnra|VLA5	integrin alpha 5 (fibronectin receptor alpha)	6.35791	6.2164	7.84571	8.38717	7.37116	150.714	1.90514	0.00331989	0.0751543
ITGA9	104099	(alpha)9|2610002H11Rik|6720458D17Rik|AI461869|D130073C02|D9Ertd428e	integrin alpha 9	6.08305	6.24882	6.35633	6.23623	6.45177	77.4525	-0.129593	0.696849	0.864446
ITGB1	16412	4633401G24Rik|AA409975|AA960159|CD29|ENSMUSG00000051907|Fnrb|Gm9863|gpIIa	integrin beta 1 (fibronectin receptor beta)	8.84123	8.92689	9.07795	8.99425	8.78619	486.166	0.0322669	0.91448	0.963645
ITGB3	16416	CD61|GP3A|INGRB3	integrin beta 3	4.55055	5.0049	5.11532	4.8492	4.92821	29.6433	0	1	1
ITPR2	16439	AI649341|InsP3R-2|InsP3R-5|Ip3r2|Itpr5|insP3R2	inositol 1_4_5-triphosphate receptor 2	6.72048	6.86549	7.37013	7.33859	7.28577	138.726	0.490881	0.0827654	0.278931
JAG1	16449	ABE2|Gsfabe2|Htu|Ozz|Ser-1	jagged 1	5.97201	6.48489	6.08215	5.95612	6.01568	68.6967	-0.955331	0.0742498	0.274738
JAG2	16450	D12Ggc2e|Serh|mJagged2-1|sm	jagged 2	7.48466	7.61495	7.66712	7.6245	7.74839	197.803	0.0303736	0.940475	0.973241
JAK1	16451	AA960307|BAP004|C130039L05Rik	Janus kinase 1	7.83066	7.73425	7.62167	7.60819	7.03674	189.533	-0.52402	0.2094	0.467881
JAK2	16452	Fd17	Janus kinase 2	6.28235	6.28053	6.48878	7.05565	6.17614	87.833	0.154648	0.797122	0.920312
JMJD4	194952	6430559I23	jumonji domain containing 4	6.06512	5.80136	6.35633	5.73373	6.35448	66.8198	-0.123829	0.824118	0.925657
JUN	16476	AP-1|Junc|c-jun	jun proto-oncogene	7.71474	7.16636	7.9868	8.18219	6.97261	194.623	0.272372	0.741865	0.888077
KANSL1	76719	1700081L11Rik|9430041J06Rik|mKIAA1267	KAT8 regulatory NSL complex subunit 1	7.24304	7.31156	6.58663	7.05565	6.70957	126.351	-0.834941	0.00749189	0.10127
KAT6A	244349	1500036M03|9930021N24Rik|MOZ|Myst3|Zfp220	K(lysine) acetyltransferase 6A	7.46429	7.37168	6.99574	6.93012	7.01568	142.568	-0.739133	0.00520057	0.0849427
KDM2A	104263	1700105C21Rik|C230043E16Rik|JHDM2a|Jmjd1|Jmjd1a|KDM2A|TGSA|Tsga|Kdm3a	lysine (K)-specific demethylase 3A	6.87248	6.84443	6.38381	6.93012	6.35448	102.328	-0.67291	0.130462	0.348555
KDM3B	277250	5830462I21Rik|JHDM2B|Jmjd1b|mKIAA1082	KDM3B lysine (K)-specific demethylase 3B	3.55055	4.34193	4.11532	4.31869	3.92821	16.575	0	1	1
KDM5D	20592	HY|Jarid1d|Smcy	lysine (K)-specific demethylase 5D	3.32816	3.92689	4.46324	4.95612	5.45177	21.4847	0	1	1
KDR	16542	6130401C07|Flk-1|Flk1|Krd-1|Ly73|VEGFR-2|VEGFR2|sVEGFR-2	kinase insert domain protein receptor	6.13551	6.2164	6.32831	6.23623	6.13767	74.0703	-0.366782	0.637106	0.830056
KIF3A	16568	Kif3|Kifl|Kns3	kinesin family member 3A	4.32816	4.92689	4.74335	5.47069	4.51318	27.7892	0	1	1
KIR3DL1/2	NA	NA	NA	3.55055	4.34193	5.78517	5.95612	5.92821	34.5927	0	1	1
KLF5	12224	4930520J07Rik|Bteb2|CKLF|IKLF	Kruppel-like factor 5	5.10075	5.45741	5.94129	5.8492	6.28577	52.9619	0.824428	0.455563	0.697581
KLKB1	16621	APS|Kal-3|Kal3|Klk3|PSA	kallikrein B_ plasma 1	5.16946	4.34193	5.94129	4.73373	4.09814	28.9785	0	1	1
KLRB1	100043861	4930431A04Rik|Gm4696|Klrb1g|Klrb6|Ly-55|Ly55|NKR-P1G|Nkrp-1e|Nkrp1g	killer cell lectin-like receptor subfamily B member 1	2.55055	3.0789	4.46324	3.95612	3.92821	12.0872	0	1	1
KLRD1	16643	CD94	killer cell lectin-like receptor_ subfamily D_ member 1	3.55055	3.92689	5.11532	5.05565	4.73557	22.2664	0	1	1
KLRK1	27007	D6H12S2489E|NKG2-D|Nkg2d	killer cell lectin-like receptor subfamily K_ member 1	4.87248	5.14929	5.97782	5.8492	5.57207	44.761	0	1	1
KMT2D	381022	ALR|BC032281|BC058659|C430014K11Rik|KMT2B|Mll2|Mll4	lysine (K)-specific methyltransferase 2D	7.33565	7.63961	7.09883	7.29851	7.09814	156.949	-0.557655	0.0520473	0.242887
KNG1	16644	Kng	kininogen 1	6.35791	4.66386	8.12349	5.14876	5.01568	58.1594	0	1	1
KNG2	385643	-	kininogen 2	4.7432	3.34193	6.38381	4.47069	4.51318	25.8226	0	1	1
KRAS	16653	AI929937|K-ras|Ki-ras|Kras-2|Kras2|p21B|ras	v-Ki-ras2 Kirsten rat sarcoma viral oncogene homolog	5.60118	5.40082	5.65589	5.95612	5.92821	52.2893	0	1	1
LAG3	16768	CD223|LAG-3|Ly66	lymphocyte-activation gene 3	4.7432	5.14929	5.94129	6.19316	5.57207	45.8802	0	1	1
LAMA3	16774	Lama3B|[a]3B	laminin_ alpha 3	4.26676	5.28053	5.04821	5.39669	5.57207	34.6036	0	1	1
LAMC1	226519	Lamb2	laminin_ gamma 1	8.51138	8.56432	8.68379	8.71862	8.55757	389.948	0.0686166	0.80762	0.920312
LAMTOR2	83409	2010111E04Rik|AL022628|Mapbpip|P14|Rab25|Robld3	late endosomal/lysosomal adaptor_ MAPK and MTOR activator 2	8.828	9.19576	8.40408	8.41555	8.4828	405.973	-0.687196	0.000825127	0.0404752
LAMTOR4	66096	0910001L09Rik|AV006840	late endosomal/lysosomal adaptor_ MAPK and MTOR activator 4	2.91312	3.92689	5.24085	5.54108	5.32053	24.0588	0	1	1
LATS1	16798	AW208599	large tumor suppressor	7.04698	7.44347	6.51387	7.27805	7.17614	136.4	-0.478047	0.0777722	0.274738
LATS2	50523	4932411G09Rik|AV277261|AW228608	large tumor suppressor 2	6.89294	7.13201	6.74335	7.54108	7.0575	134.678	-0.0136749	0.951839	0.976545
LDLRAP1	100017	AA691260|ARH2|Arh|Arh1|FHCB1|FHCB2	low density lipoprotein receptor adaptor protein 1	5.49808	5.80136	5.04821	5.31869	5.01568	40.4033	0	1	1
LEP	16846	ob|obese	leptin	4.26676	3.56432	3.82581	4.47069	4.51318	17.4863	0	1	1
LEPR	16847	LEPROT|Leprb|Modb1|OB-RGRP|Obr|db|diabetes|obese-like|obl	leptin receptor	4.26676	4.45741	5.29974	5.79262	4.8351	30.4913	0	1	1
LGALS3	16854	GBP|L-34|Mac-2|gal3	lectin_ galactose binding_ soluble 3	2.32816	1.75697	4.74335	4.14876	2.92821	9.06993	0	1	1
LGMN	19141	AEP|AI746452|AU022324|Prsc1	legumain	6.4297	6.77934	6.2706	6.43417	6.25014	86.3897	-0.813781	0.262987	0.51929
LIPA	16889	AA960673|Lal|Lip-1|Lip1	lysosomal acid lipase A	5.93302	6.84443	6.41078	6.60819	6.01568	82.2771	-0.519867	0.492162	0.713893
LIPC	15450	AI256194|HL|Hpl	lipase_ hepatic	4.49808	3.92689	6.01344	5.31869	5.17614	31.7052	0	1	1
LIPG	16891	3110013K01Rik|EL|lipase|mEDL	lipase_ endothelial	4.32816	4.34193	5.35633	5.79262	5.25014	32.3084	0	1	1
LOX	16948	AI893619|TSC-160|rrg	lysyl oxidase	6.84123	7.14929	7.5984	8.18219	7.11804	166.321	0.697971	0.23131	0.482307
LOXL1	16949	Loxl	lysyl oxidase-like 1	7.41562	7.24882	7.06528	6.67233	6.92821	133.997	-0.750972	0.283082	0.536078
LOXL2	94352	1110004B06Rik|4930526G11Rik|9430067E15Rik	lysyl oxidase-like 2	6.93302	7.34193	7.16368	7.90365	6.70957	148.094	0.0748086	0.913895	0.963645
LOXL4	67573	4833426I20Rik|Loxc	lysyl oxidase-like 4	3.91312	3.75697	5.11532	3.95612	4.8351	19.9087	0	1	1
LPAR5	381810	GPR93|Gm1072|Gpr92|LPA5	lysophosphatidic acid receptor 5	4.38705	5.14929	5.86534	6.57503	5.92821	47.8678	0	1	1
LPCAT1	210992	2900035H07Rik|Aytl2|BB137372|BC005662|C87117|LPCAT|rd11	lysophosphatidylcholine acyltransferase 1	5.16946	5.2164	4.56278	5.23623	4.09814	28.9723	0	1	1
LPL	16956	-	lipoprotein lipase	8.51798	8.41518	7.91328	8.55815	8.2411	321.603	-0.293473	0.651465	0.838442
LRP1	16971	A2mr|AI316852|CD91|Lrp|b2b1554Clo	low density lipoprotein receptor-related protein 1	7.67393	7.88625	7.76441	7.29851	7.15703	188.188	-0.545335	0.218301	0.472785
LRP2	14725	AI315343|AW536255|D230004K18Rik|Gp330|Megalin|b2b1625.2Clo	low density lipoprotein receptor-related protein 2	2.7432	3.75697	3.46324	4.31869	3.51318	11.7864	0	1	1
LRP6	16974	C030016K15Rik|Cd|Gw|ska26|ska<m26Jus>|skax26	low density lipoprotein receptor-related protein 6	7.37982	7.34193	6.97782	7.31869	6.88241	145.022	-0.534689	0.0489	0.236652
LRRC32	434215	AI426318|D11S833Eh|D7H11S833E|EG434215|Garp	leucine rich repeat containing 32	4.91312	5.2164	5.61008	6.19316	5.73557	46.3233	1	0.145183	0.363712
LTA	16992	LT|LT-[a]|LT-alpha|LT[a]|LTalpha|Ltx|TNF-beta|TNFSF1|Tnfb|Tnfsf1b|hlb382	lymphotoxin A	3.55055	2.75697	5.56278	4.8492	4.25014	18.302	0	1	1
LTB	16994	AI662801|LTbeta|Tnfc|Tnfsf3|p33	lymphotoxin B	3.55055	2.34193	4.56278	4.8492	5.25014	17.2787	0	1	1
LYN	17096	AA407514|Hck-2|p53Lyn|p56Lyn	Yamaguchi sarcoma viral (v-yes-1) oncogene homolog	5.99112	6.37168	6.74335	7.05565	6.81086	96.6389	0.678072	0.185896	0.428655
MAF	17132	2810401A20Rik|A230108G15Rik|AW047063|c-maf	avian musculoaponeurotic fibrosarcoma (v-maf) AS42 oncogene homolog	6.53761	6.75697	6.29974	5.60819	5.25014	68.1448	-2.13317	0.0364112	0.20393
MAML1	103806	AI644666|AW743257|D930008C07Rik|Mam-1|Mam1|mKIAA0200	mastermind like 1 (Drosophila)	6.55055	6.82306	6.94129	6.8492	6.6831	109.095	-0.0614005	0.798523	0.920312
MAML2	270118	5930431H10|BC032967	mastermind like 2 (Drosophila)	4.99112	5.14929	6.21048	6.50632	6.09814	55.3713	0	1	1
MAML3	433586	AV234550|BC049812|Mam-2|mKIAA1816	mastermind like 3 (Drosophila)	5.29778	5.28053	5.65589	5.54108	5.73557	45.323	0	1	1
MAP1LC3A	66734	1010001H21Rik|4922501H04Rik|LC3|LC3a	microtubule-associated protein 1 light chain 3 alpha	11.1574	11.7299	10.7735	10.9737	10.8139	2179.37	-0.633387	0.243864	0.492756
MAP2K1	26395	MAPKK1|MEKK1|Mek1|Prkmk1	mitogen-activated protein kinase kinase 1	7.32062	7.66386	7.06528	6.93012	7.03674	147.373	-0.790014	0.0611039	0.257184
MAP3K1	26401	MAPKKK1|MEKK1|Mekk	mitogen-activated protein kinase kinase kinase 1	5.95265	6.34193	5.61008	5.73373	5.57207	57.3647	0	1	1
MAPK1	26413	9030612K14Rik|AA407128|AU018647|C78273|ERK|Erk2|MAPK2|PRKM2|Prkm1|p41mapk|p42mapk	mitogen-activated protein kinase 1	7.22701	7.48489	7.13162	6.93012	6.95058	141.518	-0.626482	0.0541925	0.244178
MAPK10	26414	C230008H04Rik|JNK3|JNK3B1|JNK3B2|SAPK(beta)|Serk2|p493F12|p54bSAPK	mitogen-activated protein kinase 10	4.20263	4.75697	5.29974	5.79262	5.51318	34.6078	0	1	1
MAPK11	19094	P38b|Prkm11|Sapk2|Sapk2b|p38-2|p38beta|p38beta2	mitogen-activated protein kinase 11	4.32816	4.0789	4.65589	5.8492	4.51318	25.7244	0	1	1
MAPK8	26419	AI849689|JNK|JNK1|Prkm8|SAPK1	mitogen-activated protein kinase 8	5.89294	6.0789	6.17945	6.43417	6.09814	70.3617	-0.0793225	0.806852	0.920312
MAPK9	26420	AI851083|JNK2|Prkm9|p54aSAPK	mitogen-activated protein kinase 9	6.67393	6.61495	6.56278	6.73373	6.90549	103.837	-0.14439	0.543802	0.753253
MARCO	17167	AI323439|Ly112|Scara2	macrophage receptor with collagenous structure	4.06512	3.56432	4.74335	5.05565	4.25014	20.1921	0	1	1
MASP1	17174	AW048060|CCPII|Crarf|Masp1/3	mannan-binding lectin serine peptidase 1	3.65009	3.56432	5.46324	5.14876	3.73557	19.8683	0	1	1
MBTPS2	270669	9630032G22Rik|AI662535	membrane-bound transcription factor peptidase_ site 2	3.55055	4.92689	3.24085	3.73373	4.51318	15.923	0	1	1
MECP2	17257	1500041B07Rik|D630021H01Rik|Mbd5|WBP10	methyl CpG binding protein 2	7.08305	7.24882	6.94129	7.29851	7.03674	139.264	-0.269033	0.30345	0.556804
MEF2A	17258	A430079H05Rik	myocyte enhancer factor 2A	6.56337	6.84443	6.61008	6.70335	6.28577	97.1001	-0.541373	0.353985	0.600702
MEFV	54483	FMF|TRIM20|pyrin	Mediterranean fever	3.83066	2.34193	4.97782	4.47069	4.09814	15.3892	0	1	1
MET	17295	AI838057|HGF|HGFR|Par4|c-Met	met proto-oncogene	6.06512	6.48489	5.86534	6.35822	5.73557	68.6805	-1.03953	0.041694	0.214772
MFAP3	216760	2610509F16Rik|2700079M14Rik|AW536327	microfibrillar-associated protein 3	3.91312	4.56432	4.24085	4.73373	4.51318	21.0105	0	1	1
MKI67	17345	D630048A14Rik|Ki-67|Ki67	antigen identified by monoclonal antibody Ki 67	4.60118	3.34193	5.11532	4.95612	4.8351	23.7512	0	1	1
MLXIPL	58805	ChREBP|WS-bHLH|Wbscr14|bHLHd14	MLX interacting protein-like	7.84648	7.87591	7.76441	8.31869	7.9943	248.993	0.113622	0.83342	0.930274
MMP10	17384	AV377895|MMP-10|SL-2	matrix metallopeptidase 10	3.06512	3.75697	3.82581	4.47069	4.25014	14.6593	0	1	1
MMP11	17385	MMP-11|SL-3|ST3|Stmy3	matrix metallopeptidase 11	3.65009	4.45741	3.97782	3.95612	3.25014	14.5033	0	1	1
MMP12	17381	AV378681|Mmel	matrix metallopeptidase 12	3.20263	5.92689	4.97782	4.8492	5.51318	29.732	0	1	1
MMP13	17386	Clg|MMP-13|Mmp1	matrix metallopeptidase 13	3.65009	2.75697	4.56278	3.47069	4.38764	13.6009	0	1	1
MMP14	17387	AI325305|MT-MMP-1|MT1-MMP|sabe	matrix metallopeptidase 14 (membrane-inserted)	7.15259	7.7682	6.95967	6.67233	6.60064	130.751	-1.15848	0.0104391	0.116918
MMP16	17389	MT3-MMP|Mt3mmp	matrix metallopeptidase 16	5.20263	5.51186	6.01344	6.43417	6.0575	57.4373	0	1	1
MMP1A	83995	Mcol-A|Mcola	matrix metallopeptidase 1a (interstitial collagenase)	3.44364	3.34193	4.74335	4.47069	4.25014	16.5637	0	1	1
MMP1B	83996	Mcol-B|Mcolb	matrix metallopeptidase 1b (interstitial collagenase)	3.7432	3.75697	5.24085	4.14876	5.09814	21.0768	0	1	1
MMP2	17390	Clg4a|GelA|MMP-2	matrix metallopeptidase 2	7.73755	8.17482	6.80564	7.25729	6.97261	167.682	-1.29373	0.00246982	0.0635652
MMP3	17392	EMS-2|MMP-3|SL-1|SLN-1|SLN1|STR-1|Stmy1|Str1	matrix metallopeptidase 3	4.95265	6.18323	6.70028	6.43417	6.09814	67.3541	0.756729	0.515203	0.727311
MMP7	17393	MAT	matrix metallopeptidase 7	2.7432	3.92689	4.74335	4.73373	4.92821	18.5722	0	1	1
MMP8	17394	BB138268	matrix metallopeptidase 8	2.55055	3.0789	4.90382	3.73373	4.25014	13.0269	0	1	1
MMP9	17395	AW743869|B/MMP9|Clg4b|MMP-9|pro-MMP-9	matrix metallopeptidase 9	3.20263	4.66386	4.56278	3.73373	4.62865	17.8559	0	1	1
MMRN1	70945	4921530G03Rik|Emilin4|Mmrn	multimerin 1	5.83066	6.0049	5.51387	5.67233	5.25014	50.366	0	1	1
MMUT	NA	NA	NA	6.85172	7.34193	6.56278	6.35822	6.6831	108.35	-1.05301	0.0289187	0.193126
MOB1B	68473	1110003E08Rik|AU015450|B230364F10|Mobkl1a	MOB kinase activator 1B	7.44364	7.48489	7.4503	7.57503	7.49807	179.817	-0.0821858	0.637365	0.830056
MS4A1	12482	AA960661|Cd20|Ly-44|Ms4a2	membrane-spanning 4-domains_ subfamily A_ member 1	2.06512	3.34193	4.74335	4.95612	5.17614	16.6394	0	1	1
MS4A2	14126	FcRB|Fce1b|Fcer1b|Fcrbeta|Ms4a1|fcERI	membrane-spanning 4-domains_ subfamily A_ member 2	4.44364	4.84443	4.65589	4.8492	5.09814	27.441	0	1	1
MS4A4A	666907	EG666907	membrane-spanning 4-domains_ subfamily A_ member 4A	2.7432	4.0789	5.41078	5.90365	5.25014	25.5869	0	1	1
MTMR4	170749	AA596759|ESTM44|FYVE-DSP2|ZFYVE11|mKIAA0647	myotubularin related protein 4	6.15259	5.61495	6.01344	6.10296	5.97261	62.7398	0	1	1
MTOR	56717	2610315D21Rik|AI327068|FRAP|FRAP2|Frap1|RAFT1|RAPT1|flat	mechanistic target of rapamycin (serine/threonine kinase)	6.77662	6.77934	6.48878	6.82119	6.95058	108.632	-0.278124	0.420834	0.674825
MUC5B	74180	2300002I04Rik|A130042M24|AV085033|MUC5|MUC9|mucin 5b	mucin 5_ subtype B_ tracheobronchial	3.20263	3.0789	4.56278	5.31869	5.32053	19.6534	0	1	1
MYD88	17874	-	myeloid differentiation primary response gene 88	5.06512	4.56432	5.97782	5.47069	5.51318	39.8975	1.03171	0.256309	0.512619
MYL2	17906	MLC-2|MLC-2v|Mlc2v|Mylpc	myosin_ light polypeptide 2_ regulatory_ cardiac_ slow	10.8789	10.7009	10.0482	10.798	10.2546	1484.89	-0.411654	0.810696	0.920688
MYLK	107589	9530072E15Rik|A930019C19Rik|AW489456|KRP|MLCK108|MLCK210|Mlck|nmMlck|smMLCK	myosin_ light polypeptide kinase	7.78759	7.73425	7.95967	8.63258	9.09312	302.636	0.89194	0.0866723	0.283822
NCAM1	17967	CD56|E-NCAM|NCAM-1|Ncam	neural cell adhesion molecule 1	5.80928	5.71116	6.43725	6.70335	6.17614	71.876	0.699246	0.445459	0.692073
NCEH1	320024	Aadacl1|B230106I24Rik|CPO-BP|Nceh	neutral cholesterol ester hydrolase 1	4.99112	5.28053	5.74335	6.05565	5.88241	48.1884	0	1	1
NCF1	17969	NCF-47K|NOXO2|Ncf-1|p47-phox|p47<phox>|p47phox	neutrophil cytosolic factor 1	5.29778	5.75697	6.14774	6.8492	6.0575	64.9762	1.0102	0.169982	0.401403
NCF4	17972	AI451400|p40phox	neutrophil cytosolic factor 4	5.10075	5.84443	5.17945	5.79262	5.09814	42.3144	-2.26946	0.0351762	0.20393
NCK2	17974	4833426I10Rik|Grb4|NCKbeta|Nck-2	non-catalytic region of tyrosine kinase adaptor protein 2	5.29778	5.96642	5.86534	5.54108	5.45177	49.333	0	1	1
NCKAP1L	105855	4930568P13Rik|AI463083|Hem1|Hemp1	NCK associated protein 1 like	5.80928	5.84443	5.70028	6.35822	5.97261	61.2639	-0.241661	0.75641	0.894973
NCOA2	17978	D1Ertd433e|GRIP-1|Grip1|KAT13C|NCoA-2|SRC-2|TIF2|bHLHe75	nuclear receptor coactivator 2	5.26676	5.84443	5.82581	5.8492	5.45177	50.1298	0	1	1
NCOR2	20602	N-CoR|SMRT|SMRTe	nuclear receptor co-repressor 2	7.91312	8.1057	7.39735	7.77812	7.46737	212.649	-0.638112	0.00178271	0.0582352
NCR1	17086	Ly94|NKp46	natural cytotoxicity triggering receptor 1	2.91312	3.34193	3.82581	3.47069	1.92821	8.55017	0	1	1
NCSTN	59287	9430068N19Rik|AA727311|Aph2|D1Dau13e|Kiaa0253|Nct|mKIAA0253	nicastrin	4.99112	5.56432	5.29974	5.47069	4.92821	38.0762	0	1	1
NDUFA1	54405	1810049F12Rik|MWFE	NADH dehydrogenase (ubiquinone) 1 alpha subcomplex_ 1	9.50807	9.51852	8.7327	8.82119	8.64246	528.071	-0.864197	0.0782639	0.274738
NDUFB5	66046	0610007D05Rik|AU015782|CI-SGDH|SGDH	NADH dehydrogenase (ubiquinone) 1 beta subcomplex_ 5	10.5824	10.8733	10.22	10.5041	10.3184	1447.8	-0.40492	0.386406	0.641827
NDUFB6	230075	CI-B17|Gm137	NADH dehydrogenase (ubiquinone) 1 beta subcomplex_ 6	9.40319	9.49843	8.61589	8.54108	8.62865	490.276	-0.953176	0.0512238	0.242887
NDUFB8	67264	2900010I05Rik|AI987932	NADH dehydrogenase (ubiquinone) 1 beta subcomplex 8	10.1095	10.1978	9.41411	9.61637	9.60417	884.305	-0.650416	0.173522	0.404885
NDUFC1	66377	2310016K22Rik|KFYI	NADH dehydrogenase (ubiquinone) 1_ subcomplex unknown_ 1	11.024	11.099	10.0244	10.1488	10.2524	1457.94	-0.949386	0.0518203	0.242887
NDUFS3	68349	0610010M09Rik|CI-30kD	NADH dehydrogenase (ubiquinone) Fe-S protein 3	10.1226	10.0901	9.60133	9.90031	9.78308	955.084	-0.372152	0.450758	0.695658
NDUFS5	595136	AI256693	NADH dehydrogenase (ubiquinone) Fe-S protein 5	10.183	10.2961	9.93201	10.0222	9.96987	1082.87	-0.291647	0.44024	0.690297
NEDD8	18002	Rub1	neural precursor cell expressed_ developmentally down-regulated gene 8	8.64708	8.79589	8.37013	8.14876	8.23199	346.995	-0.582484	0.00059953	0.0404752
NF1	18015	AW494271|E030030H24Rik|Nf-1	neurofibromatosis 1	4.38705	4.75697	4.65589	4.60819	4.51318	23.9882	0	1	1
NFAM1	74039	4921501M20Rik|Cnaip	Nfat activating molecule with ITAM motif 1	4.32816	4.0789	4.11532	3.95612	2.92821	14.7367	0	1	1
NFKB1	18033	NF-KB1|NF-kappaB|NF-kappaB1|p105|p50|p50/p105	nuclear factor of kappa light polypeptide gene enhancer in B cells 1_ p105	5.62584	6.24882	6.43725	5.47069	6.45177	66.1136	-0.107384	0.88885	0.950779
NID1	18073	A630025O17|Nid|entactin|entactin-1|nidogen-1	nidogen 1	8.31684	8.30386	8.04821	8.14876	8.17614	293.815	-0.285249	0.473049	0.707769
NID2	18074	AW547149|Ly111|NID-2|entactin-2|nidogen-2	nidogen 2	6.45744	6.61495	6.43725	5.8492	6.38764	81.5321	-0.856265	0.309566	0.558319
NKG7	72310	2500004F03Rik	natural killer cell group 7 sequence	3.44364	3.34193	4.11532	4.95612	3.92821	15.5306	0	1	1
NLRC4	268973	9530011P19Rik|CLAN|CLAN1|CLANA|CLANB|CLANC|CLAND|Card12|IPAF	NLR family_ CARD domain containing 4	4.65009	4.75697	4.65589	5.54108	5.88241	34.2323	0	1	1
NLRP3	216799	AGTAVPRL|AII/AVP|Cias1|FCAS|FCU|MWS|Mmig1|NALP3|Pypaf1	NLR family_ pyrin domain containing 3	3.91312	3.92689	5.94129	4.31869	5.09814	24.9268	0	1	1
NOS1	18125	2310005C01Rik|N-NOS|NC-NOS|NO|NOS|NOS-I|Nos-1|bNOS|nNOS	nitric oxide synthase 1_ neuronal	6.76556	6.68771	5.86534	6.10296	6.4828	83.3364	-1.25084	0.148207	0.363712
NOS3	18127	2310065A03Rik|Nos-3|eNOS|ecNOS	nitric oxide synthase 3_ endothelial cell	4.91312	5.56432	6.04821	5.95612	6.21362	53.4114	0.952694	0.162096	0.387449
NOTCH1	18128	9930111A19Rik|Mis6|N1|Tan1|lin-12	notch 1	7.19441	7.35688	8.03093	8.01913	7.55757	198.333	0.592231	0.0431831	0.217023
NOTCH2	18129	AI853703|N2	notch 2	5.29778	5.40082	4.97782	5.39669	5.01568	37.2136	0	1	1
NOTCH3	18131	AW229011|N3|hpbk	notch 3	5.29778	5.0049	5.29974	6.05565	5.73557	44.5925	0	1	1
NOTCH4	18132	Int-3|Int3|N4	notch 4	6.16946	6.18323	6.70028	6.76347	6.60064	89.4753	0.415037	0.313093	0.559849
NPC1	18145	A430089E03Rik|C85354|D18Ertd139e|D18Ertd723e|lcsd|nmf164|spm	Niemann-Pick type C1	5.95265	5.66386	5.94129	6.05565	6.09814	61.4916	-0.258734	0.682555	0.854829
NPHP4	260305	4930564O18Rik|nmf192	nephronophthisis 4 (juvenile) homolog (human)	4.49808	4.92689	5.24085	4.73373	4.92821	29.1526	0	1	1
NR1H2	22260	AI194859|LXR|LXRB|LXRBSV|LXRbeta|NER1|OR-1|RIP15|UR|Unr|Unr2	nuclear receptor subfamily 1_ group H_ member 2	6.72048	7.19991	6.61008	6.87668	6.57207	111.11	-0.622445	0.652559	0.838442
NR1H3	22259	AU018371|LXR|RLD1|Unr1	nuclear receptor subfamily 1_ group H_ member 3	7.11824	7.0789	6.99574	7.00674	7.21362	135.547	-0.228028	0.454545	0.697581
NR1H4	20186	AI957360|Fxr|HRR1|RIP14|Rxrip14	nuclear receptor subfamily 1_ group H_ member 4	5.06512	5.92689	7.01344	6.23623	5.57207	62.3687	0	1	1
NRIP3	78593	A330103B05Rik|D7H11orf14|ICRFP703B1614Q5.2	nuclear receptor interacting protein 3	3.99112	4.0789	5.46324	5.23623	4.8351	26.3717	0	1	1
NRP2	18187	1110048P06Rik|Np-2|Np2|Npn-2|Npn2	neuropilin 2	6.32816	6.0789	6.80564	6.79262	6.62865	92.2062	0.456858	0.225507	0.477832
NUMB	18222	Nb	numb gene homolog (Drosophila)	6.15259	6.18323	6.14774	6.57503	6.6831	81.478	0.104108	0.758591	0.894973
OAS1A/G	NA	NA	NA	4.69739	4.45741	5.78517	5.8492	5.97261	40.8526	0	1	1
OAS1B	23961	Flv|L1|Mmu-L1|Oas1|Oias-2|Oias2|Wnv	2'-5' oligoadenylate synthetase 1B	4.49808	4.0789	5.04821	6.19316	5.45177	33.221	0	1	1
OASL1	231655	7530414C13Rik|oasl9	2'-5' oligoadenylate synthetase-like 1	3.83066	4.45741	4.65589	4.14876	4.51318	19.9896	0	1	1
OCLN	18260	AI503564|Ocl	occludin	3.65009	5.14929	5.24085	5.39669	5.01568	29.6615	0	1	1
OGT	108155	1110038P24Rik|4831420N21Rik|AI115525|Ogtl	O-linked N-acetylglucosamine (GlcNAc) transferase (UDP-N-acetylglucosamine:polypeptide-N-acetylglucosaminyl transferase)	9.36525	9.69361	8.7327	9.5238	9.15703	627.938	-0.416039	0.133	0.348555
OSBPL5	79196	1110006M06Rik|AI462538|ORP5|Obph1|Osbp2	oxysterol binding protein-like 5	6.67393	6.73425	6.61008	6.57503	6.54292	98.8551	-0.481869	0.0401118	0.209651
P2RY13	74191	2010001L06Rik|GPCR1|GPR94|Gpr86|P2Y13|P2yr13|SP174	purinergic receptor P2Y_ G-protein coupled 13	2.7432	3.75697	4.35633	4.47069	4.38764	15.3798	0	1	1
P3H3	14789	BC016431|Grcb|Leprel2	prolyl 3-hydroxylase 3	5.55055	6.14929	6.01344	7.14876	6.13767	73.5137	0.602665	0.306438	0.558319
P4HB	18453	ERp59|PDI|Pdia1|Thbp	prolyl 4-hydroxylase_ beta polypeptide	8.99822	9.06531	9.06528	8.49749	8.23199	437.051	-0.46738	0.241225	0.492058
PANX1	55991	AI847747	pannexin 1	4.55055	4.75697	5.61008	5.39669	4.73557	32.222	0	1	1
PARP1	11545	5830444G22Rik|AI893648|ARTD1|Adprp|Adprt1|C80510|PARP|PPOL|parp-1|sPARP-1	poly (ADP-ribose) polymerase family_ member 1	5.10075	4.92689	5.29974	4.73373	5.38764	34.054	0	1	1
PARP4	328417	Adprtl1|C030027K23Rik|E230037B21Rik|Gm743|PARPL|PH5P|VAULT3|VPARP|p193	poly (ADP-ribose) polymerase family_ member 4	6.61356	6.58986	7.14774	7.19316	6.95058	119.344	0.434403	0.136092	0.353298
PCCB	66904	1300012P06Rik|AI314687|R74805	propionyl Coenzyme A carboxylase_ beta polypeptide	6.53761	6.75697	6.78517	6.82119	6.28577	99.5494	-0.298844	0.478973	0.708519
PCK1	18534	AI265463|PEPCK|Pck-1	phosphoenolpyruvate carboxykinase 1_ cytosolic	6.52456	4.45741	8.59253	5.73373	6.21362	79.0321	1.85664	0.293615	0.553351
PCX	18563	Pc|Pcb	pyruvate carboxylase	7.56337	6.48489	6.65589	5.31869	5.62865	80.4655	-2.00621	0.0616718	0.257184
PDE2A	207728	CGS-PDE|cGSPDE	phosphodiesterase 2A_ cGMP-stimulated	7.43668	7.66386	7.48878	7.99425	7.84708	205.947	0.15724	0.587957	0.797506
PDE3B	18576	9830102A01Rik|AI847709	phosphodiesterase 3B_ cGMP-inhibited	4.65009	4.84443	5.24085	5.14876	4.38764	28.9272	0	1	1
PDGFB	18591	PDGF-B|Sis	platelet derived growth factor_ B polypeptide	7.39425	7.60246	6.95967	7.03141	7.40395	155.239	-0.603341	0.107986	0.315899
PDGFRB	18596	AI528809|CD140b|PDGFR-1|Pdgfr	platelet derived growth factor receptor_ beta polypeptide	5.78759	6.11452	6.29974	6.14876	6.28577	69.9027	-0.0248747	0.959106	0.976545
PDHA1	18597	Pdha-1	pyruvate dehydrogenase E1 alpha 1	10.5586	10.7876	9.37699	9.45254	9.71938	1009.22	-1.20817	0.017694	0.157638
PECAM1	18613	C85791|Cd31|PECAM-1|Pecam	platelet/endothelial cell adhesion molecule 1	6.58869	6.51186	6.67826	6.98165	6.85895	105.704	0.139672	0.74349	0.888077
PELI1	67245	2810468L03Rik|A930031K15Rik|AA409794|AI586297|D11Ertd676e	pellino 1	5.06512	5.40082	5.61008	5.73373	5.25014	42.5763	0	1	1
PELI2	93834	AW047589|BB129927	pellino 2	5.7432	5.61495	6.17945	7.05565	6.13767	70.8248	0.956411	0.0798261	0.274738
PGM2	72157	2610020G18Rik|AA407108|AI098105|Pgm-2|Pgm1	phosphoglucomutase 2	9.0424	8.88109	7.61008	7.48861	6.78619	249.289	-1.93675	0.00231562	0.0635652
PHLPP1	98432	AI836256|Phlpp|Plekhe1|SCOP|mKIAA0606	PH domain and leucine rich repeat protein phosphatase 1	5.7432	6.0049	6.94129	6.93012	6.54292	86.3716	1.08547	0.000563844	0.0404752
PHYKPL	72947	2900006B13Rik|Agxt2l2	5-phosphohydroxy-L-lysine phospholyase	5.97201	6.0789	6.01344	6.82119	6.21362	74.5342	0.141661	0.703653	0.867436
PIDD1	57913	1200011D09Rik|AU042446|Lrdd|Pidd	p53 induced death domain protein 1	4.49808	5.0049	5.78517	5.79262	5.38764	39.2245	0	1	1
PIK3C3	225326	5330434F23Rik|Vps34	phosphoinositide-3-kinase_ class 3	4.44364	3.56432	4.65589	4.14876	4.8351	20.1058	0	1	1
PIK3CA	18706	6330412C24Rik|caPI3K|p110|p110alpha	phosphatidylinositol 3-kinase_ catalytic_ alpha polypeptide	6.80928	6.96642	6.84571	6.57503	6.70957	109.988	-0.489966	0.301237	0.556804
PIK3CB	74769	1110001J02Rik|AI447572|p110beta	phosphatidylinositol 3-kinase_ catalytic_ beta polypeptide	4.95265	5.56432	5.86534	5.47069	5.62865	45.1399	0	1	1
PIK3R4	75669	2210010O15Rik|C730038E05Rik|C85833|D9Ertd418e	phosphatidylinositol 3 kinase_ regulatory subunit_ polypeptide 4_ p150	5.85172	5.96642	5.90382	6.00674	5.78619	59.8375	0	1	1
PIK3R5	320207	AV230647|F730038I15Rik	phosphoinositide-3-kinase_ regulatory subunit 5_ p101	3.32816	3.75697	4.46324	4.95612	4.62865	18.7216	0	1	1
PKHD1	241035	AI118496|AI182499|FPC|Tigm1	polycystic kidney and hepatic disease 1	4.20263	4.84443	5.78517	5.90365	5.32053	37.0469	0	1	1
PLCB2	18796	AI550384|B230205M18Rik|B230399N12	phospholipase C_ beta 2	3.44364	3.92689	4.35633	5.23623	4.8351	20.5297	0	1	1
PLCB3	18797	mKIAA4098	phospholipase C_ beta 3	5.78759	6.14929	5.74335	6.23623	6.13767	64.482	-0.463947	0.279173	0.53514
[truncated: 196 more rows]

## Sheet: DR6h vs Control
Gene Name	GeneID	Alias	Description	Control-1	Control-2	DR-A-6h	DR-B-6h	DR-C-6h	baseMean	log2FoldChange	pvalue	padj
[truncated: 760 more rows]

[truncated: 1 more sheets: DR24h vs Control]
