# Supplementary material for: A Complex Pattern of Gene Expression in Tissue Affected by Viperid Snake Envenoming: The Emerging Role of Autophagy-Related Genes
Source: Biomolecules. 2024 Feb 26;14(3):278. doi: 10.3390/biom14030278 (PMC10967929; doi:10.3390/biom14030278)
Supplement: Supplementary file 1 [file biomolecules-14-00278-s001.zip › Supplementary_Table-S4-GSA-Pathway-Analysis.xlsx]

## Sheet: ECM-Nanostring
Supplementary Table 4 - GSA Pathway Analysis. The enrichment pathways were analyzed using the Gene Set Analysis (GSA) module from NanoString on Rosalind cloud platform.
Venoms vs Control	Pathway Name	Global Significance Score	Directed Global Significance Score	Number of Genes in Term	Number of Upregulated genes	Number of Downregulated genes
BA1h vs Ctl	Myofibroblast Regulation	1.9455	1.4549	25	4	2
BA6h vs Ctl	Myofibroblast Regulation	2.2181	1.7879	25	5	2
BA24h vs Ctl	Myofibroblast Regulation	1.7644	1.1289	25	3	1
DR1h vs Ctl	Myofibroblast Regulation	1.7904	0.9657	25	4	2
DR6h vs Ctl	Myofibroblast Regulation	1.7598	0.8554	25	4	1
DR24h vs Ctl	Myofibroblast Regulation	1.5249	1.0335	25	3	1
BA1h vs Ctl	ECM Synthesis	1.7602	1.7243	38	6	0
BA6h vs Ctl	ECM Synthesis	2.4467	1.2323	38	5	3
BA24h vs Ctl	ECM Synthesis	1.2788	0.9853	38	3	0
DR1h vs Ctl	ECM Synthesis	1.3646	0.7197	38	3	1
DR6h vs Ctl	ECM Synthesis	1.4674	0.2647	38	3	2
DR24h vs Ctl	ECM Synthesis	1.3798	0.4462	38	2	3
BA1h vs Ctl	ECM Degradation	1.3207	0.8684	44	3	1
BA6h vs Ctl	ECM Degradation	1.7493	0.7533	44	3	2
BA24h vs Ctl	ECM Degradation	1.2614	1.1763	44	3	0
DR1h vs Ctl	ECM Degradation	1.5138	-1.291	44	0	2
DR6h vs Ctl	ECM Degradation	1.1754	-0.6146	44	1	1
DR24h vs Ctl	ECM Degradation	1.3025	0.829	44	2	1
BA1h vs Ctl	Collagen Biosynthesis & Modification	1.4092	1.3365	27	3	0
BA6h vs Ctl	Collagen Biosynthesis & Modification	1.5693	-0.3019	27	2	1
BA24h vs Ctl	Collagen Biosynthesis & Modification	1.4122	1.308	27	3	0
DR1h vs Ctl	Collagen Biosynthesis & Modification	1.0694	-0.511	27	0	0
DR6h vs Ctl	Collagen Biosynthesis & Modification	1.5197	-1.0405	27	1	2
DR24h vs Ctl	Collagen Biosynthesis & Modification	1.183	0.9962	27	2	0
BA1h vs Ctl	Epithelial–mesenchymal transition (EMT)	1.6262	1.2938	88	9	1
BA6h vs Ctl	Epithelial–mesenchymal transition (EMT)	2.4509	1.864	88	15	6
BA24h vs Ctl	Epithelial–mesenchymal transition (EMT)	1.7697	1.0404	88	10	7
DR1h vs Ctl	Epithelial–mesenchymal transition (EMT)	1.8105	-0.5479	88	10	10
DR6h vs Ctl	Epithelial–mesenchymal transition (EMT)	1.7317	-0.3082	88	8	6
DR24h vs Ctl	Epithelial–mesenchymal transition (EMT)	1.8553	0.9375	88	11	6
BA1h vs Ctl	Focal Adhesion Kinase	1.6989	1.389	49	6	1
BA6h vs Ctl	Focal Adhesion Kinase	2.24	1.4148	49	9	3
BA24h vs Ctl	Focal Adhesion Kinase	1.4207	0.9284	49	4	0
DR1h vs Ctl	Focal Adhesion Kinase	1.4962	-0.4675	49	3	5
DR6h vs Ctl	Focal Adhesion Kinase	1.8959	-1.2567	49	4	6
DR24h vs Ctl	Focal Adhesion Kinase	1.3622	0.1682	49	3	3

## Sheet: Inflammation-Nanostring
Supplementary Table 4 - GSA Pathway Analysis. The enrichment pathways were analyzed using the Gene Set Analysis (GSA) module from NanoString on Rosalind cloud platform.
Venoms vs Control	Pathway Name	Global Significance Score	Directed Global Significance Score	Number of Genes in Term	Number of Upregulated genes	Number of Downregulated genes
BA1h vs Ctl	Cytokine Signaling	2.1694	1.7942	56	4	2
BA6h vs Ctl	Cytokine Signaling	3.2312	3.2163	56	5	0
BA24h vs Ctl	Cytokine Signaling	2.3218	2.3185	56	6	0
DR1h vs Ctl	Cytokine Signaling	1.9451	1.4283	56	4	1
DR6h vs Ctl	Cytokine Signaling	1.9478	1.6528	56	5	0
DR24h vs Ctl	Cytokine Signaling	2.2439	2.2088	56	5	0
BA1h vs Ctl	TLR Signaling	1.7225	1.2484	62	8	2
BA6h vs Ctl	TLR Signaling	2.4715	2.2167	62	10	2
BA24h vs Ctl	TLR Signaling	1.8826	1.0346	62	7	4
DR1h vs Ctl	TLR Signaling	1.617	-0.6161	62	3	4
DR6h vs Ctl	TLR Signaling	1.9278	-1.1297	62	6	8
DR24h vs Ctl	TLR Signaling	1.7295	-0.6016	62	4	6
BA1h vs Ctl	NF-kb	2.245	0.9128	40	7	3
BA6h vs Ctl	NF-kb	3.3875	2.5825	40	11	3
BA24h vs Ctl	NF-kb	2.2311	0.9355	40	7	2
DR1h vs Ctl	NF-kb	1.7336	0.4	40	4	1
DR6h vs Ctl	NF-kb	2.0301	0.579	40	6	2
DR24h vs Ctl	NF-kb	2.1488	1.067	40	8	2
BA1h vs Ctl	Th17 Differentiation	1.2221	1.0837	24	1	0
BA6h vs Ctl	Th17 Differentiation	2.9924	2.9613	24	7	0
BA24h vs Ctl	Th17 Differentiation	1.7004	1.5986	24	5	0
DR1h vs Ctl	Th17 Differentiation	1.4937	-0.8896	24	1	2
DR6h vs Ctl	Th17 Differentiation	1.5525	0.9006	24	2	1
DR24h vs Ctl	Th17 Differentiation	1.6501	1.1911	24	3	1
BA1h vs Ctl	Neutrophil Degranulation	1.391	-0.4282	71	2	2
BA6h vs Ctl	Neutrophil Degranulation	2.497	1.7701	71	9	4
BA24h vs Ctl	Neutrophil Degranulation	1.8532	1.1446	71	8	2
DR1h vs Ctl	Neutrophil Degranulation	1.6818	-1.5245	71	0	7
DR6h vs Ctl	Neutrophil Degranulation	1.5326	-0.7297	71	2	4
DR24h vs Ctl	Neutrophil Degranulation	1.7118	-0.4685	71	3	5
BA1h vs Ctl	Platelet Degranulation	1.6571	1.264	33	4	0
BA6h vs Ctl	Platelet Degranulation	2.3736	1.5051	33	4	4
BA24h vs Ctl	Platelet Degranulation	1.9645	0.4904	33	3	5
DR1h vs Ctl	Platelet Degranulation	1.7653	-1.1703	33	2	4
DR6h vs Ctl	Platelet Degranulation	1.9076	-1.1408	33	3	4
DR24h vs Ctl	Platelet Degranulation	2.565	-1.8132	33	3	6

## Sheet: Cell Signaling-Nanostring
Supplementary Table 4 - GSA Pathway Analysis. The enrichment pathways were analyzed using the Gene Set Analysis (GSA) module from NanoString on Rosalind cloud platform.
Venoms vs Control	Pathway Name	Global Significance Score	Directed Global Significance Score	Number of Genes in Term	Number of Upregulated genes	Number of Downregulated genes
BA1h vs Ctl	Angiogenesis	1.0038	-0.1685	37
BA6h vs Ctl	Angiogenesis	2.235	0.5302	37
BA24h vs Ctl	Angiogenesis	1.67	-0.7156	37
DR1h vs Ctl	Angiogenesis	1.7158	-1.3884	37
DR6h vs Ctl	Angiogenesis	2.0915	-1.7347	37
DR24h vs Ctl	Angiogenesis	1.8669	-0.9366	37
BA1h vs Ctl	TGF-beta	1.9093	-0.515	38
BA6h vs Ctl	TGF-beta	2.4131	1.4761	38
BA24h vs Ctl	TGF-beta	1.9104	-1.0694	38
DR1h vs Ctl	TGF-beta	2.0552	-1.5973	38
DR6h vs Ctl	TGF-beta	2.204	-1.7378	38
DR24h vs Ctl	TGF-beta	2.0247	-1.3226	38
BA1h vs Ctl	MAPK Cell Stress	1.3196	0.7793	67
BA6h vs Ctl	MAPK Cell Stress	2.2266	1.5857	67
BA24h vs Ctl	MAPK Cell Stress	1.6368	-0.2414	67
DR1h vs Ctl	MAPK Cell Stress	1.425	-0.8854	67
DR6h vs Ctl	MAPK Cell Stress	2.0039	-1.2368	67
DR24h vs Ctl	MAPK Cell Stress	1.9754	-1.1727	67
BA1h vs Ctl	Cell Cycle	1.5566	-1.1009	49
BA6h vs Ctl	Cell Cycle	2.3731	1.0557	49
BA24h vs Ctl	Cell Cycle	1.8652	-0.8894	49
DR1h vs Ctl	Cell Cycle	2.0732	-1.8816	49
DR6h vs Ctl	Cell Cycle	2.3872	-2.1833	49
DR24h vs Ctl	Cell Cycle	2.0838	-1.6638	49
BA1h vs Ctl	Programmed Cell Death	1.7134	0.7738	44
BA6h vs Ctl	Programmed Cell Death	1.8096	1.5464	44
BA24h vs Ctl	Programmed Cell Death	1.3821	1.1527	44
DR1h vs Ctl	Programmed Cell Death	1.3417	0.4133	44
DR6h vs Ctl	Programmed Cell Death	1.7373	-1.1609	44
DR24h vs Ctl	Programmed Cell Death	1.1955	1.0301	44
BA1h vs Ctl	Autophagy	1.672	-1.2693	38
BA6h vs Ctl	Autophagy	2.5785	-0.6518	38
BA24h vs Ctl	Autophagy	2.1518	-1.587	38
DR1h vs Ctl	Autophagy	1.9905	-1.8075	38
DR6h vs Ctl	Autophagy	2.2604	-2.0596	38
DR24h vs Ctl	Autophagy	1.8031	-1.5245	38

## Sheet: Autophagy
group	Control	BA	BA	BA	DR	DR	DR
Sample	Control	BA-1h	BA-6h	BA-24h	DR-1h	DR-6h	DR-24h
ATG2B	6.42748	6.03118	6.08981	5.91861	6.10288	6.1417	6.29007
BCL2L1	5.47929	7.25997	7.52277	6.34656	7.10201	7.06357	6.3561
CHMP4B	9.31762	8.63121	8.9436	8.587	8.66658	8.75662	8.74697
CTSL	5.6072	6.34196	7.18074	7.20893	5.47835	6.37346	6.48045
HIF1A	7.53144	7.95722	9.2288	8.5169	7.627	8.17679	8.31689
IGF1R	7.18024	7.41861	8.20163	7.3516	7.57244	7.82652	7.47437
IRS1	7.26473	6.36757	5.68391	5.70276	7.12683	6.17444	6.69737
LAMTOR2	9.01188	8.34323	7.99205	8.07091	8.43414	8.26402	8.19792
MAP1LC3A	11.4437	10.5605	9.63666	9.60923	10.8537	10.6791	10.177
MAPK8	5.98592	6.04363	6.04774	5.93305	6.23725	5.90591	6.10535
MAPK9	6.64444	6.41309	6.35605	6.37628	6.734	6.38129	6.71306
PPP2CA	7.76772	8.25682	8.47941	8.25176	7.70221	7.90077	7.51097
PRKAA1	6.69702	6.41807	6.75132	6.43932	6.45324	6.32524	6.86838
PRKAB2	9.79822	8.96148	8.87429	8.72785	8.25221	8.73566	8.62816
PRKACA	9.0168	8.9054	8.4189	8.47758	8.57702	8.38801	8.06841
PRKACB	6.66949	6.1093	6.26423	6.34877	6.38821	6.10851	6.66935
PRKAG1	8.66786	7.76438	7.50828	7.29863	8.37323	8.20282	8.00494
RPS6KB2	6.33692	5.76598	5.6019	5.62396	5.82453	5.56552	5.56342
VAMP8	6.89926	6.52052	6.24328	6.20548	6.87815	7.03216	6.63359

## Sheet: Angiogenesis
group	Control	BA	BA	BA	DR	DR	DR
Sample	Control	BA-1h	BA-6h	BA-24h	DR-1h	DR-6h	DR-24h
AXL	8.38488	8.03094	7.05421	7.31633	8.26759	7.78008	7.99753
CALM1	9.68503	9.22842	8.36184	8.74893	8.83375	8.26663	8.75639
CDH5	7.36678	7.97901	7.8977	7.64513	7.84482	7.91984	7.20354
CRK	7.86167	7.64735	7.70283	7.36965	7.45989	7.30546	7.61305
CTNNB1	9.69695	9.52324	9.52159	9.38669	9.30868	9.53475	9.60041
CTNND1	7.47459	7.38223	6.68311	6.67578	7.78729	7.40498	7.67816
CYFIP1	6.58275	6.97107	7.2312	7.32395	6.63128	6.84062	7.27981
DOCK1	6.56373	6.44402	6.21405	6.41486	6.40067	6.95655	6.45226
HSP90AA1	7.07212	7.73771	8.73811	8.2888	7.77744	7.66484	8.1664
KDR	6.17596	6.24887	5.38312	5.54551	6.23407	5.59101	5.36502
NCF1	5.52738	5.85719	6.79103	6.4292	6.35148	6.32762	7.28294
NCF4	5.47259	5.66473	7.08096	6.38285	5.35674	6.16367	6.15275
NCKAP1L	5.82686	5.87259	7.15697	6.69725	6.01037	6.08596	6.95633
NOS3	5.23872	5.62664	5.53719	4.96284	6.07265	6.31767	5.49706
PLCG1	7.14439	6.81478	6.26352	6.53669	7.38089	6.85296	6.97488
PRKACA	9.0168	8.9054	8.4189	8.47758	8.57702	8.38801	8.06841
PRKACB	6.66949	6.1093	6.26423	6.34877	6.38821	6.10851	6.66935
PRKCA	6.89854	6.2311	5.04153	5.28084	5.97965	5.60431	5.33656
PTK2	6.99919	6.6906	6.69043	6.72029	6.85754	6.52567	6.75236
RAC1	8.56011	8.42032	8.66293	8.65046	7.82244	8.07149	8.1719
VEGFA	9.22066	8.83429	7.92231	7.46858	8.98426	8.55686	7.28602

## Sheet: TGFB
group	Control	BA	BA	BA	DR	DR	DR
Sample	Control	BA-1h	BA-6h	BA-24h	DR-1h	DR-6h	DR-24h
CUL1	8.26704	7.9245	8.02524	7.92615	7.66399	7.6113	7.69618
E2F4	6.01942	5.80337	7.33535	6.35447	6.00008	5.93765	6.70884
EP300	7.08894	7.01016	6.89994	6.90847	7.03205	6.76529	6.92382
FURIN	8.12538	7.97682	8.55156	7.95074	7.81224	8.13559	7.86971
LRRC32	5.06476	6.07096	6.31362	5.63137	5.84627	5.7703	5.95722
NCOR2	8.00941	7.34581	7.42033	7.20615	7.54762	7.40806	7.45828
NEDD8	8.72148	8.40592	8.38193	8.33695	8.2503	8.43167	8.29021
PPM1A	10.4051	9.58541	9.09349	8.86757	9.8031	9.58892	9.33528
PPP2CA	7.76772	8.25682	8.47941	8.25176	7.70221	7.90077	7.51097
RBX1	7.29943	6.57694	6.26382	6.37194	6.70584	6.36834	6.26999
RNF111	7.39105	6.8332	7.07599	6.77097	7.37014	7.1116	7.1155
RPS6KB2	6.33692	5.76598	5.6019	5.62396	5.82453	5.56552	5.56342
SERPINE1	5.49751	8.76548	9.18551	7.41189	7.67493	7.86437	7.56925
SKI	8.55459	8.42886	7.98786	7.72789	8.80946	8.15142	8.71344
SKP1A	7.98978	8.17952	8.08903	8.11098	7.09521	7.67058	6.96805
SMAD4	7.09748	6.66982	6.64947	6.48178	6.72295	6.62472	6.47892
TGFB1	6.23621	6.14648	7.16737	7.00185	5.69973	6.36209	7.00951
TGFBR2	7.31182	7.31762	7.47035	7.64125	7.50046	7.51753	7.68395
THBS1	6.61404	9.98851	9.36086	7.19202	8.77146	8.83199	7.32293
UBA52	10.6483	10.3673	10.4467	10.4052	10.099	10.1895	9.82262

## Sheet: Hypoxia-1
group	Control	BA	BA	BA	DR	DR	DR
Sample	Control	BA-1h	BA-6h	BA-24h	DR-1h	DR-6h	DR-24h
EP300	7.08894	7.01016	6.89994	6.90847	7.03205	6.76529	6.92382
HIF1A	7.53144	7.95722	9.2288	8.5169	7.627	8.17679	8.31689
PSMB1	6.42001	6.4217	6.11878	6.38546	6.45844	6.16834	6.60608
PSMC3	8.97518	8.90948	8.92236	8.93134	8.51505	8.53317	8.73853
PSMD13	7.00144	7.47035	7.80061	7.7163	7.14832	7.10382	7.33588
RBX1	7.29943	6.57694	6.26382	6.37194	6.70584	6.36834	6.26999
SHFM1	9.34665	8.97659	9.1937	8.89076	8.80746	8.86732	8.71863
UBA52	10.6483	10.3673	10.4467	10.4052	10.099	10.1895	9.82262
VEGFA	9.22066	8.83429	7.92231	7.46858	8.98426	8.55686	7.28602

## Sheet: Programmed cell death
group	Control	BA	BA	BA	DR	DR	DR
Sample	Control	BA-1h	BA-6h	BA-24h	DR-1h	DR-6h	DR-24h
BCL2L1	5.47929	7.25997	7.52277	6.34656	7.10201	7.06357	6.3561
BIRC3	3.87878	6.20442	6.01214	5.41527	5.31936	5.49133	5.23218
CASP7	6.25779	5.51013	5.89068	5.85317	6.1867	6.14255	6.42779
CTSL	5.6072	6.34196	7.18074	7.20893	5.47835	6.37346	6.48045
DDIT3	6.32749	6.72372	6.18	5.47517	6.4671	5.61505	5.95548
JUN	7.44055	8.88028	7.5421	7.00546	7.71387	7.61447	6.7199
MAPK8	5.98592	6.04363	6.04774	5.93305	6.23725	5.90591	6.10535
MAPK9	6.64444	6.41309	6.35605	6.37628	6.734	6.38129	6.71306
TRAF2	6.72152	6.29088	6.61423	6.55223	6.61969	6.31043	7.11851
XIAP	7.95215	7.35022	7.33882	7.47996	7.84739	7.6318	7.84719

## Sheet: Cytokine Signaling
group	Control	BA	BA	BA	DR	DR	DR
Sample	Control	BA-1h	BA-6h	BA-24h	DR-1h	DR-6h	DR-24h
CCL19	7.38486	6.31474	6.67402	6.98901	7.33601	7.20391	6.87978
CCL2	3.99601	8.36831	9.88601	8.78179	6.39891	7.05115	8.49512
CCR2	6.85061	5.20784	7.54844	7.12026	6.41823	6.2447	8.20225
CSF3R	4.5312	6.12983	7.85056	6.38333	6.18621	5.6116	6.85276
CXCL10	4.07201	5.78754	6.97432	6.11587	6.10582	5.49365	5.31216
IL1B	4.94624	8.22146	8.89964	6.83926	6.61333	6.76133	6.57555
IL1R1	5.43597	6.36776	7.69104	6.95858	6.34688	7.73317	7.42404
TGFB1	6.23621	6.14648	7.16737	7.00185	5.69973	6.36209	7.00951
TGFBR2	7.31182	7.31762	7.47035	7.64125	7.50046	7.51753	7.68395

## Sheet: Toll-Like Receptor
group	Control	BA	BA	BA	DR	DR	DR
Sample	Control	BA-1h	BA-6h	BA-24h	DR-1h	DR-6h	DR-24h
APP	8.79927	9.28797	9.07448	8.93339	8.66263	8.75296	8.73407
BIRC3	3.87878	6.20442	6.01214	5.41527	5.31936	5.49133	5.23218
CD14	5.04256	8.0966	9.58924	7.27937	6.36526	7.33163	6.52355
CD36	8.57993	9.04731	8.04877	8.5909	8.42818	8.53365	7.49614
CTSL	5.6072	6.34196	7.18074	7.20893	5.47835	6.37346	6.48045
CUL1	8.26704	7.9245	8.02524	7.92615	7.66399	7.6113	7.69618
CXCL10	4.07201	5.78754	6.97432	6.11587	6.10582	5.49365	5.31216
FGA	6.9962	5.66467	6.81671	4.20106	8.31073	8.15793	5.5995
IL1B	4.94624	8.22146	8.89964	6.83926	6.61333	6.76133	6.57555
IRAK3	5.45105	6.31316	6.05722	5.56506	6.63987	6.50022	5.98116
JUN	7.44055	8.88028	7.5421	7.00546	7.71387	7.61447	6.7199
LGMN	6.60452	6.80472	7.64627	7.86182	6.3183	7.05467	7.74917
MAPK8	5.98592	6.04363	6.04774	5.93305	6.23725	5.90591	6.10535
MAPK9	6.64444	6.41309	6.35605	6.37628	6.734	6.38129	6.71306
MECP2	7.16593	6.50399	6.48324	6.17068	7.09218	6.93585	6.59706
MYD88	4.81472	6.1868	7.03314	6.29186	5.65389	6.58264	6.05856
PPP2CA	7.76772	8.25682	8.47941	8.25176	7.70221	7.90077	7.51097
PTPN11	8.63562	8.20173	8.03264	7.9145	8.29786	8.1857	8.07164
RAC1	8.56011	8.42032	8.66293	8.65046	7.82244	8.07149	8.1719
RPS6KA2	7.96792	7.57006	6.89793	6.53046	7.47981	6.93375	6.35369
SKP1A	7.98978	8.17952	8.08903	8.11098	7.09521	7.67058	6.96805
STAT1	6.02618	6.20737	7.21572	7.22219	6.23023	6.31352	6.38088
TLR4	5.83504	5.81635	6.94678	5.89451	6.10122	6.1442	6.20351
UBA52	10.6483	10.3673	10.4467	10.4052	10.099	10.1895	9.82262
UBE2N	8.28672	7.70058	7.79406	7.58776	8.03019	7.84406	8.17514

[truncated: 8 more sheets: NF-KB, Neutrophil Degranulation, Platelet Degranulation, ECM Synthesis, ECM degradation, Myofibroblast Regulation, Collagen Biosynthesis, Focal Adhesion]
